# Supplementary material for: Systematic Analysis of Differential H3K27me3 and H3K4me3 Deposition in Callus and Seedling Reveals the Epigenetic Regulatory Mechanisms Involved in Callus Formation in Rice
Source: Front Genet. 2020 Jul 17;11:766. doi: 10.3389/fgene.2020.00766 (PMC7379484; doi:10.3389/fgene.2020.00766)
Supplement: Supplementary file 1 [file Data_Sheet_1.zip]

Archive with 6 entries (6 files):
- Data Sheet 1/Data Sheet 1.pdf
- Data Sheet 1/Table 2.XLSX
- Data Sheet 1/Table 3.XLSX
- Data Sheet 1/Table 4.XLSX
- Data Sheet 1/Table 5.XLSX
- Data Sheet 1/Table 6.XLSX
