# Supplementary material for: Systematic Analysis of Differential H3K27me3 and H3K4me3 Deposition in Callus and Seedling Reveals the Epigenetic Regulatory Mechanisms Involved in Callus Formation in Rice
Source: Front Genet. 2020 Jul 17;11:766. doi: 10.3389/fgene.2020.00766 (PMC7379484; doi:10.3389/fgene.2020.00766)
Supplement: Supplementary file 1 [file Data_Sheet_1.zip › Data Sheet 1/Table 2.XLSX]

## Sheet: Sheet1
Supplementary Table 2. The differentially deposited genes with H3K27me3 and H3K4me3.
Locus ID	H3K27me3 peaks				H3K4me3 peaks								the decreased levels of H3K27me3 in the leaf-to-callus transition	pathway in Arabidopsis
	Deposition in callus	Peak length	Fold enrichment	Dist TSS("+" indicates downstream of TSS,"-" indicates upstream of TSS)	Deposition in callus	Peak length	Fold enrichment	Dist TSS("+" indicates downstream of TSS,"-" indicates upstream of TSS)	Description	Arabidopsis ortholog	Alias	Annotation
LOC_Os01g01010	increased in callus	487	5.03	-1651					TBC domain containing protein, expressed	AT2G43490		Ypt/Rab-GAP domain of gyp1p superfamily protein
LOC_Os01g02610	increased in callus	1149	2.53	1636	decreased in callus	964	3.59	112	protein kinase domain containing protein	AT1G66980	GDPDL2, GLYCEROPHOSPHODIESTER PHOSPHODIESTERASE (GDPD) LIKE 2, SNC4, SUPPRESSOR OF NPR1-1 CONSTITUTIVE 4	Encodes SNC4 (suppressor of npr1-1, constitutive 4), an atypical receptor-like kinase with two predicted extracellular glycerophosphoryl diester phosphodiesterase domains.
LOC_Os01g02780	increased in callus	2180	3.36	-1772					TAK33, putative, expressed	AT5G38280	PR5-LIKE RECEPTOR KINASE, PR5K	putative receptor serine/threonine kinase PR5K (PR5K) mRNA, PR5-like receptor kinase
LOC_Os01g02790	increased in callus	2180	3.36	-1666	decreased in callus	1244	5.1	354	protein kinase domain containing protein, expressed	AT5G38280	PR5-LIKE RECEPTOR KINASE, PR5K	putative receptor serine/threonine kinase PR5K (PR5K) mRNA, PR5-like receptor kinase
LOC_Os01g02810	increased in callus	3054	2.25	1918	decreased in callus	1274	3.68	353	resistance-related receptor-like kinase, putative	AT5G38280	PR5-LIKE RECEPTOR KINASE, PR5K	putative receptor serine/threonine kinase PR5K (PR5K) mRNA, PR5-like receptor kinase
LOC_Os01g02860	increased in callus	952	5.77	-246					expressed protein	AT1G72390	PHL, PHYTOCHROME-DEPENDENT LATE-FLOWERING	CONTAINS InterPro DOMAIN/s: Spt20 family (InterPro:IPR021950)
LOC_Os01g04080	increased in callus	1152	3.53	640					expressed protein
LOC_Os01g06530	increased in callus	1077	6.4	-1727					retrotransposon protein, putative, unclassified	AT3G24255		RNA-directed DNA polymerase (reverse transcriptase)-related family protein
LOC_Os01g06852	increased in callus	944	3.21	2967					transposon protein, putative, unclassified	AT4G38180	FAR1-RELATED SEQUENCE 5, FRS5	FAR1-related sequence 5 (FRS5)
LOC_Os01g06940	increased in callus	1108	3.05	374					POEI33 - Pollen Ole e I allergen and extensin family protein precursor, expressed	AT5G05500	MOP10	Pollen Ole e 1 allergen and extensin family protein
LOC_Os01g06950	increased in callus	1108	3.05	-1216					hypothetical protein
LOC_Os01g06970	increased in callus	1565	3.77	-1623					hypothetical protein
LOC_Os01g06980	increased in callus	1565	3.77	100					POEI35 - Pollen Ole e I allergen and extensin family protein precursor, putative	AT5G05500	MOP10	Pollen Ole e 1 allergen and extensin family protein
LOC_Os01g06990	increased in callus	1023	3.53	373					POEI36 - Pollen Ole e I allergen and extensin family protein precursor, putative	AT5G05500	MOP10	Pollen Ole e 1 allergen and extensin family protein
LOC_Os01g07010	increased in callus	907	3.29	416					POEI38 - Pollen Ole e I allergen and extensin family protein precursor, putative	AT5G05500	MOP10	Pollen Ole e 1 allergen and extensin family protein
LOC_Os01g07020	increased in callus	1341	4.66	275					POEI39 - Pollen Ole e I allergen and extensin family protein precursor, putative	AT5G05500	MOP10	Pollen Ole e 1 allergen and extensin family protein
LOC_Os01g09300	increased in callus	1028	6.96	1029	decreased in callus	1958	3.52	-1916	oxidoreductase, putative, expressed	AT1G35190		2-oxoglutarate (2OG) and Fe(II)-dependent oxygenase superfamily protein
LOC_Os01g11680	increased in callus	873	5.45	-1550	increased in callus	1215	5.16	-1905	transposon protein, putative, unclassified	AT4G38180	FAR1-RELATED SEQUENCE 5, FRS5	FAR1-related sequence 5 (FRS5)
LOC_Os01g11700	increased in callus	873	5.45	-1854	increased in callus	1215	5.16	-1499	GDSL-like lipase/acylhydrolase, putative, expressed	AT2G27360		GDSL-like Lipase/Acylhydrolase superfamily protein
LOC_Os01g11720	increased in callus	1815	3.05	2610					transposable element protein, putative, containing Pfam profile: PF03004, Transposase_24	AT1G40087		Plant transposase (Ptta/En/Spm family)
LOC_Os01g12320	increased in callus	1135	2.57	2141	decreased in callus	2062	2.88	-306	GDSL-like lipase/acylhydrolase, putative, expressed	AT5G45910		GDSL-like Lipase/Acylhydrolase superfamily protein
LOC_Os01g12530	increased in callus	910	6.01	-141					smr domain containing protein, expressed	AT5G58720		smr (Small MutS Related) domain-containing protein
LOC_Os01g13170	increased in callus	769	3.77	-209					ubiquitin-conjugating enzyme E2, putative, expressed	AT1G53025		Ubiquitin-conjugating enzyme family protein
LOC_Os01g14300	increased in callus	2079	3.17	-94					transposon protein, putative, CACTA, En/Spm sub-class
LOC_Os01g15300	increased in callus	956	5.53	-157					zinc finger helicase family protein, putative, expressed	AT2G47680		zinc finger (CCCH type) helicase family protein
LOC_Os01g15700	increased in callus	1959	2.61	2365					transposon protein, putative, Pong sub-class	AT2G13770		CONTAINS InterPro DOMAIN/s: Putative harbinger transposase-derived nuclease (InterPro:IPR006912)
LOC_Os01g16180	increased in callus	997	6.49	640					MT-A70 domain containing protein, expressed	AT4G09980	EMB1691, EMBRYO DEFECTIVE 1691	EMBRYO DEFECTIVE 1691 (EMB1691)
LOC_Os01g16250	increased in callus	718	6.57	996	increased in callus	1662	2.4	18	expressed protein
LOC_Os01g16714	increased in callus	2101	2.82	1844					flavin monooxygenase, putative, expressed	AT1G48910	YUC10, YUCCA 10	A paternally expressed imprinted gene.
LOC_Os01g16870	increased in callus	1328	4.09	-333					argonaute, putative, expressed	AT2G27040	AGO4, ARGONAUTE 4, OCP11, OVEREXPRESSOR OF CATIONIC PEROXIDASE 11	AGO4 is a member of a class of PAZ/PIWI domain containing proteins involved in siRNA mediated gene silencing.Loss of function mutations have reduced site specific CpNpG and CpHpH methylation and increased susceptibility to bacterial pathogens.
LOC_Os01g17214	increased in callus	942	3.89	152					major facilitator superfamily antiporter, putative, expressed	AT3G43790	ZIFL2, ZINC INDUCED FACILITATOR-LIKE 2	zinc induced facilitator-like 2 (ZIFL2)
LOC_Os01g18300	increased in callus	3456	3.5	-458					hypothetical protein
LOC_Os01g18640	increased in callus	3874	4.48	-1678					aminotransferase, putative, expressed	AT5G26600		Pyridoxal phosphate (PLP)-dependent transferases superfamily protein
LOC_Os01g18650	increased in callus	3874	4.48	1571					transposon protein, putative, unclassified	AT3G42170	DAYSLEEPER	transposase-like gene with conserved domains from the family of hAT transposases that includes hobo from Drosophila melanogaster, Activator (Ac) from maize, and Tam3 from snapdragon but lacks several amino acids known to be essential for Ac transposition5. The DAYSLEEPER gene lacks 8 bp duplications and TIRs (a common feature of transcriptionally silent hAT transposases), however, DAYSLEEPER expr…
LOC_Os01g18810	increased in callus	2100	3.83	1525					hypothetical protein
LOC_Os01g19050	increased in callus	1017	6.49	902					transposon protein, putative, unclassified	AT4G38180	FAR1-RELATED SEQUENCE 5, FRS5	FAR1-related sequence 5 (FRS5)
LOC_Os01g20020	increased in callus	3665	2.65	15					hypothetical protein
LOC_Os01g20070	increased in callus	914	3.69	-1838					retrotransposon protein, putative, unclassified
LOC_Os01g20090	increased in callus	1097	2.7	-988					transposon protein, putative, CACTA, En/Spm sub-class
LOC_Os01g20100	increased in callus	1097	2.7	-1233					expressed protein
LOC_Os01g20170	increased in callus	2615	3.77	-90					hypothetical protein
LOC_Os01g21020	increased in callus	1582	2.82	-1047					hypothetical protein
LOC_Os01g21230	increased in callus	1411	3.37	1579					nodulin MtN3 family protein, putative	AT4G15920	ATSWEET17, SWEET17	Encodes a vacuolar fructose transporter expressed in parenchyma and xylem that controls leaf fructose content. When its expression is reduced, fructose accumulates in leaves.
LOC_Os01g21660	increased in callus	1975	3.37	-1463					hypothetical protein
LOC_Os01g21710	increased in callus	7871	2.37	1480					plant protein of unknown function domain containing protein	AT3G50150		Plant protein of unknown function (DUF247)
LOC_Os01g22110	increased in callus	2607	5	1441					retrotransposon protein, putative, unclassified	AT4G23160	CRK8, CYSTEINE-RICH RLK (RECEPTOR-LIKE PROTEIN KINASE) 8	Encodes a cysteine-rich receptor-like protein kinase.
LOC_Os01g22990	increased in callus	947	3.13	-445					acidic leucine-rich nuclear phosphoprotein 32-related protein 1, putative, expressed	AT1G47970		unknown protein
LOC_Os01g23080	increased in callus	5904	3.6	180	decreased in callus	1525	3.08	472	conserved hypothetical protein	AT4G19080		Protein of unknown function (DUF594)
LOC_Os01g23090	increased in callus	5904	3.6	-1305	decreased in callus	1525	3.08	-1597	retrotransposon protein, putative, Ty1-copia subclass	AT4G23160	CRK8, CYSTEINE-RICH RLK (RECEPTOR-LIKE PROTEIN KINASE) 8	Encodes a cysteine-rich receptor-like protein kinase.
LOC_Os01g23410	increased in callus	1374	3.29	-711					transposon protein, putative, unclassified	AT3G42170	DAYSLEEPER	transposase-like gene with conserved domains from the family of hAT transposases that includes hobo from Drosophila melanogaster, Activator (Ac) from maize, and Tam3 from snapdragon but lacks several amino acids known to be essential for Ac transposition5. The DAYSLEEPER gene lacks 8 bp duplications and TIRs (a common feature of transcriptionally silent hAT transposases), however, DAYSLEEPER expr…
LOC_Os01g23430	increased in callus	3316	6.17	410					transposon protein, putative, unclassified	AT1G48120		hydrolases
LOC_Os01g23530	increased in callus	2886	2.75	2102					terpene synthase, putative	AT3G29410		Terpenoid cyclases/Protein prenyltransferases superfamily protein
LOC_Os01g23580	increased in callus	1575	3.61	-740					inorganic H+ pyrophosphatase, putative, expressed	AT1G15690	ARABIDOPSIS THALIANA V-PPASE 3, ATAVP1, ATAVP3, ATVHP1;1, AVP-3, AVP1, FUGU 5, FUGU5, VHP1	Encodes a H(+)-translocating (pyrophosphate-energized) inorganic pyrophosphatase (H(+)-PPase
LOC_Os01g23800	increased in callus	1826	4.57	1974					hypothetical protein
LOC_Os01g23840	increased in callus	1354	3.37	763					transposon protein, putative, unclassified	AT4G38180	FAR1-RELATED SEQUENCE 5, FRS5	FAR1-related sequence 5 (FRS5)
LOC_Os01g24050	increased in callus	1108	3.69	4505					expressed protein	AT5G45470		Protein of unknown function (DUF594)
LOC_Os01g24249	increased in callus	2115	3.54	162
LOC_Os01g24450	increased in callus	948	2.89	81					hypothetical protein
LOC_Os01g24800	increased in callus	1210	2.89	3670					retrotransposon protein, putative, unclassified	AT4G23160	CRK8, CYSTEINE-RICH RLK (RECEPTOR-LIKE PROTEIN KINASE) 8	Encodes a cysteine-rich receptor-like protein kinase.
LOC_Os01g24810	increased in callus	999	2.97	328					cytochrome P450, putative	AT1G64940	CYTOCHROME P450, FAMILY 87, SUBFAMILY A, POLYPEPTIDE 6, CYP89A6	member of CYP89A
LOC_Os01g24910	increased in callus	984	2.65	-1800					transposon protein, putative, CACTA, En/Spm sub-class
LOC_Os01g24920	increased in callus	984	2.65	-730					poly synthetase 2-B, putative, expressed	AT4G02390	APP, PARP2, POLY(ADP-RIBOSE) POLYMERASE, POLY(ADP-RIBOSE) POLYMERASE 2, PP	Encodes a DNA dependent nuclear poly (ADP-ribose) polymerase (E.C.2.4.2.30), thought to be involved in post-translational modification .
LOC_Os01g25110	increased in callus	1915	2.87	-1412	increased in callus	1424	3.99	162	clathrin adaptor complex small chain domain containing protein	AT3G50860		Clathrin adaptor complex small chain family protein
LOC_Os01g25420	increased in callus	866	2.65	345
LOC_Os01g26240	increased in callus	1741	3.98	366	decreased in callus	1682	5.4	348	retrotransposon protein, putative, Ty1-copia subclass	AT4G23160	CRK8, CYSTEINE-RICH RLK (RECEPTOR-LIKE PROTEIN KINASE) 8	Encodes a cysteine-rich receptor-like protein kinase.
LOC_Os01g26250	increased in callus	1632	2.89	-598					conserved hypothetical protein
LOC_Os01g26259	increased in callus	1830	4.93	-1782
LOC_Os01g26270	increased in callus	1540	3.53	-1269					OsWAK7 - OsWAK receptor-like protein kinase	AT1G21270	WAK2, WALL-ASSOCIATED KINASE 2	cytoplasmic serine/threonine protein kinase induced by salicylic acid. mutant plants exhibit a loss of cell expansion and dependence on sugars and salts for seedling growth, affecting the expression and activity of vacuolar invertase.
LOC_Os01g26280	increased in callus	1598	2.97	-1145					OsWAK8 - OsWAK receptor-like protein kinase, expressed	AT1G21230	WAK5, WALL ASSOCIATED KINASE 5	encodes a wall-associated kinase
LOC_Os01g26290	increased in callus	943	2.73	1953	increased in callus	1465	2.56	-62	hypothetical protein
LOC_Os01g26320	increased in callus	1004	2.32	2677					ZmEBE-1 protein, putative, expressed	AT1G10750		Protein of Unknown Function (DUF239)
LOC_Os01g27260	increased in callus	4579	3.54	491	decreased in callus	1683	3.78	417	glutathione S-transferase, putative, expressed	AT3G62760	ATGSTF13	Encodes glutathione transferase belonging to the phi class of GSTs. Naming convention according to Wagner et al. (2002).
LOC_Os01g27270	increased in callus	1958	2.65	1101					retrotransposon protein, putative, unclassified
LOC_Os01g27300	increased in callus	2459	3.69	-663					glutathione S-transferase GSTF1, putative	AT3G62760	ATGSTF13	Encodes glutathione transferase belonging to the phi class of GSTs. Naming convention according to Wagner et al. (2002).
LOC_Os01g27700	increased in callus	4775	2.55	599					laccase precursor protein, putative, expressed	AT5G09360	LAC14, LACCASE 14	putative laccase, a member of laccase family of genes (17 members in Arabidopsis).
LOC_Os01g27770	increased in callus	1260	2.73	-1094					expressed protein
LOC_Os01g28020	increased in callus	1403	4.54	-1933					retrotransposon protein, putative, Ty3-gypsy subclass	AT4G16050		Aminotransferase-like, plant mobile domain family protein
LOC_Os01g28080	increased in callus	977	5.53	151					conserved hypothetical protein	AT4G24310		Protein of unknown function (DUF679)
LOC_Os01g28089	increased in callus	3682	2.53	-1					conserved hypothetical protein	AT5G27370		Protein of unknown function (DUF679)
LOC_Os01g28100	increased in callus	3682	2.53	-1708					hypothetical protein
LOC_Os01g28109	increased in callus	10139	4.04	95					conserved hypothetical protein	AT5G27370		Protein of unknown function (DUF679)
LOC_Os01g28120	increased in callus	10139	4.04	-1804					hypothetical protein
LOC_Os01g28160	increased in callus	1471	2.58	831					hypothetical protein
LOC_Os01g28200	increased in callus	1078	2.41	-275					transposon protein, putative, unclassified	AT3G17450		hAT dimerisation domain-containing protein
LOC_Os01g28244	increased in callus	1397	3.05	4099					retrotransposon protein, putative, unclassified	ATMG00860	ORF158	DNA/RNA polymerases superfamily protein.
LOC_Os01g28300	increased in callus	3778	3.77	590					OsFBX7 - F-box domain containing protein, expressed	AT5G07610		F-box family protein
LOC_Os01g28540	increased in callus	9350	4.93	4564					stress regulated protein, putative, expressed	AT5G27290		unknown protein
LOC_Os01g28600	increased in callus	1275	2.74	2139					exo70 exocyst complex subunit family protein, putative, expressed	AT5G50380	ATEXO70F1, EXO70F1, EXOCYST SUBUNIT EXO70 FAMILY PROTEIN F1	A member of EXO70 gene family, putative exocyst subunits, conserved in land plants. Arabidopsis thaliana contains 23 putative EXO70 genes, which can be classified into eight clusters on the phylogenetic tree.
LOC_Os01g28620	increased in callus	1123	2.65	4345					retrotransposon protein, putative, unclassified	AT5G28780		PIF1 helicase
LOC_Os01g28640	increased in callus	2444	4.17	-177					retrotransposon protein, putative, Ty3-gypsy subclass
LOC_Os01g29280	increased in callus	1483	3.24	587					expressed protein	AT3G02430		Protein of unknown function (DUF679)
LOC_Os01g29330	increased in callus	3324	3.86	-11	decreased in callus	1845	4.57	282	expressed protein	AT5G27370		Protein of unknown function (DUF679)
LOC_Os01g29340	increased in callus	3324	3.86	-1650	decreased in callus	1845	4.57	-1357	retrotransposon protein, putative, unclassified	ATMG00860	ORF158	DNA/RNA polymerases superfamily protein.
LOC_Os01g32250	increased in callus	1455	2.32	-1418					retrotransposon protein, putative, unclassified	AT4G23160	CRK8, CYSTEINE-RICH RLK (RECEPTOR-LIKE PROTEIN KINASE) 8	Encodes a cysteine-rich receptor-like protein kinase.
LOC_Os01g32320	increased in callus	1171	4.73	-1069					retrotransposon protein, putative, Ty1-copia subclass	AT4G23160	CRK8, CYSTEINE-RICH RLK (RECEPTOR-LIKE PROTEIN KINASE) 8	Encodes a cysteine-rich receptor-like protein kinase.
LOC_Os01g32330	increased in callus	1675	3.85	413	decreased in callus	1880	13.78	520	heavy metal-associated domain containing protein, expressed	AT1G71050	HEAVY METAL ASSOCIATED ISOPRENYLATED PLANT PROTEIN 20, HIPP20	Heavy metal transport/detoxification superfamily protein
LOC_Os01g32389	increased in callus	813	3.29	-1753
LOC_Os01g32470	increased in callus	3326	4.77	-402					retrotransposon protein, putative, unclassified
LOC_Os01g32520	increased in callus	3316	3.49	-824					hypothetical protein
LOC_Os01g33160	increased in callus	2080	3.61	-114	decreased in callus	1274	3.93	73	stress responsive A/B Barrel domain containing protein, expressed	AT3G17210	A. THALIANA HEAT STABLE PROTEIN 1, ATHS1, HEAT STABLE PROTEIN 1, HS1	Encodes a heat stable protein with antimicrobial and antifungal activity.
LOC_Os01g33290	increased in callus	4099	2.32	-1307					hypothetical protein
LOC_Os01g33300	increased in callus	4099	2.32	1328					polygalacturonase, putative, expressed	AT2G15450		Pectin lyase-like superfamily protein
LOC_Os01g33830	increased in callus	1117	3.05	-1393					hypothetical protein
LOC_Os01g33840	increased in callus	1117	3.05	426					heat shock protein binding protein, putative	AT1G65280		DNAJ heat shock N-terminal domain-containing protein
LOC_Os01g33869	increased in callus	2388	2.52	-1612	decreased in callus	1211	4.34	248	expressed protein	AT5G18980		ARM repeat superfamily protein
LOC_Os01g34270	increased in callus	2820	5.18	74					OsFBX12 - F-box domain containing protein	AT1G57790		F-box family protein
LOC_Os01g34710	increased in callus	1144	3.29	1571					transposon protein, putative, unclassified
LOC_Os01g35110	increased in callus	1325	3.31	-972	increased in callus	1042	3.51	-914	conserved hypothetical protein
LOC_Os01g35120	increased in callus	1325	3.31	283	increased in callus	1042	3.51	341	zinc finger, C3HC4 type domain containing protein	AT4G12140		RING/U-box superfamily protein
LOC_Os01g35220	increased in callus	1450	3.53	-1715					transposon protein, putative, unclassified	AT1G48120		hydrolases
LOC_Os01g35230	increased in callus	1742	2.45	559					1-aminocyclopropane-1-carboxylate oxidase homolog 1, putative, expressed	AT5G59530		2-oxoglutarate (2OG) and Fe(II)-dependent oxygenase superfamily protein
LOC_Os01g35970	increased in callus	3201	4.25	3186					transposon protein, putative, Mariner sub-class
LOC_Os01g36209	increased in callus	1557	2.47	-1946	decreased in callus	1063	9.19	-1552
LOC_Os01g36294	increased in callus	1868	2.89	-51					cytochrome P450, putative, expressed	AT2G24180	CYP71B6, CYTOCHROME P450 71B6	cytochrome P450 monooxygenase
LOC_Os01g36340	increased in callus	1160	2.65	-1298	decreased in callus	911	3.68	-1089	hypothetical protein
LOC_Os01g36350	increased in callus	1160	2.65	559	decreased in callus	911	3.68	350	cytochrome P450, putative, expressed	AT3G48270	CYTOCHROME P450, FAMILY 71, SUBFAMILY A, POLYPEPTIDE 26, CYP71A26	putative cytochrome P450
LOC_Os01g36440	increased in callus	736	2.89	-860					retrotransposon protein, putative, unclassified
LOC_Os01g36500	increased in callus	6137	4.15	2280	decreased in callus	1563	2.95	348	TKL_IRAK_DUF26-lh.5 - DUF26 kinases have homology to DUF26containing loci	AT4G21390	B120	B120
LOC_Os01g37020	increased in callus	6385	2.58	386					carboxyl-terminal peptidase, putative	AT3G13510		Protein of Unknown Function (DUF239)
LOC_Os01g37050	increased in callus	1079	2.89	-568					ribonuclease III domain protein, putative, expressed	AT3G20420	ATRTL2, RNASE THREE-LIKE PROTEIN 2, RNASEIII-LIKE 2, RTL2	double-stranded RNA binding / ribonuclease III. Required for 3' external transcribed spacer (ETS) cleavage of the pre-rRNA in vivo. Localizes in the nucleus and cytoplasm.
LOC_Os01g37440	increased in callus	4871	2.81	401					retrotransposon protein, putative, unclassified
LOC_Os01g38190	increased in callus	897	3.05	136	decreased in callus	2144	3.25	694	plant protein of unknown function domain containing protein, expressed	AT3G50140		Plant protein of unknown function (DUF247)
LOC_Os01g38229	increased in callus	2735	3.93	-1405	decreased in callus	2080	15.37	170	peptidyl-prolyl isomerase, putative, expressed	AT3G25230	ATFKBP62, FK506 BINDING PROTEIN 62, FKBP62, ROF1, ROTAMASE FKBP 1	Encodes a a high molecular weight member of the FK506 binding protein (FKBP) family. It has three FKBP12-like domains, tetratricopeptide repeats, and a putative calmodulin binding domain. Modulates thermotolerance by interacting with HSP90.1 and affecting the accumulation of HsfA2-regulated sHSPs. Belongs to one of the 36 carboxylate clamp (CC)-tetratricopeptide repeat (TPR) proteins (Prasad 2010…
LOC_Os01g38340	increased in callus	3614	4.01	494	decreased in callus	1511	5.09	-130	retrotransposon protein, putative, unclassified	AT3G24255		RNA-directed DNA polymerase (reverse transcriptase)-related family protein
LOC_Os01g38359	increased in callus	1630	3.69	2113	decreased in callus	1204	4.18	493	peptidyl-prolyl cis-trans isomerase, FKBP-type, putative,expressed	AT5G48570	ATFKBP65, FKBP65, ROF2	Encodes one of the 36 carboxylate clamp (CC)-tetratricopeptide repeat (TPR) proteins (Prasad 2010, Pubmed ID: 20856808) with potential to interact with Hsp90/Hsp70 as co-chaperones.
LOC_Os01g38730	increased in callus	1779	2.48	247					retrotransposon protein, putative, Ty3-gypsy subclass
LOC_Os01g38890	increased in callus	1485	2.64	-295	increased in callus	923	4.02	3374	hypothetical protein	AT1G18370	ARABIDOPSIS NPK1-ACTIVATING KINESIN 1, ATNACK1, HIK, HINKEL, NACK1, NPK1-ACTIVATING KINESIN 1	Encodes a kinesin HINKEL. Required for cytokinesis in pollen. Mutant has cytokinesis defects
LOC_Os01g39399	increased in callus	930	3.69	-813					hypothetical protein
LOC_Os01g40010	increased in callus	2246	3.77	574					retrotransposon protein, putative, unclassified	AT4G23160	CRK8, CYSTEINE-RICH RLK (RECEPTOR-LIKE PROTEIN KINASE) 8	Encodes a cysteine-rich receptor-like protein kinase.
LOC_Os01g40020	increased in callus	1340	3.37	977					hypothetical protein
LOC_Os01g40030	increased in callus	3169	3.44	2193					hypothetical protein
LOC_Os01g41330	increased in callus	3843	2.75	-263					hypothetical protein
LOC_Os01g41340	increased in callus	1510	3.45	-1396					OsFBL1 - F-box domain and LRR containing protein	AT4G14096		F-box/RNI-like superfamily protein
LOC_Os01g41350	increased in callus	1510	3.45	-1513					hypothetical protein
LOC_Os01g41565	increased in callus	2122	1.96	134					ATP-binding domain-containing protein, putative	AT2G44270	REPRESSOR OF LRX1, ROL5	Encodes ROL5, a repressor of lrx1 mutants that develop aberrant root hairs. ROL5 is a homolog of yeast Ncs6p that affects TOR signaling. The target of rapamycin (TOR) pathway is a major regulator of cell growth in eukaryotes, and inhibition of this pathway by rapamycin reduces cell growth. ROL5 might function as a mitochondrial component of the TOR pathway that influences the plant's response to …
LOC_Os01g41834	increased in callus	1038	3.05	-1396	increased in callus	1579	3.22	3228	chalcone synthase, putative	AT5G13930	ATCHS, CHALCONE SYNTHASE, CHS, TRANSPARENT TESTA 4, TT4	Encodes chalcone synthase (CHS), a key enzyme involved in the biosynthesis of flavonoids. Required for the accumulation of purple anthocyanins in leaves and stems. Also involved in the regulation of auxin transport and the modulation of root gravitropism.
LOC_Os01g42330	increased in callus	1630	3.61	2357	decreased in callus	1586	9.4	418	retrotransposon protein, putative, unclassified	AT3G14470		NB-ARC domain-containing disease resistance protein
LOC_Os01g42600	increased in callus	1391	3.21	-1757					hypothetical protein
LOC_Os01g42610	increased in callus	1105	2.81	-1715					terpene synthase, putative	AT1G70080		Terpenoid cyclases/Protein prenyltransferases superfamily protein
LOC_Os01g42679	increased in callus	1278	3.08	-1851
LOC_Os01g42700	increased in callus	926	4.09	-199					expressed protein	AT1G68140		Protein of unknown function (DUF1644)
LOC_Os01g43340	increased in callus	9539	3.6	4716	decreased in callus	1157	5.86	98	retrotransposon protein, putative, unclassified	AT4G23160	CRK8, CYSTEINE-RICH RLK (RECEPTOR-LIKE PROTEIN KINASE) 8	Encodes a cysteine-rich receptor-like protein kinase.
LOC_Os01g43920	increased in callus	1515	3.05	-1005					retrotransposon protein, putative, unclassified
LOC_Os01g45720	increased in callus	1602	4.29	519					expressed protein
LOC_Os01g46030	increased in callus	2958	2.44	-295	decreased in callus	2374	6.29	868	receptor-like protein kinase, putative	AT5G20050		Protein kinase superfamily protein
LOC_Os01g46090	increased in callus	1359	3.05	2827	decreased in callus	1573	3.8	-103	GDSL-like lipase/acylhydrolase, putative	AT1G28600		GDSL-like Lipase/Acylhydrolase superfamily protein
LOC_Os01g46110	increased in callus	1117	3.21	-828					transposon protein, putative, CACTA, En/Spm sub-class
LOC_Os01g46120	increased in callus	1555	3.45	1164					GDSL-like lipase/acylhydrolase, putative, expressed	AT1G28590		GDSL-like Lipase/Acylhydrolase superfamily protein
LOC_Os01g46130	increased in callus	1609	3.52	3714	decreased in callus	2068	3.3	636	expressed protein
LOC_Os01g46140	increased in callus	1609	3.52	-1362					expressed protein
LOC_Os01g46169	increased in callus	3674	4.89	1518					GDSL-like lipase/acylhydrolase, putative, expressed	AT1G28570		SGNH hydrolase-type esterase superfamily protein
LOC_Os01g46420	increased in callus	1036	3.82	-44					hypothetical protein
LOC_Os01g46730	increased in callus	1811	2.45	-31	decreased in callus	1197	4.61	274	hypothetical protein
LOC_Os01g46740	increased in callus	2904	2.75	352	decreased in callus	1355	8.86	1229	hypothetical protein
LOC_Os01g47780	increased in callus	1030	2.65	550					fasciclin domain containing protein, expressed	AT5G03170	ARABIDOPSIS FASCICLIN-LIKE ARABINOGALACTAN-PROTEIN 11, ATFLA11, FASCICLIN-LIKE ARABINOGALACTAN-PROTEIN 11, FLA11	Encodes FLA11, a member of fasciclin-like arabinogalactan proteins (FLAs) containing a cell adhesion fasciclin (FAS) domain. Mutations result in altered stem biomechanics with reduced tensile strength and reduced tensile modulus of elasticity, as well as altered cell wall architecture and composition, with increased cellulose microfibril angle, reduced arabinose, galactose and cellulose content.
LOC_Os01g48960	increased in callus	851	4.89	-916					glutamate synthase, chloroplast precursor, putative, expressed	AT5G53460	GLT1, NADH-DEPENDENT GLUTAMATE SYNTHASE 1	NADH-dependent glutamate synthase
LOC_Os01g50080	increased in callus	2201	3.21	-3					MDR-like ABC transporter, putative, expressed	AT2G47000	ABCB4, ARABIDOPSIS P-GLYCOPROTEIN 4, ATABCB4, ATP-BINDING CASSETTE B4, ATPGP4, MDR4, MULTIDRUG RESISTANCE 4, P-GLYCOPROTEIN 4, PGP4	Encodes an auxin efflux transmembrane transporter that is a member of the multidrug resistance P-glycoprotein (MDR/PGP) subfamily of ABC transporters. Functions in the basipetal redirection of auxin from the root tip. Exhibits apolar plasma membrane localization in the root cap and polar localization in tissues above and is involved in root hair elongation.
LOC_Os01g50389	increased in callus	1235	2.65	-1563
LOC_Os01g50490	increased in callus	958	2.29	155	decreased in callus	2394	2.79	807	cytochrome P450, putative, expressed	AT5G44620	CYTOCHROME P450, FAMILY 706, SUBFAMILY A, POLYPEPTIDE 3, CYP706A3	member of CYP706A
LOC_Os01g50580	increased in callus	960	3.61	-736	decreased in callus	1677	3.53	578	cytochrome P450, putative, expressed	AT2G26170	CYP711A1, CYTOCHROME P450, FAMILY 711, SUBFAMILY A, POLYPEPTIDE 1, MAX1, MORE AXILLARY BRANCHES 1	Encodes a protein with similarity to thromboxane-A synthase, member of the CYP711A cytochrome P450 family. MAX1 is a specific repressor of vegetative axillary buds generated by the axillary meristem. Expressed in vascular traces in the rosette stem and axillary buds throughout plant development. Mutants have increased axillary branches. Along with MAX3,4 thought to mediate control of shoot branch…
LOC_Os01g50930	increased in callus	1056	2.65	2236					expressed protein	AT5G24314	PDE225, PIGMENT DEFECTIVE 225, PLASTID TRANSCRIPTIONALLY ACTIVE7, PTAC7, TAC7	plastid transcriptionally active7 (PTAC7).
LOC_Os01g51470	increased in callus	2021	2.24	-561	decreased in callus	1151	5.13	206	hypothetical protein
LOC_Os01g51480	increased in callus	2021	2.24	-153	decreased in callus	1151	5.13	-920	hypothetical protein	AT5G55250	ATIAMT1, IAA CARBOXYLMETHYLTRANSFERASE 1, IAMT1	Encodes an enzyme which specifically converts IAA to its methyl ester form MelIAA. This gene belongs to the family of carboxyl methyltransferases whose members catalyze the transfer of the methyl group from S-adenosyl-L-methionine to carboxylic acid-containing substrates to form small molecule methyl esters. Expression of TCP genes is downregulated in mutant iamt1-D.	decreased in callus	Auxin-related genes
LOC_Os01g53360	increased in callus	1202	2.65	-1064					conserved hypothetical protein
LOC_Os01g55100	increased in callus	7632	4.88	1512	decreased in callus	2935	5.2	932	slTCP3, putative, expressed	AT3G15030	MATERNAL EFFECT EMBRYO ARREST 35, MEE35, TCP FAMILY TRANSCRIPTION FACTOR 4, TCP4	Arabidopsis thaliana TCP family transcription factor. Regulated by miR319. Involved in heterchronic regulation of leaf differentiation.
LOC_Os01g55430	increased in callus	1129	4.01	-745	increased in callus	1297	6.15	249	OsFBT2 - F-box and tubby domain containing protein, expressed	AT1G53320	ATTLP7, TLP7, TUBBY LIKE PROTEIN 7	Member of TLP family
LOC_Os01g56140	increased in callus	920	4.09	-1753					expressed protein	AT5G65770	CROWDED NUCLEI 4, CRWN4, LINC4, LITTLE NUCLEI4	Encodes a protein that localizes to the nuclear periphery and affects nuclear morphology.
LOC_Os01g57082	increased in callus	1552	2.57	-520	decreased in callus	2375	3.07	-115	insulin-degrading enzyme, putative	AT2G41790		Insulinase (Peptidase family M16) family protein
LOC_Os01g57890	increased in callus	1911	3.37	-1803	increased in callus	1707	2.89	2629	Homeobox domain containing protein, expressed	AT4G21750	ATML1, MERISTEM LAYER 1	Encodes a homeobox protein similar to GL2. It is expressed in both the apical and basal daughter cells of the zygote as well as their progeny. Expression is detected starting the two-celled stage of embryo development and is later restricted to the outermost, epidermal cell layer from its inception. Its promoter is highly modular with each region contributing to specific aspects of the gene's spa…
LOC_Os01g59230	increased in callus	3693	2.88	5656					retrotransposon protein, putative, unclassified	AT3G24255		RNA-directed DNA polymerase (reverse transcriptase)-related family protein
LOC_Os01g60580	increased in callus	991	3.29	427					transposon protein, putative, Pong sub-class	AT2G13770		CONTAINS InterPro DOMAIN/s: Putative harbinger transposase-derived nuclease (InterPro:IPR006912)
LOC_Os01g61250	increased in callus	3847	3.85	3848					methyltransferase, putative, expressed	AT2G40280		S-adenosyl-L-methionine-dependent methyltransferases superfamily protein
LOC_Os01g62920	increased in callus	4427	2.25	2862	decreased in callus	3289	7.14	1412	homeodomain protein, putative, expressed	AT2G27990	BEL1-LIKE HOMEODOMAIN 8, BLH8, PNF, POUND-FOOLISH	Encodes a BEL1-like homeobox gene that functions together with PNY in meristem maintenance by regulating the allocation process during vegetative and reproductive development. Both gene products are required for the competence of the SAM to respond properly to floral inductive signals.
LOC_Os01g63030	increased in callus	1152	2.65	1526					transposon protein, putative, unclassified	AT4G38180	FAR1-RELATED SEQUENCE 5, FRS5	FAR1-related sequence 5 (FRS5)
LOC_Os01g63040	increased in callus	1084	4.25	206					conserved hypothetical protein	AT4G00690	UB-LIKE PROTEASE 1B, ULP1B	UB-like protease 1B (ULP1B)
LOC_Os01g63680	increased in callus	4208	2.79	-198					MYB family transcription factor, putative, expressed	AT3G27785	ATMYB118, MYB DOMAIN PROTEIN 118, MYB118, PGA37, PLANT GROWTH ACTIVATOR 37	putative transcription factor (MYB118)
LOC_Os01g63960	increased in callus	1047	3.53	109					retrotransposon protein, putative, Ty1-copia subclass	AT4G23160	CRK8, CYSTEINE-RICH RLK (RECEPTOR-LIKE PROTEIN KINASE) 8	Encodes a cysteine-rich receptor-like protein kinase.
LOC_Os01g64320	increased in callus	1322	2.69	-723					hypothetical protein
LOC_Os01g64780	increased in callus	958	4.25	-269					COV1, putative, expressed	AT1G43130	LCV2, LIKE COV 2	like COV 2 (LCV2)
LOC_Os01g65360	increased in callus	1083	2.57	-1368					hypothetical protein
LOC_Os01g65740	increased in callus	3386	2.17	855					plant-specific domain TIGR01615 family protein	AT4G14620		Protein of unknown function (DUF506)
LOC_Os01g65850	increased in callus	5522	3.6	2430	decreased in callus	1379	4.84	142	CHD3-type chromatin-remodeling factor PICKLE, putative	AT2G25170	CHD3, CHR6, CKH2, CYTOKININ-HYPERSENSITIVE 2, ENHANCED PHOTOMORPHOGENIC 1, EPP1, GYM, GYMNOS, PICKLE, PKL, SSL2, SUPPRESSOR OF SLR 2	Encodes a SWI/SWF nuclear-localized chromatin remodeling factor of the CHD3 group. Involved in post-germination repression of embryonic development. Acts with GA to establish repression of embryonic genes upon germination. Protein preferentially accumulates in differentiating tissues. Loss of function alleles are associated with expression of embryonic traits in adult plants and derepression of e…
LOC_Os01g66200	increased in callus	1020	4.09	-850	decreased in callus	2797	3.53	1041	expressed protein	AT1G24160		unknown protein
LOC_Os01g66470	increased in callus	1926	2.95	-1331					retrotransposon protein, putative, Ty3-gypsy subclass
LOC_Os01g66480	increased in callus	1926	2.95	-1366	decreased in callus	1126	6.73	158	expressed protein
LOC_Os01g66890	increased in callus	1075	3.51	-284	decreased in callus	2761	5.1	1024	BTBZ1 - Bric-a-Brac, Tramtrack, and Broad Complex BTB domain with TAZ zinc finger and Calmodulin-binding domains, expressed	AT1G05690	BT3, BTB AND TAZ DOMAIN PROTEIN 3	BTB and TAZ domain protein. Acts redunantly with BT1 and BT2 during female gametophyte development. Acts with BT2 during male gametophyte development.
LOC_Os01g66940	increased in callus	827	4.49	-1312					kinase, pfkB family, putative, expressed	AT2G31390		pfkB-like carbohydrate kinase family protein
LOC_Os01g66950	increased in callus	827	4.49	210					hypothetical protein
LOC_Os01g68090	increased in callus	1059	5.83	-1710	increased in callus	1665	3.75	549	harpin-induced protein 1 domain containing protein	AT3G26350		LOCATED IN: chloroplast
LOC_Os01g71840	increased in callus	4552	3.51	2589					retrotransposon protein, putative, unclassified, expressed	AT4G23160	CRK8, CYSTEINE-RICH RLK (RECEPTOR-LIKE PROTEIN KINASE) 8	Encodes a cysteine-rich receptor-like protein kinase.
LOC_Os10g01340	increased in callus	1350	2.89	560					expressed protein
LOC_Os10g01410	increased in callus	1315	2.81	372					OsWAK94 - OsWAK receptor-like protein OsWAK-RLP	AT1G21270	WAK2, WALL-ASSOCIATED KINASE 2	cytoplasmic serine/threonine protein kinase induced by salicylic acid. mutant plants exhibit a loss of cell expansion and dependence on sugars and salts for seedling growth, affecting the expression and activity of vacuolar invertase.
LOC_Os10g01470	increased in callus	6472	3.66	-53	decreased in callus	2775	5.01	1066	homeobox associated leucine zipper, putative, expressed	AT5G06710	HAT14, HOMEOBOX FROM ARABIDOPSIS THALIANA	Homeobox-leucine zipper protein.
LOC_Os10g01640	increased in callus	2985	3.69	2635					decarboxylase, putative	AT1G43710	ARABIDOPSIS THALIANA SERINE DECARBOXYLASE 1, ATSDC1, EMB1075, EMBRYO DEFECTIVE 1075, SDC1, SERINE DECARBOXYLASE 1	Encodes a serine decarboxylase that is involved in ethanolamine metabolism and is crucial for plant growth.
LOC_Os10g01650	increased in callus	1005	2.97	1317					transferase family protein, putative, expressed	AT5G17540		HXXXD-type acyl-transferase family protein
LOC_Os10g01844	increased in callus	935	6.81	938	increased in callus	2014	2.82	67	hypothetical protein
LOC_Os10g02030	increased in callus	1970	6.25	1435					transposon protein, putative, CACTA, En/Spm sub-class
LOC_Os10g02080	increased in callus	1581	3.23	1710					PTR-like peptide transporter, putatuve	AT2G02040	ARABIDOPSIS THALIANA PEPTIDE TRANSPORTER 2, ATNPF8.3, ATPTR2, ATPTR2-B, NITRATE TRANSPORTER 1, NPF8.3, NRT1/ PTR FAMILY 8.3, NTR1, PEPTIDE TRANSPORTER 2, PTR2, PTR2-B	Encodes a di- and tri-peptide transporter that recognizes a variety of different amino acid combinations. Expression of the transcripts for this gene can be detected in the embryo through in situ hybridization. This protein does not have nitrate transporter activity based on oocyte transport assays.
LOC_Os10g02090	increased in callus	7730	2.77	277					retrotransposon protein, putative, unclassified	AT3G25270		Ribonuclease H-like superfamily protein
LOC_Os10g02100	increased in callus	1980	4.65	-185					peptide transporter PTR2, putative, expressed	AT1G62200	ATNPF8.5, ATPTR6, NPF8.5, NRT1/ PTR FAMILY 8.5, PEPTIDE TRANSPORTER 6, PTR6	Major facilitator superfamily protein
LOC_Os10g02120	increased in callus	1640	3.13	1573					retrotransposon protein, putative, unclassified	AT4G23160	CRK8, CYSTEINE-RICH RLK (RECEPTOR-LIKE PROTEIN KINASE) 8	Encodes a cysteine-rich receptor-like protein kinase.
LOC_Os10g02200	increased in callus	1105	2.18	-1732					retrotransposon protein, putative, Ty3-gypsy subclass
LOC_Os10g02250	increased in callus	8533	4.04	2093	decreased in callus	1705	4.08	405	OsWAK95 - OsWAK receptor-like protein kinase	AT1G21270	WAK2, WALL-ASSOCIATED KINASE 2	cytoplasmic serine/threonine protein kinase induced by salicylic acid. mutant plants exhibit a loss of cell expansion and dependence on sugars and salts for seedling growth, affecting the expression and activity of vacuolar invertase.
LOC_Os10g02270	increased in callus	1339	3	-1166	increased in callus	1507	3.36	425	expressed protein
LOC_Os10g02284	increased in callus	1060	2.97	2524					OsWAK97 - OsWAK receptor-like protein kinase, expressed	AT1G69730		Wall-associated kinase family protein
LOC_Os10g02710	increased in callus	986	3.29	98					hypothetical protein
LOC_Os10g02880	increased in callus	12486	3.39	957	decreased in callus	1613	4.82	394	O-methyltransferase, putative, expressed	AT4G35160		O-methyltransferase family protein
LOC_Os10g03040	increased in callus	2046	3.05	-901					retrotransposon protein, putative, unclassified
LOC_Os10g03220	increased in callus	1127	2.57	125					transposon protein, putative, unclassified, expressed	AT3G17450		hAT dimerisation domain-containing protein
LOC_Os10g03260	increased in callus	4342	2.46	3					hypothetical protein
LOC_Os10g03320	increased in callus	1600	3.13	876					UDP-glucoronosyl and UDP-glucosyl transferase domain containing protein, expressed	AT5G65550		UDP-Glycosyltransferase superfamily protein
LOC_Os10g03350	increased in callus	1533	3.21	-648					retrotransposon protein, putative, Ty1-copia subclass	AT4G23160	CRK8, CYSTEINE-RICH RLK (RECEPTOR-LIKE PROTEIN KINASE) 8	Encodes a cysteine-rich receptor-like protein kinase.
LOC_Os10g03400	increased in callus	2580	3.53	-1115					phosphatidylinositol transfer, putative, expressed	AT2G21540	ATSFH3, SEC14-LIKE 3, SFH3	SEC14-like 3 (SFH3)
LOC_Os10g03410	increased in callus	2580	3.53	104					hypothetical protein
LOC_Os10g03650	increased in callus	1018	3.61	3400					conserved hypothetical protein	AT2G03210	ATFUT2, FUCOSYLTRANSFERASE 2, FUT2	member of Glycosyltransferase Family- 37
LOC_Os10g03660	increased in callus	1962	2.73	7955					OsFBX345 - F-box domain containing protein, expressed	AT1G16930		F-box/RNI-like/FBD-like domains-containing protein
LOC_Os10g03850	increased in callus	887	5.85	764	increased in callus	2392	3.87	224	OsFBX352 - F-box domain containing protein, expressed	AT4G13960		F-box/RNI-like superfamily protein
LOC_Os10g03855	increased in callus	887	5.85	-964	increased in callus	2392	3.87	-424	expressed protein
LOC_Os10g04140	increased in callus	1158	3.53	3947					transposon protein, putative, CACTA, En/Spm sub-class
LOC_Os10g04160	increased in callus	3681	6.97	151					hypothetical protein	AT3G50950	HOPZ-ACTIVATED RESISTANCE 1, ZAR1	HOPZ-ACTIVATED RESISTANCE 1 (ZAR1)
LOC_Os10g04180	increased in callus	8245	5.93	-956	decreased in callus	2367	8.91	825	NB-ARC domain containing protein, expressed	AT3G07040	RESISTANCE TO P. SYRINGAE PV MACULICOLA 1, RESISTANCE TO PSEUDOMONAS SYRINGAE 3, RPM1, RPS3	Contains an N-terminal tripartite nucleotide binding site and a C-terminal tandem array of leucine-rich repeats. Confers resistance to Pseudomonas syringae strains that carry the avirulence genes avrB and avrRpm1.
LOC_Os10g04260	increased in callus	1234	3.05	132					hypothetical protein
LOC_Os10g04270	increased in callus	1721	3.29	664	decreased in callus	1844	4.36	633	jacalin-like lectin domain containing protein, expressed	AT1G19715		Mannose-binding lectin superfamily protein
LOC_Os10g04290	increased in callus	11822	6.41	-13	decreased in callus	1991	4.92	516	transposon protein, putative, CACTA, En/Spm sub-class	AT3G14470		NB-ARC domain-containing disease resistance protein
LOC_Os10g04380	increased in callus	5749	3.06	-1013					conserved hypothetical protein	AT3G14470		NB-ARC domain-containing disease resistance protein
LOC_Os10g04460	increased in callus	24263	8.02	-766					hypothetical protein
LOC_Os10g04490	increased in callus	12909	3.91	60	decreased in callus	1439	4.68	348	conserved hypothetical protein	AT3G14460		LRR and NB-ARC domains-containing disease resistance protein
LOC_Os10g04510	increased in callus	8562	3.28	-1960	decreased in callus	1354	6.77	417	expressed protein
LOC_Os10g04520	increased in callus	4257	4.25	1394	decreased in callus	1808	5.35	434	expressed protein
LOC_Os10g04550	increased in callus	14587	8.18	-22					hypothetical protein
LOC_Os10g04570	increased in callus	5532	5.85	281	decreased in callus	1658	8.02	358	conserved hypothetical protein	AT3G14470		NB-ARC domain-containing disease resistance protein
LOC_Os10g04810	increased in callus	1371	3.53	1951					retrotransposon protein, putative, Ty3-gypsy subclass
LOC_Os10g05650	increased in callus	2202	3.05	577					transposon protein, putative, unclassified	AT1G64260		MuDR family transposase
LOC_Os10g05820	increased in callus	4829	2.17	-1183	decreased in callus	1592	3.04	375	POEI5 - Pollen Ole e I allergen and extensin family protein precursor, expressed	AT4G38770	ARABIDOPSIS THALIANA PROLINE-RICH PROTEIN 4, ATPRP4, PROLINE-RICH PROTEIN 4, PRP4	Encodes one of four proline-rich proteins in Arabidopsis which are predicted to localize to the cell wall. Transcripts are most abundant in aerial organs of the plant.
LOC_Os10g05840	increased in callus	4897	4.29	-427					POEI6 - Pollen Ole e I allergen and extensin family protein precursor, expressed
LOC_Os10g05849	increased in callus	5824	3.39	-1527
LOC_Os10g05870	increased in callus	3030	2.61	4138					retrotransposon protein, putative, unclassified
LOC_Os10g05900	increased in callus	5830	2.54	2570					expressed protein
LOC_Os10g06010	increased in callus	864	2.49	1975					retrotransposon protein, putative, unclassified
LOC_Os10g06050	increased in callus	1060	2.73	2604					retrotransposon protein, putative, Ty3-gypsy subclass
LOC_Os10g06090	increased in callus	1215	3.43	-1347					OsWAK104 - OsWAK receptor-like protein kinase	AT1G21270	WAK2, WALL-ASSOCIATED KINASE 2	cytoplasmic serine/threonine protein kinase induced by salicylic acid. mutant plants exhibit a loss of cell expansion and dependence on sugars and salts for seedling growth, affecting the expression and activity of vacuolar invertase.
LOC_Os10g06100	increased in callus	2579	3.79	-809	decreased in callus	2164	3.1	1071	retrotransposon protein, putative, unclassified
LOC_Os10g06200	increased in callus	1208	2.73	4596					retrotransposon protein, putative, unclassified	AT1G69730		Wall-associated kinase family protein
LOC_Os10g06740	increased in callus	2115	3.45	-1523					receptor-like protein kinase precursor, putative, expressed	AT1G73080	ATPEPR1, PEP1 RECEPTOR 1, PEPR1	Encodes a leucine-rich repeat receptor kinase. Functions as a receptor for AtPep1 to amplify innate immunity response to pathogen attacks.
LOC_Os10g07004	increased in callus	11042	4.51	-1830	decreased in callus	1974	2.91	602	expressed protein
LOC_Os10g07229	increased in callus	2883	4.81	1301	decreased in callus	1905	4.73	740	dehydrogenase, putative, expressed	AT1G64710		GroES-like zinc-binding dehydrogenase family protein
LOC_Os10g07410	increased in callus	908	3.21	1981					retrotransposon protein, putative, unclassified	AT1G43760		DNAse I-like superfamily protein
LOC_Os10g07544	increased in callus	1881	3.45	-505	decreased in callus	1387	3.76	-4	hypothetical protein
LOC_Os10g07616	increased in callus	3115	4.25	1849					chalcone synthase, putative	AT5G13930	ATCHS, CHALCONE SYNTHASE, CHS, TRANSPARENT TESTA 4, TT4	Encodes chalcone synthase (CHS), a key enzyme involved in the biosynthesis of flavonoids. Required for the accumulation of purple anthocyanins in leaves and stems. Also involved in the regulation of auxin transport and the modulation of root gravitropism.
LOC_Os10g07618	increased in callus	3115	4.25	-1957					retrotransposon protein, putative, unclassified
LOC_Os10g07966	increased in callus	976	2.89	-617					hypothetical protein
LOC_Os10g08018	increased in callus	1589	2.1	937					expressed protein
LOC_Os10g08030	increased in callus	2585	4.65	-1729					retrotransposon protein, putative, Ty3-gypsy subclass
LOC_Os10g08040	increased in callus	2585	4.65	1851					retrotransposon protein, putative, Ty3-gypsy subclass	AT1G27480		alpha/beta-Hydrolases superfamily protein	increased in callus	Metabolism-related genes
LOC_Os10g08060	increased in callus	2811	5.46	-1523					transposon protein, putative, CACTA, En/Spm sub-class
LOC_Os10g08220	increased in callus	1269	3.16	-151					expressed protein	AT5G01410	ARABIDOPSIS THALIANA PYRIDOXINE BIOSYNTHESIS 1.3, ATPDX1, ATPDX1.3, PDX1, PDX1.3, PYRIDOXINE BIOSYNTHESIS 1.3, REDUCED SUGAR RESPONSE 4, RSR4	Encodes a protein predicted to function in tandem with PDX2 to form glutamine amidotransferase complex with involved in vitamin B6 biosynthesis.
LOC_Os10g08230	increased in callus	2832	2.91	-476					retrotransposon, putative, centromere-specific	AT2G45580	CYTOCHROME P450, FAMILY 76, SUBFAMILY C, POLYPEPTIDE 3, CYP76C3	member of CYP76C
LOC_Os10g08319	increased in callus	5996	2.52	475					cytochrome P450, putative, expressed	AT2G45580	CYTOCHROME P450, FAMILY 76, SUBFAMILY C, POLYPEPTIDE 3, CYP76C3	member of CYP76C
LOC_Os10g08474	increased in callus	1027	2.97	1459	decreased in callus	2415	4.38	834	cytochrome P450, putative, expressed	AT2G45570	CYTOCHROME P450, FAMILY 76, SUBFAMILY C, POLYPEPTIDE 2, CYP76C2	member of CYP76C
LOC_Os10g08490	increased in callus	1392	2.89	-899					hypothetical protein
LOC_Os10g08510	increased in callus	3969	6.13	-785	increased in callus	693	3.67	-999	hypothetical protein
LOC_Os10g08520	increased in callus	2114	5.69	1030					hypothetical protein
LOC_Os10g08530	increased in callus	6210	4.23	2823					hypothetical protein
LOC_Os10g08540	increased in callus	6210	4.23	-1238					cytochrome P450, putative, expressed	AT3G61040	CYTOCHROME P450, FAMILY 76, SUBFAMILY C, POLYPEPTIDE 7, CYP76C7	encodes a protein with cytochrome P450 domain
LOC_Os10g08620	increased in callus	9776	2.37	1389					chalcone and stilbene synthases, putative	AT5G13930	ATCHS, CHALCONE SYNTHASE, CHS, TRANSPARENT TESTA 4, TT4	Encodes chalcone synthase (CHS), a key enzyme involved in the biosynthesis of flavonoids. Required for the accumulation of purple anthocyanins in leaves and stems. Also involved in the regulation of auxin transport and the modulation of root gravitropism.
LOC_Os10g08670	increased in callus	2773	3.37	154					chalcone synthase, putative	AT5G13930	ATCHS, CHALCONE SYNTHASE, CHS, TRANSPARENT TESTA 4, TT4	Encodes chalcone synthase (CHS), a key enzyme involved in the biosynthesis of flavonoids. Required for the accumulation of purple anthocyanins in leaves and stems. Also involved in the regulation of auxin transport and the modulation of root gravitropism.
LOC_Os10g08780	increased in callus	3362	3.05	-1060	decreased in callus	1225	3.48	180	expressed protein
LOC_Os10g09090	increased in callus	1125	2.41	2539					cytochrome P450, putative, expressed	AT3G61040	CYTOCHROME P450, FAMILY 76, SUBFAMILY C, POLYPEPTIDE 7, CYP76C7	encodes a protein with cytochrome P450 domain
LOC_Os10g09130	increased in callus	1341	2.73	1542					retrotransposon protein, putative, unclassified	AT5G55050		GDSL-like Lipase/Acylhydrolase superfamily protein
LOC_Os10g09170	increased in callus	2079	2.76	-110					hypothetical protein
LOC_Os10g09180	increased in callus	2079	2.76	-1854					hypothetical protein
LOC_Os10g09190	increased in callus	7144	3.46	-1528	decreased in callus	1219	3.48	56	hypothetical protein
LOC_Os10g09340	increased in callus	1436	2.97	-452					hypothetical protein
LOC_Os10g09350	increased in callus	1436	2.97	-566					retrotransposon protein, putative, unclassified	AT4G23160	CRK8, CYSTEINE-RICH RLK (RECEPTOR-LIKE PROTEIN KINASE) 8	Encodes a cysteine-rich receptor-like protein kinase.
LOC_Os10g09550	increased in callus	10069	2.85	2373					OsWAK106 - OsWAK receptor-like protein kinase	AT1G69730		Wall-associated kinase family protein
LOC_Os10g09570	increased in callus	3860	2.8	-1142					OsWAK107 - OsWAK receptor-like protein OsWAK-RLP	AT1G21250	ATWAK1, CELL WALL-ASSOCIATED KINASE 1, PRO25, WAK1	cell wall-associated kinase, may function as a signaling receptor of extracellular matrix component such as oligogalacturonides.
LOC_Os10g09580	increased in callus	1755	3.77	-1075					transposon protein, putative, CACTA, En/Spm sub-class
LOC_Os10g09620	increased in callus	10627	2.59	1669					OsWAK108 - OsWAK receptor-like protein kinase, expressed	AT1G21270	WAK2, WALL-ASSOCIATED KINASE 2	cytoplasmic serine/threonine protein kinase induced by salicylic acid. mutant plants exhibit a loss of cell expansion and dependence on sugars and salts for seedling growth, affecting the expression and activity of vacuolar invertase.
LOC_Os10g09720	increased in callus	1980	2.65	773					retrotransposon protein, putative, Ty1-copia subclass	ATMG00810	ORF240B	DNA/RNA polymerases superfamily protein
LOC_Os10g09860	increased in callus	2332	3.53	722					chalcone synthase, putative	AT5G13930	ATCHS, CHALCONE SYNTHASE, CHS, TRANSPARENT TESTA 4, TT4	Encodes chalcone synthase (CHS), a key enzyme involved in the biosynthesis of flavonoids. Required for the accumulation of purple anthocyanins in leaves and stems. Also involved in the regulation of auxin transport and the modulation of root gravitropism.
LOC_Os10g10030	increased in callus	14260	6.73	5776					OsWAK111 - OsWAK receptor-like protein kinase, expressed	AT1G21240	WAK3, WALL ASSOCIATED KINASE 3	encodes a wall-associated kinase
LOC_Os10g10040	increased in callus	2375	2.97	4765					cytochrome P450, putative	AT1G12740	CYTOCHROME P450, FAMILY 87, SUBFAMILY A, POLYPEPTIDE 2, CYP87A2	encodes a protein with cytochrome P450 domain
LOC_Os10g10140	increased in callus	3635	2.62	2575					hypothetical protein	AT5G05800		unknown protein
LOC_Os10g10610	increased in callus	1106	3.02	-798					retrotransposon, putative, centromere-specific
LOC_Os10g10720	increased in callus	4947	3.6	2828					retrotransposon protein, putative, unclassified	AT3G61040	CYTOCHROME P450, FAMILY 76, SUBFAMILY C, POLYPEPTIDE 7, CYP76C7	encodes a protein with cytochrome P450 domain
LOC_Os10g10750	increased in callus	2279	4.49	-276					expressed protein
LOC_Os10g11270	increased in callus	4578	2.36	-24					sulfotransferase domain containing protein, expressed	AT3G45070	ATSULT202B1, SULFOTRANSFERASE 202B1, SULT202B1	Encodes a sulfotransferase with sulfating activity toward flavonoids.
LOC_Os10g11280	increased in callus	780	2.89	35					retrotransposon protein, putative, unclassified	AT4G23160	CRK8, CYSTEINE-RICH RLK (RECEPTOR-LIKE PROTEIN KINASE) 8	Encodes a cysteine-rich receptor-like protein kinase.
LOC_Os10g11590	increased in callus	2227	3.69	1429					expressed protein
LOC_Os10g11720	increased in callus	1560	2.32	-1659					retrotransposon protein, putative, unclassified
LOC_Os10g11740	increased in callus	1412	3.05	1512					retrotransposon protein, putative, unclassified
LOC_Os10g11750	increased in callus	6868	5.37	1219	decreased in callus	1186	5.18	3126	LTPL89 - Protease inhibitor/seed storage/LTP family protein precursor, expressed
LOC_Os10g11830	increased in callus	1064	2.65	-1240					expressed protein
LOC_Os10g11844	increased in callus	1234	3.05	-690					retrotransposon protein, putative, Ty3-gypsy subclass
LOC_Os10g12050	increased in callus	5289	2.24	-1137	decreased in callus	1290	5.88	221	expressed protein	AT2G40890	CYP98A3, CYTOCHROME P450, FAMILY 98, SUBFAMILY A, POLYPEPTIDE 3	encodes coumarate 3-hydroxylase (C3H), a P450-dependent monooxygenase. Involved in lignin biosynthesis and flavonoid biosynthesis. Also affects the biosynthesis of coumarins such as scopoletin and scopolin as a branching-out-pathway from the phenylpropanoid acid level.
LOC_Os10g12080	increased in callus	5728	4.21	236	decreased in callus	1893	3.28	551	cytochrome P450, putative	AT2G40890	CYP98A3, CYTOCHROME P450, FAMILY 98, SUBFAMILY A, POLYPEPTIDE 3	encodes coumarate 3-hydroxylase (C3H), a P450-dependent monooxygenase. Involved in lignin biosynthesis and flavonoid biosynthesis. Also affects the biosynthesis of coumarins such as scopoletin and scopolin as a branching-out-pathway from the phenylpropanoid acid level.
LOC_Os10g12130	increased in callus	1227	3.53	974	decreased in callus	2337	2.38	778	retrotransposon protein, putative, Ty3-gypsy subclass, expressed
LOC_Os10g12174	increased in callus	1570	2.97	2369					retrotransposon protein, putative, unclassified	AT5G28780		PIF1 helicase
LOC_Os10g12200	increased in callus	2347	3.64	507	decreased in callus	1992	2.77	494	OsFBX380 - F-box domain containing protein
LOC_Os10g12380	increased in callus	890	2.97	-189					hypothetical protein
LOC_Os10g12390	increased in callus	2977	4.25	-1837					expressed protein
LOC_Os10g12500	increased in callus	4983	3.33	6133					integral membrane protein DUF6 containing protein	AT5G07050	UMAMIT9, USUALLY MULTIPLE ACIDS MOVE IN AND OUT TRANSPORTERS 9	nodulin MtN21-like transporter family protein
LOC_Os10g13400	increased in callus	1968	4.17	-1364					retrotransposon protein, putative, Ty3-gypsy subclass	AT3G01410		Polynucleotidyl transferase, ribonuclease H-like superfamily protein
LOC_Os10g13450	increased in callus	8702	5.05	-787					conserved hypothetical protein	AT3G05170		Phosphoglycerate mutase family protein
LOC_Os10g13460	increased in callus	8702	5.05	397					hypothetical protein	AT4G35300	TMT2, TONOPLAST MONOSACCHARIDE TRANSPORTER2	tonoplast monosaccharide transporter2 (TMT2)
LOC_Os10g13500	increased in callus	2559	3.21	-1113					hypothetical protein
LOC_Os10g14230	increased in callus	1972	4.09	-1902	increased in callus	927	3.51	-1427	transposon protein, putative, unclassified	AT3G42170	DAYSLEEPER	transposase-like gene with conserved domains from the family of hAT transposases that includes hobo from Drosophila melanogaster, Activator (Ac) from maize, and Tam3 from snapdragon but lacks several amino acids known to be essential for Ac transposition5. The DAYSLEEPER gene lacks 8 bp duplications and TIRs (a common feature of transcriptionally silent hAT transposases), however, DAYSLEEPER expr…
LOC_Os10g15150	increased in callus	2671	4.2	-331					hypothetical protein
LOC_Os10g15300	increased in callus	1546	2.81	223	decreased in callus	1666	3.73	582	expressed protein	AT3G50685		unknown protein
LOC_Os10g15310	increased in callus	1073	2.41	-549					expressed protein
LOC_Os10g16974	increased in callus	1252	2.57	651					cytochrome P450, putative, expressed	AT5G07990	CYP75B1, CYTOCHROME P450 75B1, D501, TRANSPARENT TESTA 7, TT7	Required for flavonoid 3' hydroxylase activity. Enzyme abundance relative to CHS determines Quercetin/Kaempferol metabolite ratio.
LOC_Os10g17590	increased in callus	2448	3.02	-80	increased in callus	952	4.59	186	retrotransposon protein, putative, unclassified
LOC_Os10g17650	increased in callus	3494	3.78	982					Os10bglu34 - beta-glucosidase homologue, similar to Os3bglu6, expressed	AT1G26560	BETA GLUCOSIDASE 40, BGLU40	beta glucosidase 40 (BGLU40)
LOC_Os10g17670	increased in callus	3102	3.25	-1204	decreased in callus	1219	4.06	-1278	hypothetical protein
LOC_Os10g17680	increased in callus	3102	3.25	273	decreased in callus	1219	4.06	199	profilin domain containing protein, expressed	AT2G19770	PRF5, PROFILIN 5	Encodes profilin 5, originally named profilin 4 (PRO4/PFN4). Low-molecular weight, actin monomer-binding protein that regulates the organization of actin cytoskeleton. Pollen-specific plant profilin present predominantly in mature pollen and growing pollen tubes.
LOC_Os10g17880	increased in callus	5971	3.82	19	decreased in callus	1444	3.46	-1957	hypothetical protein
LOC_Os10g17890	increased in callus	5971	3.82	-1626	decreased in callus	1444	3.46	350	OsWAK113 - OsWAK receptor-like protein OsWAK-RLP	AT1G21270	WAK2, WALL-ASSOCIATED KINASE 2	cytoplasmic serine/threonine protein kinase induced by salicylic acid. mutant plants exhibit a loss of cell expansion and dependence on sugars and salts for seedling growth, affecting the expression and activity of vacuolar invertase.
LOC_Os10g17960	increased in callus	3702	3.69	2758	decreased in callus	1001	4.31	827	TKL_IRAK_DUF26-lc.26 - DUF26 kinases have homology to DUF26 containing loci, expressed	AT4G23180	CRK10, CYSTEINE-RICH RLK (RECEPTOR-LIKE PROTEIN KINASE) 10, RLK4	Encodes a receptor-like protein kinase. Naming convention from Chen et al 2003 (PMID 14756307)
LOC_Os10g18260	increased in callus	3063	3.2	1273					TKL_IRAK_DUF26-lc.27 - DUF26 kinases have homology to DUF26 containing loci, expressed	AT4G23180	CRK10, CYSTEINE-RICH RLK (RECEPTOR-LIKE PROTEIN KINASE) 10, RLK4	Encodes a receptor-like protein kinase. Naming convention from Chen et al 2003 (PMID 14756307)
LOC_Os10g18280	increased in callus	6581	2.43	1014	decreased in callus	1584	6.15	357	cysteine-rich receptor-like protein kinase 7 precursor, putative	AT4G23160	CRK8, CYSTEINE-RICH RLK (RECEPTOR-LIKE PROTEIN KINASE) 8	Encodes a cysteine-rich receptor-like protein kinase.
LOC_Os10g18330	increased in callus	1182	2.65	-842					retrotransposon protein, putative, Ty3-gypsy subclass
LOC_Os10g18340	increased in callus	1721	3.53	191	decreased in callus	2097	3.15	688	expressed protein	AT2G03440	ATNRP1, NODULIN-RELATED PROTEIN 1, NRP1	Induced at the transcriptional level by Pseudomonas syringae pv. tomato infection.
LOC_Os10g18410	increased in callus	1114	2.49	-1268					hypothetical protein
LOC_Os10g18420	increased in callus	3558	3.85	2903					retrotransposon protein, putative, Ty1-copia subclass	AT4G23160	CRK8, CYSTEINE-RICH RLK (RECEPTOR-LIKE PROTEIN KINASE) 8	Encodes a cysteine-rich receptor-like protein kinase.
LOC_Os10g18440	increased in callus	1483	2.65	-585					retrotransposon protein, putative, unclassified	AT4G23160	CRK8, CYSTEINE-RICH RLK (RECEPTOR-LIKE PROTEIN KINASE) 8	Encodes a cysteine-rich receptor-like protein kinase.
LOC_Os10g18450	increased in callus	2674	2.45	-414					expressed protein
LOC_Os10g18460	increased in callus	2121	6.23	486	increased in callus	1102	3.34	-1999	hypothetical protein
LOC_Os10g18470	increased in callus	3905	2.75	-482	increased in callus	1102	3.34	274	hypothetical protein
LOC_Os10g18490	increased in callus	2895	2.52	-667	decreased in callus	1473	3.28	211	cytokinin-O-glucosyltransferase 2, putative, expressed	AT3G02100		UDP-Glycosyltransferase superfamily protein
LOC_Os10g18660	increased in callus	1431	3.57	1968	decreased in callus	1303	3	182	retrotransposon protein, putative, Ty3-gypsy subclass	AT3G02100		UDP-Glycosyltransferase superfamily protein
LOC_Os10g18700	increased in callus	4532	4.09	500	decreased in callus	2332	3.84	514	hypothetical protein
LOC_Os10g18770	increased in callus	1596	2.48	251					retrotransposon protein, putative, unclassified	AT4G23160	CRK8, CYSTEINE-RICH RLK (RECEPTOR-LIKE PROTEIN KINASE) 8	Encodes a cysteine-rich receptor-like protein kinase.
LOC_Os10g18790	increased in callus	1799	3.93	-1225					transposon protein, putative, CACTA, En/Spm sub-class
LOC_Os10g18800	increased in callus	1799	3.93	-1619					conserved hypothetical protein
LOC_Os10g18820	increased in callus	3010	5.28	1064					dirigent, putative, expressed	AT5G49030	OVA2, OVULE ABORTION 2	ovule abortion 2 (OVA2)
LOC_Os10g18850	increased in callus	1993	3.93	-1249					hypothetical protein
LOC_Os10g19090	increased in callus	2028	2.97	-1865					retrotransposon, putative, centromere-specific
LOC_Os10g19100	increased in callus	2028	2.97	752					hypothetical protein
LOC_Os10g19110	increased in callus	2028	2.97	-1902					cytochrome P450, putative	AT1G12740	CYTOCHROME P450, FAMILY 87, SUBFAMILY A, POLYPEPTIDE 2, CYP87A2	encodes a protein with cytochrome P450 domain
LOC_Os10g19331	increased in callus	1066	2.73	-1129					expressed protein
LOC_Os10g19342	increased in callus	1967	3.69	1045					IQ calmodulin-binding motif family protein, putative	AT4G33200	ATXI-I, MYOSIN XI I, MYOSIN XI-15, XI-15, XI-I	member of Myosin-like proteins
LOC_Os10g19950	increased in callus	1555	4.73	-1126					retrotransposon protein, putative, unclassified	AT3G20980		Gag-Pol-related retrotransposon family protein
LOC_Os10g20290	increased in callus	1944	4.09	-747					hypothetical protein
LOC_Os10g20380	increased in callus	4064	4.97	-1392					uncharacterized transporter C11D3.06, putative	AT5G52450		MATE efflux family protein
LOC_Os10g20390	increased in callus	2551	2.91	-51					MATE efflux family protein, putative, expressed	AT1G73700		MATE efflux family protein
LOC_Os10g20400	increased in callus	4336	3.13	-442					retrotransposon protein, putative, unclassified	AT1G73700		MATE efflux family protein
LOC_Os10g20520	increased in callus	3821	3.53	-1265					hypothetical protein
LOC_Os10g20560	increased in callus	3616	3.39	154					DEFL81 - Defensin and Defensin-like DEFL family
LOC_Os10g20730	increased in callus	4973	2.39	-1845					hypothetical protein
LOC_Os10g20880	increased in callus	8538	3	-1489					LTPL136 - Protease inhibitor/seed storage/LTP family protein precursor, putative	AT4G12490		Bifunctional inhibitor/lipid-transfer protein/seed storage 2S albumin superfamily protein
LOC_Os10g21060	increased in callus	1378	2.44	-1245	increased in callus	762	3.12	620	cytochrome P450, putative	AT3G61040	CYTOCHROME P450, FAMILY 76, SUBFAMILY C, POLYPEPTIDE 7, CYP76C7	encodes a protein with cytochrome P450 domain
LOC_Os10g21070	increased in callus	1378	2.44	548	increased in callus	762	3.12	-1317	retrotransposon protein, putative, unclassified, expressed	ATMG00310	ORF154	RNA-directed DNA polymerase (reverse transcriptase)-related family protein
LOC_Os10g21080	increased in callus	1527	2.89	7552					retrotransposon protein, putative, Ty1-copia subclass	AT4G23160	CRK8, CYSTEINE-RICH RLK (RECEPTOR-LIKE PROTEIN KINASE) 8	Encodes a cysteine-rich receptor-like protein kinase.
LOC_Os10g21620	increased in callus	1448	2.73	-1723					hypothetical protein
LOC_Os10g21720	increased in callus	2698	3.48	1454					hypothetical protein
LOC_Os10g21950	increased in callus	1369	2.89	-1288	decreased in callus	1472	3.27	6439	retrotransposon protein, putative, Ty1-copia subclass	AT4G23160	CRK8, CYSTEINE-RICH RLK (RECEPTOR-LIKE PROTEIN KINASE) 8	Encodes a cysteine-rich receptor-like protein kinase.
LOC_Os10g21956	increased in callus	1280	3.05	923					transposon protein, putative, CACTA, En/Spm sub-class	AT3G25270		Ribonuclease H-like superfamily protein
LOC_Os10g21962	increased in callus	1124	3.21	267					transposon protein, putative, CACTA, En/Spm sub-class
LOC_Os10g21990	increased in callus	2571	2.99	-1463					retrotransposon protein, putative, unclassified
LOC_Os10g22080	increased in callus	4810	4.93	3442					hypothetical protein
LOC_Os10g22110	increased in callus	4372	5.46	1654					conserved hypothetical protein	AT1G75200		flavodoxin family protein / radical SAM domain-containing protein
LOC_Os10g22130	increased in callus	1717	2.57	-1943					retrotransposon protein, putative, unclassified	AT5G28780		PIF1 helicase
LOC_Os10g22140	increased in callus	3181	3.77	-524					conserved hypothetical protein
LOC_Os10g22300	increased in callus	1300	2.32	304	decreased in callus	1030	4.8	-1251	resistance protein, putative, expressed	AT5G35450		Disease resistance protein (CC-NBS-LRR class) family
LOC_Os10g22800	increased in callus	2846	3.14	-1425					retrotransposon protein, putative, Ty3-gypsy subclass
LOC_Os10g22820	increased in callus	5229	3.69	205					hypothetical protein
LOC_Os10g22880	increased in callus	3014	2.96	-984					hypothetical protein
LOC_Os10g22980	increased in callus	1757	2.93	-1449					leucine rich repeat domain containing protein, putative, expressed	AT1G78230		Outer arm dynein light chain 1 protein
LOC_Os10g23130	increased in callus	1182	2.97	-334					cytochrome P450 88A1, putative	AT1G55940	CYTOCHROME P450, FAMILY 708, SUBFAMILY A, POLYPEPTIDE 1, CYP708A1	member of CYP708A
LOC_Os10g23140	increased in callus	1182	2.97	-35					retrotransposon protein, putative, unclassified	AT1G43760		DNAse I-like superfamily protein
LOC_Os10g23150	increased in callus	1182	2.97	-1253					retrotransposon protein, putative, unclassified	AT1G43760		DNAse I-like superfamily protein
LOC_Os10g23180	increased in callus	3033	4.09	4129	decreased in callus	2504	3.34	773	cytochrome P450, putative, expressed	AT1G05160	CYTOCHROME P450, FAMILY 88, SUBFAMILY A, POLYPEPTIDE 3, ATKAO1, CYP88A3, ENT-KAURENOIC ACID OXYDASE 1, KAO1	Encodes an ent-kaurenoic acid hydroxylase, a member of the CYP88A cytochrome p450 family.
LOC_Os10g23840	increased in callus	8483	3.95	-431	decreased in callus	2469	3.89	-301	conserved hypothetical protein	AT3G23160		Protein of unknown function (DUF668)
LOC_Os10g24004	increased in callus	980	2.71	-1943					hypothetical protein
LOC_Os10g24010	increased in callus	980	2.71	237					OsFBX383 - F-box domain containing protein	AT5G07610		F-box family protein
LOC_Os10g24310	increased in callus	1075	2.49	872					retrotransposon protein, putative, Ty3-gypsy subclass	AT3G01410		Polynucleotidyl transferase, ribonuclease H-like superfamily protein
LOC_Os10g24400	increased in callus	1882	2.72	149					retrotransposon protein, putative, unclassified	ATMG00860	ORF158	DNA/RNA polymerases superfamily protein.
LOC_Os10g25734	increased in callus	1068	2.73	237					hypothetical protein
LOC_Os10g25840	increased in callus	1608	2.65	-1204					retrotransposon protein, putative, Ty1-copia subclass
LOC_Os10g25850	increased in callus	1608	2.65	568					nuclear transcription factor Y subunit, putative, expressed	AT1G72830	NUCLEAR FACTOR Y, SUBUNIT A3, ATHAP2C, HAP2C, NF-YA3	Encodes a subunit of CCAAT-binding complex, binds to CCAAT box motif present in some plant promoter sequences. One of three members of this class (HAP2A, HAP2B, HAP2C), it is expressed in vegetative and reproductive tissues. Expression is upregulated in the shoot of cax1/cax3 mutant.
LOC_Os10g25900	increased in callus	3517	4.81	-248					dirigent, putative, expressed	AT5G42510		Disease resistance-responsive (dirigent-like protein) family protein
LOC_Os10g25910	increased in callus	3091	3.05	342					transposon protein, putative, CACTA, En/Spm sub-class
LOC_Os10g25920	increased in callus	4549	5.29	-1589					transposon protein, putative, CACTA, En/Spm sub-class
LOC_Os10g25950	increased in callus	1009	3.04	-1773					cystathionine gamma-synthase, putative	AT3G01120	A. THALIANA CYSTATHIONINE GAMMA-SYNTHETASE 1, ATCGS1, ATCYS1, CGS, CGS1, CYSTATHIONINE GAMMA-SYNTHASE, CYSTATHIONINE GAMMA-SYNTHASE 1, METHIONINE OVERACCUMULATION 1, MTO1	encodes a cystathionine gamma-synthase, which performs the first committed step in methionine biosynthesis. A conserved motif of 13 amino acids in the first exon is required for posttranscriptional autoregulation. This enzyme shares the same substrate as threonine synthase (TS) and its absence transcriptionally affects 8 genes in the genome.
LOC_Os10g25960	increased in callus	1009	3.04	3106					transposon protein, putative, CACTA, En/Spm sub-class
LOC_Os10g26010	increased in callus	5961	2.71	1064					cystathionine gamma-synthase, putative, expressed	AT3G01120	A. THALIANA CYSTATHIONINE GAMMA-SYNTHETASE 1, ATCGS1, ATCYS1, CGS, CGS1, CYSTATHIONINE GAMMA-SYNTHASE, CYSTATHIONINE GAMMA-SYNTHASE 1, METHIONINE OVERACCUMULATION 1, MTO1	encodes a cystathionine gamma-synthase, which performs the first committed step in methionine biosynthesis. A conserved motif of 13 amino acids in the first exon is required for posttranscriptional autoregulation. This enzyme shares the same substrate as threonine synthase (TS) and its absence transcriptionally affects 8 genes in the genome.
LOC_Os10g26080	increased in callus	1005	3.21	-589					transposon protein, putative, CACTA, En/Spm sub-class
LOC_Os10g26164	increased in callus	1092	3.29	3219	increased in callus	815	2.75	474	endonuclease/exonuclease/phosphatase family domain containing protein, expressed	AT1G11800		endonuclease/exonuclease/phosphatase family protein
LOC_Os10g26180	increased in callus	1092	3.29	-1889					hypothetical protein
LOC_Os10g26240	increased in callus	1413	2.7	-297					no apical meristem protein, putative	AT4G35580	CALMODULIN-BINDING NAC PROTEIN, CBNAC, NAC TRANSCRIPTION FACTOR-LIKE 9, NTL9	Encodes a calmodulin-binding NAC protein (CBNAC). Contains calmodulin-binding domain in the C-terminus of the protein. Functions as a calmodulin-regulated transcriptional repressor.
LOC_Os10g26250	increased in callus	1413	2.7	-1712					no apical meristem protein, putative
LOC_Os10g26370	increased in callus	1085	4.25	-1296					transposon protein, putative, CACTA, En/Spm sub-class
LOC_Os10g26450	increased in callus	3228	3.66	-1803					hypothetical protein
LOC_Os10g26910	increased in callus	1236	3.13	-899	increased in callus	1251	8.1	-1354	transposon protein, putative, CACTA, En/Spm sub-class	AT1G40087		Plant transposase (Ptta/En/Spm family)
LOC_Os10g27050	increased in callus	671	4.41	-78					OsPP2Ac-4 - Phosphatase 2A isoform 4 belonging to family 2, expressed	AT3G58500	PP2A-4, PROTEIN PHOSPHATASE 2A-4	Encodes one of the isoforms of the catalytic subunit of protein phosphatase 2A: AT1G59830/PP2A-1, AT1G10430/PP2A-2, At2g42500/PP2A-3, At3g58500/PP2A-4 [Plant Molecular Biology (1993) 21:475-485 and (1994) 26:523-528
LOC_Os10g27270	increased in callus	2487	2.38	-1713					conserved hypothetical protein
LOC_Os10g27274	increased in callus	2487	2.38	2113					expressed protein
LOC_Os10g28150	increased in callus	1724	2.86	-1192					zinc knuckle domain containing protein	AT1G75560		zinc knuckle (CCHC-type) family protein
LOC_Os10g28160	increased in callus	1724	2.86	-442					conserved hypothetical protein	AT3G57450		unknown protein
LOC_Os10g28680	increased in callus	2557	3.21	-667	decreased in callus	2897	4.4	1030	DUF581 domain containing protein, expressed	AT3G22550		Protein of unknown function (DUF581)
LOC_Os10g28790	increased in callus	3724	2.49	911					MBTB36 - Bric-a-Brac, Tramtrack, Broad Complex BTB domainwith Meprin and TRAF Homology MATH domain	AT3G06190	ATBPM2, BPM2, BTB-POZ AND MATH DOMAIN 2	Encodes a member of the MATH-BTB domain proteins (BPMs) that directly interact with and target for proteasomal degradation the class I homeobox-leucine zipper (HD-ZIP) transcription factor ATHB6. Known members include AT5G19000 (BPM1), AT3G06190 (BPM2), AT2G39760 (BPM3), AT3G03740 (BPM4), AT5G21010 (BPM5) and AT3G43700 (BPM6).
LOC_Os10g28800	increased in callus	3724	2.49	-1418					hypothetical protein
LOC_Os10g28850	increased in callus	4888	2.89	194					retrotransposon protein, putative, unclassified	AT1G43760		DNAse I-like superfamily protein
LOC_Os10g28890	increased in callus	1545	3.37	-1125					retrotransposon protein, putative, unclassified
LOC_Os10g29100	increased in callus	1898	3.69	536	decreased in callus	1826	2.76	488	MBTB44 - Bric-a-Brac, Tramtrack, Broad Complex BTB domainwith Meprin and TRAF Homology MATH domain	AT5G19000	ATBPM1, BPM1, BTB-POZ AND MATH DOMAIN 1	Encodes a member of the MATH-BTB domain proteins (BPMs) that directly interact with and target for proteasomal degradation the class I homeobox-leucine zipper (HD-ZIP) transcription factor ATHB6. Known members include AT5G19000 (BPM1), AT3G06190 (BPM2), AT2G39760 (BPM3), AT3G03740 (BPM4), AT5G21010 (BPM5) and AT3G43700 (BPM6).
LOC_Os10g29120	increased in callus	1023	2.89	1379					speckle-type POZ protein, putative	AT5G19000	ATBPM1, BPM1, BTB-POZ AND MATH DOMAIN 1	Encodes a member of the MATH-BTB domain proteins (BPMs) that directly interact with and target for proteasomal degradation the class I homeobox-leucine zipper (HD-ZIP) transcription factor ATHB6. Known members include AT5G19000 (BPM1), AT3G06190 (BPM2), AT2G39760 (BPM3), AT3G03740 (BPM4), AT5G21010 (BPM5) and AT3G43700 (BPM6).
LOC_Os10g29400	increased in callus	5260	5.74	2140					transposon protein, putative, CACTA, En/Spm sub-class	AT1G43722		unknown protein
LOC_Os10g29790	increased in callus	1724	3.29	408					MBTB57 - Bric-a-Brac, Tramtrack, Broad Complex BTB domainwith Meprin and TRAF Homology MATH domain	AT2G39760	ATBPM3, BPM3	Encodes a member of the MATH-BTB domain proteins (BPMs) that directly interact with and target for proteasomal degradation the class I homeobox-leucine zipper (HD-ZIP) transcription factor ATHB6. Known members include AT5G19000 (BPM1), AT3G06190 (BPM2), AT2G39760 (BPM3), AT3G03740 (BPM4), AT5G21010 (BPM5) and AT3G43700 (BPM6).
LOC_Os10g29800	increased in callus	861	3.69	139					expressed protein
LOC_Os10g29810	increased in callus	4052	3.38	-541					MBTB58 - Bric-a-Brac, Tramtrack, Broad Complex BTB domainwith Meprin and TRAF Homology MATH domain	AT2G39760	ATBPM3, BPM3	Encodes a member of the MATH-BTB domain proteins (BPMs) that directly interact with and target for proteasomal degradation the class I homeobox-leucine zipper (HD-ZIP) transcription factor ATHB6. Known members include AT5G19000 (BPM1), AT3G06190 (BPM2), AT2G39760 (BPM3), AT3G03740 (BPM4), AT5G21010 (BPM5) and AT3G43700 (BPM6).
LOC_Os10g29830	increased in callus	2748	2.13	631					hypothetical protein
LOC_Os10g30040	increased in callus	2793	3.29	116					BTB/POZ domain containing protein, putative	AT3G06190	ATBPM2, BPM2, BTB-POZ AND MATH DOMAIN 2	Encodes a member of the MATH-BTB domain proteins (BPMs) that directly interact with and target for proteasomal degradation the class I homeobox-leucine zipper (HD-ZIP) transcription factor ATHB6. Known members include AT5G19000 (BPM1), AT3G06190 (BPM2), AT2G39760 (BPM3), AT3G03740 (BPM4), AT5G21010 (BPM5) and AT3G43700 (BPM6).
LOC_Os10g30080	increased in callus	978	3.53	109	increased in callus	1399	5.43	2672	xylosyltransferase, putative, expressed	AT3G03690	UNE7, UNFERTILIZED EMBRYO SAC 7	unfertilized embryo sac 7 (UNE7)
LOC_Os10g30380	increased in callus	7536	3.47	-1826					cytochrome P450, putative	AT5G25140	CYTOCHROME P450, FAMILY 71, SUBFAMILY B, POLYPEPTIDE 13, CYP71B13	putative cytochrome P450
LOC_Os10g30390	increased in callus	4277	2.29	-764	decreased in callus	1633	2.99	429	cytochrome P450, putative, expressed	AT5G25180	CYTOCHROME P450, FAMILY 71, SUBFAMILY B, POLYPEPTIDE 14, CYP71B14	putative cytochrome P450
LOC_Os10g30410	increased in callus	1493	3.81	2085					cytochrome P450 71D7, putative, expressed	AT5G25140	CYTOCHROME P450, FAMILY 71, SUBFAMILY B, POLYPEPTIDE 13, CYP71B13	putative cytochrome P450
LOC_Os10g30670	increased in callus	5403	3.76	-15					transposon protein, putative, CACTA, En/Spm sub-class, expressed
LOC_Os10g30719	increased in callus	1797	3.45	2106					MYB family transcription factor, putative, expressed	AT2G37025	TRF-LIKE 8, TRFL8	TRF-like 8 (TRFL8)
LOC_Os10g30800	increased in callus	1055	2.97	-1937					hypothetical protein
LOC_Os10g30809	increased in callus	1055	2.97	-583
LOC_Os10g30850	increased in callus	965	4.65	-224					zinc finger, RING-type, putative, expressed	AT5G01520	ABA INSENSITIVE RING PROTEIN 2, AIRP2, ATAIRP2	RING/U-box superfamily protein
LOC_Os10g31040	increased in callus	1153	2.99	-1452	decreased in callus	1550	5.35	432	Citrate transporter protein, putative, expressed	AT1G02260		Divalent ion symporter
LOC_Os10g31050	increased in callus	1766	3.77	2729					hypothetical protein
LOC_Os10g31570	increased in callus	4103	3.28	110					retrotransposon protein, putative, unclassified
LOC_Os10g31610	increased in callus	4371	4.12	3563					retrotransposon protein, putative, unclassified
LOC_Os10g33170	increased in callus	1043	4.49	403	increased in callus	2047	2.53	3702	POT domain containing peptide transporter, putative, expressed	AT5G46050	ARABIDOPSIS THALIANA PEPTIDE TRANSPORTER 3, ATNPF5.2, ATPTR3, NPF5.2, NRT1/ PTR FAMILY 5.2, PEPTIDE TRANSPORTER 3, PTR3	Encodes a di- and tri-peptide transporter involved in responses to wounding, virulent bacterial pathogens, and high NaCl concentrations. The protein is predicted to have 12 transmembrane helicies.
LOC_Os10g33740	increased in callus	2918	2.97	2602					transposon protein, putative, CACTA, En/Spm sub-class, expressed
LOC_Os10g33800	increased in callus	889	3.85	-135					lactate/malate dehydrogenase, putative, expressed	AT5G43330	C-NAD-MDH2, CYTOSOLIC-NAD-DEPENDENT MALATE DEHYDROGENASE 2	predicted to encode a cytosolic malate dehydrogenase.
LOC_Os10g33900	increased in callus	3320	4.55	-846	decreased in callus	2100	4.43	600	possible lysine decarboxylase domain containing protein, expressed	AT2G37210	LOG3, LONELY GUY 3	Encodes a protein of unknown function. It has been crystallized and shown to be structurally almost identical to the protein encoded by At5g11950.
LOC_Os10g34240	increased in callus	1207	2.59	363					hypothetical protein
LOC_Os10g34680	increased in callus	3807	3.77	2410					vacuolar protein sorting-associated protein 52, putative,expressed	AT1G71270	ARABIDOPSIS THALIANA VPS52 HOMOLOG, ATVPS52, POK, POKY POLLEN TUBE, T-DNA TRANSMISSION DEFECT 8, TTD8	Encodes a homolog of the yeast Vps52p/SAC2. Involved in pollen tube germination and growth. Located in multiple endomembrane organelles including the golgi. The yeast protein has been shown to be located at the late Golgi and to function in a complex involved in retrograde trafficking of vesicles between the early endosomal compartment and the trans-Golgi network.
LOC_Os10g37240	increased in callus	954	4.01	102					expressed protein	AT1G76880		Duplicated homeodomain-like superfamily protein
LOC_Os10g38160	increased in callus	1555	2.89	610	decreased in callus	1823	5.4	479	glutathione S-transferase, putative, expressed	AT1G10370	ATGSTU17, EARLY-RESPONSIVE TO DEHYDRATION 9, ERD9, GLUTATHIONE S-TRANSFERASE 30, GLUTATHIONE S-TRANSFERASE 30B, GLUTATHIONE S-TRANSFERASE TAU 17, GLUTATHIONE S-TRANSFERASE U17, GST30, GST30B, GSTU17	Encodes GSTU17 (Glutathione S-Transferase U17). Functions as a negative component of stress-mediated signal transduction pathways in drought and salt stress responses.
LOC_Os10g39030	increased in callus	9090	7.05	2796	decreased in callus	3162	3.7	1437	homeobox domain containing protein, expressed	AT4G36870	BEL1-LIKE HOMEODOMAIN 2, BLH2, SAW1, SAWTOOTH 1	Encodes a member of the BEL family of homeodomain proteins. Plants doubly mutant for saw1/saw2 (blh2/blh4) have serrated leaves. BP is expressed in the serrated leaves, therefore saw1/saw2 may act redundantly to repress BP in leaves.	increased in callus	Transcription factors
LOC_Os10g39140	increased in callus	1396	2.5	-1451	decreased in callus	3300	5.24	864	flavonol synthase/flavanone 3-hydroxylase, putative, expressed	AT5G24530	DMR6, DOWNY MILDEW RESISTANT 6	Encodes a putative 2OG-Fe(II) oxygenase that is defense-associated but required for susceptibility to downy mildew.
LOC_Os10g39200	increased in callus	1362	3.45	-856					expressed protein
LOC_Os10g39210	increased in callus	1362	3.45	336					heavy metal-associated domain containing protein	AT2G18196		Heavy metal transport/detoxification superfamily protein	decreased in callus	Transporter
LOC_Os10g39220	increased in callus	1362	3.45	-1105					tobamovirus multiplication protein, putative, expressed	AT2G02180	TOBAMOVIRUS MULTIPLICATION PROTEIN 3, TOM3	Necessary for the efficient multiplication of tobamoviruses.
LOC_Os10g39250	increased in callus	2552	2.84	33					retrotransposon protein, putative, unclassified
LOC_Os10g39260	increased in callus	2552	2.84	-1052					aspartic proteinase nepenthesin, putative, expressed	AT2G03200		Eukaryotic aspartyl protease family protein
LOC_Os10g39300	increased in callus	2554	3.61	-858	decreased in callus	2248	3.52	745	aspartic proteinase nepenthesin, putative, expressed	AT2G03200		Eukaryotic aspartyl protease family protein
LOC_Os10g40000	increased in callus	1024	3.37	-546					retinol dehydrogenase 12, putative, expressed	AT4G23420		NAD(P)-binding Rossmann-fold superfamily protein
LOC_Os10g40200	increased in callus	2758	3.89	-936					aminotransferase domain containing protein, putative, expressed	AT5G65780	ATBCAT-5	Encodes a chloroplast branched-chain amino acid aminotransferase, can complement the yeast leu/iso-leu/val auxotrophy mutant. Note that the AT5G65780.2 gene model (TAIR10) has been obsoleted due to the lack of experimental support.
LOC_Os10g40800	increased in callus	3097	6.65	1915					retrotransposon protein, putative, unclassified	AT4G23160	CRK8, CYSTEINE-RICH RLK (RECEPTOR-LIKE PROTEIN KINASE) 8	Encodes a cysteine-rich receptor-like protein kinase.
LOC_Os10g41340	increased in callus	911	4.41	-180					palmitoyl-protein thioesterase 1 precursor, putative, expressed	AT3G60340		alpha/beta-Hydrolases superfamily protein
LOC_Os11g02340	increased in callus	2118	3.46	1001	decreased in callus	1235	4.19	-970	hypothetical protein
LOC_Os11g02350	increased in callus	2118	3.46	-1437	decreased in callus	1235	4.19	534	LTPL25 - Protease inhibitor/seed storage/LTP family protein precursor, expressed	AT5G59310	LIPID TRANSFER PROTEIN 4, LTP4	Encodes a member of the lipid transfer protein family. Proteins of this family are generally small (~9 kD), basic, expressed abundantly and contain eight Cys residues. The proteins can bind fatty acids and acylCoA esters and can transfer several different phospholipids. They are localized to the cell wall. The mRNA is present in flowers and siliques, and is strongly up-regulated by abscisic acid.…
LOC_Os11g02540	increased in callus	5725	3.97	1973	decreased in callus	1509	6.35	332	OsWRKY50 - Superfamily of TFs having WRKY and zinc fingerdomains, expressed	AT2G46400	ATWRKY46, WRKY DNA-BINDING PROTEIN 46, WRKY46	member of WRKY Transcription Factor
LOC_Os11g03270	increased in callus	3611	2.78	-1424	decreased in callus	917	5.93	154	nucleoside-triphosphatase, putative	AT5G18280	APY2, APYRASE 2, ATAPY2	Encodes an enzyme with ATPase and ADPase activity (an apyrase) that when mutated in combination with ATAPY1 causes a complete inhibition of pollen germination.
LOC_Os11g03280	increased in callus	1199	2.81	377					transposon protein, putative, unclassified	AT1G49920		MuDR family transposase
LOC_Os11g06470	increased in callus	1753	2.64	1102					retrotransposon protein, putative, unclassified
LOC_Os11g06530	increased in callus	2634	2.94	-1235					hypothetical protein
LOC_Os11g06540	increased in callus	2634	2.94	-329					hypothetical protein
LOC_Os11g06570	increased in callus	2777	3.21	1398					transposon protein, putative, CACTA, En/Spm sub-class
LOC_Os11g06580	increased in callus	4784	5.31	882					OsFBX397 - F-box domain containing protein, expressed
LOC_Os11g06610	increased in callus	3487	3.85	781					jasmonate-induced protein, putative
LOC_Os11g06640	increased in callus	2214	3.52	-1698					transposon protein, putative, CACTA, En/Spm sub-class
LOC_Os11g06720	increased in callus	1350	3.43	406	decreased in callus	1862	10.28	543	abscisic stress-ripening, putative, expressed
LOC_Os11g06950	increased in callus	972	8.18	-527	increased in callus	752	6.68	-295	conserved hypothetical protein
LOC_Os11g07200	increased in callus	1647	3.61	2052	decreased in callus	1167	4.72	1658	receptor protein kinase CLAVATA1 precursor, putative, expressed	AT3G47570		Leucine-rich repeat protein kinase family protein
LOC_Os11g07740	increased in callus	5077	3.77	-1870					dirigent, putative	AT5G42500		Disease resistance-responsive (dirigent-like protein) family protein
LOC_Os11g07770	increased in callus	2876	3.69	-323					dirigent, putative, expressed	AT5G42500		Disease resistance-responsive (dirigent-like protein) family protein
LOC_Os11g07800	increased in callus	2313	2.9	-1389					retrotransposon protein, putative, unclassified	AT4G23160	CRK8, CYSTEINE-RICH RLK (RECEPTOR-LIKE PROTEIN KINASE) 8	Encodes a cysteine-rich receptor-like protein kinase.
LOC_Os11g07810	increased in callus	2313	2.9	-1250					retrotransposon protein, putative, unclassified	AT4G29090		Ribonuclease H-like superfamily protein
LOC_Os11g07960	increased in callus	2362	5.61	-1894	decreased in callus	2745	4.26	942	transferase family protein, putative, expressed	AT5G48930	HCT, HYDROXYCINNAMOYL-COA SHIKIMATE/QUINATE HYDROXYCINNAMOYL TRANSFERASE	At5g48930 has been shown to encode for the hydroxycinnamoyl-Coenzyme A shikimate/quinate hydroxycinnamoyltransferase (HCT) both synthesizing and catabolizing the hydroxycinnamoylesters (coumaroyl/caffeoyl shikimate and quinate) involved in the phenylpropanoid pathway. Influence on the accumulation of flavonoids which in turn inhibit auxin transport and reduce plant growth.
LOC_Os11g08000	increased in callus	1429	4.25	-1655					hypothetical protein
LOC_Os11g08090	increased in callus	871	3.69	-1370					expressed protein	AT1G77460	CELLULOSE SYNTHASE INTERACTIVE 3, CSI3	Armadillo/beta-catenin-like repeat
LOC_Os11g08760	increased in callus	6976	5.26	681					pectinesterase family protein	AT3G10710	RHS12, ROOT HAIR SPECIFIC 12	root hair specific 12 (RHS12)
LOC_Os11g08820	increased in callus	2279	4.41	961					expressed protein
LOC_Os11g08830	increased in callus	2279	4.41	-782					kelch domain containing protein, putative	AT1G74510		Galactose oxidase/kelch repeat superfamily protein
LOC_Os11g09979	increased in callus	1083	3.77	1814					expressed protein
LOC_Os11g10520	increased in callus	1352	3.93	-630	decreased in callus	2593	5.64	806	dehydrogenase, putative, expressed	AT1G77120	ADH, ADH1, ALCOHOL DEHYDROGENASE, ALCOHOL DEHYDROGENASE 1, ARABIDOPSIS THALIANA ALCOHOL DEHYDROGENASE, ATADH, ATADH1	Catalyzes the reduction of acetaldehyde using NADH as reductant. Requires zinc for activity. Dimer. Anaerobic response polypeptide (ANP). Fermentation. The protein undergoes thiolation following treatment with the oxidant tert-butylhydroperoxide.
LOC_Os11g10790	increased in callus	1553	2.83	-842					conserved hypothetical protein	AT5G42510		Disease resistance-responsive (dirigent-like protein) family protein
LOC_Os11g10950	increased in callus	1900	2.73	-579					retrotransposon protein, putative, unclassified
LOC_Os11g11440	increased in callus	1879	3.07	-422	decreased in callus	1168	4.57	228	protein disulfide isomerase, putative	AT1G60420	ATNRX1, NRX1, NUCLEOREDOXIN 1	Reduce transmission through pollen.
LOC_Os11g11450	increased in callus	1879	3.07	-1544					hypothetical protein
LOC_Os11g12440	increased in callus	1517	4.17	-628					transposon protein, putative, CACTA, En/Spm sub-class
LOC_Os11g12560	increased in callus	1492	2.26	660					receptor-like protein kinase HAIKU2 precursor, putative	AT1G72180		Leucine-rich receptor-like protein kinase family protein
LOC_Os11g13440	increased in callus	1154	2.65	748					RGH1A, putative	AT3G07040	RESISTANCE TO P. SYRINGAE PV MACULICOLA 1, RESISTANCE TO PSEUDOMONAS SYRINGAE 3, RPM1, RPS3	Contains an N-terminal tripartite nucleotide binding site and a C-terminal tandem array of leucine-rich repeats. Confers resistance to Pseudomonas syringae strains that carry the avirulence genes avrB and avrRpm1.
LOC_Os11g13459	increased in callus	1195	2.73	-865					retrotransposon protein, putative, unclassified	ATMG00860	ORF158	DNA/RNA polymerases superfamily protein.
LOC_Os11g13520	increased in callus	2688	3.37	-1408					hypothetical protein
LOC_Os11g13950	increased in callus	4188	4.57	-631					hypothetical protein
LOC_Os11g14090	increased in callus	1049	2.81	-692					retrotransposon protein, putative, unclassified	AT3G01410		Polynucleotidyl transferase, ribonuclease H-like superfamily protein
LOC_Os11g14270	increased in callus	5036	5.05	2405					transposon protein, putative, unclassified	AT1G19260		TTF-type zinc finger protein with HAT dimerisation domain
LOC_Os11g14280	increased in callus	3376	5.29	1962					transposon protein, putative, unclassified	AT1G19260		TTF-type zinc finger protein with HAT dimerisation domain
LOC_Os11g14330	increased in callus	2647	3.69	-861					retrotransposon protein, putative, unclassified	ATMG00860	ORF158	DNA/RNA polymerases superfamily protein.
LOC_Os11g14630	increased in callus	942	3.29	206	decreased in callus	1691	3.37	606	conserved hypothetical protein	AT1G03670		Ankyrin repeat containing protein
LOC_Os11g14700	increased in callus	1495	3	307					hypothetical protein
LOC_Os11g14780	increased in callus	964	2.81	-87					expressed protein
LOC_Os11g14940	increased in callus	1566	2.97	211					hypothetical protein
LOC_Os11g15030	increased in callus	7810	2.99	1226					SAM dependent carboxyl methyltransferase, putative	AT4G36470		S-adenosyl-L-methionine-dependent methyltransferases superfamily protein
LOC_Os11g15040	increased in callus	7419	7.62	-596	decreased in callus	2061	11.61	737	S-adenosyl-L-methionine:benzoic acid/salicylic acid carboxyl methyltransferase, putative, expressed	AT5G66430		S-adenosyl-L-methionine-dependent methyltransferases superfamily protein
LOC_Os11g15060	increased in callus	6535	5.13	-351					SAM dependent carboxyl methyltransferase, putative	AT4G36470		S-adenosyl-L-methionine-dependent methyltransferases superfamily protein
LOC_Os11g15170	increased in callus	1311	3.37	-683					transposon protein, putative, unclassified	AT1G64260		MuDR family transposase
LOC_Os11g15270	increased in callus	14363	5.77	-1695					retrotransposon protein, putative, unclassified
LOC_Os11g15290	increased in callus	1572	2.73	5015					transposon protein, putative, CACTA, En/Spm sub-class
LOC_Os11g15390	increased in callus	4537	3.11	-368					hypothetical protein
LOC_Os11g15430	increased in callus	993	2.65	-920					transposon protein, putative, CACTA, En/Spm sub-class
LOC_Os11g15450	increased in callus	5194	2.26	3373					retrotransposon protein, putative, unclassified
LOC_Os11g15500	increased in callus	8286	3.23	-451					stripe rust resistance protein Yr10, putative	AT3G07040	RESISTANCE TO P. SYRINGAE PV MACULICOLA 1, RESISTANCE TO PSEUDOMONAS SYRINGAE 3, RPM1, RPS3	Contains an N-terminal tripartite nucleotide binding site and a C-terminal tandem array of leucine-rich repeats. Confers resistance to Pseudomonas syringae strains that carry the avirulence genes avrB and avrRpm1.
LOC_Os11g15510	increased in callus	3639	4.33	460					conserved hypothetical protein	AT5G45480		Protein of unknown function (DUF594)
LOC_Os11g15620	increased in callus	7259	2.36	1824					OsFBX420 - F-box domain containing protein	AT5G02700		F-box/RNI-like superfamily protein
LOC_Os11g15755	increased in callus	4932	5.77	-1175					transposon protein, putative, unclassified	AT4G38180	FAR1-RELATED SEQUENCE 5, FRS5	FAR1-related sequence 5 (FRS5)
LOC_Os11g16246	increased in callus	4932	5.77	-97					retrotransposon protein, putative, unclassified	AT3G25270		Ribonuclease H-like superfamily protein
LOC_Os11g16590	increased in callus	5471	2.34	-1597					ATP-dependent Clp protease ATP-binding subunit clpA homolog CD4B,chloroplast precursor, putative, expressed	AT5G50920	ATHSP93-V, CLPC, CLPC HOMOLOGUE 1, CLPC1, DCA1, DE-REGULATED CAO ACCUMULATION 1, HEAT SHOCK PROTEIN 93-V, HSP93-V	Encodes a protein that is similar to ATP-dependent Clp protease ATP-binding subunit / ClpC. Involved in protein import into the chloroplast. May provide ATP source that drives the TIC (Translocon at the Inner envelope membrane of Chloroplasts) translocation machinery. Association of Hsp93 with the inner envelope membrane through its N domain is important for the functions of Hsp93 in vivo.
LOC_Os11g16600	increased in callus	2367	3.72	889					hypothetical protein
LOC_Os11g16640	increased in callus	4178	5.61	-848					transposon protein, putative, CACTA, En/Spm sub-class
LOC_Os11g16650	increased in callus	4178	5.61	-1991					hypothetical protein
LOC_Os11g16670	increased in callus	11485	3.17	1356	decreased in callus	981	3.88	209	hypothetical protein
LOC_Os11g16760	increased in callus	9661	6.33	-1887					hypothetical protein	AT4G02420	L-TYPE LECTIN RECEPTOR KINASE IV.4, LECRK-IV.4	Concanavalin A-like lectin protein kinase family protein
LOC_Os11g16780	increased in callus	2449	3.77	-1313					hypothetical protein
LOC_Os11g16900	increased in callus	3359	4.65	-1923					transposon protein, putative, CACTA, En/Spm sub-class
LOC_Os11g16990	increased in callus	3255	3.76	-355					hypothetical protein
LOC_Os11g17002	increased in callus	4654	3.76	-283	decreased in callus	2097	5.59	-1380
LOC_Os11g17014	increased in callus	4654	3.76	-412	decreased in callus	2097	5.59	685	NB-ARC domain containing protein, expressed	AT3G46710		NB-ARC domain-containing disease resistance protein
LOC_Os11g17060	increased in callus	2816	4.25	-443					hypothetical protein
LOC_Os11g17110	increased in callus	1026	2.49	-1583					disease resistance protein RPM1, putative	AT3G07040	RESISTANCE TO P. SYRINGAE PV MACULICOLA 1, RESISTANCE TO PSEUDOMONAS SYRINGAE 3, RPM1, RPS3	Contains an N-terminal tripartite nucleotide binding site and a C-terminal tandem array of leucine-rich repeats. Confers resistance to Pseudomonas syringae strains that carry the avirulence genes avrB and avrRpm1.
LOC_Os11g17120	increased in callus	2811	5.05	-175					disease resistance protein RPM1, putative	AT1G50180		NB-ARC domain-containing disease resistance protein
LOC_Os11g17130	increased in callus	4136	3.29	-379					retrotransposon protein, putative, unclassified
LOC_Os11g17160	increased in callus	3253	5.13	-1942					retrotransposon protein, putative, unclassified
LOC_Os11g17190	increased in callus	1269	3.53	341					transposon protein, putative, CACTA, En/Spm sub-class
LOC_Os11g17200	increased in callus	1577	2.97	-1463					retrotransposon protein, putative, Ty1-copia subclass	AT4G23160	CRK8, CYSTEINE-RICH RLK (RECEPTOR-LIKE PROTEIN KINASE) 8	Encodes a cysteine-rich receptor-like protein kinase.
LOC_Os11g17300	increased in callus	4039	3.93	891					transposon protein, putative, unclassified, expressed	AT4G38180	FAR1-RELATED SEQUENCE 5, FRS5	FAR1-related sequence 5 (FRS5)
LOC_Os11g17360	increased in callus	4459	4.47	-711					hypothetical protein
LOC_Os11g17370	increased in callus	4459	4.47	-1516					retrotransposon protein, putative, Ty3-gypsy subclass
LOC_Os11g17380	increased in callus	7872	4.69	5825					protein kinase domain containing protein	AT4G23220	CRK14, CYSTEINE-RICH RLK (RECEPTOR-LIKE PROTEIN KINASE) 14	Encodes a cysteine-rich receptor-like protein kinase.
LOC_Os11g17390	increased in callus	6930	5.85	1178	decreased in callus	1210	5.01	-501	retrotransposon protein, putative, Ty1-copia subclass	AT4G23160	CRK8, CYSTEINE-RICH RLK (RECEPTOR-LIKE PROTEIN KINASE) 8	Encodes a cysteine-rich receptor-like protein kinase.
LOC_Os11g17420	increased in callus	4334	5.45	96					retrotransposon protein, putative, unclassified
LOC_Os11g17430	increased in callus	4334	5.45	-861					retrotransposon protein, putative, unclassified	AT4G38180	FAR1-RELATED SEQUENCE 5, FRS5	FAR1-related sequence 5 (FRS5)
LOC_Os11g17440	increased in callus	12093	6.41	2566	decreased in callus	1855	3.8	464	enoyl-CoA hydratase/isomerase family protein	AT4G23240	CRK16, CYSTEINE-RICH RLK (RECEPTOR-LIKE PROTEIN KINASE) 16	Encodes a cysteine-rich receptor-like protein kinase.
LOC_Os11g17460	increased in callus	1962	3.21	275					retrotransposon protein, putative, unclassified	AT4G23160	CRK8, CYSTEINE-RICH RLK (RECEPTOR-LIKE PROTEIN KINASE) 8	Encodes a cysteine-rich receptor-like protein kinase.
LOC_Os11g17490	increased in callus	12187	6.17	-284	decreased in callus	1219	4.14	-1615	hypothetical protein	AT2G36430		Plant protein of unknown function (DUF247)
LOC_Os11g17504	increased in callus	12187	6.17	-944	decreased in callus	1219	4.14	387	retrotransposon protein, putative, Ty1-copia subclass, expressed	AT3G23570		alpha/beta-Hydrolases superfamily protein
LOC_Os11g17580	increased in callus	4249	2.39	269	decreased in callus	1520	4.99	345	enoyl-CoA hydratase/isomerase family protein	AT4G14440	3-HYDROXYACYL-COA DEHYDRATASE 1, ARABIDOPSIS THALIANA DELTA(3), DELTA(2)-ENOYL COA ISOMERASE 3, ATECI3, DELTA(3), DELTA(2)-ENOYL COA ISOMERASE 3, ECI3, HCD1	encodes a cytosolic delta3, delta2-enoyl CoA isomerase, involved in unsaturated fatty acid degradation
LOC_Os11g17590	increased in callus	4249	2.39	-1750	decreased in callus	1520	4.99	-1826	hypothetical protein
LOC_Os11g17640	increased in callus	1777	4.09	54					hypothetical protein
LOC_Os11g17720	increased in callus	6698	5.93	-75	decreased in callus	2289	5.87	740	plant protein of unknown function domain containing protein, expressed	AT3G50160		Plant protein of unknown function (DUF247)
LOC_Os11g17730	increased in callus	1093	3.61	303					hypothetical protein
LOC_Os11g17760	increased in callus	1452	3.29	1792	increased in callus	1133	6.93	158	retrotransposon protein, putative, Ty1-copia subclass
LOC_Os11g17780	increased in callus	1700	2.65	1057					retrotransposon, putative, centromere-specific
LOC_Os11g17830	increased in callus	1580	3.21	-1827	increased in callus	1421	4	3436	transposon protein, putative, unclassified	AT1G48120		hydrolases
LOC_Os11g17840	increased in callus	1580	3.21	-1277					transposon protein, putative, CACTA, En/Spm sub-class, expressed
LOC_Os11g17870	increased in callus	3633	2.88	-1920					conserved hypothetical protein
LOC_Os11g17880	increased in callus	3756	4.17	110					hypothetical protein
LOC_Os11g18000	increased in callus	6116	5.45	691					hypothetical protein
LOC_Os11g18100	increased in callus	12317	3.69	367					hypothetical protein	AT1G12110	ARABIDOPSIS THALIANA NITRATE TRANSPORTER 1, ATNPF6.3, ATNRT1, B-1, CHL1, CHL1-1, CHLORINA 1, NITRATE TRANSPORTER 1, NITRATE TRANSPORTER 1.1, NPF6.3, NRT1, NRT1.1, NRT1/ PTR FAMILY 6.3	Encodes NRT1.1 (CHL1), a dual-affinity nitrate transporter. The protein is expressed in guard cells and function in stomatal opening. Mutants have less transpiration and are more tolerant to drought. Expressed in lateral roots. Involved in nitrate signaling which enables the plant root system to detect and exploit nitrate-rich soil patches. Comparing to the wild type, the mutant displays a strong…
LOC_Os11g18120	increased in callus	5220	5.13	1336					retrotransposon protein, putative, LINE subclass	AT5G18460		Protein of Unknown Function (DUF239)
LOC_Os11g18130	increased in callus	1699	3.37	885					hypothetical protein
LOC_Os11g18140	increased in callus	4022	4.57	3					ZmEBE-1 protein, putative, expressed	AT2G44210		Protein of Unknown Function (DUF239)
LOC_Os11g18194	increased in callus	2774	5.05	5438	decreased in callus	1019	5.76	132	cycloartenol synthase, putative, expressed	AT2G07050	CAS1, CYCLOARTENOL SYNTHASE 1	Involved in the biosynthesis of brassinosteroids. Catalyzes the reaction from epoxysqualene to cycloartenol.
LOC_Os11g18320	increased in callus	10507	5.61	562					hypothetical protein
LOC_Os11g18366	increased in callus	1113	3.58	7932	decreased in callus	1357	4.62	312	cycloartenol synthase, putative, expressed	AT2G07050	CAS1, CYCLOARTENOL SYNTHASE 1	Involved in the biosynthesis of brassinosteroids. Catalyzes the reaction from epoxysqualene to cycloartenol.
LOC_Os11g18570	increased in callus	7655	4.11	-74					cytochrome P450, putative, expressed	AT1G12740	CYTOCHROME P450, FAMILY 87, SUBFAMILY A, POLYPEPTIDE 2, CYP87A2	encodes a protein with cytochrome P450 domain
LOC_Os11g18640	increased in callus	3099	4.81	-167					transposon protein, putative, CACTA, En/Spm sub-class
LOC_Os11g18670	increased in callus	3774	4.17	1942					ubiquitin family protein, putative	AT5G20620	UBIQUITIN 4, UBQ4	encodes a ubiquitin polyprotein.
LOC_Os11g19300	increased in callus	1487	3.13	1465					transposon protein, putative, Mutator sub-class
LOC_Os11g19310	increased in callus	1547	3.29	-118					transposon protein, putative, CACTA, En/Spm sub-class
LOC_Os11g19370	increased in callus	1771	4.01	-770					conserved hypothetical protein
LOC_Os11g19500	increased in callus	3777	3.85	992					expressed protein	AT3G53690		RING/U-box superfamily protein
LOC_Os11g19540	increased in callus	2701	3.45	-1960					retrotransposon, putative, centromere-specific
LOC_Os11g19840	increased in callus	5534	3.23	805					O-methyltransferase, putative, expressed	AT4G35160		O-methyltransferase family protein
LOC_Os11g19850	increased in callus	5534	3.23	-1917					hypothetical protein
LOC_Os11g19864	increased in callus	4559	3.61	6596					transposon protein, putative, Pong sub-class, expressed	AT3G47680		DNA binding
LOC_Os11g19960	increased in callus	2185	3.69	-976					retrotransposon protein, putative, unclassified	AT3G01410		Polynucleotidyl transferase, ribonuclease H-like superfamily protein
LOC_Os11g20040	increased in callus	7712	4.73	2383					O-methyltransferase, putative, expressed	AT4G35160		O-methyltransferase family protein
LOC_Os11g20080	increased in callus	4568	2.67	1689	decreased in callus	1509	3.1	572	O-methyltransferase, putative, expressed	AT4G35160		O-methyltransferase family protein
LOC_Os11g20170	increased in callus	3174	3.21	1447	decreased in callus	1937	3.08	705	expressed protein
LOC_Os11g21804	increased in callus	3261	2.57	-536					expressed protein	AT2G16385		unknown protein
LOC_Os11g21820	increased in callus	950	2.81	-1287					retrotransposon protein, putative, Ty3-gypsy subclass	AT3G08720	ARABIDOPSIS THALIANA PROTEIN KINASE 19, ARABIDOPSIS THALIANA PROTEIN KINASE 2, ARABIDOPSIS THALIANA SERINE/THREONINE PROTEIN KINASE 2, ATPK19, ATPK2, ATS6K2, S6K2, SERINE/THREONINE PROTEIN KINASE 2	Encodes a ribosomal-protein S6 kinase. Gene expression is induced by cold and salt (NaCl). Activation of AtS6k is regulated by 1-naphthylacetic acid and kinetin, at least in part, via a lipid kinase-dependent pathway. Phosphorylates specifically mammalian and plant S6 at 25 degrees C but not at 37 degrees C. Involved in translational up-regulation of ribosomal proteins.
LOC_Os11g23740	increased in callus	1576	5.05	-1300					retrotransposon protein, putative, Ty1-copia subclass	AT4G23160	CRK8, CYSTEINE-RICH RLK (RECEPTOR-LIKE PROTEIN KINASE) 8	Encodes a cysteine-rich receptor-like protein kinase.
LOC_Os11g24180	increased in callus	1038	3.42	11327					OsSCP50 - Putative Serine Carboxypeptidase homologue, expressed	AT5G09640	SCPL19, SERINE CARBOXYPEPTIDASE-LIKE 19, SINAPOYLGLUCOSE ACCUMULATOR 2, SNG2	encodes a serine carboxypeptidase-like (SCPL) protein. Mutants accumulate sinapoylglucose instead of sinapoylcholine, and have increased levels of choline and decreased activity of the enzyme sinapoylglucose:choline sinapoyltransferase.
LOC_Os11g24220	increased in callus	2723	2.89	-240					retrotransposon protein, putative, Ty3-gypsy subclass
LOC_Os11g24290	increased in callus	2006	3.37	2677					OsSCP51 - Putative Serine Carboxypeptidase homologue	AT1G33540	SCPL18, SERINE CARBOXYPEPTIDASE-LIKE 18	serine carboxypeptidase-like 18 (scpl18)
LOC_Os11g24300	increased in callus	2384	4.81	1723					exostosin, putative	AT3G07620		Exostosin family protein
LOC_Os11g24330	increased in callus	2078	4.17	-674					retrotransposon protein, putative, Ty1-copia subclass	AT4G23160	CRK8, CYSTEINE-RICH RLK (RECEPTOR-LIKE PROTEIN KINASE) 8	Encodes a cysteine-rich receptor-like protein kinase.
LOC_Os11g24340	increased in callus	7361	5.12	1902	decreased in callus	1568	2.91	463	OsSCP53 - Putative Serine Carboxypeptidase homologue, expressed	AT5G09640	SCPL19, SERINE CARBOXYPEPTIDASE-LIKE 19, SINAPOYLGLUCOSE ACCUMULATOR 2, SNG2	encodes a serine carboxypeptidase-like (SCPL) protein. Mutants accumulate sinapoylglucose instead of sinapoylcholine, and have increased levels of choline and decreased activity of the enzyme sinapoylglucose:choline sinapoyltransferase.
LOC_Os11g24374	increased in callus	1433	3.53	2906	decreased in callus	1488	6.72	537	OsSCP55 - Putative Serine Carboxypeptidase homologue, expressed	AT1G33540	SCPL18, SERINE CARBOXYPEPTIDASE-LIKE 18	serine carboxypeptidase-like 18 (scpl18)
LOC_Os11g24430	increased in callus	1142	3.45	-847					hypothetical protein
LOC_Os11g24484	increased in callus	11788	3.88	2151	increased in callus	1134	3.59	331	estradiol 17-beta-dehydrogenase 12, putative, expressed	AT1G24470	ATKCR2, BETA-KETOACYL REDUCTASE 2, KCR2	Encodes one of the two Arabidopsis homologues to YBR159w encoding a S. cerevisiae beta-ketoacyl reductase (KCR), which catalyzes the first reduction during VLCFA (very long chain fatty acids,
LOC_Os11g24510	increased in callus	2754	3.69	3865					OsSCP56 - Putative Serine Carboxypeptidase homologue, expressed	AT5G09640	SCPL19, SERINE CARBOXYPEPTIDASE-LIKE 19, SINAPOYLGLUCOSE ACCUMULATOR 2, SNG2	encodes a serine carboxypeptidase-like (SCPL) protein. Mutants accumulate sinapoylglucose instead of sinapoylcholine, and have increased levels of choline and decreased activity of the enzyme sinapoylglucose:choline sinapoyltransferase.
LOC_Os11g24670	increased in callus	5938	3.98	-970					ankyrin repeat family protein, putative	AT1G03670		Ankyrin repeat containing protein
LOC_Os11g24680	increased in callus	5938	3.98	-1361					hypothetical protein
LOC_Os11g24760	increased in callus	3527	4.73	-306					retrotransposon protein, putative, Ty3-gypsy subclass
LOC_Os11g24890	increased in callus	4715	3.53	530					hypothetical protein
LOC_Os11g24900	increased in callus	4715	3.53	-1658					hypothetical protein
LOC_Os11g24920	increased in callus	1070	3.13	-1240					retrotransposon protein, putative, unclassified
LOC_Os11g24940	increased in callus	5362	5.68	56					hypothetical protein
LOC_Os11g24950	increased in callus	3783	4.33	-621					retrotransposon protein, putative, Ty3-gypsy subclass
LOC_Os11g25230	increased in callus	1100	2.73	984	decreased in callus	1090	4.79	-1831	tropinone reductase, putative	AT5G06060		NAD(P)-binding Rossmann-fold superfamily protein
LOC_Os11g25260	increased in callus	2277	5.77	-464	decreased in callus	1504	9.19	145	nucleoside-triphosphatase, putative, expressed	AT5G18280	APY2, APYRASE 2, ATAPY2	Encodes an enzyme with ATPase and ADPase activity (an apyrase) that when mutated in combination with ATAPY1 causes a complete inhibition of pollen germination.
LOC_Os11g25420	increased in callus	1215	2.93	-1462					hypothetical protein
LOC_Os11g25520	increased in callus	1548	3.85	-1778					transposon protein, putative, unclassified	AT1G48120		hydrolases
LOC_Os11g25550	increased in callus	1275	3.05	-1462					hypothetical protein
LOC_Os11g25570	increased in callus	1101	3.13	-1111					hypothetical protein
LOC_Os11g25700	increased in callus	8195	2.86	786	decreased in callus	1329	4.12	424	tropinone reductase, putative, expressed	AT5G06060		NAD(P)-binding Rossmann-fold superfamily protein
LOC_Os11g25720	increased in callus	1460	3.05	5586					cytokinin-N-glucosyltransferase 1, putative, expressed	AT3G11340	UDP-DEPENDENT GLYCOSYLTRANSFERASE 76B1, UGT76B1	Encodes a glucosyltransferase that conjugates isoleucic acid and modulates plant defense and senescence.
LOC_Os11g25780	increased in callus	1695	2.97	4975					PB1 domain containing protein, expressed	AT3G26510		Octicosapeptide/Phox/Bem1p family protein
LOC_Os11g25910	increased in callus	6338	3.05	-1636					hypothetical protein
LOC_Os11g25970	increased in callus	2256	3.29	-730					hypothetical protein
LOC_Os11g26380	increased in callus	972	3.45	-780					transposon protein, putative, CACTA, En/Spm sub-class
LOC_Os11g26390	increased in callus	7904	2.72	-1181	decreased in callus	1415	5.26	578	sulfotransferase domain containing protein, expressed	AT3G45070	ATSULT202B1, SULFOTRANSFERASE 202B1, SULT202B1	Encodes a sulfotransferase with sulfating activity toward flavonoids.
LOC_Os11g26710	increased in callus	1083	4.93	-535					MEGL5 - Maternally expressed gene MEG family protein precursor, putative, expressed
LOC_Os11g26830	increased in callus	3054	2.85	174					ATP-binding region, ATPase-like domain containing protein	AT1G19100	ATMORC6, DEFECTIVE IN MERISTEM SILENCING 11, DMS11, MICRORCHIDIA 6, MORC6	Encodes a member of the conserved Microrchidia (MORC) adenosine triphosphatase (ATPase) family, predicted to catalyze alterations in chromosome superstructure. Required for heterochromatin condensation and gene silencing.
LOC_Os11g26970	increased in callus	1003	2.89	67					hypothetical protein
LOC_Os11g27170	increased in callus	815	2.57	735					OsSCP58 - Putative Serine Carboxypeptidase homologue, expressed	AT1G73280	SCPL3, SERINE CARBOXYPEPTIDASE-LIKE 3	serine carboxypeptidase-like 3 (scpl3)
LOC_Os11g27210	increased in callus	1043	2.89	-286					retrotransposon protein, putative, unclassified	AT3G24255		RNA-directed DNA polymerase (reverse transcriptase)-related family protein
LOC_Os11g27220	increased in callus	1043	2.89	-439					hypothetical protein
LOC_Os11g27240	increased in callus	1324	3.05	-975					pentatricopeptide repeat domain containing protein, putative, expressed	AT3G21470		Pentatricopeptide repeat (PPR-like) superfamily protein
LOC_Os11g27264	increased in callus	3227	2.4	397	decreased in callus	1057	3.51	443	OsSCP60 - Putative Serine Carboxypeptidase homologue, expressed	AT1G73300	SCPL2, SERINE CARBOXYPEPTIDASE-LIKE 2	serine carboxypeptidase-like 2 (scpl2)
LOC_Os11g27280	increased in callus	1204	3.13	-350					transposon protein, putative, CACTA, En/Spm sub-class
LOC_Os11g27290	increased in callus	2636	3.29	-1943					transposon protein, putative, CACTA, En/Spm sub-class
LOC_Os11g27300	increased in callus	2636	3.29	-709					conserved hypothetical protein	AT5G08050		FUNCTIONS IN: molecular_function unknown
LOC_Os11g27329	increased in callus	2838	4.44	5896					OsSCP62 - Putative Serine Carboxypeptidase homologue, expressed	AT3G10450	SCPL7, SERINE CARBOXYPEPTIDASE-LIKE 7	serine carboxypeptidase-like 7 (SCPL7)
LOC_Os11g27370	increased in callus	1872	2.44	458					UDP-glucoronosyl and UDP-glucosyl transferase domain containing protein, expressed	AT5G54010		UDP-Glycosyltransferase superfamily protein
LOC_Os11g27380	increased in callus	1055	3.13	-188					expressed protein	AT4G39730	PLAT DOMAIN PROTEIN 1, PLAT1	Lipase/lipooxygenase, PLAT/LH2 family protein
LOC_Os11g27430	increased in callus	3981	2.38	-1664					NB-ARC domain containing protein	AT3G46530	RECOGNITION OF PERONOSPORA PARASITICA 13, RPP13	Confers resistance to the biotrophic oomycete, Peronospora parasitica. Encodes an NBS-LRR type R protein with a putative amino-terminal leucine zipper. Fungal protein ATR13 induces RPP13 gene expression and disease resistance.
LOC_Os11g27440	increased in callus	3981	2.38	-194					MLA7, putative	AT3G07040	RESISTANCE TO P. SYRINGAE PV MACULICOLA 1, RESISTANCE TO PSEUDOMONAS SYRINGAE 3, RPM1, RPS3	Contains an N-terminal tripartite nucleotide binding site and a C-terminal tandem array of leucine-rich repeats. Confers resistance to Pseudomonas syringae strains that carry the avirulence genes avrB and avrRpm1.
LOC_Os11g27540	increased in callus	1912	3.9	-1954					CRP7 - Cysteine-rich family protein precursor, expressed	AT1G65295		unknown protein
LOC_Os11g27570	increased in callus	1895	2.81	253					transposon protein, putative, CACTA, En/Spm sub-class
LOC_Os11g27580	increased in callus	5195	4.09	-1396					retrotransposon protein, putative, unclassified
LOC_Os11g27730	increased in callus	3504	3.82	-881	decreased in callus	2413	12.2	806	cytochrome P450, putative, expressed	AT3G48310	CYTOCHROME P450, FAMILY 71, SUBFAMILY A, POLYPEPTIDE 22, CYP71A22	putative cytochrome P450
LOC_Os11g27880	increased in callus	2420	3.61	-1777					retrotransposon protein, putative, unclassified	AT3G20980		Gag-Pol-related retrotransposon family protein
LOC_Os11g27890	increased in callus	1063	3.53	-1196					retrotransposon protein, putative, Ty3-gypsy subclass
LOC_Os11g27930	increased in callus	5002	6.04	879					hypothetical protein
LOC_Os11g27970	increased in callus	2967	3.53	-251	increased in callus	2206	3.74	-1294	glycine-rich cell wall structural protein 1 precursor, putative
LOC_Os11g27980	increased in callus	2967	3.53	-1020	increased in callus	2206	3.74	23	lipase class 3 family protein, putative	AT2G31690	DAD1-LIKE LIPASE 5, DALL5	encodes a triacylglycerol lipase located in plastoglobuli and involved in the degradation of triacylglycerol. It also has impact on leaf senescence and maintaining the structural integrity of thylakoids.
LOC_Os11g27990	increased in callus	5761	4.73	1379					hypothetical protein
LOC_Os11g28000	increased in callus	5040	3.85	924					hypothetical protein
LOC_Os11g28030	increased in callus	1056	3.61	-833					transposon protein, putative, CACTA, En/Spm sub-class
LOC_Os11g28060	increased in callus	6648	5.69	-1659					cytochrome P450, putative, expressed	AT5G57260	CYTOCHROME P450, FAMILY 71, SUBFAMILY B, POLYPEPTIDE 10, CYP71B10	putative cytochrome P450
LOC_Os11g28065	increased in callus	6648	5.69	207					cytochrome P450 71C1, putative	AT3G48310	CYTOCHROME P450, FAMILY 71, SUBFAMILY A, POLYPEPTIDE 22, CYP71A22	putative cytochrome P450
LOC_Os11g28070	increased in callus	1536	3.61	2084					retrotransposon protein, putative, unclassified
LOC_Os11g28160	increased in callus	1542	2.56	700					retrotransposon protein, putative, unclassified
LOC_Os11g28184	increased in callus	2256	4.41	518					expressed protein
LOC_Os11g28320	increased in callus	2661	2.35	-928					hypothetical protein
LOC_Os11g28330	increased in callus	1010	2.97	-209					hypothetical protein
LOC_Os11g28370	increased in callus	10493	2.98	-804	decreased in callus	1273	4.75	2566	retrotransposon protein, putative, Ty1-copia subclass
LOC_Os11g28450	increased in callus	1194	3.05	-57					hypothetical protein
LOC_Os11g28460	increased in callus	1043	3.13	328					hypothetical protein
LOC_Os11g28480	increased in callus	2653	5.37	5726					hypothetical protein
LOC_Os11g28490	increased in callus	6897	5.79	-1798					ent-kaurene synthase B, chloroplast precursor, putative	AT1G79460	ARABIDOPSIS THALIANA ENT-KAURENE SYNTHASE, ARABIDOPSIS THALIANA ENT-KAURENE SYNTHASE 1, ATKS, ATKS1, ENT-KAURENE SYNTHASE 1, GA REQUIRING 2, GA2, KS, KS1	Encodes for a protein with ent-kaurene synthase B activity which catalyzes the second step in the cyclization of GGPP to ent-kaurene in the gibberellins biosynthetic pathway.
LOC_Os11g28500	increased in callus	6897	5.79	1459					terpene synthase, N-terminal domain containing protein	AT1G79460	ARABIDOPSIS THALIANA ENT-KAURENE SYNTHASE, ARABIDOPSIS THALIANA ENT-KAURENE SYNTHASE 1, ATKS, ATKS1, ENT-KAURENE SYNTHASE 1, GA REQUIRING 2, GA2, KS, KS1	Encodes for a protein with ent-kaurene synthase B activity which catalyzes the second step in the cyclization of GGPP to ent-kaurene in the gibberellins biosynthetic pathway.
LOC_Os11g28510	increased in callus	2486	4.49	-1426					conserved hypothetical protein
LOC_Os11g28520	increased in callus	1606	3.05	-390					retrotransposon protein, putative, unclassified
LOC_Os11g28530	increased in callus	901	2.65	1785					terpene synthase, putative, expressed	AT1G79460	ARABIDOPSIS THALIANA ENT-KAURENE SYNTHASE, ARABIDOPSIS THALIANA ENT-KAURENE SYNTHASE 1, ATKS, ATKS1, ENT-KAURENE SYNTHASE 1, GA REQUIRING 2, GA2, KS, KS1	Encodes for a protein with ent-kaurene synthase B activity which catalyzes the second step in the cyclization of GGPP to ent-kaurene in the gibberellins biosynthetic pathway.
LOC_Os11g28540	increased in callus	6893	5.05	-1244					expressed protein
LOC_Os11g28550	increased in callus	5260	2.88	2211					retrotransposon protein, putative, Ty1-copia subclass	AT4G23160	CRK8, CYSTEINE-RICH RLK (RECEPTOR-LIKE PROTEIN KINASE) 8	Encodes a cysteine-rich receptor-like protein kinase.
LOC_Os11g28619	increased in callus	3141	3.21	1362					retrotransposon protein, putative, Ty1-copia subclass	AT4G23160	CRK8, CYSTEINE-RICH RLK (RECEPTOR-LIKE PROTEIN KINASE) 8	Encodes a cysteine-rich receptor-like protein kinase.
LOC_Os11g28628	increased in callus	1126	3.69	667					retrotransposon protein, putative, Ty1-copia subclass	AT4G23160	CRK8, CYSTEINE-RICH RLK (RECEPTOR-LIKE PROTEIN KINASE) 8	Encodes a cysteine-rich receptor-like protein kinase.
LOC_Os11g28640	increased in callus	6266	4.94	-1398					hypothetical protein
LOC_Os11g28690	increased in callus	1235	2.89	-1357					retrotransposon protein, putative, Ty3-gypsy subclass
LOC_Os11g28700	increased in callus	1306	5.05	-732					retrotransposon protein, putative, Ty3-gypsy subclass	AT3G01410		Polynucleotidyl transferase, ribonuclease H-like superfamily protein
LOC_Os11g29050	increased in callus	1377	2.5	4124					NBS-LRR type disease resistance protein, putative, expressed	AT3G07040	RESISTANCE TO P. SYRINGAE PV MACULICOLA 1, RESISTANCE TO PSEUDOMONAS SYRINGAE 3, RPM1, RPS3	Contains an N-terminal tripartite nucleotide binding site and a C-terminal tandem array of leucine-rich repeats. Confers resistance to Pseudomonas syringae strains that carry the avirulence genes avrB and avrRpm1.
LOC_Os11g29630	increased in callus	2176	3.77	-454	decreased in callus	1524	2.65	909	expressed protein	AT5G51920		Pyridoxal phosphate (PLP)-dependent transferases superfamily protein
LOC_Os11g29660	increased in callus	931	3.29	-799					transposon protein, putative, CACTA, En/Spm sub-class
LOC_Os11g29890	increased in callus	1024	3.27	-1965					retrotransposon protein, putative, unclassified
LOC_Os11g29970	increased in callus	1016	3.13	1171					NB-ARC domain containing protein, expressed	AT3G14470		NB-ARC domain-containing disease resistance protein
LOC_Os11g30100	increased in callus	2672	4.33	190					hypothetical protein
LOC_Os11g30110	increased in callus	2672	4.33	-1689					disease resistance RPP13-like protein 1, putative	AT3G14470		NB-ARC domain-containing disease resistance protein
LOC_Os11g30159	increased in callus	3301	4.5	478
LOC_Os11g30170	increased in callus	1186	2.73	-1393					transposon protein, putative, unclassified	AT1G64260		MuDR family transposase
LOC_Os11g30180	increased in callus	1186	2.73	-209					EF hand family protein	AT2G44310		Calcium-binding EF-hand family protein
LOC_Os11g30260	increased in callus	2498	3.45	101					transposon protein, putative, CACTA, En/Spm sub-class
LOC_Os11g30270	increased in callus	2589	3.69	-1689					transposon protein, putative, CACTA, En/Spm sub-class
LOC_Os11g30280	increased in callus	2589	3.69	26					transposon protein, putative, unclassified
LOC_Os11g30330	increased in callus	1004	3.13	-1613					hypothetical protein
LOC_Os11g30340	increased in callus	1004	3.13	-1623					hypothetical protein	AT1G75710		C2H2-like zinc finger protein	decreased in callus	Transcription factors
LOC_Os11g30360	increased in callus	806	4.17	-828	decreased in callus	1980	7.37	529	expressed protein	AT5G63500		Protein of unknown function (DUF 3339)
LOC_Os11g30650	increased in callus	1810	3.37	-1248					retrotransposon protein, putative, unclassified	ATMG00860	ORF158	DNA/RNA polymerases superfamily protein.
LOC_Os11g31250	increased in callus	2493	2.21	117					hypothetical protein
LOC_Os11g32140	increased in callus	918	5.56	-1183					transposon protein, putative, CACTA, En/Spm sub-class
LOC_Os11g32170	increased in callus	1120	2.81	2189					stripe rust resistance protein Yr10, putative	AT3G07040	RESISTANCE TO P. SYRINGAE PV MACULICOLA 1, RESISTANCE TO PSEUDOMONAS SYRINGAE 3, RPM1, RPS3	Contains an N-terminal tripartite nucleotide binding site and a C-terminal tandem array of leucine-rich repeats. Confers resistance to Pseudomonas syringae strains that carry the avirulence genes avrB and avrRpm1.
LOC_Os11g32210	increased in callus	1746	2.97	3365					jacalin-like lectin domain containing protein	AT3G46710		NB-ARC domain-containing disease resistance protein
LOC_Os11g32270	increased in callus	1093	2.41	592	increased in callus	1120	3.19	-1150	N-rich protein, putative, expressed	AT5G61910		DCD (Development and Cell Death) domain protein
LOC_Os11g32340	increased in callus	1340	3.29	-1979					hypothetical protein
LOC_Os11g32350	increased in callus	1340	3.29	-1432					hypothetical protein
LOC_Os11g32369	increased in callus	830	4.49	11					expressed protein
LOC_Os11g32380	increased in callus	830	4.49	-153					expressed protein
LOC_Os11g32660	increased in callus	1290	2.65	2456					transposon protein, putative, unclassified	AT1G64260		MuDR family transposase
LOC_Os11g32670	increased in callus	1227	3.21	-1442					GRF zinc finger family protein	AT3G42860		zinc knuckle (CCHC-type) family protein
LOC_Os11g32960	increased in callus	3747	2.43	-450					zinc finger DHHC domain-containing protein, putative, expressed	AT3G26935		DHHC-type zinc finger family protein
LOC_Os11g32970	increased in callus	3747	2.43	-670					transposon protein, putative, unclassified	AT1G49920		MuDR family transposase
LOC_Os11g33070	increased in callus	966	5.76	1963					retrotransposon protein, putative, Ty3-gypsy subclass	AT3G01410		Polynucleotidyl transferase, ribonuclease H-like superfamily protein
LOC_Os11g33938	increased in callus	2514	4.01	173					conserved hypothetical protein
LOC_Os11g33942	increased in callus	1395	2.57	-1463					plant protein of unknown function domain containing protein, expressed	AT3G50130		Plant protein of unknown function (DUF247)
LOC_Os11g33960	increased in callus	9161	8.42	3856					transposon protein, putative, CACTA, En/Spm sub-class
LOC_Os11g34610	increased in callus	1636	3.21	648	increased in callus	973	5.1	4092	TKL_IRAK_DUF26-lc.28 - DUF26 kinases have homology to DUF26 containing loci, expressed	AT4G11530	CRK34, CYSTEINE-RICH RLK (RECEPTOR-LIKE PROTEIN KINASE) 34	Encodes a cysteine-rich receptor-like protein kinase.
LOC_Os11g34624	increased in callus	1745	2.47	4143	increased in callus	848	3.34	133	TKL_IRAK_DUF26-lc.29 - DUF26 kinases have homology to DUF26 containing loci	AT4G23180	CRK10, CYSTEINE-RICH RLK (RECEPTOR-LIKE PROTEIN KINASE) 10, RLK4	Encodes a receptor-like protein kinase. Naming convention from Chen et al 2003 (PMID 14756307)
LOC_Os11g35050	increased in callus	558	3.37	-784	increased in callus	1538	5.07	268	expressed protein	AT3G62300	ATDUF7, DOMAIN OF UNKNOWN FUNCTION 724 7, DUF7	Member of the plant-specific DUF724 protein family. Arabidopsis has 10 DUF724 proteins. Loss of function mutant has a WT phenotype
LOC_Os11g35060	increased in callus	558	3.37	-1317	increased in callus	1695	4.27	691	agenet domain containing protein	AT1G26540		Agenet domain-containing protein
LOC_Os11g35980	increased in callus	6314	4.94	380	decreased in callus	1415	3.59	813	leucine rich repeat protein, putative, expressed	AT2G34930		disease resistance family protein / LRR family protein
LOC_Os11g35990	increased in callus	1543	4.33	-387
LOC_Os11g36120	increased in callus	1164	2.81	2086	decreased in callus	1547	4.68	543	receptor-like protein kinase precursor, putative	AT4G20140	GASSHO1, GSO1	Encodes GASSHO1 (GSO1), a putative leucine-rich repeat transmembrane-type receptor kinase. GSO1 and a homolog GSO2 (At5g44700) are required for the formation of a normal epidermal surface during embryogenesis.
LOC_Os11g36280	increased in callus	1463	2.8	5311					transposon protein, putative, CACTA, En/Spm sub-class
LOC_Os11g36430	increased in callus	976	5.29	-107					zinc finger, C3HC4 type domain containing protein, expressed	AT5G22000	RHF2A, RING-H2 GROUP F2A	encodes a RING-type E3 ubiquitin ligase implicated in gametogenesis. Double mutant analyses with RHF1a suggests that RHF2a may be involved in targetting ICK4KRP6 for degradation following meiosis in order to allow the mitoses associated with megagametogenesis and microgametogenesis to occur. RHF2a is expressed in all four floral whorls and is present at ~8-fold higher levels than RHF1a in inflore…
LOC_Os11g36440	increased in callus	976	5.29	-657					amine oxidase, flavin-containing, domain containing protein, expressed	AT1G06820	CAROTENOID AND CHLOROPLAST REGULATION 2, CAROTENOID ISOMERASE, CCR2, CRTISO	Encodes carotenoid isomerase. Catalyzes the isomerization of poly-cis-carotenoids to all-trans-carotenoids. Together with PDS and ZDS, CRTiso is required to complete the synthesis of lycopene from phytoene.
LOC_Os11g36560	increased in callus	972	2.89	689					zinc finger C3HC4 type family protein, putative	AT5G27240		DNAJ heat shock N-terminal domain-containing protein
LOC_Os11g36970	increased in callus	1046	4.13	-1785					zinc finger C3HC4 type family protein, putative	AT1G03770	ARABIDOPSIS THALIANA RING 1B, ATRING1B, RING 1B, RING1B	Encodes a nuclear localized protein with similarity to animal polycomb repressive core complex1 (PRC1) core component RING.Appears to function redundantly with ATRING1a, a close paralog. Both interact physically with CLF and LHP1 and appear to function together to repress class I KNOX gene expression.
LOC_Os11g37710	increased in callus	1915	3.51	-1899					retrotransposon protein, putative, unclassified	AT4G23160	CRK8, CYSTEINE-RICH RLK (RECEPTOR-LIKE PROTEIN KINASE) 8	Encodes a cysteine-rich receptor-like protein kinase.
LOC_Os11g37720	increased in callus	1551	2.24	-1360					integral membrane protein DUF6 domain containing protein,expressed	AT5G47470	UMAMIT7, USUALLY MULTIPLE ACIDS MOVE IN AND OUT TRANSPORTERS 7	nodulin MtN21-like transporter family protein
LOC_Os11g37774	increased in callus	1926	2.89	3212					stripe rust resistance protein Yr10, putative, expressed	AT3G07040	RESISTANCE TO P. SYRINGAE PV MACULICOLA 1, RESISTANCE TO PSEUDOMONAS SYRINGAE 3, RPM1, RPS3	Contains an N-terminal tripartite nucleotide binding site and a C-terminal tandem array of leucine-rich repeats. Confers resistance to Pseudomonas syringae strains that carry the avirulence genes avrB and avrRpm1.
LOC_Os11g37780	increased in callus	2268	4.06	63	decreased in callus	1266	4.59	3488	stripe rust resistance protein Yr10, putative	AT5G43470	HRT, HYPERSENSITIVE RESPONSE TO TCV, RCY1, RECOGNITION OF PERONOSPORA PARASITICA 8, RESISTANT TO CMV(Y) 1, RPP8	Confers resistance to Peronospora parasitica. In arabidopsis ecotype Dijon-17, HRT-mediated signaling is dependent on light for the induction of hypersensitive response and resistance to turnip crinkle virus.
LOC_Os11g39440	increased in callus	6252	2.69	-1894					retrotransposon protein, putative, Ty1-copia subclass	AT4G23160	CRK8, CYSTEINE-RICH RLK (RECEPTOR-LIKE PROTEIN KINASE) 8	Encodes a cysteine-rich receptor-like protein kinase.
LOC_Os11g39450	increased in callus	6252	2.69	1259					cysteine-rich receptor-like protein kinase 7 precursor, putative, expressed	AT4G21410	CRK29, CYSTEINE-RICH RLK (RECEPTOR-LIKE PROTEIN KINASE) 29	Encodes a cysteine-rich receptor-like protein kinase.
LOC_Os11g39490	increased in callus	10768	4.97	1418					jacalin-like lectin domain containing protein	AT4G00970	CRK41, CYSTEINE-RICH RLK (RECEPTOR-LIKE PROTEIN KINASE) 41	Encodes a cysteine-rich receptor-like protein kinase.
LOC_Os11g39530	increased in callus	2047	3.45	1558					jacalin-like lectin domain containing protein, expressed	AT1G61480		S-locus lectin protein kinase family protein
LOC_Os11g39690	increased in callus	4769	2.89	-897					hypothetical protein
LOC_Os11g39940	increased in callus	3453	3.39	1304					transposon protein, putative, unclassified	AT3G42170	DAYSLEEPER	transposase-like gene with conserved domains from the family of hAT transposases that includes hobo from Drosophila melanogaster, Activator (Ac) from maize, and Tam3 from snapdragon but lacks several amino acids known to be essential for Ac transposition5. The DAYSLEEPER gene lacks 8 bp duplications and TIRs (a common feature of transcriptionally silent hAT transposases), however, DAYSLEEPER expr…
LOC_Os11g39990	increased in callus	2472	4.05	-184	decreased in callus	2101	3.25	545	patatin, putative, expressed	AT2G26560	PATATIN-LIKE PROTEIN 2, PHOSPHOLIPASE A 2A, PLA IIA, PLA2A, PLAII ALPHA, PLP2	Encodes a lipid acyl hydrolase with wide substrate specificity that accumulates upon infection by fungal and bacterial pathogens. Protein is localized in the cytoplasm in healthy leaves, and in membranes in infected cells. Plays a role in cell death and differentially affects the accumulation of oxylipins. Contributes to resistance to virus.
LOC_Os11g40009	increased in callus	2135	3.53	241					phospholipase, patatin family, putative, expressed	AT2G26560	PATATIN-LIKE PROTEIN 2, PHOSPHOLIPASE A 2A, PLA IIA, PLA2A, PLAII ALPHA, PLP2	Encodes a lipid acyl hydrolase with wide substrate specificity that accumulates upon infection by fungal and bacterial pathogens. Protein is localized in the cytoplasm in healthy leaves, and in membranes in infected cells. Plays a role in cell death and differentially affects the accumulation of oxylipins. Contributes to resistance to virus.
LOC_Os11g40360	increased in callus	886	5.93	-787					transposon protein, putative, unclassified	AT3G42170	DAYSLEEPER	transposase-like gene with conserved domains from the family of hAT transposases that includes hobo from Drosophila melanogaster, Activator (Ac) from maize, and Tam3 from snapdragon but lacks several amino acids known to be essential for Ac transposition5. The DAYSLEEPER gene lacks 8 bp duplications and TIRs (a common feature of transcriptionally silent hAT transposases), however, DAYSLEEPER expr…
LOC_Os11g40630	increased in callus	3863	4.49	-666					conserved hypothetical protein	AT2G04865		Aminotransferase-like, plant mobile domain family protein
LOC_Os11g40750	increased in callus	5909	4.25	4321					citrate synthase, putative	AT3G60100	CITRATE SYNTHASE 5, CSY5	citrate synthase 5 (CSY5)
LOC_Os11g40810	increased in callus	2639	4.01	2325					receptor kinase, putative, expressed	AT3G47570		Leucine-rich repeat protein kinase family protein
LOC_Os11g40890	increased in callus	4653	3.61	-73					expressed protein	AT3G47570		Leucine-rich repeat protein kinase family protein
LOC_Os11g40920	increased in callus	1821	4.28	-804					retrotransposon protein, putative, unclassified	AT5G28780		PIF1 helicase
LOC_Os11g40940	increased in callus	7667	3.96	1146					retrotransposon protein, putative, unclassified
LOC_Os11g40950	increased in callus	2157	6.01	-1548					transposon protein, putative, CACTA, En/Spm sub-class
LOC_Os11g41010	increased in callus	1294	2.97	553					retrotransposon protein, putative, Ty3-gypsy subclass
LOC_Os11g41034	increased in callus	2041	3.12	901	decreased in callus	1764	8.19	684	expressed protein
LOC_Os11g41110	increased in callus	4141	3.44	1339					transposon protein, putative, Ac/Ds sub-class	AT2G16040		hAT dimerisation domain-containing protein / transposase-related
LOC_Os11g41190	increased in callus	1524	3.37	4473					retrotransposon protein, putative, unclassified	AT5G28780		PIF1 helicase
LOC_Os11g41200	increased in callus	902	3.05	-1611					hypothetical protein
LOC_Os11g41210	increased in callus	2556	3.26	-494					disease resistance protein RPM1, putative, expressed
LOC_Os11g41320	increased in callus	3548	3.21	-968					hypothetical protein
LOC_Os11g41530	increased in callus	3396	2.59	468					hypothetical protein
LOC_Os11g41670	increased in callus	1658	3.59	-1601	decreased in callus	1437	3.28	452	expressed protein
LOC_Os11g41710	increased in callus	7626	5.4	-644					cytochrome P450, putative, expressed	AT3G26230	CYTOCHROME P450, FAMILY 71, SUBFAMILY B, POLYPEPTIDE 24, CYP71B24	putative cytochrome P450
LOC_Os11g41720	increased in callus	945	2.81	2695					TNP1, putative	AT1G40087		Plant transposase (Ptta/En/Spm family)
LOC_Os11g41730	increased in callus	955	3.21	2515					transposon protein, putative, CACTA, En/Spm sub-class
LOC_Os11g41780	increased in callus	1394	2.97	703					transposon protein, putative, CACTA, En/Spm sub-class
LOC_Os11g41970	increased in callus	1438	2.23	229					hypothetical protein
LOC_Os11g42030	increased in callus	2178	4.07	820	decreased in callus	2825	2.55	991	expressed protein	AT5G45540		Protein of unknown function (DUF594)
LOC_Os11g42170	increased in callus	1086	3.2	550					expressed protein
LOC_Os11g42500	increased in callus	971	2.97	421					dirigent, putative, expressed	AT5G42510		Disease resistance-responsive (dirigent-like protein) family protein
LOC_Os11g42580	increased in callus	1949	3.44	-580					Leucine Rich Repeat family protein	AT3G50950	HOPZ-ACTIVATED RESISTANCE 1, ZAR1	HOPZ-ACTIVATED RESISTANCE 1 (ZAR1)
LOC_Os11g42590	increased in callus	7570	2.05	58					conserved hypothetical protein	AT3G46730		NB-ARC domain-containing disease resistance protein
LOC_Os11g42600	increased in callus	1860	3.13	-1262					transposon protein, putative, CACTA, En/Spm sub-class
LOC_Os11g42680	increased in callus	1598	3.17	205					NBS-LRR type disease resistance protein, putative
LOC_Os11g43140	increased in callus	3447	3.7	3053					expressed protein	AT3G46730		NB-ARC domain-containing disease resistance protein
LOC_Os11g43210	increased in callus	2172	3.13	1175					transposon protein, putative, CACTA, En/Spm sub-class
LOC_Os11g43390	increased in callus	2449	2.76	2745					expressed protein	AT3G50950	HOPZ-ACTIVATED RESISTANCE 1, ZAR1	HOPZ-ACTIVATED RESISTANCE 1 (ZAR1)
LOC_Os11g43480	increased in callus	1367	2.91	304					Leucine Rich Repeat family protein, expressed	AT1G59218		Disease resistance protein (CC-NBS-LRR class) family
LOC_Os11g43700	increased in callus	1451	3.93	-978					RGH1A, putative, expressed	AT5G48620		Disease resistance protein (CC-NBS-LRR class) family
LOC_Os11g44014	increased in callus	8098	4.17	5846					retrotransposon protein, putative, unclassified	AT5G28780		PIF1 helicase
LOC_Os11g44220	increased in callus	1830	4.09	1062					retrotransposon protein, putative, Ty3-gypsy subclass
LOC_Os11g44250	increased in callus	1752	3.8	-291	decreased in callus	2316	2.89	921	protein kinase, putative, expressed	AT3G55950	ATCRR3, CCR3, CRINKLY4 RELATED 3	CRINKLY4 related 3 (CCR3)
LOC_Os11g44270	increased in callus	986	3.37	-1109					retrotransposon protein, putative, unclassified
LOC_Os11g44750	increased in callus	1205	3.85	4075					retrotransposon protein, putative, unclassified	AT4G11900		S-locus lectin protein kinase family protein
LOC_Os11g44800	increased in callus	1164	4.65	190					expressed protein
LOC_Os11g45160	increased in callus	1237	3.33	-908	decreased in callus	1172	4.18	-879	disease resistance protein, putative	AT1G50180		NB-ARC domain-containing disease resistance protein
LOC_Os11g45190	increased in callus	1634	3.53	4322					NB-ARC domain containing protein, expressed	AT3G14470		NB-ARC domain-containing disease resistance protein
LOC_Os11g45210	increased in callus	3870	2.66	-1139					hypothetical protein
LOC_Os11g45295	increased in callus	1010	2.81	3283					retrotransposon protein, putative, unclassified
LOC_Os11g45400	increased in callus	2990	2.67	617	decreased in callus	1069	3.99	3011	glycerol-3-phosphate acyltransferase, putative, expressed	AT4G01950	ATGPAT3, GLYCEROL-3-PHOSPHATE SN-2-ACYLTRANSFERASE 3, GPAT3	putative sn-glycerol-3-phosphate 2-O-acyltransferase
LOC_Os11g45540	increased in callus	6106	3.6	2683					TKL_IRAK_DUF26-lh.11 - DUF26 kinases have homology to DUF26 containing loci, expressed	AT4G23270	CRK19, CYSTEINE-RICH RLK (RECEPTOR-LIKE PROTEIN KINASE) 19	Encodes a cysteine-rich receptor-like protein kinase.
LOC_Os11g45950	increased in callus	6379	4.29	-83					NAC domain-containing protein 90, putative, expressed	AT5G22380	ANAC090, NAC DOMAIN CONTAINING PROTEIN 90, NAC090	NAC domain containing protein 90 (NAC090)
LOC_Os11g45960	increased in callus	6379	4.29	-1855					hypothetical protein
LOC_Os11g45970	increased in callus	4411	3.36	4333	decreased in callus	1756	2.46	325	NBS-LRR disease resistance protein, putative, expressed	AT3G07040	RESISTANCE TO P. SYRINGAE PV MACULICOLA 1, RESISTANCE TO PSEUDOMONAS SYRINGAE 3, RPM1, RPS3	Contains an N-terminal tripartite nucleotide binding site and a C-terminal tandem array of leucine-rich repeats. Confers resistance to Pseudomonas syringae strains that carry the avirulence genes avrB and avrRpm1.
LOC_Os11g45990	increased in callus	5260	2.84	1008	decreased in callus	1152	4.26	976	von Willebrand factor type A domain containing protein, putative, expressed	AT2G38970		Zinc finger (C3HC4-type RING finger) family protein
LOC_Os11g46020	increased in callus	3422	4.17	789					retrotransposon protein, putative, unclassified	AT1G34070		CONTAINS InterPro DOMAIN/s: Retrotransposon gag protein (InterPro:IPR005162)
LOC_Os11g46060	increased in callus	989	3.02	273					hypothetical protein
LOC_Os11g46070	increased in callus	989	3.02	-1845					MLA10, putative, expressed	AT3G07040	RESISTANCE TO P. SYRINGAE PV MACULICOLA 1, RESISTANCE TO PSEUDOMONAS SYRINGAE 3, RPM1, RPS3	Contains an N-terminal tripartite nucleotide binding site and a C-terminal tandem array of leucine-rich repeats. Confers resistance to Pseudomonas syringae strains that carry the avirulence genes avrB and avrRpm1.
LOC_Os11g46806	increased in callus	866	4.09	-1370					retrotransposon protein, putative, unclassified	AT4G23160	CRK8, CYSTEINE-RICH RLK (RECEPTOR-LIKE PROTEIN KINASE) 8	Encodes a cysteine-rich receptor-like protein kinase.
LOC_Os11g46810	increased in callus	1256	2.48	-437	decreased in callus	1486	5.26	1729	retrotransposon protein, putative, unclassified	AT1G21230	WAK5, WALL ASSOCIATED KINASE 5	encodes a wall-associated kinase
LOC_Os11g47260	increased in callus	1287	3.13	10					retrotransposon protein, putative, unclassified	AT4G23160	CRK8, CYSTEINE-RICH RLK (RECEPTOR-LIKE PROTEIN KINASE) 8	Encodes a cysteine-rich receptor-like protein kinase.
LOC_Os11g47447	increased in callus	2285	2.89	189					stripe rust resistance protein Yr10, putative, expressed	AT3G46730		NB-ARC domain-containing disease resistance protein
LOC_Os11g48120	increased in callus	2459	3.45	1296					retrotransposon protein, putative, Ty3-gypsy subclass
LOC_Os11g48140	increased in callus	3328	2.5	-266	decreased in callus	1249	3.5	166	integral membrane protein DUF6 containing protein	AT1G43650	UMAMIT22, USUALLY MULTIPLE ACIDS MOVE IN AND OUT TRANSPORTERS 22	nodulin MtN21-like transporter family protein
LOC_Os12g01560	increased in callus	1413	2.65	-1329	decreased in callus	2761	4.3	1042	PMR5, putative, expressed	AT2G38320	TBL34, TRICHOME BIREFRINGENCE-LIKE 34	Encodes a member of the TBL (TRICHOME BIREFRINGENCE-LIKE) gene family containing a plant-specific DUF231 (domain of unknown function) domain. TBL gene family has 46 members, two of which (TBR/AT5G06700 and TBL3/AT5G01360) have been shown to be involved in the synthesis and deposition of secondary wall cellulose, presumably by influencing the esterification state of pectic polymers. A nomenclature…
LOC_Os12g01570	increased in callus	1218	3.68	-96	decreased in callus	2427	3.56	564	nodulin, putative, expressed	AT5G45275		Major facilitator superfamily protein
LOC_Os12g02010	increased in callus	1696	3.11	743					retrotransposon protein, putative, unclassified
LOC_Os12g02250	increased in callus	1238	3.69	4256					STE_PAK_Ste20_Slob_Wnk.3 - STE kinases include homologs tosterile 7, sterile 11 and sterile 20 from yeast, expressed	AT3G51630	ATWNK5, WITH NO LYSINE (K) KINASE 5, WNK5, ZIK1	Encodes a member of the WNK family (9 members in all) of protein kinases, the structural design of which is clearly distinct from those of other known protein kinases, such as receptor-like kinases and mitogen-activated protein kinases.
LOC_Os12g02460	increased in callus	1886	3.93	-1557					transposon protein, putative, unclassified	AT3G42170	DAYSLEEPER	transposase-like gene with conserved domains from the family of hAT transposases that includes hobo from Drosophila melanogaster, Activator (Ac) from maize, and Tam3 from snapdragon but lacks several amino acids known to be essential for Ac transposition5. The DAYSLEEPER gene lacks 8 bp duplications and TIRs (a common feature of transcriptionally silent hAT transposases), however, DAYSLEEPER expr…
LOC_Os12g02470	increased in callus	6185	3.26	1332	decreased in callus	1348	6.27	174	OsWRKY65 - Superfamily of TFs having WRKY and zinc fingerdomains, expressed	AT4G01250	ATWRKY22, WRKY22	AtWRKY22 is a member of WRKY Transcription Factor
LOC_Os12g03200	increased in callus	2777	5.29	1081	decreased in callus	1948	5.26	545	MATE efflux family protein, putative, expressed	AT1G33100		MATE efflux family protein
LOC_Os12g03554	increased in callus	2708	2.86	7925					zinc finger C-x8-C-x5-C-x3-H type family protein	AT5G16540	ZFN3, ZINC FINGER NUCLEASE 3	Encodes a zinc finger protein.
LOC_Os12g04230	increased in callus	1072	3.71	-265					expressed protein	AT3G10500	ANAC053, NAC DOMAIN CONTAINING PROTEIN 53, NAC WITH TRANSMEMBRANE MOTIF 1-LIKE 4, NAC053, NTL4	Encodes a transcriptional activator that is associated with the plasma membrane in a dormant form and is proteolytically cleaved to create a form that can enter the nucleus. It is thought to promote ROS production by binding directly to the promoters of genes encoding ROS biosynthetic enzymes during drought-induced leaf senescence.
LOC_Os12g04320	increased in callus	2569	2.63	1238	decreased in callus	1640	4.26	527	sulfotransferase domain containing protein, expressed	AT3G45070	ATSULT202B1, SULFOTRANSFERASE 202B1, SULT202B1	Encodes a sulfotransferase with sulfating activity toward flavonoids.
LOC_Os12g04330	increased in callus	3054	3.26	-45					hypothetical protein
LOC_Os12g05540	increased in callus	1072	2.93	-1145	increased in callus	1467	3.71	2349	Ser/Thr protein phosphatase family protein, putative, expressed	AT3G52780	ATPAP20, PAP20	PAP20
LOC_Os12g06780	increased in callus	1128	4.09	-1329					expressed protein	AT1G18740		FUNCTIONS IN: molecular_function unknown
LOC_Os12g07630	increased in callus	1617	3.29	-1344					transposon protein, putative, CACTA, En/Spm sub-class
LOC_Os12g08330	increased in callus	3566	3.37	112	decreased in callus	1248	3.53	-669	retrotransposon protein, putative, unclassified	AT3G24255		RNA-directed DNA polymerase (reverse transcriptase)-related family protein
LOC_Os12g08340	increased in callus	1215	2.49	-1111	decreased in callus	1248	3.53	530	stress responsive protein, putative	AT2G39050	ARATHEULS3, EULS3, EUONYMUS LECTIN S3	Encodes a nucleocytoplasmic lectin that is capable of binding carbohydrates.
LOC_Os12g08350	increased in callus	1215	2.49	-559					hypothetical protein
LOC_Os12g08360	increased in callus	2995	2.12	1058	decreased in callus	2932	2.1	1054	conserved hypothetical protein	AT5G45480		Protein of unknown function (DUF594)
LOC_Os12g08530	increased in callus	1422	3.89	-1606					conserved hypothetical protein
LOC_Os12g08540	increased in callus	1682	3.37	-1709					retrotransposon protein, putative, unclassified
LOC_Os12g08720	increased in callus	1348	2.84	-1554					H-BTB8 - Bric-a-Brac, Tramtrack, Broad Complex BTB domainwith H family conserved sequence, expressed	AT2G13690		PRLI-interacting factor, putative
LOC_Os12g08750	increased in callus	3650	2.24	-1525					hypothetical protein
LOC_Os12g08960	increased in callus	4734	2.97	315					hAT dimerisation domain-containing protein, putative	AT1G19260		TTF-type zinc finger protein with HAT dimerisation domain
LOC_Os12g09060	increased in callus	1399	2.97	-141					trehalose phosphatase, putative	AT5G51460	ATTPPA, TPPA, TREHALOSE-6-PHOSPHATE PHOSPHATASE A	homologous to the C-terminal part of microbial trehalose-6-phosphate phosphatases
LOC_Os12g11040	increased in callus	4161	4.97	403	increased in callus	1346	3.05	720	hypothetical protein
LOC_Os12g11050	increased in callus	4161	4.97	-1270	increased in callus	1346	3.05	-1587	conserved hypothetical protein
LOC_Os12g11210	increased in callus	3754	5.05	-1122					transposon protein, putative, CACTA, En/Spm sub-class
LOC_Os12g11220	increased in callus	4783	6.49	-1610	decreased in callus	1472	3.96	112	expressed protein
LOC_Os12g11230	increased in callus	1708	3.21	-1843					transposon protein, putative, CACTA, En/Spm sub-class
LOC_Os12g11330	increased in callus	1610	3.29	4742					transposon protein, putative, CACTA, En/Spm sub-class
LOC_Os12g11340	increased in callus	6253	3.23	-1598	decreased in callus	1587	2.59	169	transposon protein, putative, CACTA, En/Spm sub-class
LOC_Os12g11370	increased in callus	1488	2.89	-1829	decreased in callus	2006	6.39	847	verticillium wilt disease resistance protein, putative, expressed	AT2G15080	ATRLP19, RECEPTOR LIKE PROTEIN 19, RLP19	receptor like protein 19 (RLP19)	increased in callus	Signal transduction
LOC_Os12g11380	increased in callus	889	3.05	147					transposon protein, putative, CACTA, En/Spm sub-class
LOC_Os12g11420	increased in callus	1854	3.85	-1217					hypothetical protein
LOC_Os12g11510	increased in callus	3238	2.74	480	decreased in callus	1766	4.53	498	hcr2-0B, putative	AT3G11080	ATRLP35, RECEPTOR LIKE PROTEIN 35, RLP35	receptor like protein 35 (RLP35)
LOC_Os12g11520	increased in callus	1701	3	87					hypothetical protein
LOC_Os12g11530	increased in callus	1701	3	-962					hypothetical protein
LOC_Os12g11570	increased in callus	1573	3.69	-1778					transposon protein, putative, CACTA, En/Spm sub-class
LOC_Os12g11580	increased in callus	2002	4.33	-1254					transposon protein, putative, CACTA, En/Spm sub-class
LOC_Os12g11610	increased in callus	4962	3.07	-1973					hypothetical protein
LOC_Os12g11630	increased in callus	4962	3.07	-682					transposon protein, putative, CACTA, En/Spm sub-class
LOC_Os12g11850	increased in callus	1458	2.65	749					hypothetical protein
LOC_Os12g11940	increased in callus	4943	2.8	1559	decreased in callus	1666	4.15	508	disease resistance family protein, putative	AT1G47890	ATRLP7, RECEPTOR LIKE PROTEIN 7, RLP7	receptor like protein 7 (RLP7)
LOC_Os12g12370	increased in callus	2300	2.59	-1337					outer envelope protein, putative, expressed	AT2G43950	ARABIDOPSIS CHLOROPLAST OUTER ENVELOPE PROTEIN 37, ATOEP37, CHLOROPLAST OUTER ENVELOPE PROTEIN 37, OEP37	Constitutes a peptide sensitive ion channel in chloroplast outer membranes. Accumulates in germinating seeds and developing embryos.
LOC_Os12g12490	increased in callus	1602	2.81	1344					transposon protein, putative, CACTA, En/Spm sub-class
LOC_Os12g12530	increased in callus	2338	4.09	-942					retrotransposon protein, putative, unclassified
LOC_Os12g12550	increased in callus	1942	3.93	-660					conserved hypothetical protein
LOC_Os12g12560	increased in callus	1510	4.17	1555	decreased in callus	2163	7.35	735	NADP-dependent oxidoreductase, putative, expressed	AT3G03080		Zinc-binding dehydrogenase family protein
LOC_Os12g12580	increased in callus	1624	3.13	940	decreased in callus	2059	9.77	6	NADP-dependent oxidoreductase, putative, expressed	AT3G03080		Zinc-binding dehydrogenase family protein
LOC_Os12g12910	increased in callus	5942	4.16	-812					retrotransposon protein, putative, unclassified, expressed
LOC_Os12g13360	increased in callus	3756	4.49	-1134	decreased in callus	1697	4.01	530	cullin-1, putative	AT4G02570	ATCUL1, AUXIN RESISTANT 6, AXR6, CUL1, CULLIN 1	Encodes a cullin that is a component of SCF ubiquitin ligase complexes involved in mediating responses to auxin and jasmonic acid. Homozygous auxin-resistant mutants arrest growth soon after germination, lacking a root and hypocotyl. Heterozygotes display a variety of phenotypes consistent with impaired auxin response.
LOC_Os12g13370	increased in callus	2922	3.93	-1701					conserved hypothetical protein	AT2G36430		Plant protein of unknown function (DUF247)
LOC_Os12g13470	increased in callus	3619	2.87	79					hypothetical protein
LOC_Os12g13600	increased in callus	1272	4.73	-1027	increased in callus	1933	2.7	-1966	expressed protein
LOC_Os12g13610	increased in callus	1272	4.73	-484	increased in callus	1933	2.7	455	CHIT9 - Chitinase family protein precursor, putative, expressed	AT3G54420	ATCHITIV, ATEP3, CHITINASE CLASS IV, CHIV, EP3, HOMOLOG OF CARROT EP3-3 CHITINASE	encodes an EP3 chitinase that is expressed during somatic embryogenesis in 'nursing' cells surrounding the embryos but not in embryos themselves. The gene is also expressed in mature pollen and growing pollen tubes until they enter the receptive synergid, but not in endosperm and integuments as in carrot. Post-embryonically, expression is found in hydathodes, stipules, root epidermis and emerging…
LOC_Os12g13770	increased in callus	2160	3.21	2081					retrotransposon protein, putative, Ty3-gypsy subclass
LOC_Os12g13880	increased in callus	2461	2.85	-1607					retrotransposon protein, putative, unclassified	AT3G20980		Gag-Pol-related retrotransposon family protein
LOC_Os12g13960	increased in callus	3839	3.45	-1157					LTPL33 - Protease inhibitor/seed storage/LTP family protein precursor
LOC_Os12g14180	increased in callus	5068	4.27	-873					transposon protein, putative, CACTA, En/Spm sub-class
LOC_Os12g14220	increased in callus	3263	4.04	-602	decreased in callus	1374	4.83	291	expressed protein
LOC_Os12g14230	increased in callus	855	2.68	-491					hypothetical protein
LOC_Os12g14310	increased in callus	3670	5.53	-1356					hypothetical protein
LOC_Os12g14320	increased in callus	1208	2.97	-1763					hypothetical protein
LOC_Os12g14360	increased in callus	4306	4.73	-478					transposon protein, putative, unclassified	AT1G64260		MuDR family transposase
LOC_Os12g14480	increased in callus	1586	3.29	-744					cysteine-rich receptor-like protein kinase 23 precursor, putative	AT4G23240	CRK16, CYSTEINE-RICH RLK (RECEPTOR-LIKE PROTEIN KINASE) 16	Encodes a cysteine-rich receptor-like protein kinase.
LOC_Os12g14490	increased in callus	1586	3.29	-1097					retrotransposon protein, putative, unclassified
LOC_Os12g14500	increased in callus	4566	6.41	885					hypothetical protein
LOC_Os12g14520	increased in callus	1344	4.73	-595	decreased in callus	1416	6.47	-24	expressed protein	AT4G35920	MCA1, MID1-COMPLEMENTING ACTIVITY 1	Encodes an integral plasma membrane protein. Functionally complements the yeast mid1 mutant, a deficiency of Ca2+ influx. Involved in Ca2+ influx and mechanical sensing in roots. An over-expression line showed increased Ca2+ uptake than the wild type plant. The primary root of a knock-out mutant failed to penetrate a harder agar medium from a softer medium.
LOC_Os12g14530	increased in callus	3412	3.21	-1348					retrotransposon protein, putative, unclassified
LOC_Os12g14550	increased in callus	2339	4.57	-1808					hypothetical protein
LOC_Os12g14699	increased in callus	1455	4.81	2768					protein kinase domain containing protein, expressed	AT4G23280	CRK20, CYSTEINE-RICH RLK (RECEPTOR-LIKE PROTEIN KINASE) 20	Encodes a cysteine-rich receptor-like protein kinase.
LOC_Os12g14750	increased in callus	3141	2.38	407					retrotransposon protein, putative, Ty1-copia subclass
LOC_Os12g14764	increased in callus	3661	2.5	-1930					hypothetical protein
LOC_Os12g15314	increased in callus	1694	6.09	-1501	decreased in callus	967	3.34	390	staphylococcal nuclease homologue, putative, expressed	AT2G40410	ATCAN2, CA2+-DEPENDENT NUCLEASE, CALCIUM DEPENDENT NUCLEASE 2, CAN2	Encodes a Ca(2+)-dependent nuclease that can degrade both DNA and RNA.
LOC_Os12g15960	increased in callus	3193	3.13	1300					CRP5 - Cysteine-rich family protein precursor, putative
LOC_Os12g16080	increased in callus	1129	2.97	2	decreased in callus	2453	2.32	8850	expressed protein	AT5G18980		ARM repeat superfamily protein
LOC_Os12g16180	increased in callus	1327	2.65	521					lipase, putative, expressed	AT2G39420		alpha/beta-Hydrolases superfamily protein
LOC_Os12g16220	increased in callus	921	3.53	126	decreased in callus	1347	8.22	249	nmrA-like family domain containing protein, expressed	AT1G32100	ATPRR1, PINORESINOL REDUCTASE 1, PRR1	Encodes a pinoresinol reductase involved in lignan biosynthesis. Expressed strongly in roots and less strongly in stems. Shows specificity for pinoresinol and not lariciresinol.
LOC_Os12g16230	increased in callus	921	3.53	-1602	decreased in callus	1347	8.22	-1725	exostosin, putative	AT3G07620		Exostosin family protein
LOC_Os12g16240	increased in callus	1203	3.53	-132	decreased in callus	1906	6.43	-1838	nmrA-like family domain containing protein	AT1G32100	ATPRR1, PINORESINOL REDUCTASE 1, PRR1	Encodes a pinoresinol reductase involved in lignan biosynthesis. Expressed strongly in roots and less strongly in stems. Shows specificity for pinoresinol and not lariciresinol.
LOC_Os12g16250	increased in callus	3828	2.63	-341	decreased in callus	1906	6.43	531	nmrA-like family domain containing protein, expressed	AT1G32100	ATPRR1, PINORESINOL REDUCTASE 1, PRR1	Encodes a pinoresinol reductase involved in lignan biosynthesis. Expressed strongly in roots and less strongly in stems. Shows specificity for pinoresinol and not lariciresinol.
LOC_Os12g16430	increased in callus	3478	3.69	2624					retrotransposon protein, putative, unclassified	AT4G23160	CRK8, CYSTEINE-RICH RLK (RECEPTOR-LIKE PROTEIN KINASE) 8	Encodes a cysteine-rich receptor-like protein kinase.
LOC_Os12g16550	increased in callus	1344	4.33	-533					hypothetical protein
LOC_Os12g16570	increased in callus	1871	3.29	-404					hypothetical protein
LOC_Os12g17140	increased in callus	1218	2.41	220					mla1, putative	AT3G46530	RECOGNITION OF PERONOSPORA PARASITICA 13, RPP13	Confers resistance to the biotrophic oomycete, Peronospora parasitica. Encodes an NBS-LRR type R protein with a putative amino-terminal leucine zipper. Fungal protein ATR13 induces RPP13 gene expression and disease resistance.
LOC_Os12g17150	increased in callus	1952	3.45	-51					hypothetical protein
LOC_Os12g17230	increased in callus	965	3.37	-1636					hypothetical protein
LOC_Os12g17340	increased in callus	1066	3.05	-1490					CC-NBS-LRR resistance protein MLA13, putative	AT3G07040	RESISTANCE TO P. SYRINGAE PV MACULICOLA 1, RESISTANCE TO PSEUDOMONAS SYRINGAE 3, RPM1, RPS3	Contains an N-terminal tripartite nucleotide binding site and a C-terminal tandem array of leucine-rich repeats. Confers resistance to Pseudomonas syringae strains that carry the avirulence genes avrB and avrRpm1.
LOC_Os12g17590	increased in callus	1861	3.13	383					expressed protein
LOC_Os12g17600	increased in callus	3117	3.51	-1071					ribulose bisphosphate carboxylase small chain, chloroplastprecursor, putative, expressed	AT1G67090	RBCS1A, RIBULOSE BISPHOSPHATE CARBOXYLASE SMALL CHAIN 1A	Encodes a member of the Rubisco small subunit (RBCS) multigene family: RBCS1A (At1g67090), RBCS1B (At5g38430), RBCS2B (At5g38420), and RBCS3B (At5g38410). Functions to yield sufficient Rubisco content for leaf photosynthetic capacity.
LOC_Os12g17690	increased in callus	1456	2.89	2403					retrotransposon protein, putative, unclassified	AT3G06910	ATULP1A, ELS1, ESD4-LIKE SUMO PROTEASE 1, UB-LIKE PROTEASE 1A, ULP1A	Encodes a deSUMOylating enzyme. In vitro it has both peptidase activity and isopeptidase activity: it can cleave the C-terminal residues from SUMO to activate it for attachment to a target protein and it can also act on the isopeptide bond between SUMO and another protein. In vitro assays suggest that this enzyme is active against SUMO1 and SUMO2. It has weak activity with SUMO3 and cannot act on…
LOC_Os12g17710	increased in callus	1044	2.65	1201					hypothetical protein	AT3G07870		F-box and associated interaction domains-containing protein
LOC_Os12g17760	increased in callus	928	2.49	1909					retrotransposon protein, putative, unclassified
LOC_Os12g17790	increased in callus	1015	3.21	-1317					hypothetical protein
LOC_Os12g17860	increased in callus	1611	2.93	6101	decreased in callus	1171	4.48	119	retrotransposon protein, putative, Ty3-gypsy subclass
LOC_Os12g17870	increased in callus	1547	3.29	-1245					hypothetical protein
LOC_Os12g17920	increased in callus	962	3.37	420					hypothetical protein
LOC_Os12g17930	increased in callus	4564	2.8	1953					hypothetical protein
LOC_Os12g17940	increased in callus	3993	2.5	-1112	decreased in callus	1109	3.77	155	hypothetical protein
LOC_Os12g18210	increased in callus	8810	4.29	1776	decreased in callus	1254	4.24	43	cysteine protease, putative	AT5G50260	CEP1, CYSTEINE ENDOPEPTIDASE 1	Cysteine proteinases superfamily protein
LOC_Os12g18374	increased in callus	2054	3.21	2267	decreased in callus	4063	3.29	8455	NB-ARC domain containing protein, expressed	AT1G59780		NB-ARC domain-containing disease resistance protein	decreased in callus	Pathogen-related genes
LOC_Os12g18479	increased in callus	1097	2.49	-1970					retrotransposon protein, putative, unclassified
LOC_Os12g18490	increased in callus	1409	2.89	165					hypothetical protein
LOC_Os12g18850	increased in callus	6798	5.5	1785					hypothetical protein
LOC_Os12g19381	increased in callus	1470	2.65	4981	decreased in callus	2272	4.24	15361	ribulose bisphosphate carboxylase small chain, chloroplastprecursor, putative, expressed	AT1G67090	RBCS1A, RIBULOSE BISPHOSPHATE CARBOXYLASE SMALL CHAIN 1A	Encodes a member of the Rubisco small subunit (RBCS) multigene family: RBCS1A (At1g67090), RBCS1B (At5g38430), RBCS2B (At5g38420), and RBCS3B (At5g38410). Functions to yield sufficient Rubisco content for leaf photosynthetic capacity.
LOC_Os12g19470	increased in callus	7386	4.64	-1426	decreased in callus	2355	3.91	700	ribulose bisphosphate carboxylase small chain, chloroplastprecursor, putative, expressed	AT1G67090	RBCS1A, RIBULOSE BISPHOSPHATE CARBOXYLASE SMALL CHAIN 1A	Encodes a member of the Rubisco small subunit (RBCS) multigene family: RBCS1A (At1g67090), RBCS1B (At5g38430), RBCS2B (At5g38420), and RBCS3B (At5g38410). Functions to yield sufficient Rubisco content for leaf photosynthetic capacity.
LOC_Os12g19530	increased in callus	1209	3.61	-827					ATP-binding region, ATPase-like domain-containing protein,putative, expressed	AT1G67840	CHLOROPLAST SENSOR KINASE, CSK	Encodes a chloroplast sensor kinase (CSK) that shares common ancestors with cyanobacterial histidine sensor kinases. CSK is synthesised in the cytosol and imported into the chloroplast as a protein precusor. CSK is autophosphorylated and required for control of transcription of chloroplast genes by the redox state of an electron carrier connecting photosystems I and II.
LOC_Os12g21930	increased in callus	913	5.15	2017	increased in callus	1693	2.89	546	PPR repeat containing protein, expressed	AT2G15980		Tetratricopeptide repeat (TPR)-like superfamily protein
LOC_Os12g22110	increased in callus	4441	3.89	-1130	increased in callus	1194	3.49	635	ABC-2 type transporter, putative	AT1G17840	ABCG11, ARABIDOPSIS THALIANA WHITE-BROWN COMPLEX HOMOLOG PROTEIN 11, ATABCG11, ATP-BINDING CASSETTE G11, ATWBC11, COF1, CUTICULAR DEFECT AND ORGAN FUSION 1, DESPERADO, DSO, WBC11, WHITE-BROWN COMPLEX HOMOLOG PROTEIN 11	Encodes a plasma membrane-localized ATP-binding cassette transporter, that is required for cutin transport to the extracellular matrix.
LOC_Os12g22120	increased in callus	4441	3.89	1526	decreased in callus	1068	4.14	267	white-brown complex homolog protein 11, putative, expressed	AT1G51500	ABCG12, ARABIDOPSIS THALIANA WHITE-BROWN COMPLEX 12, ATABCG12, ATP-BINDING CASSETTE G12, ATWBC12, CER5, D3, ECERIFERUM 5, WBC12, WHITE-BROWN COMPLEX 12	Encodes an ABC transporter involved in cuticular wax biosynthesis. Lines carrying recessive mutations in this locus have weakly glaucous stem surface, and relative elevated secondary alcohols and ketones.
LOC_Os12g22500	increased in callus	1563	3.31	-1745					expressed protein
LOC_Os12g23520	increased in callus	4410	2.31	1402	increased in callus	948	3.51	3747	retrotransposon protein, putative, Ty3-gypsy subclass, expressed
LOC_Os12g23750	increased in callus	3164	3.36	-240					conserved hypothetical protein
LOC_Os12g23800	increased in callus	1660	4.09	4591					transposon protein, putative, CACTA, En/Spm sub-class
LOC_Os12g23890	increased in callus	1904	3.85	-1513					expressed protein
LOC_Os12g23960	increased in callus	2144	3	-1979					retrotransposon protein, putative, Ty3-gypsy subclass
LOC_Os12g24060	increased in callus	3235	4.25	-832
LOC_Os12g24400	increased in callus	980	3.13	2211					transposon protein, putative, unclassified	AT4G38180	FAR1-RELATED SEQUENCE 5, FRS5	FAR1-related sequence 5 (FRS5)
LOC_Os12g24410	increased in callus	1014	2.49	-1798					conserved hypothetical protein
LOC_Os12g24450	increased in callus	2179	3.41	-1830					retrotransposon protein, putative, unclassified	AT1G43760		DNAse I-like superfamily protein
LOC_Os12g24530	increased in callus	2922	2.97	243					zinc finger, C3HC4 type domain containing protein	AT1G72200		RING/U-box superfamily protein
LOC_Os12g24630	increased in callus	2449	3.05	-1664					retrotransposon protein, putative, unclassified
LOC_Os12g24810	increased in callus	2927	3.3	-1870					conserved hypothetical protein	AT4G38180	FAR1-RELATED SEQUENCE 5, FRS5	FAR1-related sequence 5 (FRS5)
LOC_Os12g24980	increased in callus	2105	2.97	3954					hypothetical protein
LOC_Os12g25040	increased in callus	1639	3.85	7435					retrotransposon protein, putative, unclassified
LOC_Os12g25050	increased in callus	3157	4.25	625					retrotransposon protein, putative, unclassified
LOC_Os12g25190	increased in callus	1651	2.78	-978					retrotransposon protein, putative, Ty1-copia subclass	AT4G23160	CRK8, CYSTEINE-RICH RLK (RECEPTOR-LIKE PROTEIN KINASE) 8	Encodes a cysteine-rich receptor-like protein kinase.
LOC_Os12g25280	increased in callus	1198	2.83	365	increased in callus	1448	3.32	16	hypothetical protein
LOC_Os12g25300	increased in callus	1638	3.13	6082					transposon protein, putative, CACTA, En/Spm sub-class
LOC_Os12g25380	increased in callus	2604	4.49	-1394					retrotransposon protein, putative, unclassified	AT4G23160	CRK8, CYSTEINE-RICH RLK (RECEPTOR-LIKE PROTEIN KINASE) 8	Encodes a cysteine-rich receptor-like protein kinase.
LOC_Os12g25510	increased in callus	2924	3.21	-843					retrotransposon protein, putative, unclassified	ATMG00860	ORF158	DNA/RNA polymerases superfamily protein.
LOC_Os12g25830	increased in callus	1017	8.7	3308	increased in callus	852	6.35	3290	retrotransposon protein, putative, unclassified	AT3G01410		Polynucleotidyl transferase, ribonuclease H-like superfamily protein
LOC_Os12g25880	increased in callus	1180	2.89	-359					hypothetical protein
LOC_Os12g25920	increased in callus	2972	3.45	-946					retrotransposon protein, putative, unclassified
LOC_Os12g25930	increased in callus	1994	3.93	-1299					retrotransposon protein, putative, Ty1-copia subclass	AT4G23160	CRK8, CYSTEINE-RICH RLK (RECEPTOR-LIKE PROTEIN KINASE) 8	Encodes a cysteine-rich receptor-like protein kinase.
LOC_Os12g26070	increased in callus	1315	3.53	4742					transposon protein, putative, CACTA, En/Spm sub-class
LOC_Os12g26150	increased in callus	3965	2.97	-1719					retrotransposon protein, putative, unclassified	AT4G23160	CRK8, CYSTEINE-RICH RLK (RECEPTOR-LIKE PROTEIN KINASE) 8	Encodes a cysteine-rich receptor-like protein kinase.
LOC_Os12g26190	increased in callus	2000	3.85	-765					retrotransposon protein, putative, unclassified	AT4G23160	CRK8, CYSTEINE-RICH RLK (RECEPTOR-LIKE PROTEIN KINASE) 8	Encodes a cysteine-rich receptor-like protein kinase.
LOC_Os12g26220	increased in callus	1645	3.25	-1294					expressed protein
LOC_Os12g26229	increased in callus	2915	4.32	-1327
LOC_Os12g26300	increased in callus	1480	2.53	-1044					conserved hypothetical protein
LOC_Os12g26320	increased in callus	5510	2.81	-1632					retrotransposon, putative, centromere-specific
LOC_Os12g26360	increased in callus	6586	6.33	353					hypothetical protein
LOC_Os12g26380	increased in callus	15704	4.61	-89					dirigent, putative, expressed	AT5G42500		Disease resistance-responsive (dirigent-like protein) family protein
LOC_Os12g26444	increased in callus	1707	2.65	2054					retrotransposon protein, putative, unclassified	ATMG00860	ORF158	DNA/RNA polymerases superfamily protein.
LOC_Os12g26640	increased in callus	2496	4.73	-775					retrotransposon protein, putative, unclassified
LOC_Os12g26700	increased in callus	1646	3.77	-1767					retrotransposon protein, putative, Ty3-gypsy subclass
LOC_Os12g26720	increased in callus	2194	2.87	-1802					armadillo, putative	AT5G50900		ARM repeat superfamily protein
LOC_Os12g26940	increased in callus	3253	7.7	-287	decreased in callus	2689	3.67	919	CHASE domain containing protein, expressed	AT1G27320	AHK3, HISTIDINE KINASE 3, HK3	Encodes a histidine kinases, a cytokinin receptor that controls cytokinin-mediated leaf longevity through a specific phosphorylation of the response regulator, ARR2.
LOC_Os12g26950	increased in callus	9707	5.3	352					retrotransposon protein, putative, unclassified
LOC_Os12g27096	increased in callus	1404	2.65	2190					retrotransposon protein, putative, Ty1-copia subclass	AT4G23160	CRK8, CYSTEINE-RICH RLK (RECEPTOR-LIKE PROTEIN KINASE) 8	Encodes a cysteine-rich receptor-like protein kinase.
LOC_Os12g27120	increased in callus	5751	5.7	3533					retrotransposon protein, putative, unclassified	AT4G23160	CRK8, CYSTEINE-RICH RLK (RECEPTOR-LIKE PROTEIN KINASE) 8	Encodes a cysteine-rich receptor-like protein kinase.
LOC_Os12g27300	increased in callus	2729	2.22	14					transposon protein, putative, CACTA, En/Spm sub-class
LOC_Os12g27310	increased in callus	4056	3.02	5543					retrotransposon protein, putative, unclassified	AT5G17540		HXXXD-type acyl-transferase family protein
LOC_Os12g27430	increased in callus	2836	4.57	-1728					hypothetical protein
LOC_Os12g27440	increased in callus	2836	4.57	-36					expressed protein
LOC_Os12g27450	increased in callus	4031	4.41	-1088					retrotransposon protein, putative, unclassified
LOC_Os12g27619	increased in callus	1380	3.05	-200
LOC_Os12g27640	increased in callus	3306	4.81	507					transposon protein, putative, CACTA, En/Spm sub-class	AT2G37040	ATPAL1, PAL1, PHE AMMONIA LYASE 1	Encodes PAL1, a phenylalanine ammonia-lyase. Arabidopsis has four PALs: AT2G37040 (PAL1), AT3G53260 (PAL2), AT5G04230 (PAL3) and AT3G10340 (PAL4).
LOC_Os12g27790	increased in callus	10204	3.6	-1462					OsFBX443 - F-box domain containing protein
LOC_Os12g27970	increased in callus	1740	2.75	-730					hypothetical protein
LOC_Os12g27980	increased in callus	1689	3.08	573					transposon protein, putative, unclassified	AT3G42170	DAYSLEEPER	transposase-like gene with conserved domains from the family of hAT transposases that includes hobo from Drosophila melanogaster, Activator (Ac) from maize, and Tam3 from snapdragon but lacks several amino acids known to be essential for Ac transposition5. The DAYSLEEPER gene lacks 8 bp duplications and TIRs (a common feature of transcriptionally silent hAT transposases), however, DAYSLEEPER expr…
LOC_Os12g28065	increased in callus	4547	4.74	824					expressed protein
LOC_Os12g28100	increased in callus	1789	2.57	-972					NBS-LRR disease resistance protein, putative, expressed	AT3G46530	RECOGNITION OF PERONOSPORA PARASITICA 13, RPP13	Confers resistance to the biotrophic oomycete, Peronospora parasitica. Encodes an NBS-LRR type R protein with a putative amino-terminal leucine zipper. Fungal protein ATR13 induces RPP13 gene expression and disease resistance.
LOC_Os12g28110	increased in callus	1789	2.57	-350					conserved hypothetical protein
LOC_Os12g28137	increased in callus	5239	4.39	720	decreased in callus	2449	3.85	805	ATPase 3, putative, expressed	AT5G40010	AAA-ATPASE 1, AATP1, ASD, ATPASE-IN-SEED-DEVELOPMENT	Encodes a mitochondrial ATPase involved in seed and silique development.
LOC_Os12g28150	increased in callus	5239	4.39	-1682	decreased in callus	2449	3.85	-1597	retrotransposon protein, putative, Ty3-gypsy subclass	ATMG00860	ORF158	DNA/RNA polymerases superfamily protein.
LOC_Os12g28190	increased in callus	1445	2.83	3016	decreased in callus	2654	2.69	-1532	retrotransposon protein, putative, Ty3-gypsy subclass	AT3G01410		Polynucleotidyl transferase, ribonuclease H-like superfamily protein
LOC_Os12g28260	increased in callus	2580	3.37	-1985	decreased in callus	1552	3.46	3637	cyclic nucleotide-gated ion channel, putative, expressed	AT1G19780	ATCNGC8, CNGC8, CYCLIC NUCLEOTIDE GATED CHANNEL 8	Encodes a member of the cyclic nucleotide gated channel (CNGC) family that is essential for male reproductive fertility.
LOC_Os12g28290	increased in callus	1371	3.53	-730					retrotransposon protein, putative, Ty3-gypsy subclass	AT3G01410		Polynucleotidyl transferase, ribonuclease H-like superfamily protein
LOC_Os12g28460	increased in callus	2413	4.17	1094	decreased in callus	1350	3.12	750	ATPase, AAA family domain containing protein	AT3G28580		P-loop containing nucleoside triphosphate hydrolases superfamily protein
LOC_Os12g28540	increased in callus	1921	3.45	-1140					retrotransposon protein, putative, unclassified
LOC_Os12g28590	increased in callus	4761	6.01	1150	decreased in callus	2452	4.73	791	ATPase 2, putative, expressed	AT5G40010	AAA-ATPASE 1, AATP1, ASD, ATPASE-IN-SEED-DEVELOPMENT	Encodes a mitochondrial ATPase involved in seed and silique development.
LOC_Os12g28720	increased in callus	8635	3.21	3915					expressed protein
LOC_Os12g28830	increased in callus	1302	3.69	-636					retrotransposon protein, putative, unclassified
LOC_Os12g28880	increased in callus	10291	2.81	-550					LTPL110 - Protease inhibitor/seed storage/LTP family protein precursor, putative, expressed
LOC_Os12g28890	increased in callus	1058	2.57	46					retrotransposon protein, putative, unclassified
LOC_Os12g29180	increased in callus	4444	4.97	-203					hypothetical protein
LOC_Os12g29370	increased in callus	1040	2.57	291					ZmEBE-1 protein, putative	AT5G18460		Protein of Unknown Function (DUF239)
LOC_Os12g29434	increased in callus	1595	3.93	745					wall-associated receptor kinase 3 precursor, putative	AT1G21240	WAK3, WALL ASSOCIATED KINASE 3	encodes a wall-associated kinase
LOC_Os12g29600	increased in callus	1984	2.71	-1400					retrotransposon protein, putative, Ty3-gypsy subclass
LOC_Os12g29690	increased in callus	2045	3.85	-1022					NBS-LRR disease resistance protein, putative	AT3G14470		NB-ARC domain-containing disease resistance protein
LOC_Os12g29710	increased in callus	2856	4.49	820					NBS-LRR disease resistance protein, putative	AT3G14470		NB-ARC domain-containing disease resistance protein
LOC_Os12g29800	increased in callus	1762	3.85	-1969					transposon protein, putative, CACTA, En/Spm sub-class	AT5G65670	IAA9, INDOLE-3-ACETIC ACID INDUCIBLE 9	auxin (indole-3-acetic acid) induced gene
LOC_Os12g29810	increased in callus	1626	3.37	-1142					transposon protein, putative, unclassified	AT1G64260		MuDR family transposase
LOC_Os12g29850	increased in callus	1104	2.57	-1030	increased in callus	1256	9.19	-757	transposon protein, putative, CACTA, En/Spm sub-class
LOC_Os12g30080	increased in callus	7181	2.96	1592					disease resistance protein RPM1, putative	AT3G07040	RESISTANCE TO P. SYRINGAE PV MACULICOLA 1, RESISTANCE TO PSEUDOMONAS SYRINGAE 3, RPM1, RPS3	Contains an N-terminal tripartite nucleotide binding site and a C-terminal tandem array of leucine-rich repeats. Confers resistance to Pseudomonas syringae strains that carry the avirulence genes avrB and avrRpm1.
LOC_Os12g30089	increased in callus	1880	2.6	-765
LOC_Os12g30160	increased in callus	1469	3.45	309					hypothetical protein
LOC_Os12g30170	increased in callus	1469	3.45	-1984					expressed protein
LOC_Os12g30310	increased in callus	1823	4.01	-867					retrotransposon protein, putative, Ty1-copia subclass	AT4G23160	CRK8, CYSTEINE-RICH RLK (RECEPTOR-LIKE PROTEIN KINASE) 8	Encodes a cysteine-rich receptor-like protein kinase.
LOC_Os12g30314	increased in callus	3997	2.93	-1606					conserved hypothetical protein
LOC_Os12g30320	increased in callus	1949	2.56	-868					hypothetical protein
LOC_Os12g30460	increased in callus	14036	3.41	-1506					hypothetical protein
LOC_Os12g30640	increased in callus	5239	5.51	-1212					ZmEBE-2 protein, putative	AT5G56530		Protein of Unknown Function (DUF239)
LOC_Os12g30750	increased in callus	3667	4.75	-1149					hypothetical protein
LOC_Os12g30760	increased in callus	3485	4.09	1140					disease resistance protein, putative	AT5G63020		Disease resistance protein (CC-NBS-LRR class) family
LOC_Os12g30790	increased in callus	3368	4.81	1234					retrotransposon protein, putative, unclassified	AT1G79460	ARABIDOPSIS THALIANA ENT-KAURENE SYNTHASE, ARABIDOPSIS THALIANA ENT-KAURENE SYNTHASE 1, ATKS, ATKS1, ENT-KAURENE SYNTHASE 1, GA REQUIRING 2, GA2, KS, KS1	Encodes for a protein with ent-kaurene synthase B activity which catalyzes the second step in the cyclization of GGPP to ent-kaurene in the gibberellins biosynthetic pathway.
LOC_Os12g30800	increased in callus	1109	2.52	-1866					ent-kaurene synthase B, chloroplast precursor, putative	AT1G79460	ARABIDOPSIS THALIANA ENT-KAURENE SYNTHASE, ARABIDOPSIS THALIANA ENT-KAURENE SYNTHASE 1, ATKS, ATKS1, ENT-KAURENE SYNTHASE 1, GA REQUIRING 2, GA2, KS, KS1	Encodes for a protein with ent-kaurene synthase B activity which catalyzes the second step in the cyclization of GGPP to ent-kaurene in the gibberellins biosynthetic pathway.
LOC_Os12g30810	increased in callus	5447	2.87	-1183					hypothetical protein
LOC_Os12g30824	increased in callus	6845	3.51	4303					terpene synthase, putative, expressed	AT1G79460	ARABIDOPSIS THALIANA ENT-KAURENE SYNTHASE, ARABIDOPSIS THALIANA ENT-KAURENE SYNTHASE 1, ATKS, ATKS1, ENT-KAURENE SYNTHASE 1, GA REQUIRING 2, GA2, KS, KS1	Encodes for a protein with ent-kaurene synthase B activity which catalyzes the second step in the cyclization of GGPP to ent-kaurene in the gibberellins biosynthetic pathway.
LOC_Os12g31040	increased in callus	4843	4.44	4333					transposon protein, putative, CACTA, En/Spm sub-class
LOC_Os12g31130	increased in callus	3250	2.69	-1223					retrotransposon protein, putative, unclassified	AT3G24255		RNA-directed DNA polymerase (reverse transcriptase)-related family protein
LOC_Os12g31140	increased in callus	1069	4.17	-867					transposon protein, putative, CACTA, En/Spm sub-class
LOC_Os12g31160	increased in callus	4120	2.87	5317					MLA10, putative, expressed	AT3G46530	RECOGNITION OF PERONOSPORA PARASITICA 13, RPP13	Confers resistance to the biotrophic oomycete, Peronospora parasitica. Encodes an NBS-LRR type R protein with a putative amino-terminal leucine zipper. Fungal protein ATR13 induces RPP13 gene expression and disease resistance.
LOC_Os12g31530	increased in callus	4029	3	-259					transposon protein, putative, unclassified	AT3G42170	DAYSLEEPER	transposase-like gene with conserved domains from the family of hAT transposases that includes hobo from Drosophila melanogaster, Activator (Ac) from maize, and Tam3 from snapdragon but lacks several amino acids known to be essential for Ac transposition5. The DAYSLEEPER gene lacks 8 bp duplications and TIRs (a common feature of transcriptionally silent hAT transposases), however, DAYSLEEPER expr…
LOC_Os12g31540	increased in callus	1432	3.33	245	decreased in callus	1945	4.36	543	expressed protein	AT2G17780	MCA2, MID1-COMPLEMENTING ACTIVITY 2	mid1-complementing activity 2 (MCA2)
LOC_Os12g31710	increased in callus	2889	3.95	2715					universal stress protein domain containing protein, putative, expressed	AT1G69080		Adenine nucleotide alpha hydrolases-like superfamily protein
LOC_Os12g32110	increased in callus	4000	3.81	-962					transposon protein, putative, CACTA, En/Spm sub-class
LOC_Os12g32434	increased in callus	5504	3.69	280	decreased in callus	1229	7.05	291	hypothetical protein
LOC_Os12g32630	increased in callus	910	4.89	-242					OsFBX448 - F-box domain containing protein, expressed	AT3G12350		F-box family protein
LOC_Os12g33110	increased in callus	2400	2.04	-1878					hypothetical protein
LOC_Os12g33120	increased in callus	2400	2.04	415					expressed protein
LOC_Os12g33140	increased in callus	2783	3.87	-1395					conserved hypothetical protein	AT2G34320		Polynucleotidyl transferase, ribonuclease H-like superfamily protein
LOC_Os12g33570	increased in callus	3749	5.77	148					retrotransposon protein, putative, unclassified
LOC_Os12g33590	increased in callus	2876	2.63	2902					hypothetical protein
LOC_Os12g33600	increased in callus	2876	2.63	-599	decreased in callus	1304	3.35	144	conserved hypothetical protein	AT1G48480	RECEPTOR-LIKE KINASE 1, RKL1	Arabidopsis thaliana receptor-like protein kinase (RKL1) gene
LOC_Os12g33780	increased in callus	1816	2.2	437					hypothetical protein
LOC_Os12g34148	increased in callus	14775	2.74	-141					expressed protein
LOC_Os12g34580	increased in callus	2145	5.29	-1720					retrotransposon protein, putative, Ty1-copia subclass	AT4G23160	CRK8, CYSTEINE-RICH RLK (RECEPTOR-LIKE PROTEIN KINASE) 8	Encodes a cysteine-rich receptor-like protein kinase.
LOC_Os12g34620	increased in callus	5192	5.72	115					hypothetical protein
LOC_Os12g34670	increased in callus	4166	4.03	-1364					retrotransposon protein, putative, unclassified
LOC_Os12g34690	increased in callus	5999	2.44	-132					hypothetical protein
LOC_Os12g34710	increased in callus	5048	2.32	2585					transposon protein, putative, CACTA, En/Spm sub-class
LOC_Os12g34760	increased in callus	6771	4.57	2151					retrotransposon protein, putative, unclassified	AT4G20520		RNA binding
LOC_Os12g34770	increased in callus	3785	4.41	2817					retrotransposon protein, putative, Ty1-copia subclass, expressed	AT4G23160	CRK8, CYSTEINE-RICH RLK (RECEPTOR-LIKE PROTEIN KINASE) 8	Encodes a cysteine-rich receptor-like protein kinase.
LOC_Os12g34780	increased in callus	4856	4.13	-897					hypothetical protein
LOC_Os12g34950	increased in callus	1381	3.13	-847					retrotransposon protein, putative, unclassified	AT4G23160	CRK8, CYSTEINE-RICH RLK (RECEPTOR-LIKE PROTEIN KINASE) 8	Encodes a cysteine-rich receptor-like protein kinase.
LOC_Os12g34960	increased in callus	1381	3.13	-1572					hypothetical protein
LOC_Os12g35395	increased in callus	1491	3.21	-1806					expressed protein
LOC_Os12g35400	increased in callus	1491	3.21	3044					retrotransposon protein, putative, unclassified	AT3G51690		DNA helicase homolog PIF1.
LOC_Os12g35730	increased in callus	3584	3.22	-1949					transposon protein, putative, CACTA, En/Spm sub-class, expressed
LOC_Os12g35740	increased in callus	7675	4.14	3027					retrotransposon protein, putative, Ty1-copia subclass	AT4G23160	CRK8, CYSTEINE-RICH RLK (RECEPTOR-LIKE PROTEIN KINASE) 8	Encodes a cysteine-rich receptor-like protein kinase.
LOC_Os12g35880	increased in callus	2339	2.81	3989					retrotransposon protein, putative, unclassified	AT4G23160	CRK8, CYSTEINE-RICH RLK (RECEPTOR-LIKE PROTEIN KINASE) 8	Encodes a cysteine-rich receptor-like protein kinase.
LOC_Os12g35980	increased in callus	3594	4.81	-530					hypothetical protein
LOC_Os12g36040	increased in callus	2034	2.98	2405					expansin precursor, putative, expressed	AT5G02260	ATEXP9, ATEXPA9, ATHEXP ALPHA 1.10, EXP9, EXPA9, EXPANSIN A9	member of Alpha-Expansin Gene Family. Naming convention from the Expansin Working Group (Kende et al, 2004. Plant Mol Bio)
LOC_Os12g36194	increased in callus	1299	3.13	2346					nucleoside diphosphate kinase, putative, expressed	AT5G63310	ARABIDOPSIS NUCLEOSIDE DIPHOSPHATE KINASE 2, ATNDPK2, NDP KINASE 1A, NDPK IA, NDPK IA IA, NDPK1A, NDPK2, NUCLEOSIDE DIPHOSPHATE KINASE 2, NUCLEOSIDE DIPHOSPHATE KINASE IA	Maintains intracellular dNTP levels except ATP. Plays a role in response to oxidative stress and UV. Involved in phytochrome-mediated light signaling. Participates in auxin-regulated processes, partly through the modulation of auxin transport. H-bonding with His-197 inside the nucleotide-binding pocket is critical for NDPK2 functioning.
LOC_Os12g36300	increased in callus	4542	2.94	-352					hypothetical protein
LOC_Os12g36520	increased in callus	3430	4.89	2248					transposon protein, putative, CACTA, En/Spm sub-class
LOC_Os12g36530	increased in callus	5830	3.48	-301					patatin, putative	AT2G26560	PATATIN-LIKE PROTEIN 2, PHOSPHOLIPASE A 2A, PLA IIA, PLA2A, PLAII ALPHA, PLP2	Encodes a lipid acyl hydrolase with wide substrate specificity that accumulates upon infection by fungal and bacterial pathogens. Protein is localized in the cytoplasm in healthy leaves, and in membranes in infected cells. Plays a role in cell death and differentially affects the accumulation of oxylipins. Contributes to resistance to virus.
LOC_Os12g37030	increased in callus	2367	3.85	150					transposon protein, putative, CACTA, En/Spm sub-class
LOC_Os12g37110	increased in callus	1474	3.37	1110					OsFBD16 - F-box and FBD domain containing protein, expressed	AT5G02700		F-box/RNI-like superfamily protein
LOC_Os12g37120	increased in callus	1001	3.53	-65					hypothetical protein
LOC_Os12g37130	increased in callus	14131	6.65	895					OsFBD17 - F-box and FBD domain containing protein	AT5G22730		F-box/RNI-like/FBD-like domains-containing protein
LOC_Os12g37260	increased in callus	9965	2.72	2510	decreased in callus	1289	5.86	275	lipoxygenase 2.1, chloroplast precursor, putative, expressed	AT3G45140	ARABIODOPSIS THALIANA LIPOXYGENASE 2, ATLOX2, LIPOXYGENASE 2, LOX2	Chloroplast lipoxygenase required for wound-induced jasmonic acid accumulation in Arabidopsis.Mutants are resistant to Staphylococcus aureus and accumulate salicylic acid upon infection.	increased in callus	Pathogen-related genes
LOC_Os12g37270	increased in callus	2550	2.57	2097					retrotransposon protein, putative, unclassified	AT3G46730		NB-ARC domain-containing disease resistance protein
LOC_Os12g37280	increased in callus	1044	2.89	2426					Leucine Rich Repeat family protein	AT1G58410		Disease resistance protein (CC-NBS-LRR class) family	decreased in callus	Pathogen-related genes
LOC_Os12g37800	increased in callus	1302	3.45	-1169					hypothetical protein
LOC_Os12g37860	increased in callus	999	5.53	-1962					expressed protein	AT4G24680	MODIFIER OF SNC1, MOS1	Encodes MOS1 (MODIFIER OF snc1). MOS1 contains a BAT2 domain that is conserved in plants and animals. MOS1 regulates the expression of SNC1, a TIR-NB-LRR-type of R protein.
LOC_Os12g38410	increased in callus	3315	3.6	-953					TNP1, putative
LOC_Os12g38820	increased in callus	1905	3.73	624					hypothetical protein
LOC_Os12g38830	increased in callus	1905	3.73	-1788					hypothetical protein
LOC_Os12g38840	increased in callus	2031	4.09	-1808					transposon protein, putative, CACTA, En/Spm sub-class
LOC_Os12g38980	increased in callus	856	3.29	-1968					conserved hypothetical protein
LOC_Os12g39490	increased in callus	1006	2.49	1279					retrotransposon protein, putative, unclassified
LOC_Os12g39550	increased in callus	2231	4.09	193					hypothetical protein
LOC_Os12g39560	increased in callus	942	2.73	-472					hypothetical protein
LOC_Os12g39630	increased in callus	991	4.81	-156					CAMK_CAMK_like.49 - CAMK includes calcium/calmodulin depedent protein kinases, expressed	AT4G33950	ATOST1, OPEN STOMATA 1, OST1, P44, SNF1-RELATED PROTEIN KINASE 2.6, SNRK2-6, SNRK2.6, SRK2E, SUCROSE NONFERMENTING 1-RELATED PROTEIN KINASE 2-6	Encodes calcium-independent ABA-activated protein kinase, a member of SNF1-related protein kinases (SnRK2) whose activity is activated by ionic (salt) and non-ionic (mannitol) osmotic stress. Mutations disrupted ABA induction of stomatal closure as well as ABA inhibition of light-induced stomatal opening. However, regulation of stomatal opening/closing by light or CO(2) is not affected in these m…
LOC_Os12g39730	increased in callus	4397	3.46	-1073					retrotransposon protein, putative, unclassified	AT1G50830		Aminotransferase-like, plant mobile domain family protein
LOC_Os12g39900	increased in callus	1255	2.89	1362					transposon protein, putative, Mariner sub-class
LOC_Os12g40160	increased in callus	1366	3.53	-1895					hypothetical protein
LOC_Os12g40170	increased in callus	1366	3.53	-101					hypothetical protein
LOC_Os12g42550	increased in callus	1010	3.45	-230					methyl-CpG binding domain containing protein, putative, expressed	AT1G15340	MBD10, METHYL-CPG-BINDING DOMAIN 10	Protein containing methyl-CpG-binding domain.Has sequence similarity to human MBD proteins.
LOC_Os12g42560	increased in callus	1010	3.45	116					hypothetical protein
LOC_Os02g01520	increased in callus	1513	3.69	2572	decreased in callus	2055	3.51	984	IQ calmodulin-binding motif family protein, putative, expressed	AT5G62390	ATBAG7, BAG7, BCL-2-ASSOCIATED ATHANOGENE 7	A member of Arabidopsis BAG (Bcl-2-associated athanogene) proteins, plant homologs of mammalian regulators of apoptosis. Plant BAG proteins are multi-functional and remarkably similar to their animal counterparts, as they regulate apoptotic-like processes ranging from pathogen attack, to abiotic stress, to plant development. Localized to the ER. Necessary for the proper maintenance of the unfolde…
LOC_Os02g01530	increased in callus	1876	3.86	554					conserved hypothetical protein
LOC_Os02g01590	increased in callus	1206	4.01	1366	decreased in callus	5430	4.61	2553	glycosyl hydrolases, putative, expressed	AT1G12240	ATBETAFRUCT4, ATFRUCT4, ATVI2, FRUCT4, FRUCTOSIDASE 4, VAC-INV, VACUOLAR INVERTASE, VACUOLAR INVERTASE 2, VI2	Encodes a vacuolar invertase betaFruct4. betaFruct4 is transported from the endoplasmic reticulum through the intermediate compartments as a membrane protein. The N-terminal cytoplasmic domain contains multiple sequence motifs that are involved at various stages in the trafficking of betaFruct4 from the ER to the central vacuole.
LOC_Os02g02500	increased in callus	1029	4.01	-349					remorin family protein, putative, expressed	AT2G02170		Remorin family protein
LOC_Os02g04070	increased in callus	1045	2.81	1682					retrotransposon protein, putative, unclassified	AT4G23160	CRK8, CYSTEINE-RICH RLK (RECEPTOR-LIKE PROTEIN KINASE) 8	Encodes a cysteine-rich receptor-like protein kinase.
LOC_Os02g05000	increased in callus	4373	3.47	189	decreased in callus	2619	2.92	908	expressed protein
LOC_Os02g05030	increased in callus	1403	3.46	4325					sucrose-phosphatase, putative, expressed	AT2G35840		Sucrose-6F-phosphate phosphohydrolase family protein
LOC_Os02g05090	increased in callus	1707	4.43	-592	increased in callus	1563	4.16	-550	hypothetical protein
LOC_Os02g06600	increased in callus	953	2.89	1171					receptor-like protein kinase 2 precursor, putative	AT1G17230		Leucine-rich receptor-like protein kinase family protein
LOC_Os02g09910	increased in callus	851	3.93	-336					PHD-finger domain containing protein, putative, expressed	AT3G01460	ATMBD9, MBD9, METHYL-CPG-BINDING DOMAIN 9	Encodes a protein with a methyl-CpG-binding domain. Has sequence similarity to human MBD proteins. Involved in the modification of the FLC chromatin acetylation state to affect FLC expression. Mutants show an early flowering, and enhanced shoot branching phenotypes.
LOC_Os02g12260	increased in callus	1392	2.74	383					hypothetical protein
LOC_Os02g12460	increased in callus	966	5.69	-400	increased in callus	2632	2.97	645	hypothetical protein	AT2G25850	PAPS2, POLY(A) POLYMERASE 2	Encodes a poly(A) polymerase. Located in the nucleus.
LOC_Os02g12960	increased in callus	2018	3.77	-619					hypothetical protein
LOC_Os02g13070	increased in callus	1300	2.81	-624					hypothetical protein
LOC_Os02g13080	increased in callus	1300	2.81	-1912					hypothetical protein
LOC_Os02g13090	increased in callus	1494	2.22	-607					hypothetical protein
LOC_Os02g13150	increased in callus	937	4.81	-1511					pollen-specific protein SF21, putative, expressed	AT5G56750	N-MYC DOWNREGULATED-LIKE 1, NDL1	N-MYC downregulated-like 1 (NDL1)
LOC_Os02g13430	increased in callus	3806	3.71	3250	decreased in callus	3872	6.76	1858	receptor-like protein kinase 5 precursor, putative, expressed	AT5G25930		Protein kinase family protein with leucine-rich repeat domain
LOC_Os02g13730	increased in callus	1731	3.93	-1523					retrotransposon protein, putative, unclassified	AT4G23160	CRK8, CYSTEINE-RICH RLK (RECEPTOR-LIKE PROTEIN KINASE) 8	Encodes a cysteine-rich receptor-like protein kinase.
LOC_Os02g13740	increased in callus	1057	3.53	-1187					hypothetical protein
LOC_Os02g14250	increased in callus	932	3.93	229					transposon protein, putative, unclassified	AT3G42170	DAYSLEEPER	transposase-like gene with conserved domains from the family of hAT transposases that includes hobo from Drosophila melanogaster, Activator (Ac) from maize, and Tam3 from snapdragon but lacks several amino acids known to be essential for Ac transposition5. The DAYSLEEPER gene lacks 8 bp duplications and TIRs (a common feature of transcriptionally silent hAT transposases), however, DAYSLEEPER expr…
LOC_Os02g15100	increased in callus	1507	2.7	354					zinc finger, C3HC4 type domain containing protein, expressed	AT3G16720	ATL2, TL2, TOXICOS EN LEVADURA 2	RING-H2 protein induced after exposure to chitin or inactivated crude cellulase preparations.
LOC_Os02g15630	increased in callus	2708	2.44	-1908					retrotransposon protein, putative, unclassified	ATMG00860	ORF158	DNA/RNA polymerases superfamily protein.
LOC_Os02g15780	increased in callus	1795	3.53	-1520					hypothetical protein
LOC_Os02g16110	increased in callus	4806	3.77	-1917					xa1, putative	AT3G14460		LRR and NB-ARC domains-containing disease resistance protein
LOC_Os02g16240	increased in callus	2150	2.81	764					transposon protein, putative, unclassified	AT4G38180	FAR1-RELATED SEQUENCE 5, FRS5	FAR1-related sequence 5 (FRS5)
LOC_Os02g16250	increased in callus	1245	2.97	743					NBS-LRR disease resistance protein, putative	AT3G14470		NB-ARC domain-containing disease resistance protein
LOC_Os02g16260	increased in callus	1245	2.97	-858					xa1, putative	AT3G14460		LRR and NB-ARC domains-containing disease resistance protein
LOC_Os02g16820	increased in callus	4002	2.34	-467	decreased in callus	1445	3.43	-1828	glutelin, putative, expressed	AT5G44120	ATCRA1, CRA1, CRU1, CRUCIFERINA	Encodes a 12S seed storage protein. The Landsberg erecta genome contains another copy of 12S globulin gene, CRA2, which is located tandemly with CRA1. Protein is tyrosine-phosphorylated and its phosphorylation state is modulated in response to ABA in Arabidopsis thaliana seeds.
LOC_Os02g16830	increased in callus	4766	2.39	-697	decreased in callus	1733	2.99	-1948	glutelin, putative, expressed	AT5G44120	ATCRA1, CRA1, CRU1, CRUCIFERINA	Encodes a 12S seed storage protein. The Landsberg erecta genome contains another copy of 12S globulin gene, CRA2, which is located tandemly with CRA1. Protein is tyrosine-phosphorylated and its phosphorylation state is modulated in response to ABA in Arabidopsis thaliana seeds.
LOC_Os02g17000	increased in callus	4635	2.77	-832	decreased in callus	1700	3.68	612	OsSub14 - Putative Subtilisin homologue, expressed	AT4G10530		Subtilase family protein
LOC_Os02g17060	increased in callus	1141	3.17	196	decreased in callus	963	5.87	346	OsSub15 - Putative Subtilisin homologue	AT1G32960	ATSBT3.3, SBT3.3	SBT3.3
LOC_Os02g17070	increased in callus	1141	3.17	-1127	decreased in callus	963	5.87	-1277	transposon protein, putative, CACTA, En/Spm sub-class
LOC_Os02g17090	increased in callus	1329	2.53	-1169					OsSub17 - Putative Subtilisin homologue, expressed	AT4G10520		Subtilase family protein
LOC_Os02g17100	increased in callus	2043	4.81	-1645					transposon protein, putative, CACTA, En/Spm sub-class
LOC_Os02g17580	increased in callus	1072	2.31	-1737					retrotransposon protein, putative, unclassified
LOC_Os02g17750	increased in callus	2000	5.21	-1245					transposon protein, putative, CACTA, En/Spm sub-class
LOC_Os02g17760	increased in callus	4870	4.09	2850					cytochrome P450, putative, expressed	AT1G13110	CYTOCHROME P450, FAMILY 71 SUBFAMILY B, POLYPEPTIDE 7, CYP71B7	member of CYP71B
LOC_Os02g17840	increased in callus	1924	3.85	-1486					hypothetical protein
LOC_Os02g18510	increased in callus	3226	2.74	1410	decreased in callus	1359	3.4	3069	stripe rust resistance protein Yr10, putative	AT3G07040	RESISTANCE TO P. SYRINGAE PV MACULICOLA 1, RESISTANCE TO PSEUDOMONAS SYRINGAE 3, RPM1, RPS3	Contains an N-terminal tripartite nucleotide binding site and a C-terminal tandem array of leucine-rich repeats. Confers resistance to Pseudomonas syringae strains that carry the avirulence genes avrB and avrRpm1.
LOC_Os02g18700	increased in callus	1439	3.89	1098					ABC transporter family protein, putative	AT3G13080	ABCC3, ATMRP3, ATP-BINDING CASSETTE C3, MRP3, MULTIDRUG RESISTANCE PROTEIN 3, MULTIDRUG RESISTANCE-ASSOCIATED PROTEIN 3	encodes an ATP-dependent MRP-like ABC transporter able to transport glutathione-conjugates as well as chlorophyll catabolites. The expression of this gene is upregulated by herbicide safeners such as benoxacor and fenclorim.
LOC_Os02g18910	increased in callus	1173	4.65	138					hypothetical protein
LOC_Os02g19420	increased in callus	873	2.65	3118					expressed protein	AT3G20800		Cell differentiation, Rcd1-like protein
LOC_Os02g19530	increased in callus	2875	3.44	60	decreased in callus	1952	3.37	478	lectin-like receptor kinase, putative	AT2G37710	RECEPTOR LECTIN KINASE, RLK	Induced in response to Salicylic acid.
LOC_Os02g20140	increased in callus	2550	4.25	5509					protein kinase domain containing protein	AT1G33770		Protein kinase superfamily protein
LOC_Os02g20290	increased in callus	2578	3.37	1089					hypothetical protein
LOC_Os02g20310	increased in callus	808	6.46	559					hypothetical protein	AT5G14790		ARM repeat superfamily protein
LOC_Os02g20570	increased in callus	5028	2.64	168					retrotransposon protein, putative, Ty1-copia subclass	AT4G23160	CRK8, CYSTEINE-RICH RLK (RECEPTOR-LIKE PROTEIN KINASE) 8	Encodes a cysteine-rich receptor-like protein kinase.
LOC_Os02g20720	increased in callus	5917	2.66	-524					MBTB2 - Bric-a-Brac, Tramtrack, Broad Complex BTB domain with Meprin and TRAF Homology MATH domain	AT3G06190	ATBPM2, BPM2, BTB-POZ AND MATH DOMAIN 2	Encodes a member of the MATH-BTB domain proteins (BPMs) that directly interact with and target for proteasomal degradation the class I homeobox-leucine zipper (HD-ZIP) transcription factor ATHB6. Known members include AT5G19000 (BPM1), AT3G06190 (BPM2), AT2G39760 (BPM3), AT3G03740 (BPM4), AT5G21010 (BPM5) and AT3G43700 (BPM6).
LOC_Os02g20729	increased in callus	1222	2.23	-1700					conserved hypothetical protein	AT1G22360	ATUGT85A2, UDP-GLUCOSYL TRANSFERASE 85A2, UGT85A2	UDP-glucosyl transferase 85A2 (UGT85A2)
LOC_Os02g20750	increased in callus	1606	3.93	-809					hypothetical protein
LOC_Os02g20770	increased in callus	954	2.81	438					transposon protein, putative, Pong sub-class	AT2G13770		CONTAINS InterPro DOMAIN/s: Putative harbinger transposase-derived nuclease (InterPro:IPR006912)
LOC_Os02g20780	increased in callus	1089	2.57	1586					transposon protein, putative, Pong sub-class
LOC_Os02g20790	increased in callus	4414	2.19	-443					hypothetical protein
LOC_Os02g21009	increased in callus	3417	2.25	4241	decreased in callus	1331	3.86	252	sodium/calcium exchanger protein, putative, expressed	AT3G51860	ATCAX3, ATHCX1, CATION EXCHANGER 3, CAX1-LIKE, CAX3	cation exchanger 3 (CAX3)	decreased in callus	Calcium related genes
LOC_Os02g22100	increased in callus	2578	3.93	2341	decreased in callus	2515	7.74	217	OsRhmbd6 - Putative Rhomboid homologue, expressed	AT5G38510		Rhomboid-related intramembrane serine protease family protein
LOC_Os02g23823	increased in callus	988	5.37	2253					helix-loop-helix DNA-binding domain containing protein, expressed	AT3G19860	BASIC HELIX-LOOP-HELIX 121, BHLH121	basic Helix-Loop-Helix 121 (bHLH121)
LOC_Os02g23825	increased in callus	1482	3.53	-1467	decreased in callus	2085	3.57	-1436	retrotransposon, putative, centromere-specific	ATMG00750	ORF119	GAG/POL/ENV polyprotein.
LOC_Os02g23826	increased in callus	1482	3.53	527	decreased in callus	2085	3.57	558	expressed protein
LOC_Os02g24240	increased in callus	1758	3.53	1781	decreased in callus	1474	3.01	1637	hypothetical protein
LOC_Os02g24930	increased in callus	1542	3.13	816					hypothetical protein
LOC_Os02g24940	increased in callus	1318	3.29	512					conserved hypothetical protein
LOC_Os02g25130	increased in callus	2839	4.01	1251					retrotransposon protein, putative, Ty1-copia subclass
LOC_Os02g25280	increased in callus	1077	3.63	-338					retrotransposon protein, putative, Ty1-copia subclass	AT4G23160	CRK8, CYSTEINE-RICH RLK (RECEPTOR-LIKE PROTEIN KINASE) 8	Encodes a cysteine-rich receptor-like protein kinase.
LOC_Os02g25310	increased in callus	2486	4.73	-1996					zinc knuckle family protein
LOC_Os02g25330	increased in callus	2486	4.73	-428					transposon protein, putative, CACTA, En/Spm sub-class
LOC_Os02g25360	increased in callus	2219	2.89	862					hypothetical protein
LOC_Os02g25950	increased in callus	2095	3.85	547					transposon protein, putative, unclassified	AT3G42170	DAYSLEEPER	transposase-like gene with conserved domains from the family of hAT transposases that includes hobo from Drosophila melanogaster, Activator (Ac) from maize, and Tam3 from snapdragon but lacks several amino acids known to be essential for Ac transposition5. The DAYSLEEPER gene lacks 8 bp duplications and TIRs (a common feature of transcriptionally silent hAT transposases), however, DAYSLEEPER expr…
LOC_Os02g25980	increased in callus	1131	2.65	-107					hypothetical protein
LOC_Os02g26014	increased in callus	1152	3.29	-600	decreased in callus	2038	6.2	634	terpene synthase, putative, expressed	AT3G14520		Terpenoid cyclases/Protein prenyltransferases superfamily protein
LOC_Os02g26040	increased in callus	1152	3.29	-1355					retrotransposon protein, putative, unclassified	AT3G21000		Gag-Pol-related retrotransposon family protein
LOC_Os02g26420	increased in callus	1499	3.53	-831					retrotransposon protein, putative, unclassified	AT3G20980		Gag-Pol-related retrotransposon family protein
LOC_Os02g26780	increased in callus	1824	3.29	-1834					transposon protein, putative, unclassified	AT4G38180	FAR1-RELATED SEQUENCE 5, FRS5	FAR1-related sequence 5 (FRS5)
LOC_Os02g27220	increased in callus	970	2.97	-1190					protein phosphatase 2C, putative, expressed	AT1G16220		Protein phosphatase 2C family protein
LOC_Os02g27540	increased in callus	4839	4.62	-1218					NB-ARC domain containing protein	AT5G48620		Disease resistance protein (CC-NBS-LRR class) family
LOC_Os02g27550	increased in callus	2472	5.69	167					hypothetical protein
LOC_Os02g27710	increased in callus	1262	2.65	2444					disease resistance protein, putative	AT3G07040	RESISTANCE TO P. SYRINGAE PV MACULICOLA 1, RESISTANCE TO PSEUDOMONAS SYRINGAE 3, RPM1, RPS3	Contains an N-terminal tripartite nucleotide binding site and a C-terminal tandem array of leucine-rich repeats. Confers resistance to Pseudomonas syringae strains that carry the avirulence genes avrB and avrRpm1.
LOC_Os02g27820	increased in callus	1021	2.89	4437					conserved hypothetical protein	AT4G26570	ATCBL3, CALCINEURIN B-LIKE 3, CBL3	member of AtCBLs (Calcineurin B-like Calcium Sensor Proteins)
LOC_Os02g27830	increased in callus	3491	2.62	975					conserved hypothetical protein
LOC_Os02g27920	increased in callus	1922	2.81	-927	decreased in callus	1668	3.47	-505	retrotransposon protein, putative, unclassified	AT4G26570	ATCBL3, CALCINEURIN B-LIKE 3, CBL3	member of AtCBLs (Calcineurin B-like Calcium Sensor Proteins)
LOC_Os02g28280	increased in callus	1131	2.81	-476					hypothetical protein
LOC_Os02g28290	increased in callus	1131	2.81	-260					hypothetical protein
LOC_Os02g28490	increased in callus	1366	2.57	217					hypothetical protein
LOC_Os02g28560	increased in callus	1097	2.65	-960					hypothetical protein
LOC_Os02g28570	increased in callus	1756	2.64	350					hypothetical protein
LOC_Os02g28580	increased in callus	2707	2.59	-1661					expressed protein
LOC_Os02g29620	increased in callus	1286	2.73	574					expressed protein	AT3G20760		Nse4, component of Smc5/6 DNA repair complex
LOC_Os02g29640	increased in callus	4270	4.09	1190					transposon protein, putative, unclassified	AT4G38180	FAR1-RELATED SEQUENCE 5, FRS5	FAR1-related sequence 5 (FRS5)
LOC_Os02g30330	increased in callus	1571	2.89	188					conserved hypothetical protein
LOC_Os02g30350	increased in callus	1390	3.39	-613					retrotransposon protein, putative, unclassified	AT4G23160	CRK8, CYSTEINE-RICH RLK (RECEPTOR-LIKE PROTEIN KINASE) 8	Encodes a cysteine-rich receptor-like protein kinase.
LOC_Os02g31040	increased in callus	971	3.21	1854					dihydrolipoyllysine-residue succinyltransferase componentof 2-oxoglutarate dehydrogenase complex, mitochondrial precursor, putative, expressed	AT4G26910		Dihydrolipoamide succinyltransferase
LOC_Os02g31310	increased in callus	1066	3.05	-261					retrotransposon protein, putative, LINE subclass	AT3G25270		Ribonuclease H-like superfamily protein
LOC_Os02g32160	increased in callus	1138	4.17	-1340					copine, putative, expressed	AT5G61900	BON, BON1, BONZAI 1, COPINE 1, CPN1	Encodes a plasma-membrane localized, copine-like protein, which is a member of a newly identified class of calcium-dependent, phospholipid binding proteins that are present in a wide range of organisms. Mutants exhibit temperature-sensitive growth defects and increased hypersensitive response where permissive conditions are low temperature (22 degrees Celsius) and low humidity. Gene is expressed …
LOC_Os02g32170	increased in callus	1138	4.17	422					transposon protein, putative, unclassified	AT3G42170	DAYSLEEPER	transposase-like gene with conserved domains from the family of hAT transposases that includes hobo from Drosophila melanogaster, Activator (Ac) from maize, and Tam3 from snapdragon but lacks several amino acids known to be essential for Ac transposition5. The DAYSLEEPER gene lacks 8 bp duplications and TIRs (a common feature of transcriptionally silent hAT transposases), however, DAYSLEEPER expr…
LOC_Os02g32380	increased in callus	995	5.29	1116					hypothetical protein
LOC_Os02g32430	increased in callus	1008	3.45	-1835	increased in callus	3956	2.56	144	WD domain, G-beta repeat domain containing protein, expressed	AT1G12910	ANTHOCYANIN11, ATAN11, LIGHT-REGULATED WD 1, LWD1	Encodes LIGHT-REGULATED WD1 (LWD1), a clock proteins regulating circadian period length and photoperiodic flowering.
LOC_Os02g32440	increased in callus	1008	3.45	-428					hypothetical protein
LOC_Os02g32814	increased in callus	795	3.37	1559	increased in callus	1643	3.6	7297	heavy metal-associated domain containing protein, expressed	AT5G24030	SLAC1 HOMOLOGUE 3, SLAH3	Encodes a protein with ten predicted transmembrane helices. The SLAH3 protein has similarity to the SLAC1 protein involved in ion homeostasis in guard cells. Although it is not expressed in guard cells, it can complement an slac1-2 mutant suggesting that it performs a similar function. SLAH3:GFP localizes to the plasma membrane.
LOC_Os02g32880	increased in callus	932	3.61	1172					retrotransposon protein, putative, Ty3-gypsy subclass	AT3G01410		Polynucleotidyl transferase, ribonuclease H-like superfamily protein
LOC_Os02g32890	increased in callus	1807	3.21	214					transposon protein, putative, CACTA, En/Spm sub-class
LOC_Os02g32900	increased in callus	2759	3.61	1522					expressed protein
LOC_Os02g33930	increased in callus	3085	2.25	902					conserved hypothetical protein	AT1G40087		Plant transposase (Ptta/En/Spm family)
LOC_Os02g33960	increased in callus	3659	3.26	-681					retrotransposon protein, putative, Ty1-copia subclass
LOC_Os02g34100	increased in callus	5803	4.17	-1246					hypothetical protein
LOC_Os02g34150	increased in callus	1641	2.25	-1452					hypothetical protein
LOC_Os02g34160	increased in callus	1641	2.25	-1070					transposon protein, putative, CACTA, En/Spm sub-class
LOC_Os02g34280	increased in callus	2448	4.35	-880					hypothetical protein
LOC_Os02g34300	increased in callus	3031	3.51	7094					transposon protein, putative, unclassified	AT1G48120		hydrolases
LOC_Os02g35420	increased in callus	945	3.44	477					conserved hypothetical protein	AT4G15760	MO1, MONOOXYGENASE 1	Encodes a protein with similarity to monooxygenases that are known to degrade salicylic acid (SA).
LOC_Os02g35450	increased in callus	2502	2.4	-1582					DNA repair protein Rad51, putative	AT5G57450	ARABIDOPSIS THALIANA HOMOLOG OF X-RAY REPAIR CROSS COMPLEMENTING 3 (XRCC3), ATXRCC3, HOMOLOG OF X-RAY REPAIR CROSS COMPLEMENTING 3, XRCC3	Involved in homologous recombination and recombinational repair, mutants are sterile, hypersensitive to DNA crosslinking agents, show aberrant meiosis with extensive chromosome fragmentation
LOC_Os02g35470	increased in callus	931	4.01	-152					calmodulin binding protein, putative, expressed	AT5G57580		Calmodulin-binding protein
LOC_Os02g35970	increased in callus	3138	2.89	-729					BTBN2 - Bric-a-Brac, Tramtrack, Broad Complex BTB domain with non-phototropic hypocotyl 3 NPH3 and coiled-coil domains, expressed	AT5G64330	JK218, NON-PHOTOTROPIC HYPOCOTYL 3, NPH3, ROOT PHOTOTROPISM 3, RPT3	Involved in blue light response signaling pathway
LOC_Os02g36020	increased in callus	3047	3.04	4696					transposon protein, putative, CACTA, En/Spm sub-class, expressed	AT1G79460	ARABIDOPSIS THALIANA ENT-KAURENE SYNTHASE, ARABIDOPSIS THALIANA ENT-KAURENE SYNTHASE 1, ATKS, ATKS1, ENT-KAURENE SYNTHASE 1, GA REQUIRING 2, GA2, KS, KS1	Encodes for a protein with ent-kaurene synthase B activity which catalyzes the second step in the cyclization of GGPP to ent-kaurene in the gibberellins biosynthetic pathway.
LOC_Os02g36060	increased in callus	968	3.21	-1312					retrotransposon protein, putative, unclassified
LOC_Os02g36140	increased in callus	1716	2.99	-483	decreased in callus	1108	7.18	199	terpene synthase, putative, expressed	AT1G79460	ARABIDOPSIS THALIANA ENT-KAURENE SYNTHASE, ARABIDOPSIS THALIANA ENT-KAURENE SYNTHASE 1, ATKS, ATKS1, ENT-KAURENE SYNTHASE 1, GA REQUIRING 2, GA2, KS, KS1	Encodes for a protein with ent-kaurene synthase B activity which catalyzes the second step in the cyclization of GGPP to ent-kaurene in the gibberellins biosynthetic pathway.
LOC_Os02g36264	increased in callus	1021	3.29	6502					terpene synthase, putative, expressed	AT1G79460	ARABIDOPSIS THALIANA ENT-KAURENE SYNTHASE, ARABIDOPSIS THALIANA ENT-KAURENE SYNTHASE 1, ATKS, ATKS1, ENT-KAURENE SYNTHASE 1, GA REQUIRING 2, GA2, KS, KS1	Encodes for a protein with ent-kaurene synthase B activity which catalyzes the second step in the cyclization of GGPP to ent-kaurene in the gibberellins biosynthetic pathway.
LOC_Os02g36580	increased in callus	928	4.17	-145					hypothetical protein
LOC_Os02g37040	increased in callus	2305	3.02	1467	decreased in callus	4975	5.15	2048	peptide transporter PTR3-A, putative, expressed	AT3G21670	ATNPF6.4, NPF6.4, NRT1/ PTR FAMILY 6.4	Major facilitator superfamily protein
LOC_Os02g37220	increased in callus	966	3.13	961					transposon protein, putative, CACTA, En/Spm sub-class
LOC_Os02g37630	increased in callus	3309	4.44	-348					transposon protein, putative, CACTA, En/Spm sub-class
LOC_Os02g37654	increased in callus	1672	2.89	9639	increased in callus	1699	3.38	4733	lecithin:cholesterol acyltransferase, putative, expressed	AT1G27480		alpha/beta-Hydrolases superfamily protein	increased in callus	Metabolism-related genes
LOC_Os02g37700	increased in callus	5520	2.18	1170	decreased in callus	2149	3.57	720	lecithin:cholesterol acyltransferase, putative, expressed	AT1G27480		alpha/beta-Hydrolases superfamily protein	increased in callus	Metabolism-related genes
LOC_Os02g37750	increased in callus	2111	3.41	-1367	decreased in callus	1444	4.28	-1656	lecithine cholesterol acyltransferase, putative	AT1G27480		alpha/beta-Hydrolases superfamily protein	increased in callus	Metabolism-related genes
LOC_Os02g37760	increased in callus	7425	5.13	1105	decreased in callus	1414	4.39	2904	lecithine cholesterol acyltransferase, putative	AT1G27480		alpha/beta-Hydrolases superfamily protein	increased in callus	Metabolism-related genes
LOC_Os02g37770	increased in callus	5590	7.22	-339	decreased in callus	1409	5.93	324	lecithin cholesterol acyltransferase, putative, expressed	AT1G27480		alpha/beta-Hydrolases superfamily protein	increased in callus	Metabolism-related genes
LOC_Os02g37780	increased in callus	5590	7.22	405					lecithine cholesterol acyltransferase, putative	AT1G27480		alpha/beta-Hydrolases superfamily protein	increased in callus	Metabolism-related genes
LOC_Os02g37810	increased in callus	1067	3.85	-775					conserved hypothetical protein
LOC_Os02g37820	increased in callus	1257	2.41	-1983					conserved hypothetical protein
LOC_Os02g38740	increased in callus	1042	3.66	-979					expressed protein
LOC_Os02g38980	increased in callus	1009	4.65	-155					bromodomain domain containing protein, expressed	AT3G27260	GLOBAL TRANSCRIPTION FACTOR GROUP E8, GTE8	Kinase like protein with similarity to yeast BDF1 and human RING3 protein, which have two bromodomains GTE8 has a single bromodomain
LOC_Os02g39140	increased in callus	2215	3.05	-1791					helix-loop-helix DNA-binding domain containing protein, expressed	AT2G42280	ABA-RESPONSIVE KINASE SUBSTRATE 3, AKS3, FBH4, FLOWERING BHLH 4	basic helix-loop-helix (bHLH) DNA-binding superfamily protein
LOC_Os02g39150	increased in callus	1460	2.65	-1886					hypothetical protein
LOC_Os02g39470	increased in callus	1214	3.05	7721					cyclin, N-terminal domain containing protein	AT4G31860		Protein phosphatase 2C family protein
LOC_Os02g39490	increased in callus	1062	2.73	2481	decreased in callus	1657	3.94	473	carbonyl reductase 3, putative, expressed	AT3G59710		NAD(P)-binding Rossmann-fold superfamily protein
LOC_Os02g39790	increased in callus	881	4.25	-165					CPuORF9 - conserved peptide uORF-containing transcript, expressed	AT3G25570		Adenosylmethionine decarboxylase family protein
LOC_Os02g39795	increased in callus	881	4.25	-1358					S-adenosyl-l-methionine decarboxylase leader peptide, putative, expressed	AT3G25570		Adenosylmethionine decarboxylase family protein
LOC_Os02g40240	increased in callus	2558	4.97	2655	decreased in callus	2891	7.74	1379	receptor kinase, putative, expressed	AT3G47570		Leucine-rich repeat protein kinase family protein
LOC_Os02g40260	increased in callus	9848	3.29	-1938					uncharacterized protein At4g06744 precursor, putative, expressed	AT4G06744		Leucine-rich repeat (LRR) family protein
LOC_Os02g40940	increased in callus	2424	3.93	-417					conserved hypothetical protein	AT4G00690	UB-LIKE PROTEASE 1B, ULP1B	UB-like protease 1B (ULP1B)
LOC_Os02g42370	increased in callus	2192	3.13	848	decreased in callus	1875	5.2	521	receptor-like protein kinase 2 precursor, putative, expressed	AT3G47570		Leucine-rich repeat protein kinase family protein
LOC_Os02g43194	increased in callus	2791	3.45	2162	decreased in callus	1602	5.95	474	aldehyde dehydrogenase, putative, expressed	AT4G36250	ALDEHYDE DEHYDROGENASE 3F1, ALDH3F1	Encodes a putative aldehyde dehydrogenase. The gene is not responsive to osmotic stress and is expressed constitutively at a low level in plantlets and root cultures.
LOC_Os02g43300	increased in callus	1142	2.81	-1604	decreased in callus	1884	3.02	683	expressed protein	AT1G76890	AT-GT2, GT2	encodes a plant trihelix DNA-binding protein
LOC_Os02g43580	increased in callus	2597	3.06	-714					hypothetical protein
LOC_Os02g44030	increased in callus	469	5.23	-190					hypothetical protein
LOC_Os02g45570	increased in callus	2759	4.49	-225					growth regulating factor protein, putative, expressed	AT2G36400	ATGRF3, GRF3, GROWTH-REGULATING FACTOR 3	Growth regulating factor encoding transcription activator. One of the nine members of a GRF gene family, containing nuclear targeting domain. Mutants result in smaller leaves indicating the role of the gene in leaf development. Expressed in root, shoot and flower.
LOC_Os02g46070	increased in callus	1317	3.05	579					transposon protein, putative, unclassified	AT1G64260		MuDR family transposase
LOC_Os02g46550	increased in callus	2309	3.07	203					hypothetical protein
LOC_Os02g47000	increased in callus	552	3.29	-4					expressed protein	AT2G35585		unknown protein
LOC_Os02g47010	increased in callus	552	3.29	-220					secretory carrier-associated membrane protein, putative, expressed	AT1G32050	ATSCAMP5, SCAMP5, SECRETORY CARRIER MEMBRANE PROTEIN 5	SCAMP family protein
LOC_Os02g47520	increased in callus	2357	2.81	-540					hypothetical protein
LOC_Os02g49870	increased in callus	1110	2.88	1757	decreased in callus	4032	3.95	1660	expressed protein	AT4G01150	CURT1A, CURVATURE THYLAKOID 1A	unknown protein
LOC_Os02g49880	increased in callus	1110	2.88	2035	decreased in callus	4032	3.95	2132	CCT/B-box zinc finger protein, putative, expressed	AT1G25440	B-BOX DOMAIN PROTEIN 15, BBX15	B-box type zinc finger protein with CCT domain
LOC_Os02g50440	increased in callus	1310	2.87	-183					retrotransposon protein, putative, unclassified
LOC_Os02g50740	increased in callus	2073	2.33	-404	decreased in callus	2185	4.53	690	WD domain, G-beta repeat domain containing protein, expressed	AT1G24130		Transducin/WD40 repeat-like superfamily protein
LOC_Os02g50990	increased in callus	1785	3.16	-1910					RING-H2 finger protein ATL1Q, putative, expressed	AT1G74410		RING/U-box superfamily protein
LOC_Os02g51280	increased in callus	8212	2.35	-1063	decreased in callus	3277	6.8	1229	TCP-domain protein, putative, expressed	AT1G69690	ATTCP15, TCP15, TEOSINTE BRANCHED1/CYCLOIDEA/PCF 15	AtTCP15 is involved in the regulation of endoreduplication.	increased in callus	Transcription factors
LOC_Os02g52190	increased in callus	1364	2.81	590					helix-loop-helix DNA-binding protein, putative, expressed	AT1G72210		basic helix-loop-helix (bHLH) DNA-binding superfamily protein	decreased in callus	Transcription factors
LOC_Os02g52200	increased in callus	1364	2.81	-1799					hypothetical protein
LOC_Os02g52934	increased in callus	1650	2.49	2035	decreased in callus	2224	4.3	-55	hypothetical protein
LOC_Os02g53590	increased in callus	1103	3.45	-1731					DEFL71 - Defensin and Defensin-like DEFL family
LOC_Os02g53690	increased in callus	1132	3.37	-955					growth regulating factor protein, putative, expressed	AT3G13960	ATGRF5, GRF5, GROWTH-REGULATING FACTOR 5	Growth regulating factor encoding transcription activator. One of the nine members of a GRF gene family, containing nuclear targeting domain. Involved in leaf development and expressed in root, shoot and flower.
LOC_Os02g53750	increased in callus	1270	3.77	-1679	decreased in callus	3552	6.49	1434	tyrosine protein kinase domain containing protein, putative, expressed	AT2G05940	RIPK, RPM1-INDUCED PROTEIN KINASE	Encodes a receptor-like cytoplasmic kinase that phosphorylates the host target RIN4, leading to the activation of a plant innate immune receptor RPM1.
LOC_Os02g53760	increased in callus	618	3.21	-186	increased in callus	4792	3.16	725	conserved hypothetical protein
LOC_Os02g53770	increased in callus	618	3.21	-166	increased in callus	4792	3.16	-1077	tRNA synthetase class I, putative, expressed	AT5G49030	OVA2, OVULE ABORTION 2	ovule abortion 2 (OVA2)
LOC_Os02g53920	increased in callus	2230	2.45	-580					retrotransposon protein, putative, Ty3-gypsy subclass
LOC_Os02g54050	increased in callus	2118	3.41	463					ethylene-responsive transcription factor, putative, expressed	AT1G19210		encodes a member of the DREB subfamily A-5 of ERF/AP2 transcription factor family. The protein contains one AP2 domain. There are 15 members in this subfamily including RAP2.1, RAP2.9 and RAP2.10.
LOC_Os02g55430	increased in callus	984	3.93	-597					alginate regulatory protein AlgP, putative, expressed
LOC_Os02g56490	increased in callus	1723	2.31	30	decreased in callus	1494	3.54	518	expressed protein
LOC_Os02g56790	increased in callus	1243	3.12	-1610					transposon protein, putative, CACTA, En/Spm sub-class
LOC_Os02g56800	increased in callus	1243	3.12	761					F-box protein PP2-B2, putative	AT2G02250	ATPP2-B2, PHLOEM PROTEIN 2-B2, PP2-B2	phloem protein 2-B2 (PP2-B2)
LOC_Os02g57920	increased in callus	1094	6.48	892					expressed protein
LOC_Os02g58214	increased in callus	1500	4.41	429	decreased in callus	1713	10.44	551	expressed protein
LOC_Os02g58790	increased in callus	2270	3.61	2467	decreased in callus	1542	6.32	451	cell division inhibitor, putative, expressed	AT2G21280	ATSULA, GC1, GIANT CHLOROPLAST 1, SULA	A nuclear-encoded, plastid-targeted protein (AtSulA) whose overexpression causes severe yet stochastic plastid (shown in chloroplasts and leucoplasts) division defects. The protein does not appear to interact with either AtFtsZ proteins when studied in a yeast two-hybrid system.
LOC_Os03g03260	increased in callus	10144	3.7	2383	decreased in callus	3516	11.91	1003	homeobox domain containing protein, expressed	AT5G41410	BEL1, BELL 1	Homeodomain protein required for ovule identity.Loss of function mutations show homeotic conversion of integuments to carpels.Forms heterodimers with STM and KNAT1. Interacts with AG-SEP heterodimers is thought to restrict WUS expression. BEL interacts with MADS box dimers composed of SEP1(or SEP3) and AG, SHP1, SHP2 and STK. The interaction of BEL1 with AG-SEP3 is required for proper integument …	increased in callus	Transcription factors
LOC_Os03g04220	increased in callus	1182	3.13	-1688	decreased in callus	1533	3.32	793	glutathione S-transferase, putative, expressed	AT2G30870	ARABIDOPSIS THALIANA GLUTATHIONE S-TRANSFERASE PHI 10, ATGSTF10, ATGSTF4, EARLY DEHYDRATION-INDUCED 13, ERD13, GLUTATHIONE S-TRANSFERASE PHI 10, GSTF10	early dehydration-induced gene ERD13 homologous to tobacco and maize glutathione S-transferases. Encodes glutathione transferase belonging to the phi class of GSTs. Naming convention according to Wagner et al. (2002)
LOC_Os03g04650	increased in callus	1113	2.73	1102	decreased in callus	2516	7.18	812	cytochrome P450 protein, putative, expressed	AT4G39490	CYTOCHROME P450, FAMILY 96, SUBFAMILY A, POLYPEPTIDE 10, CYP96A10	member of CYP96A
LOC_Os03g05340	increased in callus	2325	3.01	8934	increased in callus	2388	4.35	4043	retrotransposon protein, putative, unclassified, expressed	ATMG00860	ORF158	DNA/RNA polymerases superfamily protein.
LOC_Os03g06540	increased in callus	926	2.89	3735					retrotransposon protein, putative, unclassified	AT4G23160	CRK8, CYSTEINE-RICH RLK (RECEPTOR-LIKE PROTEIN KINASE) 8	Encodes a cysteine-rich receptor-like protein kinase.
LOC_Os03g08260	increased in callus	913	5.13	85					hypothetical protein
LOC_Os03g08270	increased in callus	913	5.13	-70					ataxin-2 C-terminal region family protein, expressed	AT2G26280	CID7, CTC-INTERACTING DOMAIN 7	smr (Small MutS Related) domain-containing protein mRNA, complete cds
LOC_Os03g08590	increased in callus	1056	2.73	-1629					hypothetical protein
LOC_Os03g08754	increased in callus	5675	7.38	2389	decreased in callus	2375	3.06	892	OsMADS47 - MADS-box family gene with MIKCc type-box, expressed	AT2G22540	AGAMOUS-LIKE 22, AGL22, FAQ1, FLOWERING ARABIDOPSIS QTL1, SHORT VEGETATIVE PHASE, SVP	Encodes a nuclear protein that acts as a floral repressor and that functions within the thermosensory pathway. SVP represses FT expression via direct binding to the vCArG III motif in the FT promoter.
LOC_Os03g10090	increased in callus	5976	3.4	938	decreased in callus	2603	3.81	1086	transporter family protein, putative, expressed	AT3G18830	ARABIDOPSIS THALIANA POLYOL/MONOSACCHARIDE TRANSPORTER 5, ATPLT5, ATPMT5, PMT5, POLYOL TRANSPORTER 5, POLYOL/MONOSACCHARIDE TRANSPORTER 5	This gene encodes a plasma membrane-localized polyol/cyclitol/monosaccharide-H+-symporter. The symporter is able to catalyze the energy-dependent membrane passage of a wide range of linear polyols (three to six carbon backbone), of cyclic polyols (
LOC_Os03g11490	increased in callus	896	4.33	-107	increased in callus	1585	5.46	604	expressed protein	AT3G02890		RING/FYVE/PHD zinc finger superfamily protein
LOC_Os03g11680	increased in callus	2346	2.8	1629	decreased in callus	1743	3.26	648	ZOS3-05 - C2H2 zinc finger protein, expressed	AT2G41940	ZFP8, ZINC FINGER PROTEIN 8	Encodes a zinc finger protein containing only a single zinc finger.
LOC_Os03g12200	increased in callus	1059	2.49	-1004					OsFBX81 - F-box domain containing protein	AT5G38590		F-box/RNI-like/FBD-like domains-containing protein
LOC_Os03g12450	increased in callus	1235	3.32	-1912					nucleoporin, putative, expressed	AT2G05120		Nucleoporin, Nup133/Nup155-like
LOC_Os03g12560	increased in callus	961	3.89	-874					expressed protein	AT2G41950		unknown protein
LOC_Os03g12570	increased in callus	961	3.89	-48					expressed protein	AT1G69770	CHROMOMETHYLASE 3, CMT3	Encodes a chromomethylase involved in methylating cytosine residues at non-CG sites. Involved in preferentially methylating transposon-related sequences, reducing their mobility. CMT3 interacts with an Arabidopsis homologue of HP1 (heterochromatin protein 1), which in turn interacts with methylated histones. Involved in gene silencing.
LOC_Os03g12920	increased in callus	1111	2.65	-1651					hypothetical protein
LOC_Os03g13274	increased in callus	983	4.97	-1900					peptide transporter PTR2, putative, expressed	AT2G02040	ARABIDOPSIS THALIANA PEPTIDE TRANSPORTER 2, ATNPF8.3, ATPTR2, ATPTR2-B, NITRATE TRANSPORTER 1, NPF8.3, NRT1/ PTR FAMILY 8.3, NTR1, PEPTIDE TRANSPORTER 2, PTR2, PTR2-B	Encodes a di- and tri-peptide transporter that recognizes a variety of different amino acid combinations. Expression of the transcripts for this gene can be detected in the embryo through in situ hybridization. This protein does not have nitrate transporter activity based on oocyte transport assays.
LOC_Os03g13290	increased in callus	983	4.97	370					hypothetical protein
LOC_Os03g13640	increased in callus	904	2.97	340					conserved hypothetical protein
LOC_Os03g14460	increased in callus	2740	4.25	-1744					transposon protein, putative, CACTA, En/Spm sub-class
LOC_Os03g14669	increased in callus	4605	2.4	1924	decreased in callus	2010	9.33	537	core histone H2A/H2B/H3/H4, putative, expressed	AT5G63470	NUCLEAR FACTOR Y, SUBUNIT C4, NF-YC4	nuclear factor Y, subunit C4 (NF-YC4)
LOC_Os03g19104	increased in callus	1839	3.57	1874	increased in callus	1010	3.09	-910	retrotransposon protein, putative, unclassified	AT4G23160	CRK8, CYSTEINE-RICH RLK (RECEPTOR-LIKE PROTEIN KINASE) 8	Encodes a cysteine-rich receptor-like protein kinase.
LOC_Os03g19452	increased in callus	824	2.57	1413					SMP-30/Gluconolaconase/LRE domain protein, putative, expressed	AT2G16760		Calcium-dependent phosphotriesterase superfamily protein
LOC_Os03g20590	increased in callus	1029	6.85	333					hypothetical protein
LOC_Os03g22620	increased in callus	1885	3.45	1152					terpene synthase family, metal binding domain containing protein, expressed	AT5G23960	ATTPS21, TERPENE SYNTHASE 21, TPS21	Encodes a sesquiterpene synthase involved in generating all of the group A sesquiterpenes found in the Arabidopsis floral volatile blend. Strongly expressed in the stigma.
LOC_Os03g23760	increased in callus	881	3.21	620					retrotransposon protein, putative, Ty3-gypsy subclass, expressed
LOC_Os03g23860	increased in callus	879	2.73	4650					retrotransposon protein, putative, Ty3-gypsy subclass	ATMG00860	ORF158	DNA/RNA polymerases superfamily protein.
LOC_Os03g24010	increased in callus	1096	2.65	-1106					retrotransposon protein, putative, unclassified
LOC_Os03g24400	increased in callus	1667	2.97	97					hypothetical protein
LOC_Os03g24410	increased in callus	982	3.21	-796					conserved hypothetical protein	AT5G45530		Protein of unknown function (DUF594)
LOC_Os03g24930	increased in callus	2380	2.36	613					tyrosine protein kinase domain containing protein, putative, expressed	AT1G61590		Protein kinase superfamily protein
LOC_Os03g24960	increased in callus	992	3.61	51					ulp1 protease family, C-terminal catalytic domain containing protein	AT4G00690	UB-LIKE PROTEASE 1B, ULP1B	UB-like protease 1B (ULP1B)
LOC_Os03g25810	increased in callus	1212	2.65	-940					hypothetical protein
LOC_Os03g25910	increased in callus	2200	3.41	-1966					hypothetical protein
LOC_Os03g25930	increased in callus	2792	2.97	2396	decreased in callus	1724	2.78	548	emp24/gp25L/p24 family protein, putative, expressed	AT1G26690		emp24/gp25L/p24 family/GOLD family protein
LOC_Os03g26900	increased in callus	1187	3.24	-1686					retrotransposon protein, putative, Ty3-gypsy subclass
LOC_Os03g27160	increased in callus	1144	3	-1456					hypothetical protein
LOC_Os03g27400	increased in callus	1721	3.85	1212					transposon protein, putative, unclassified	AT4G38180	FAR1-RELATED SEQUENCE 5, FRS5	FAR1-related sequence 5 (FRS5)
LOC_Os03g27480	increased in callus	4044	3.85	3899	decreased in callus	2597	3.79	913	OsSCP14 - Putative Serine Carboxypeptidase homologue, expressed	AT2G27920	SCPL51, SERINE CARBOXYPEPTIDASE-LIKE 51	serine carboxypeptidase-like 51 (SCPL51)
LOC_Os03g27590	increased in callus	1913	2.89	1745	decreased in callus	2305	4.91	787	OsSCP18 - Putative Serine Carboxypeptidase homologue, expressed	AT2G27920	SCPL51, SERINE CARBOXYPEPTIDASE-LIKE 51	serine carboxypeptidase-like 51 (SCPL51)
LOC_Os03g27640	increased in callus	905	2.73	62					retrotransposon protein, putative, Ty3-gypsy subclass
LOC_Os03g27650	increased in callus	1875	3.07	-103					retrotransposon protein, putative, Ty3-gypsy subclass
LOC_Os03g27980	increased in callus	1006	3.21	600					glucan endo-1,3-beta-glucosidase precursor, putative, expressed	AT5G20870		O-Glycosyl hydrolases family 17 protein
LOC_Os03g28010	increased in callus	2068	4.01	-1704					retrotransposon protein, putative, unclassified	AT4G23160	CRK8, CYSTEINE-RICH RLK (RECEPTOR-LIKE PROTEIN KINASE) 8	Encodes a cysteine-rich receptor-like protein kinase.
LOC_Os03g29310	increased in callus	2652	3.82	-427					transposon protein, putative, CACTA, En/Spm sub-class
LOC_Os03g29330	increased in callus	1143	2.97	20					conserved hypothetical protein	AT3G25270		Ribonuclease H-like superfamily protein
LOC_Os03g29340	increased in callus	1143	2.97	-1676					domain of unknown function domain containing protein, expressed	AT1G23070		Protein of unknown function (DUF300)
LOC_Os03g31430	increased in callus	1783	3.29	1153	decreased in callus	1637	3.07	4879	terpene synthase, N-terminal domain containing protein	AT5G23960	ATTPS21, TERPENE SYNTHASE 21, TPS21	Encodes a sesquiterpene synthase involved in generating all of the group A sesquiterpenes found in the Arabidopsis floral volatile blend. Strongly expressed in the stigma.
LOC_Os03g32260	increased in callus	909	3.23	-289					retrotransposon protein, putative, unclassified
LOC_Os03g32400	increased in callus	2443	3.29	-499	decreased in callus	2884	3.57	-474	expressed protein
LOC_Os03g32420	increased in callus	984	2.81	-1061					expressed protein
LOC_Os03g33080	increased in callus	945	2.81	-1501					transposon protein, putative, CACTA, En/Spm sub-class
LOC_Os03g34310	increased in callus	3744	4.22	1819	decreased in callus	1681	4.18	482	expressed protein
LOC_Os03g35750	increased in callus	3046	3.77	-1781					hypothetical protein
LOC_Os03g36000	increased in callus	1645	3.77	107					retrotransposon protein, putative, unclassified	AT4G29090		Ribonuclease H-like superfamily protein
LOC_Os03g36150	increased in callus	4265	2.62	-1266	decreased in callus	1575	4.81	-237	retrotransposon protein, putative, unclassified
LOC_Os03g36610	increased in callus	2391	5.45	1258					retrotransposon protein, putative, unclassified	AT4G23160	CRK8, CYSTEINE-RICH RLK (RECEPTOR-LIKE PROTEIN KINASE) 8	Encodes a cysteine-rich receptor-like protein kinase.
LOC_Os03g36620	increased in callus	3764	3.72	1231					retrotransposon protein, putative, unclassified	AT1G34070		CONTAINS InterPro DOMAIN/s: Retrotransposon gag protein (InterPro:IPR005162)
LOC_Os03g37110	increased in callus	1833	2.92	705	decreased in callus	3797	4.74	-931	hypothetical protein
LOC_Os03g37120	increased in callus	1833	2.92	-1494	decreased in callus	3797	4.74	142	retrotransposon protein, putative, unclassified, expressed	AT1G23540	ATPERK12, IGI1, INFLORESCENCE GROWTH INHIBITOR 1, PERK12, PROLINE-RICH EXTENSIN LIKE RECEPTOR KINASE, PROLINE-RICH EXTENSIN-LIKE RECEPTOR KINASE 12	Encodes a member of the PERK family of putative receptor kinases. Overexpression leads to morphological defects and reduced fertility and increased expression of MAX genes.
LOC_Os03g37411	increased in callus	1335	2.65	1420	decreased in callus	1802	5.04	557	MATE efflux family protein, putative, expressed	AT3G21690		MATE efflux family protein
LOC_Os03g37430	increased in callus	4593	3.13	530					retrotransposon protein, putative, unclassified
LOC_Os03g37450	increased in callus	1351	4.09	2104					hypothetical protein
LOC_Os03g37810	increased in callus	1528	2.89	-1032					expressed protein
LOC_Os03g39550	increased in callus	1285	2.89	-1458					hypothetical protein
LOC_Os03g39560	increased in callus	1285	2.89	-1247					retrotransposon protein, putative, unclassified	AT3G24255		RNA-directed DNA polymerase (reverse transcriptase)-related family protein
LOC_Os03g39850	increased in callus	2878	3.52	-206	decreased in callus	1752	5.14	617	glutathione S-transferase, putative, expressed	AT3G09270	ATGSTU8, GLUTATHIONE S-TRANSFERASE TAU 8, GSTU8	Encodes glutathione transferase belonging to the tau class of GSTs. Naming convention according to Wagner et al. (2002).	decreased in callus	Metabolism-related genes
LOC_Os03g40950	increased in callus	1816	2.2	249					hypothetical protein
LOC_Os03g41110	increased in callus	1055	2.32	14					ZOS3-14 - C2H2 zinc finger protein, expressed	AT1G24625	ZFP7, ZINC FINGER PROTEIN 7	Encodes a zinc finger protein containing only a single zinc finger.
LOC_Os03g41570	increased in callus	2033	2.82	2938					transposon protein, putative, unclassified	AT1G64260		MuDR family transposase
LOC_Os03g42070	increased in callus	1067	2.81	-1860	decreased in callus	3304	2.41	1249	cyclin, putative, expressed	AT4G37630	CYCD5;1, CYCLIN D5;1	core cell cycle genes
LOC_Os03g42080	increased in callus	2284	2.22	-686	decreased in callus	1233	5.16	19	expressed protein
LOC_Os03g42530	increased in callus	4882	4.62	1930	increased in callus	2295	4.79	892	retrotransposon, putative, centromere-specific
LOC_Os03g43390	increased in callus	931	4.66	1743	increased in callus	1779	3.89	422	F-box/LRR domain containing protein, putative, expressed	AT3G54650	FBL17	FBL17
LOC_Os03g43560	increased in callus	1459	3.45	1254					hypothetical protein
LOC_Os03g43660	increased in callus	2553	3.19	-1484					retrotransposon protein, putative, unclassified	AT3G24255		RNA-directed DNA polymerase (reverse transcriptase)-related family protein
LOC_Os03g43814	increased in callus	1758	3.29	379					retrotransposon, putative, centromere-specific
LOC_Os03g43950	increased in callus	3800	3.62	-910					hypothetical protein
LOC_Os03g44100	increased in callus	1029	2.57	2496					phosphonate metabolism protein-related, putative, expressed	AT1G30300		Metallo-hydrolase/oxidoreductase superfamily protein
LOC_Os03g44240	increased in callus	1714	3.93	4322					retrotransposon protein, putative, unclassified	AT5G48050		CONTAINS InterPro DOMAIN/s: Retrotransposon gag protein (InterPro:IPR005162)
LOC_Os03g44370	increased in callus	1637	3.61	1604					transposon protein, putative, CACTA, En/Spm sub-class
LOC_Os03g44910	increased in callus	2032	5.05	-802					EBNA-1, putative
LOC_Os03g44920	increased in callus	4066	4.48	602					OsFBX98 - F-box domain containing protein
LOC_Os03g44940	increased in callus	1810	3.53	43	decreased in callus	1883	2.63	864	retrotransposon protein, putative, unclassified	AT4G23160	CRK8, CYSTEINE-RICH RLK (RECEPTOR-LIKE PROTEIN KINASE) 8	Encodes a cysteine-rich receptor-like protein kinase.
LOC_Os03g44980	increased in callus	2044	4.01	1373					OsFBX99 - F-box domain containing protein
LOC_Os03g45519	increased in callus	5484	3.75	1115					transposon protein, putative, CACTA, En/Spm sub-class	AT1G12740	CYTOCHROME P450, FAMILY 87, SUBFAMILY A, POLYPEPTIDE 2, CYP87A2	encodes a protein with cytochrome P450 domain
LOC_Os03g45619	increased in callus	2797	3.28	1014	decreased in callus	1316	3.43	12465	cytochrome P450, putative, expressed	AT1G12740	CYTOCHROME P450, FAMILY 87, SUBFAMILY A, POLYPEPTIDE 2, CYP87A2	encodes a protein with cytochrome P450 domain
LOC_Os03g45680	increased in callus	1866	3.45	-1255					retrotransposon protein, putative, Ty3-gypsy subclass
LOC_Os03g45740	increased in callus	6717	2.84	759					transferase family protein, putative, expressed	AT5G17540		HXXXD-type acyl-transferase family protein
LOC_Os03g45744	increased in callus	1513	2.35	-512					hypothetical protein
LOC_Os03g45900	increased in callus	899	2.65	-1869					hypothetical protein
LOC_Os03g46840	increased in callus	1030	2.47	-1492					hypothetical protein
LOC_Os03g47360	increased in callus	5410	3.03	2100					hypothetical protein
LOC_Os03g47702	increased in callus	1714	3.69	9948					retrotransposon protein, putative, unclassified	AT4G23160	CRK8, CYSTEINE-RICH RLK (RECEPTOR-LIKE PROTEIN KINASE) 8	Encodes a cysteine-rich receptor-like protein kinase.
LOC_Os03g47754	increased in callus	1170	5.69	-859					SAB, putative, expressed	AT1G58250	HPS4, HYPERSENSITIVE TO PI STARVATION 4, SAB, SABRE	SABRE, putative gene of unknown function, homologous to maize apt1 gene. Required for normal cell expansion in the root cortex. The sabre mutation results in abnormal cell expansion. Encodes a rare message
LOC_Os03g48300	increased in callus	1520	3.01	-1073	decreased in callus	2545	5.42	967	histidine acid phosphatase, putative, expressed	AT5G15070		Phosphoglycerate mutase-like family protein
LOC_Os03g48310	increased in callus	2792	5.06	-1568					plasma membrane ATPase, putative, expressed	AT5G62670	AHA11, H(+)-ATPASE 11, HA11	H(+)-ATPase 11 (HA11)
LOC_Os03g48370	increased in callus	989	2.49	679	decreased in callus	1967	3.48	560	disease resistance RPP13-like protein 1, putative, expressed	AT3G14470		NB-ARC domain-containing disease resistance protein
LOC_Os03g50810	increased in callus	982	5.29	-227					receptor protein kinase TMK1 precursor, putative, expressed	AT1G66150	TMK1, TRANSMEMBRANE KINASE 1	receptor-like transmembrane kinase I (TMK1)
LOC_Os03g51010	increased in callus	956	5.37	-351	increased in callus	1320	5.15	1100	hydrolase, alpha/beta fold family domain containing protein, expressed	AT1G73480		alpha/beta-Hydrolases superfamily protein
LOC_Os03g51562	increased in callus	1197	3.53	-1161
LOC_Os03g52239	increased in callus	12768	7.54	1704	decreased in callus	2930	5.89	-319	homeobox domain containing protein, expressed	AT4G36870	BEL1-LIKE HOMEODOMAIN 2, BLH2, SAW1, SAWTOOTH 1	Encodes a member of the BEL family of homeodomain proteins. Plants doubly mutant for saw1/saw2 (blh2/blh4) have serrated leaves. BP is expressed in the serrated leaves, therefore saw1/saw2 may act redundantly to repress BP in leaves.	increased in callus	Transcription factors
LOC_Os03g52258	increased in callus	1984	3.66	-1908					hypothetical protein
LOC_Os03g53680	increased in callus	1851	3.21	-198	increased in callus	1065	3.01	-1028	hypothetical protein
LOC_Os03g53690	increased in callus	1851	3.21	-373	increased in callus	1065	3.01	457	oxidoreductase, short chain dehydrogenase/reductase familydomain containing protein, expressed	AT3G03980		NAD(P)-binding Rossmann-fold superfamily protein
LOC_Os03g56060	increased in callus	928	5.58	-879	increased in callus	2818	2.58	1091	CSLC9 - cellulose synthase-like family C, expressed	AT4G07960	ATCSLC12, CELLULOSE-SYNTHASE LIKE C12, CELLULOSE-SYNTHASE-LIKE C12, CSLC12	encodes a gene similar to cellulose synthase
LOC_Os03g56280	increased in callus	792	3.77	-1856					lactate/malate dehydrogenase, putative, expressed	AT5G09660	PEROXISOMAL NAD-MALATE DEHYDROGENASE 2, PMDH2	encodes a microbody NAD-dependent malate dehydrogenase encodes an peroxisomal NAD-malate dehydrogenase that is involved in fatty acid beta-oxidation through providing NAD to the process of converting fatty acyl CoA to acetyl CoA.
LOC_Os03g56290	increased in callus	792	3.77	-133					conserved hypothetical protein
LOC_Os03g56370	increased in callus	1635	3.53	488	decreased in callus	1851	3.77	534	methyltransferase, putative, expressed	AT5G42760		Leucine carboxyl methyltransferase
LOC_Os03g56990	increased in callus	6400	2.71	-976					retrotransposon protein, putative, unclassified	AT4G23160	CRK8, CYSTEINE-RICH RLK (RECEPTOR-LIKE PROTEIN KINASE) 8	Encodes a cysteine-rich receptor-like protein kinase.
LOC_Os03g57000	increased in callus	6400	2.71	-110					DNA topoisomerase IV subunit A, putative
LOC_Os03g57790	increased in callus	844	3.45	-279					ubiquitin-conjugating enzyme, putative, expressed	AT2G02760	ATUBC2, UBC2, UBIQUITIN-CONJUGATING ENZYME 2, UBIQUITING-CONJUGATING ENZYME 2	ubiquitin conjugating enzyme UBC2. Homolog of the yeast RAD6 gene.
LOC_Os03g58270	increased in callus	1017	3.37	-1249					retrotransposon protein, putative, unclassified	AT4G23160	CRK8, CYSTEINE-RICH RLK (RECEPTOR-LIKE PROTEIN KINASE) 8	Encodes a cysteine-rich receptor-like protein kinase.
LOC_Os03g58280	increased in callus	1017	3.37	-64					hypothetical protein	AT1G50900	GDC1, GRANA DEFICIENT CHLOROPLAST 1, LHCP TRANSLOCATION DEFECT, LTD	Encodes GDC1 (Grana Deficient Chloroplast 1), an ankyrin domain containing protein required fro chloroplast thylakoid grana formation.
LOC_Os03g58372	increased in callus	1439	3.77	-332					expressed protein
LOC_Os03g58910	increased in callus	1068	6.63	4501					expressed protein	AT4G13750	EMB2597, EMBRYO DEFECTIVE 2597, NO VEIN, NOV	Encodes NO VEIN (NOV), a plant-specific nuclear factor required for leaf vascular development, cellular patterning and stem cell maintenance in the root meristem, as well as for cotyledon outgrowth and separation. nov mutations affect many aspects of auxin-dependent development without directly affecting auxin perception.
LOC_Os03g59100	increased in callus	2460	3.37	-965	increased in callus	937	3.59	268	pheophorbide a oxygenase, chloroplast precursor, putative,expressed	AT4G25650	ACD1-LIKE, PROTOCHLOROPHYLLIDE-DEPENDENT TRANSLOCON COMPONENT, 52 KDA, PTC52, TIC55-IV, TRANSLOCON AT THE INNER ENVELOPE MEMBRANE OF CHLOROPLASTS, 55 KDA - IV	Similar to ACD1. Leaves of antisense ACD1-like plants turn yellow in darkness like wild-type whereas antisense ACD1 plants remain dark after five days of dark treatment.
LOC_Os03g60390	increased in callus	821	4.33	-226					PHD finger protein, putative, expressed	AT5G05610	AL1, ALFIN-LIKE 1	Encodes a member of the Alfin1-like family of nuclear-localized PHD (plant homeodomain) domain containing proteins. All AL proteins except AL3 bind to di- or trimethylated histone H3 (H3K4me3/2). Members of this family include: AT5G05610 (AL1), AT3G11200 (AL2), AT3G42790 (AL3), AT5G26210 (AL4), AT5G20510 (AL5), AT2G02470 (AL6), AT1G14510 (AL7).
LOC_Os03g61600	increased in callus	973	4.49	-384					phosphoribosylformylglycinamidine synthase, putative, expressed	AT3G55010	ATPURM, EMB2818, EMBRYO DEFECTIVE 2818, PUR5	encoding phosphoribosylformylglycinamidine cyclo-ligase (syn. AIR synthetase)that phosphorylates 5-phosphoribosyl-N-formylglycinamidine (FGAM) to form 5-aminoimidazole ribonucleotide (AIR)
LOC_Os03g61610	increased in callus	973	4.49	-250					hypothetical protein
LOC_Os03g61710	increased in callus	830	4.73	-126					GHMP kinases ATP-binding protein, putative, expressed	AT3G06580	GAL1, GALACTOSE KINASE 1, GALK	Encodes a protein with galactose kinase activity. The gene was shown to complement the yeast 膅al1 mutant defective in the galactokinase gene GAL1.
LOC_Os03g62700	increased in callus	901	3.29	-176					protein kinase, putative, expressed	AT3G59350		Protein kinase superfamily protein
LOC_Os03g62710	increased in callus	901	3.29	-1780					transposon protein, putative, unclassified	AT3G42170	DAYSLEEPER	transposase-like gene with conserved domains from the family of hAT transposases that includes hobo from Drosophila melanogaster, Activator (Ac) from maize, and Tam3 from snapdragon but lacks several amino acids known to be essential for Ac transposition5. The DAYSLEEPER gene lacks 8 bp duplications and TIRs (a common feature of transcriptionally silent hAT transposases), however, DAYSLEEPER expr…
LOC_Os03g63760	increased in callus	2858	2.09	75	decreased in callus	2265	3.68	795	glycosyl hydrolases family 16, putative, expressed	AT1G32170	XTH30, XTR4, XYLOGLUCAN ENDOTRANSGLUCOSYLASE/HYDROLASE 30, XYLOGLUCAN ENDOTRANSGLYCOSYLASE 4	xyloglucan endotransglycosylase-related protein (XTR4)
LOC_Os03g63900	increased in callus	1091	2.94	622	decreased in callus	2192	3.78	657	1-aminocyclopropane-1-carboxylate oxidase 2, putative, expressed	AT1G17020	ATSRG1, SENESCENCE-RELATED GENE 1, SRG1	Encodes a novel member of the Fe(II)/ascorbate oxidase gene family
LOC_Os04g01006	increased in callus	1338	3	-361					retrotransposon protein, putative, Ty3-gypsy subclass	ATMG00860	ORF158	DNA/RNA polymerases superfamily protein.
LOC_Os04g01690	increased in callus	989	3.29	402	decreased in callus	2710	2.66	1034	pyridoxal-dependent decarboxylase protein, putative, expressed	AT2G16500	ADC1, ARGDC, ARGDC1, ARGININE DECARBOXYLASE 1, SPE1	encodes a arginine decarboxylase (ADC), a rate-limiting enzyme that catalyzes the first step of polyamine (PA) biosynthesis via ADC pathway in Arabidopsis thaliana. Arabidopsis genome has two ADC paralogs, ADC1 and ADC2. Double mutant analysis showed that ADC genes are essential for the production of PA, and are required for normal seed development. Promoter region of ADC1 contains 742-bp AT-rich…
LOC_Os04g01710	increased in callus	2947	4.46	-817	decreased in callus	2215	3.6	758	cysteine proteinase At4g11310 precursor, putative, expressed	AT1G29090		Cysteine proteinases superfamily protein
LOC_Os04g01800	increased in callus	12234	6.49	-1759					hypothetical protein
LOC_Os04g02030	increased in callus	1069	3.45	-1172	decreased in callus	1771	4.93	-1042	rp1, putative	AT3G14460		LRR and NB-ARC domains-containing disease resistance protein
LOC_Os04g02040	increased in callus	1069	3.45	35	decreased in callus	1771	4.93	165	NBS-LRR, putative
LOC_Os04g02530	increased in callus	1057	5.67	784					expressed protein
LOC_Os04g02630	increased in callus	1035	2.53	-151					retrotransposon protein, putative, unclassified
LOC_Os04g02960	increased in callus	1482	3.93	6460					OsSub32 - Putative Subtilisin homologue	AT4G23160	CRK8, CYSTEINE-RICH RLK (RECEPTOR-LIKE PROTEIN KINASE) 8	Encodes a cysteine-rich receptor-like protein kinase.
LOC_Os04g02970	increased in callus	3820	6.44	824					subtilisin-like protease precursor, putative, expressed	AT5G11940		Subtilase family protein
LOC_Os04g02980	increased in callus	8144	6.36	-1408					OsSub33 - Putative Subtilisin homologue	AT4G10520		Subtilase family protein
LOC_Os04g02990	increased in callus	2319	3.85	-303					subtilisin-like protease, putative	AT5G11940		Subtilase family protein
LOC_Os04g03000	increased in callus	900	2.73	-517					transposon protein, putative, unclassified	AT3G42170	DAYSLEEPER	transposase-like gene with conserved domains from the family of hAT transposases that includes hobo from Drosophila melanogaster, Activator (Ac) from maize, and Tam3 from snapdragon but lacks several amino acids known to be essential for Ac transposition5. The DAYSLEEPER gene lacks 8 bp duplications and TIRs (a common feature of transcriptionally silent hAT transposases), however, DAYSLEEPER expr…
LOC_Os04g03010	increased in callus	900	2.73	-1624					hypothetical protein
LOC_Os04g03020	increased in callus	5826	4.17	525					conserved hypothetical protein
LOC_Os04g03080	increased in callus	3292	4.17	522					subtilase family protein, putative	AT1G32940	ATSBT3.5, SBT3.5	SBT3.5
LOC_Os04g03100	increased in callus	7101	4.27	2622					OsSub35 - Putative Subtilisin homologue, expressed	AT4G10540		Subtilase family protein
LOC_Os04g03200	increased in callus	5292	2.54	-1779					conserved hypothetical protein
LOC_Os04g03210	increased in callus	5292	2.54	3331					receptor kinase, putative	AT3G47570		Leucine-rich repeat protein kinase family protein
LOC_Os04g03330	increased in callus	1526	2.81	-620					transposon protein, putative, CACTA, En/Spm sub-class
LOC_Os04g03370	increased in callus	1045	3.25	1669					cysteine-rich receptor-like protein kinase 41 precursor, putative	AT5G10530	L-TYPE LECTIN RECEPTOR KINASE IX.1, LECRK-IX.1	Concanavalin A-like lectin protein kinase family protein
LOC_Os04g03380	increased in callus	2697	4.97	695	decreased in callus	1456	6.33	497	legume lectins beta domain containing protein, putative	AT5G55830	L-TYPE LECTIN RECEPTOR KINASE S.7, LECRK-S.7	Concanavalin A-like lectin protein kinase family protein
LOC_Os04g03440	increased in callus	1233	2.89	845					retrotransposon protein, putative, unclassified
LOC_Os04g03500	increased in callus	1035	2.49	622					hypothetical protein
LOC_Os04g03510	increased in callus	1144	3.3	283					hypothetical protein
LOC_Os04g03520	increased in callus	1144	3.3	-714					expressed protein
LOC_Os04g03579	increased in callus	5000	3.61	-1225					protein kinase, putative, expressed	AT5G10530	L-TYPE LECTIN RECEPTOR KINASE IX.1, LECRK-IX.1	Concanavalin A-like lectin protein kinase family protein
LOC_Os04g03600	increased in callus	5000	3.61	44					retrotransposon protein, putative, unclassified	AT5G41980		CONTAINS InterPro DOMAIN/s: Putative harbinger transposase-derived nuclease (InterPro:IPR006912)
LOC_Os04g03650	increased in callus	3799	5.37	475					retrotransposon protein, putative, Ty3-gypsy subclass
LOC_Os04g03660	increased in callus	2160	4.17	819					conserved hypothetical protein	AT4G10550		Subtilase family protein
LOC_Os04g03710	increased in callus	3646	5.13	5780					OsSub36 - Putative Subtilisin homologue	AT4G10530		Subtilase family protein
LOC_Os04g03750	increased in callus	1532	3.53	-969					retrotransposon protein, putative, unclassified	AT5G28780		PIF1 helicase
LOC_Os04g03840	increased in callus	1153	2.24	473					retrotransposon protein, putative, unclassified
LOC_Os04g03850	increased in callus	2121	2.86	477					OsSub39 - Putative Subtilisin homologue	AT4G10510		Subtilase family protein
LOC_Os04g04050	increased in callus	2712	2.46	-1925					conserved hypothetical protein	AT1G60500	DRP4C, DYNAMIN RELATED PROTEIN 4C	Dynamin related protein 4C (DRP4C)
LOC_Os04g04060	increased in callus	2712	2.46	2030					dynamin family protein, putative, expressed	AT1G60500	DRP4C, DYNAMIN RELATED PROTEIN 4C	Dynamin related protein 4C (DRP4C)
LOC_Os04g04070	increased in callus	2559	4.74	-1447					hypothetical protein
LOC_Os04g04080	increased in callus	2559	4.74	-1620					transposon protein, putative, CACTA, En/Spm sub-class
LOC_Os04g04210	increased in callus	2614	3.11	865					hypothetical protein
LOC_Os04g04240	increased in callus	4744	2.66	-734					sterol 3-beta-glucosyltransferase, putative	AT3G07020	SGT, STEROL GLUCOSYLTRANSFERASE, UDP-GLUCOSYL TRANSFERASE 80A2, UGT80A2	encodes a 3beta-hydroxy sterol UDP-glucosyltransferase. ugt80a2 mutant plants have reduced steryl glycoside and acyl steryl glycoside levels and reduced seed size. ugt80a2/b1 double mutants have normal levels of celluose and normal cold stress tolerance.
LOC_Os04g04254	increased in callus	1016	4.09	6203					sterol 3-beta-glucosyltransferase, putative, expressed	AT3G07020	SGT, STEROL GLUCOSYLTRANSFERASE, UDP-GLUCOSYL TRANSFERASE 80A2, UGT80A2	encodes a 3beta-hydroxy sterol UDP-glucosyltransferase. ugt80a2 mutant plants have reduced steryl glycoside and acyl steryl glycoside levels and reduced seed size. ugt80a2/b1 double mutants have normal levels of celluose and normal cold stress tolerance.
LOC_Os04g04410	increased in callus	970	4.55	-1183					conserved hypothetical protein
LOC_Os04g04660	increased in callus	4834	4.72	-1333					hypothetical protein
LOC_Os04g04760	increased in callus	7856	3.24	-552					hypothetical protein
LOC_Os04g04914	increased in callus	3358	4.81	3407					retrotransposon protein, putative, unclassified	AT5G10530	L-TYPE LECTIN RECEPTOR KINASE IX.1, LECRK-IX.1	Concanavalin A-like lectin protein kinase family protein
LOC_Os04g05060	increased in callus	1133	2.97	1254					cytochrome P450 94A1, putative	AT3G56630	CYTOCHROME P450, FAMILY 94, SUBFAMILY D, POLYPEPTIDE 2, CYP94D2	member of CYP94D
LOC_Os04g05090	increased in callus	2672	3.93	939					conserved hypothetical protein	AT5G45540		Protein of unknown function (DUF594)
LOC_Os04g05104	increased in callus	7128	6.25	-430					retrotransposon protein, putative, unclassified	AT5G45540		Protein of unknown function (DUF594)
LOC_Os04g05120	increased in callus	1125	3.53	3796					retrotransposon protein, putative, Ty3-gypsy subclass
LOC_Os04g05350	increased in callus	3257	4.24	428					conserved hypothetical protein	AT5G45530		Protein of unknown function (DUF594)
LOC_Os04g05360	increased in callus	9111	4.81	-1428					conserved hypothetical protein	AT5G45460		unknown protein
LOC_Os04g05390	increased in callus	1136	2.89	818					hypothetical protein
LOC_Os04g05400	increased in callus	6326	2.96	359					conserved hypothetical protein	AT5G45540		Protein of unknown function (DUF594)
LOC_Os04g05420	increased in callus	1254	4.09	1219					transposon protein, putative, CACTA, En/Spm sub-class
LOC_Os04g05560	increased in callus	7517	5.21	478					kinase, putative	AT5G10530	L-TYPE LECTIN RECEPTOR KINASE IX.1, LECRK-IX.1	Concanavalin A-like lectin protein kinase family protein
LOC_Os04g05580	increased in callus	10053	4.56	1166	decreased in callus	1329	3.27	383	kinase, putative, expressed	AT5G10530	L-TYPE LECTIN RECEPTOR KINASE IX.1, LECRK-IX.1	Concanavalin A-like lectin protein kinase family protein
LOC_Os04g05590	increased in callus	939	3.45	-1246					transposon protein, putative, CACTA, En/Spm sub-class
LOC_Os04g05600	increased in callus	939	3.45	-1680					latency associated nuclear antigen, putative
LOC_Os04g05620	increased in callus	3258	3.05	-1590					retrotransposon protein, putative, unclassified	AT5G45480		Protein of unknown function (DUF594)
LOC_Os04g05659	increased in callus	3765	5.13	538
LOC_Os04g05670	increased in callus	3765	5.13	-1960					retrotransposon protein, putative, Ty3-gypsy subclass	AT3G01410		Polynucleotidyl transferase, ribonuclease H-like superfamily protein
LOC_Os04g05680	increased in callus	944	3.13	-1674					retrotransposon protein, putative, Ty3-gypsy subclass
LOC_Os04g05700	increased in callus	8221	8.1	2134	decreased in callus	3511	3.65	1222	expressed protein	AT5G45480		Protein of unknown function (DUF594)
LOC_Os04g05760	increased in callus	3236	5.29	1466					conserved hypothetical protein	AT5G45540		Protein of unknown function (DUF594)
LOC_Os04g05770	increased in callus	981	4.33	3076	increased in callus	1095	3.65	-1733	conserved hypothetical protein	AT5G45480		Protein of unknown function (DUF594)
LOC_Os04g05800	increased in callus	2036	2.57	3918					retrotransposon protein, putative, unclassified
LOC_Os04g05840	increased in callus	3648	5.21	3116					retrotransposon protein, putative, unclassified
LOC_Os04g05880	increased in callus	3050	5.21	3568					transposon protein, putative, CACTA, En/Spm sub-class	AT5G45460		unknown protein
LOC_Os04g05950	increased in callus	2564	2.86	690					hypothetical protein
LOC_Os04g06000	increased in callus	961	3.45	2013					transposon protein, putative, CACTA, En/Spm sub-class	AT5G10530	L-TYPE LECTIN RECEPTOR KINASE IX.1, LECRK-IX.1	Concanavalin A-like lectin protein kinase family protein
LOC_Os04g06030	increased in callus	1268	3.37	-1244					transposon protein, putative, CACTA, En/Spm sub-class
LOC_Os04g06050	increased in callus	8507	6.81	767					conserved hypothetical protein	AT5G45540		Protein of unknown function (DUF594)
LOC_Os04g06070	increased in callus	3666	5.45	282	decreased in callus	973	3.8	186	retrotransposon protein, putative, Ty3-gypsy subclass	AT5G10530	L-TYPE LECTIN RECEPTOR KINASE IX.1, LECRK-IX.1	Concanavalin A-like lectin protein kinase family protein
LOC_Os04g06090	increased in callus	1596	2.65	1075					cysteine-rich receptor-like protein kinase 37 precursor, putative	AT5G10530	L-TYPE LECTIN RECEPTOR KINASE IX.1, LECRK-IX.1	Concanavalin A-like lectin protein kinase family protein
LOC_Os04g06260	increased in callus	2822	5.39	-1910					transposon protein, putative, CACTA, En/Spm sub-class
LOC_Os04g06500	increased in callus	3033	3.93	37					conserved hypothetical protein	AT5G45540		Protein of unknown function (DUF594)
LOC_Os04g06810	increased in callus	4789	5.29	720					expressed protein	AT5G45540		Protein of unknown function (DUF594)
LOC_Os04g06840	increased in callus	1672	2.89	-1467					conserved hypothetical protein	AT5G45540		Protein of unknown function (DUF594)
LOC_Os04g06879	increased in callus	1223	2.65	-120					hypothetical protein
LOC_Os04g06890	increased in callus	1223	2.65	-1779					conserved hypothetical protein
LOC_Os04g06900	increased in callus	7151	4.49	-1455					expressed protein	AT5G45540		Protein of unknown function (DUF594)
LOC_Os04g06930	increased in callus	2200	4.09	-1559					retrotransposon protein, putative, unclassified	AT5G45540		Protein of unknown function (DUF594)
LOC_Os04g06990	increased in callus	3023	2.97	247					conserved hypothetical protein	AT5G45540		Protein of unknown function (DUF594)
LOC_Os04g07050	increased in callus	3066	3.53	1130					hypothetical protein
LOC_Os04g07110	increased in callus	5035	3.11	720					expressed protein	AT5G45540		Protein of unknown function (DUF594)
LOC_Os04g07150	increased in callus	1073	4.57	132					AGAP002737-PA, putative
LOC_Os04g07160	increased in callus	1242	3.77	-1172					transposon protein, putative, CACTA, En/Spm sub-class
LOC_Os04g07250	increased in callus	5631	4.65	-225					conserved hypothetical protein	AT5G45540		Protein of unknown function (DUF594)
LOC_Os04g07260	increased in callus	1325	5.05	-1284	decreased in callus	1941	5.02	409	hypothetical protein	AT4G19080		Protein of unknown function (DUF594)
LOC_Os04g07590	increased in callus	1680	3.05	-299					retrotransposon protein, putative, LINE subclass
LOC_Os04g07600	increased in callus	1680	3.05	-627					AGAP002737-PA, putative
LOC_Os04g07630	increased in callus	972	3.21	-1030					hypothetical protein
LOC_Os04g07920	increased in callus	1145	2.49	801					expressed protein
LOC_Os04g07930	increased in callus	1369	3.53	-1935					hypothetical protein
LOC_Os04g08000	increased in callus	2471	5.13	1710	decreased in callus	1088	3.01	2203	retrotransposon protein, putative, unclassified	AT2G19130		S-locus lectin protein kinase family protein
LOC_Os04g08415	increased in callus	899	3.29	-1991	increased in callus	1119	3.91	269	hypothetical protein
LOC_Os04g08550	increased in callus	1641	3.19	2300	decreased in callus	1432	3.3	991	oxidoreductase, aldo/keto reductase family protein, putative, expressed	AT1G59960		NAD(P)-linked oxidoreductase superfamily protein
LOC_Os04g08560	increased in callus	1384	3.21	-1488	increased in callus	2016	3.52	659	protein phosphatase 2C, putative, expressed	AT2G29380	HAI3, HIGHLY ABA-INDUCED PP2C GENE 3	highly ABA-induced PP2C gene 3 (HAI3)
LOC_Os04g08570	increased in callus	1384	3.21	573					uncharacterized PE-PGRS family protein PE_PGRS20, putative, expressed
LOC_Os04g08660	increased in callus	1342	2.73	91					hypothetical protein
LOC_Os04g08690	increased in callus	778	4.17	-1320					hypothetical protein
LOC_Os04g08820	increased in callus	1678	3.29	-988					hypothetical protein
LOC_Os04g08824	increased in callus	4720	4.81	-87	decreased in callus	1389	4.14	467	cytochrome P450, putative, expressed	AT4G39950	CYTOCHROME P450, FAMILY 79, SUBFAMILY B, POLYPEPTIDE 2, CYP79B2	Belongs to cytochrome P450 and is involved in tryptophan metabolism. Converts Trp to indo-3-acetaldoxime (IAOx), a precursor to IAA and indole glucosinolates.
LOC_Os04g08828	increased in callus	6378	5.77	1323	decreased in callus	1587	3.71	1725	cytochrome P450, putative, expressed	AT4G39950	CYTOCHROME P450, FAMILY 79, SUBFAMILY B, POLYPEPTIDE 2, CYP79B2	Belongs to cytochrome P450 and is involved in tryptophan metabolism. Converts Trp to indo-3-acetaldoxime (IAOx), a precursor to IAA and indole glucosinolates.
LOC_Os04g08836	increased in callus	1917	3.93	44					cytochrome P450 79A1, putative	AT4G39950	CYTOCHROME P450, FAMILY 79, SUBFAMILY B, POLYPEPTIDE 2, CYP79B2	Belongs to cytochrome P450 and is involved in tryptophan metabolism. Converts Trp to indo-3-acetaldoxime (IAOx), a precursor to IAA and indole glucosinolates.
LOC_Os04g09430	increased in callus	3771	3.93	1414					cytochrome P450, putative, expressed	AT5G05260	CYP79A2, CYTOCHROME P450 79A2	Encodes cytochrome P450 CYP79A2.
LOC_Os04g09500	increased in callus	1607	3.85	-651					retrotransposon protein, putative, unclassified
LOC_Os04g09510	increased in callus	1607	3.85	-674					retrotransposon protein, putative, Ty3-gypsy subclass
LOC_Os04g09654	increased in callus	1698	4.73	-234	decreased in callus	1739	5	462	O-methyltransferase, putative, expressed	AT5G54160	ATOMT1, CAFFEATE O-METHYLTRANSFERASE 1, COMT1, O-METHYLTRANSFERASE 1, OMT1	A caffeic acid/5-hydroxyferulic acid O-methyltransferase. Interacts with 14-4-3 proteins in yeast 2 hybrid assay. AtOMT1 (At5g54160) encodes a flavonol 3鈥?O-methyltransferase that is highly active towards quercetin and myricetin. The substrate specificity identifies the enzyme as flavonol 3鈥?methyltransferase which replaces the former annotation of the gene to encode a caffeic acid/5-hydroxyferul…
LOC_Os04g09670	increased in callus	2396	4.73	699					O-methyltransferase, putative, expressed	AT1G76790	IGMT5, INDOLE GLUCOSINOLATE O-METHYLTRANSFERASE 5	O-methyltransferase family protein
LOC_Os04g09760	increased in callus	3895	4.57	-765					retrotransposon protein, putative, unclassified	AT4G23160	CRK8, CYSTEINE-RICH RLK (RECEPTOR-LIKE PROTEIN KINASE) 8	Encodes a cysteine-rich receptor-like protein kinase.
LOC_Os04g09900	increased in callus	992	3.6	699					ent-kaurene synthase, chloroplast precursor, putative, expressed	AT4G02780	ABC33, ARABIDOPSIS THALIANA ENT-COPALYL DIPHOSPHATE SYNTHETASE 1, ATCPS1, CPP SYNTHASE, CPS, CPS1, ENT-COPALYL DIPHOSPHATE SYNTHETASE 1, GA REQUIRING 1, GA1	Catalyzes the conversion of geranylgeranyl pyrophosphate (GGPP) to copalyl pyrophosphate (CPP) of gibberellin biosynthesis
LOC_Os04g09920	increased in callus	7315	2.46	1008	decreased in callus	1723	3.07	453	cytochrome P450, putative, expressed	AT3G26300	CYTOCHROME P450, FAMILY 71, SUBFAMILY B, POLYPEPTIDE 34, CYP71B34	putative cytochrome P450	increased in callus	Electron carrier
LOC_Os04g09969	increased in callus	1311	5.69	211
LOC_Os04g09980	increased in callus	1311	5.69	-1862					transposon protein, putative, unclassified	AT1G48120		hydrolases
LOC_Os04g10140	increased in callus	13312	5.76	-829					hypothetical protein
LOC_Os04g10500	increased in callus	1902	3.29	-755					conserved hypothetical protein
LOC_Os04g10690	increased in callus	842	2.97	-1685					inorganic phosphate transporter, putative, expressed	AT2G32830	PHOSPHATE TRANSPORTER 1;5, PHOSPHATE TRANSPORTER 5, PHT1;5, PHT5	Encodes Pht1
LOC_Os04g10730	increased in callus	3869	2.47	-1319					retrotransposon protein, putative, unclassified
LOC_Os04g10740	increased in callus	1571	3.13	-855					retrotransposon protein, putative, unclassified	AT2G01050		zinc ion binding
LOC_Os04g10750	increased in callus	996	3.77	-901					inorganic phosphate transporter, putative, expressed	AT2G32830	PHOSPHATE TRANSPORTER 1;5, PHOSPHATE TRANSPORTER 5, PHT1;5, PHT5	Encodes Pht1
LOC_Os04g10830	increased in callus	891	3.05	-731					hypothetical protein
LOC_Os04g10890	increased in callus	10824	2.36	969					conserved hypothetical protein
LOC_Os04g11004	increased in callus	2502	3.13	-206					retrotransposon protein, putative, unclassified	ATMG00860	ORF158	DNA/RNA polymerases superfamily protein.
LOC_Os04g11080	increased in callus	3515	6.25	-1734					retrotransposon protein, putative, unclassified
LOC_Os04g11100	increased in callus	1507	3.99	772					hypothetical protein
LOC_Os04g11190	increased in callus	2819	2.74	1802					hypothetical protein
LOC_Os04g11195	increased in callus	7988	2.44	-1834					gamma-thionin family domain containing protein	AT2G31957	LCR75, LCR79, LOW-MOLECULAR-WEIGHT CYSTEINE-RICH 75, LOW-MOLECULAR-WEIGHT CYSTEINE-RICH 79	Encodes a member of a family of small,secreted, cysteine rich protein with sequence similarity to the PCP (pollen coat protein) gene family.
LOC_Os04g11200	increased in callus	7988	2.44	-961					hypothetical protein
LOC_Os04g12090	increased in callus	3109	4.35	701					retrotransposon protein, putative, Ty1-copia subclass, expressed	AT4G23160	CRK8, CYSTEINE-RICH RLK (RECEPTOR-LIKE PROTEIN KINASE) 8	Encodes a cysteine-rich receptor-like protein kinase.
LOC_Os04g12100	increased in callus	4356	2.35	-1784					retrotransposon protein, putative, unclassified
LOC_Os04g12110	increased in callus	4356	2.35	1425					conserved hypothetical protein	AT5G45480		Protein of unknown function (DUF594)
LOC_Os04g12170	increased in callus	2245	3.77	-1048					transposon protein, putative, CACTA, En/Spm sub-class
LOC_Os04g12180	increased in callus	2245	3.77	2176					TKL_IRAK_DUF26-lc.8 - DUF26 kinases have homology to DUF26containing loci	AT4G11530	CRK34, CYSTEINE-RICH RLK (RECEPTOR-LIKE PROTEIN KINASE) 34	Encodes a cysteine-rich receptor-like protein kinase.
LOC_Os04g12200	increased in callus	2585	4.46	-760					hypothetical protein	AT4G23260	CRK18, CYSTEINE-RICH RLK (RECEPTOR-LIKE PROTEIN KINASE) 18	Encodes a cysteine-rich receptor-like protein kinase.
LOC_Os04g12210	increased in callus	2585	4.46	-1185					retrotransposon protein, putative, Ty3-gypsy subclass	ATMG00860	ORF158	DNA/RNA polymerases superfamily protein.
LOC_Os04g12669	increased in callus	1125	2.89	6773	increased in callus	1926	3.32	-1018	conserved hypothetical protein	AT1G05680	UGT74E2, URIDINE DIPHOSPHATE GLYCOSYLTRANSFERASE 74E2	Encodes a UDP-glucosyltransferase, UGT74E2, that acts on IBA (indole-3-butyric acid) and affects auxin homeostasis. The transcript and protein levels of this enzyme are strongly induced by H2O2 and may allow integration of ROS (reactive oxygen species) and auxin signaling. This enzyme can also transfer glycosyl groups to several compounds related to the explosive TNT when this synthetic compound …
LOC_Os04g12880	increased in callus	1464	2.73	2620					retrotransposon protein, putative, unclassified	AT4G23160	CRK8, CYSTEINE-RICH RLK (RECEPTOR-LIKE PROTEIN KINASE) 8	Encodes a cysteine-rich receptor-like protein kinase.
LOC_Os04g13050	increased in callus	1542	3.69	842					conserved hypothetical protein
LOC_Os04g13120	increased in callus	2474	2.32	-315					retrotransposon protein, putative, unclassified
LOC_Os04g13260	increased in callus	3818	2.7	3350					expressed protein
LOC_Os04g13440	increased in callus	1858	4.33	3227					retrotransposon protein, putative, Ty1-copia subclass	AT5G09590	HEAT SHOCK COGNATE, HSC70-5, MITOCHONDRIAL HSO70 2, MTHSC70-2	heat shock protein 70 (Hsc70-5)
LOC_Os04g14020	increased in callus	831	6.41	-72					hypothetical protein
LOC_Os04g14250	increased in callus	4826	3.14	1792					hypothetical protein
LOC_Os04g14290	increased in callus	6592	3.38	105					hypothetical protein
LOC_Os04g14304	increased in callus	6592	3.38	-1669	decreased in callus	1587	4.16	482	OsWAK30/31 - OsWAK receptor-like protein OsWAK-RLP, expressed	AT1G21270	WAK2, WALL-ASSOCIATED KINASE 2	cytoplasmic serine/threonine protein kinase induced by salicylic acid. mutant plants exhibit a loss of cell expansion and dependence on sugars and salts for seedling growth, affecting the expression and activity of vacuolar invertase.
LOC_Os04g14840	increased in callus	949	3.05	73					retrotransposon protein, putative, unclassified	AT2G19130		S-locus lectin protein kinase family protein
LOC_Os04g14990	increased in callus	2981	4.37	1059	decreased in callus	1513	3.09	1717	BURP domain containing protein	AT5G25610	ATRD22, RD22, RESPONSIVE TO DESSICATION 22	responsive to dehydration 22 (RD22) mediated by ABA
LOC_Os04g15690	increased in callus	1537	2.81	1492	decreased in callus	1921	8.86	219	DSBA-like thioredoxin domain containing protein, expressed	AT1G20225		Thioredoxin superfamily protein
LOC_Os04g16110	increased in callus	1626	3.19	546					transposon protein, putative, CACTA, En/Spm sub-class
LOC_Os04g16680	increased in callus	4085	3.98	1070	decreased in callus	3214	5.16	1241	fructose-1,6-bisphosphatase, putative, expressed	AT3G55800	SBPASE, SEDOHEPTULOSE-BISPHOSPHATASE	Encodes the chloroplast enzyme sedoheptulose-1,7-bisphosphatase (SBPase), involved in the carbon reduction of the Calvin cycle. Increase in SBPase activity in transgenic lines accumulate up to 50% more sucrose and starch than wild-type.
LOC_Os04g16980	increased in callus	3330	3.66	521					hypothetical protein
LOC_Os04g17040	increased in callus	1387	2.65	-1853					hypothetical protein
LOC_Os04g18550	increased in callus	971	2.65	1179					hypothetical protein
LOC_Os04g19380	increased in callus	1053	3.37	-1297					retrotransposon protein, putative, Ty1-copia subclass	AT4G23160	CRK8, CYSTEINE-RICH RLK (RECEPTOR-LIKE PROTEIN KINASE) 8	Encodes a cysteine-rich receptor-like protein kinase.
LOC_Os04g19460	increased in callus	2398	3.37	-1214					hypothetical protein
LOC_Os04g19470	increased in callus	2398	3.37	-1062					transposon protein, putative, CACTA, En/Spm sub-class
LOC_Os04g19500	increased in callus	2068	3.69	892	decreased in callus	2658	3	84	retrotransposon protein, putative, unclassified	AT4G23160	CRK8, CYSTEINE-RICH RLK (RECEPTOR-LIKE PROTEIN KINASE) 8	Encodes a cysteine-rich receptor-like protein kinase.
LOC_Os04g19630	increased in callus	2832	3.69	-1926					hypothetical protein
LOC_Os04g19870	increased in callus	1687	2.81	3059					expressed protein
LOC_Os04g19880	increased in callus	1687	2.81	-1340					transposon protein, putative, CACTA, En/Spm sub-class	AT5G41980		CONTAINS InterPro DOMAIN/s: Putative harbinger transposase-derived nuclease (InterPro:IPR006912)
LOC_Os04g20164	increased in callus	1156	2.65	4480					amine oxidase precursor, putative, expressed	AT4G12290		Copper amine oxidase family protein
LOC_Os04g20249	increased in callus	1101	3.68	-243
LOC_Os04g20320	increased in callus	1862	2.73	810					retrotransposon protein, putative, unclassified
LOC_Os04g20400	increased in callus	1145	3.37	979					cytokinin-O-glucosyltransferase 1, putative, expressed	AT5G12890		UDP-Glycosyltransferase superfamily protein
LOC_Os04g20560	increased in callus	11604	4.93	5359					methyl-CpG binding domain containing protein, expressed	AT5G52230	MBD13, METHYL-CPG-BINDING DOMAIN PROTEIN 13	Protein containing methyl-CpG-binding domain.Has sequence similarity to human MBD proteins.
LOC_Os04g20774	increased in callus	2174	2.89	7658					pumilio-family RNA binding repeat containing protein, expressed	AT2G29190	APUM2, PUM2, PUMILIO 2	Encodes a member of the Arabidopsis Pumilio (APUM) proteins containing PUF domain (eight repeats of approximately 36 amino acids each). PUF proteins regulate both mRNA stability and translation through sequence-specific binding to the 3' UTR of target mRNA transcripts.
LOC_Os04g21160	increased in callus	3441	4.5	-133	decreased in callus	979	3.65	6684	triacylglycerol lipase 1 precursor, putative	AT5G14180	MPL1, MYZUS PERSICAE-INDUCED LIPASE 1	Myzus persicae-induced lipase 1 (MPL1)	decreased in callus	Metabolism-related genes
LOC_Os04g21370	increased in callus	1177	3.29	626					hypothetical protein
LOC_Os04g21780	increased in callus	4734	5.29	355	decreased in callus	2030	3.71	-185	hypothetical protein
LOC_Os04g21790	increased in callus	2398	2.5	2386					OsWAK34 - OsWAK receptor-like protein kinase	AT1G21230	WAK5, WALL ASSOCIATED KINASE 5	encodes a wall-associated kinase
LOC_Os04g21800	increased in callus	2221	3.92	-1476					retrotransposon protein, putative, LINE subclass	AT3G25270		Ribonuclease H-like superfamily protein
LOC_Os04g21820	increased in callus	2868	4.79	1228	decreased in callus	1440	4.68	490	OsWAK33 - OsWAK receptor-like protein OsWAK-RLP, expressed	AT1G21230	WAK5, WALL ASSOCIATED KINASE 5	encodes a wall-associated kinase
LOC_Os04g21870	increased in callus	1295	3.45	234					transposon protein, putative, Pong sub-class, expressed	AT2G13770		CONTAINS InterPro DOMAIN/s: Putative harbinger transposase-derived nuclease (InterPro:IPR006912)
LOC_Os04g21990	increased in callus	1450	3.37	1678	decreased in callus	3978	3.1	3074	retrotransposon protein, putative, unclassified	AT4G23160	CRK8, CYSTEINE-RICH RLK (RECEPTOR-LIKE PROTEIN KINASE) 8	Encodes a cysteine-rich receptor-like protein kinase.
LOC_Os04g22080	increased in callus	1973	3.13	-466					retrotransposon protein, putative, unclassified	AT1G72610	A. THALIANA GERMIN-LIKE PROTEIN 1, ATGER1, GER1, GERMIN-LIKE PROTEIN 1, GLP1	germin-like protein (GLP1)
LOC_Os04g22150	increased in callus	1644	3.8	-491					hypothetical protein
LOC_Os04g22190	increased in callus	960	2.97	-692					retrotransposon protein, putative, Ty3-gypsy subclass
LOC_Os04g22200	increased in callus	1461	2.89	-386					retrotransposon protein, putative, Ty3-gypsy subclass	AT3G01410		Polynucleotidyl transferase, ribonuclease H-like superfamily protein
LOC_Os04g22400	increased in callus	5006	3.3	1076					retrotransposon protein, putative, Ty1-copia subclass	AT4G23160	CRK8, CYSTEINE-RICH RLK (RECEPTOR-LIKE PROTEIN KINASE) 8	Encodes a cysteine-rich receptor-like protein kinase.
LOC_Os04g22440	increased in callus	2871	6.73	-1729					hypothetical protein
LOC_Os04g22450	increased in callus	2871	6.73	-1063					hypothetical protein
LOC_Os04g22470	increased in callus	15884	7.38	6513					SHR5-receptor-like kinase, putative	AT1G56130		Leucine-rich repeat transmembrane protein kinase
LOC_Os04g22660	increased in callus	3860	2.96	-163	decreased in callus	1618	7.42	386	tropinone reductase, putative, expressed	AT5G06060		NAD(P)-binding Rossmann-fold superfamily protein
LOC_Os04g22730	increased in callus	1306	4.01	291					tropinone reductase, putative	AT5G06060		NAD(P)-binding Rossmann-fold superfamily protein
LOC_Os04g22740	increased in callus	966	2.97	-115					conserved hypothetical protein	AT2G29360		NAD(P)-binding Rossmann-fold superfamily protein
LOC_Os04g22900	increased in callus	18893	7.3	3745					jasmonate-induced protein, putative, expressed	AT1G73040		Mannose-binding lectin superfamily protein
LOC_Os04g22930	increased in callus	1827	3.53	-1024					transposon protein, putative, CACTA, En/Spm sub-class
LOC_Os04g22990	increased in callus	3591	4.49	63					retrotransposon protein, putative, unclassified	AT4G38180	FAR1-RELATED SEQUENCE 5, FRS5	FAR1-related sequence 5 (FRS5)
LOC_Os04g23070	increased in callus	2179	3.29	1246					retrotransposon protein, putative, Ty1-copia subclass	AT4G23160	CRK8, CYSTEINE-RICH RLK (RECEPTOR-LIKE PROTEIN KINASE) 8	Encodes a cysteine-rich receptor-like protein kinase.
LOC_Os04g23090	increased in callus	1412	3.45	-41					hypothetical protein
LOC_Os04g23150	increased in callus	7708	5.77	-780					hypothetical protein
LOC_Os04g23240	increased in callus	3018	2.88	750	decreased in callus	2159	3.36	-643	transposon protein, putative, CACTA, En/Spm sub-class
LOC_Os04g23290	increased in callus	1020	4.25	-1240					transposon protein, putative, CACTA, En/Spm sub-class
LOC_Os04g23300	increased in callus	1020	4.25	-1632					retrotransposon protein, putative, Ty3-gypsy subclass
LOC_Os04g23460	increased in callus	8329	4.18	-624					hypothetical protein
LOC_Os04g23490	increased in callus	1313	2.49	-984					retrotransposon protein, putative, unclassified
LOC_Os04g23930	increased in callus	975	2.89	-1668	increased in callus	1014	2.76	3390	retrotransposon protein, putative, unclassified
LOC_Os04g24110	increased in callus	1017	3.61	31	increased in callus	1940	3.78	906	anthocyanin 3-O-beta-glucosyltransferase, putative, expressed	AT5G14860		UDP-Glycosyltransferase superfamily protein
LOC_Os04g24739	increased in callus	1340	3.05	379
LOC_Os04g24750	increased in callus	2486	2.4	873					aspartic proteinase nepenthesin precursor, putative	AT2G03200		Eukaryotic aspartyl protease family protein
LOC_Os04g24770	increased in callus	6495	4.57	-298					hypothetical protein
LOC_Os04g24850	increased in callus	1076	3.37	-1454					cytokinin-O-glucosyltransferase 2, putative, expressed	AT1G22380	ATUGT85A3, UDP-GLUCOSYL TRANSFERASE 85A3, UGT85A3	Encodes a putative UDP-glucosyl transferase. At1g22380 was initially identified as encoding the protein AAF87154, which has been classified as a bHLH protein (AtbHLH152). Subsequently it has been found that the AAF87154 protein appears to be encoded by the AT1G23970 genomic locus.
LOC_Os04g24860	increased in callus	3964	4.47	-1407					retrotransposon protein, putative, unclassified
LOC_Os04g24900	increased in callus	2692	4.41	-1497					expressed protein
LOC_Os04g24910	increased in callus	3627	5.77	-760					hypothetical protein
LOC_Os04g24920	increased in callus	4811	5.53	-1627					transposon protein, putative, CACTA, En/Spm sub-class
LOC_Os04g25060	increased in callus	999	2.81	-73	increased in callus	986	3.57	781	cysteine-rich receptor-like protein kinase, putative, expressed	AT3G22060		contains Pfam profile: PF01657 Domain of unknown function that is usually associated with protein kinase domain Pfam:PF00069, however this protein does not have the protein kinase domain
LOC_Os04g25100	increased in callus	3140	6.25	3492					transposon protein, putative, unclassified	AT4G38180	FAR1-RELATED SEQUENCE 5, FRS5	FAR1-related sequence 5 (FRS5)
LOC_Os04g25110	increased in callus	2000	4.73	156					ulp1 protease family, C-terminal catalytic domain containing protein
LOC_Os04g25120	increased in callus	4504	4.09	799					conserved hypothetical protein	AT1G48120		hydrolases
LOC_Os04g25130	increased in callus	2315	3.37	854					retrotransposon protein, putative, LINE subclass	AT1G43760		DNAse I-like superfamily protein
LOC_Os04g25180	increased in callus	8920	7.3	-1418					hypothetical protein
LOC_Os04g25190	increased in callus	1705	3.05	-62					pollen allergen, putative, expressed	AT1G65680	ATEXPB2, ATHEXP BETA 1.4, EXPANSIN B2, EXPB2	member of BETA-EXPANSINS. Naming convention from the Expansin Working Group (Kende et al, 2004. Plant Mol Bio)
LOC_Os04g25310	increased in callus	2092	4.49	-153					hypothetical protein
LOC_Os04g25339	increased in callus	1149	3.13	-187
LOC_Os04g25390	increased in callus	2712	4.09	7028					expressed protein	AT4G31880		LOCATED IN: cytosol, chloroplast
LOC_Os04g25420	increased in callus	1476	3.03	285					hypothetical protein
LOC_Os04g25490	increased in callus	1262	2.31	-84					cytokinin-O-glucosyltransferase 2, putative, expressed	AT1G22360	ATUGT85A2, UDP-GLUCOSYL TRANSFERASE 85A2, UGT85A2	UDP-glucosyl transferase 85A2 (UGT85A2)
LOC_Os04g25660	increased in callus	1895	4.09	-629					transposon protein, putative, CACTA, En/Spm sub-class	AT1G43722		unknown protein
LOC_Os04g25690	increased in callus	5959	3.58	-1601					transposon protein, putative, unclassified	AT4G15090	FAR-RED IMPAIRED RESPONSE 1, FAR1	Encodes a nuclear localized protein involved in far red light response signaling. Loss of function mutants are defective in far red light responses. Interacts with homologous gene FHY3.
LOC_Os04g25730	increased in callus	3775	5.21	-1509					transposon protein, putative, CACTA, En/Spm sub-class
LOC_Os04g25740	increased in callus	1094	3.37	-429					expressed protein
LOC_Os04g25770	increased in callus	985	3.37	-860					retrotransposon protein, putative, unclassified
LOC_Os04g25780	increased in callus	985	3.37	-860					retrotransposon protein, putative, unclassified	ATMG00860	ORF158	DNA/RNA polymerases superfamily protein.
LOC_Os04g25784	increased in callus	1472	4.09	-1724					expressed protein
LOC_Os04g25820	increased in callus	3601	4.82	2447	decreased in callus	926	3.84	5080	glycosyltransferase, putative	AT1G22380	ATUGT85A3, UDP-GLUCOSYL TRANSFERASE 85A3, UGT85A3	Encodes a putative UDP-glucosyl transferase. At1g22380 was initially identified as encoding the protein AAF87154, which has been classified as a bHLH protein (AtbHLH152). Subsequently it has been found that the AAF87154 protein appears to be encoded by the AT1G23970 genomic locus.
LOC_Os04g25880	increased in callus	1347	2.97	1570					retrotransposon protein, putative, unclassified	AT3G63060	EDL3, EID1-LIKE 3	EDL3 is an F-box protein involved that mediated the regulation of abscisic acid signalling.
LOC_Os04g25890	increased in callus	4854	5.22	-1117					retrotransposon protein, putative, unclassified
LOC_Os04g25900	increased in callus	4854	5.22	-1132	decreased in callus	1311	6.68	113	go35 NBS-LRR, putative, expressed	AT3G14470		NB-ARC domain-containing disease resistance protein
LOC_Os04g26050	increased in callus	4367	5.53	-26					hypothetical protein
LOC_Os04g26160	increased in callus	4847	6.09	-1644					hypothetical protein
LOC_Os04g26170	increased in callus	3392	3.77	1308					conserved hypothetical protein
LOC_Os04g26200	increased in callus	11448	5.61	-474					hypothetical protein
LOC_Os04g26220	increased in callus	1016	2.49	-51					pollen allergen, putative, expressed	AT1G65680	ATEXPB2, ATHEXP BETA 1.4, EXPANSIN B2, EXPB2	member of BETA-EXPANSINS. Naming convention from the Expansin Working Group (Kende et al, 2004. Plant Mol Bio)
LOC_Os04g26230	increased in callus	10822	5	-1857					pollen allergen, putative, expressed	AT2G20750	ATEXPB1, ATHEXP BETA 1.5, EXPANSIN B1, EXPB1	member of BETA-EXPANSINS. Naming convention from the Expansin Working Group (Kende et al, 2004. Plant Mol Bio)
LOC_Os04g26250	increased in callus	889	3.37	-1315					retrotransposon protein, putative, LINE subclass	AT3G24255		RNA-directed DNA polymerase (reverse transcriptase)-related family protein
LOC_Os04g26320	increased in callus	4925	7.3	1062					mannose-binding lectin, putative, expressed	AT1G73040		Mannose-binding lectin superfamily protein
LOC_Os04g26330	increased in callus	6645	5.05	-1052					hypothetical protein
LOC_Os04g26450	increased in callus	4271	3.85	-1293					hypothetical protein
LOC_Os04g26470	increased in callus	1112	3.77	-3					hypothetical protein	AT1G05840		Eukaryotic aspartyl protease family protein
LOC_Os04g26480	increased in callus	1112	3.77	-1764					retrotransposon protein, putative, Ty1-copia subclass	AT4G23160	CRK8, CYSTEINE-RICH RLK (RECEPTOR-LIKE PROTEIN KINASE) 8	Encodes a cysteine-rich receptor-like protein kinase.
LOC_Os04g26490	increased in callus	8565	5.17	713					expressed protein	AT3G02740		Eukaryotic aspartyl protease family protein
LOC_Os04g26630	increased in callus	2279	3.37	-1668					retrotransposon, putative, centromere-specific
LOC_Os04g26690	increased in callus	2164	2.92	-1186					transposon protein, putative, CACTA, En/Spm sub-class
LOC_Os04g26870	increased in callus	3972	4.09	5052					oxidoreductase, aldo/keto reductase family protein, putative, expressed	AT1G60690		NAD(P)-linked oxidoreductase superfamily protein
LOC_Os04g26900	increased in callus	2433	3.45	3620					conserved hypothetical protein	AT1G60730		NAD(P)-linked oxidoreductase superfamily protein
LOC_Os04g26930	increased in callus	7008	5.21	594					hypothetical protein
LOC_Os04g27190	increased in callus	3187	3.85	1941	decreased in callus	1680	3.93	-278	terpene synthase, putative, expressed	AT1G70080		Terpenoid cyclases/Protein prenyltransferases superfamily protein
LOC_Os04g27340	increased in callus	9159	7.15	7650					terpene synthase, putative, expressed	AT3G14520		Terpenoid cyclases/Protein prenyltransferases superfamily protein
LOC_Os04g27410	increased in callus	15467	7.78	-1553					MYB family transcription factor, putative	AT5G08520		Duplicated homeodomain-like superfamily protein
LOC_Os04g27450	increased in callus	4550	6.73	221					hypothetical protein
LOC_Os04g27540	increased in callus	6046	6.65	6511					terpene synthase, putative	AT1G70080		Terpenoid cyclases/Protein prenyltransferases superfamily protein
LOC_Os04g27670	increased in callus	8135	3.5	2348					terpene synthase family, metal binding domain containing protein, expressed	AT5G23960	ATTPS21, TERPENE SYNTHASE 21, TPS21	Encodes a sesquiterpene synthase involved in generating all of the group A sesquiterpenes found in the Arabidopsis floral volatile blend. Strongly expressed in the stigma.
LOC_Os04g27720	increased in callus	3883	5.45	1636					terpene synthase, putative	AT5G23960	ATTPS21, TERPENE SYNTHASE 21, TPS21	Encodes a sesquiterpene synthase involved in generating all of the group A sesquiterpenes found in the Arabidopsis floral volatile blend. Strongly expressed in the stigma.
LOC_Os04g28130	increased in callus	2371	4.49	-7					two-component response regulator, putative, expressed	AT2G01760	ARR14, RESPONSE REGULATOR 14, RR14	member of Response Regulator: B- Type
LOC_Os04g28140	increased in callus	1089	2.32	-1648					conserved hypothetical protein	AT2G46790	APRR9, ARABIDOPSIS PSEUDO-RESPONSE REGULATOR 9, PRR9, PSEUDO-RESPONSE REGULATOR 9, TL1, TOC1-LIKE PROTEIN 1	Pseudo-response regulator PRR9. Involved in clock function. PRR7 and PRR9 are partially redundant essential components of a temperature-sensitive circadian system. CCA1 and LHY had a positive effect on PRR9. Interact with TOC1 in a yeast two-hybrid assay. Acts as transcriptional repressor of CCA1 and LHY.
LOC_Os04g28280	increased in callus	1440	2.97	-1656					BEE 3, putative, expressed	AT1G68920		basic helix-loop-helix (bHLH) DNA-binding superfamily protein
LOC_Os04g28290	increased in callus	2157	3.69	2682					transposon protein, putative, unclassified	AT1G64260		MuDR family transposase
LOC_Os04g28350	increased in callus	1583	5.13	-357					transposon protein, putative, unclassified	AT1G64260		MuDR family transposase
LOC_Os04g28490	increased in callus	1098	2.5	-1237					hypothetical protein
LOC_Os04g28540	increased in callus	4203	6.62	-161	decreased in callus	1133	4.07	143	hypothetical protein
LOC_Os04g28570	increased in callus	3702	2.26	298					fatty acyl coA reductase, putative	AT3G44550	FAR5, FATTY ACID REDUCTASE 5	Encodes a member of the eight-member gene family encoding alcohol-forming fatty acyl-CoA reductases (FARs) identified in Arabidopsis thaliana. Three of the FARs, FAR1 (At5g22500), FAR4 (At3g44540) and FAR5 (At3g44550), are shown to generate the fatty alcohols found in root, seed coat, and wound-induced leaf tissue.
LOC_Os04g28580	increased in callus	5075	5.16	711					transposon protein, putative, unclassified, expressed	AT4G38180	FAR1-RELATED SEQUENCE 5, FRS5	FAR1-related sequence 5 (FRS5)
LOC_Os04g28590	increased in callus	1069	2.57	4300					conserved hypothetical protein	AT4G00690	UB-LIKE PROTEASE 1B, ULP1B	UB-like protease 1B (ULP1B)
LOC_Os04g28650	increased in callus	1635	6.33	-1374					transposon protein, putative, CACTA, En/Spm sub-class
LOC_Os04g28780	increased in callus	3626	2.65	1896					serine/threonine-protein kinase receptor precursor, putative, expressed	AT2G19130		S-locus lectin protein kinase family protein
LOC_Os04g28790	increased in callus	1799	3.13	-169					hypothetical protein
LOC_Os04g28800	increased in callus	1799	3.13	-1703					retrotransposon protein, putative, unclassified
LOC_Os04g28820	increased in callus	8162	5.71	2639					retrotransposon protein, putative, unclassified, expressed	AT5G28780		PIF1 helicase
LOC_Os04g28850	increased in callus	1024	3.12	-1755					RALFL36 - Rapid ALkalinization Factor RALF family proteinprecursor, expressed
LOC_Os04g28990	increased in callus	1462	2.89	2142	decreased in callus	1460	7.11	239	dehydrogenase, putative, expressed	AT4G13010		Oxidoreductase, zinc-binding dehydrogenase family protein
LOC_Os04g29000	increased in callus	3472	5.13	413					sulfotransferase domain containing protein, expressed	AT3G45070	ATSULT202B1, SULFOTRANSFERASE 202B1, SULT202B1	Encodes a sulfotransferase with sulfating activity toward flavonoids.
LOC_Os04g29010	increased in callus	3472	5.13	-1732					conserved hypothetical protein
LOC_Os04g29020	increased in callus	3334	5.29	502	decreased in callus	1138	5.21	989	hypothetical protein
LOC_Os04g29070	increased in callus	5187	3.45	0
LOC_Os04g29080	increased in callus	1902	2.5	-387	decreased in callus	1632	3.52	-264	hypothetical protein
LOC_Os04g29110	increased in callus	8565	4.97	-343					hypothetical protein
LOC_Os04g29210	increased in callus	2126	3.37	-1934	increased in callus	2097	3.04	682	FAD-binding and arabino-lactone oxidase domains containingprotein, putative	AT2G46750	ATGULLO2, GULLO2, L -GULONO-1,4-LACTONE ( L -GULL) OXIDASE 2	Encodes a homolog of rat L-gulono-1,4-lactone (L-GulL) oxidase that is involved in the biosynthesis of L-ascorbic acid.
LOC_Os04g29250	increased in callus	7745	2.42	829					retrotransposon protein, putative, unclassified	AT4G23160	CRK8, CYSTEINE-RICH RLK (RECEPTOR-LIKE PROTEIN KINASE) 8	Encodes a cysteine-rich receptor-like protein kinase.
LOC_Os04g29260	increased in callus	7745	2.42	-1144					hypothetical protein
LOC_Os04g29370	increased in callus	2250	4.57	-1380					transposon protein, putative, CACTA, En/Spm sub-class
LOC_Os04g29380	increased in callus	2250	4.57	-748					retrotransposon protein, putative, unclassified	AT4G23160	CRK8, CYSTEINE-RICH RLK (RECEPTOR-LIKE PROTEIN KINASE) 8	Encodes a cysteine-rich receptor-like protein kinase.
LOC_Os04g29424	increased in callus	1251	2.73	257					retrotransposon protein, putative, LINE subclass	AT4G11060	MITOCHONDRIALLY TARGETED SINGLE-STRANDED DNA BINDING PROTEIN, MTSSB	mitochondrially targeted single-stranded DNA binding protein (MTSSB)
LOC_Os04g29469	increased in callus	4956	2.72	-605	increased in callus	737	2.84	-111	retrotransposon protein, putative, unclassified	AT1G43760		DNAse I-like superfamily protein
LOC_Os04g29530	increased in callus	1056	2.97	-1532					retrotransposon protein, putative, unclassified
LOC_Os04g29540	increased in callus	1613	4.49	-300					retrotransposon protein, putative, unclassified
LOC_Os04g29550	increased in callus	1636	3.19	-406	decreased in callus	1351	5.07	314	RIPER2 - Ripening-related family protein precursor, expressed
LOC_Os04g29560	increased in callus	1636	3.19	-1873	decreased in callus	1351	5.07	-1153	hypothetical protein
LOC_Os04g29580	increased in callus	4879	6.81	4006	decreased in callus	2033	9.94	293	OsWAK37 - OsWAK short gene, expressed	AT1G21270	WAK2, WALL-ASSOCIATED KINASE 2	cytoplasmic serine/threonine protein kinase induced by salicylic acid. mutant plants exhibit a loss of cell expansion and dependence on sugars and salts for seedling growth, affecting the expression and activity of vacuolar invertase.
LOC_Os04g29640	increased in callus	3358	4.81	-1661					retrotransposon protein, putative, Ty3-gypsy subclass
LOC_Os04g29770	increased in callus	6741	5.85	-199					wall-associated receptor kinase-like 3 precursor, putative	AT1G21240	WAK3, WALL ASSOCIATED KINASE 3	encodes a wall-associated kinase
LOC_Os04g29790	increased in callus	5034	6.17	2779					OsWAK40 - OsWAK receptor-like protein OsWAK-RLP	AT1G21210	WAK4, WALL ASSOCIATED KINASE 4	cell wall-associated ser/thr kinase involved in cell elongation and lateral root development
LOC_Os04g29800	increased in callus	1074	3.13	81					retrotransposon protein, putative, Ty1-copia subclass, expressed	AT4G23160	CRK8, CYSTEINE-RICH RLK (RECEPTOR-LIKE PROTEIN KINASE) 8	Encodes a cysteine-rich receptor-like protein kinase.
LOC_Os04g29810	increased in callus	8149	5.85	1015	decreased in callus	1504	4.51	674	expressed protein	AT1G16260		Wall-associated kinase family protein
LOC_Os04g29840	increased in callus	1561	3.21	-808					expressed protein
LOC_Os04g29880	increased in callus	4458	6.55	1458					OsWAK41 - OsWAK receptor-like protein OsWAK-RLP	AT1G21240	WAK3, WALL ASSOCIATED KINASE 3	encodes a wall-associated kinase
LOC_Os04g29920	increased in callus	1126	2.81	-282					reticulon domain containing protein, putative, expressed	AT3G54120		Reticulon family protein
LOC_Os04g29930	increased in callus	3055	3.61	3121					OsWAK42 - OsWAK receptor-like protein kinase	AT1G16130	WAKL2, WALL ASSOCIATED KINASE-LIKE 2	wall-associated kinase like
LOC_Os04g30010	increased in callus	2947	2.54	-1952	decreased in callus	2285	2.9	232	OsWAK45 - OsWAK receptor-like protein kinase, expressed	AT1G21270	WAK2, WALL-ASSOCIATED KINASE 2	cytoplasmic serine/threonine protein kinase induced by salicylic acid. mutant plants exhibit a loss of cell expansion and dependence on sugars and salts for seedling growth, affecting the expression and activity of vacuolar invertase.
LOC_Os04g30020	increased in callus	2947	2.54	-778					expressed protein
LOC_Os04g30140	increased in callus	2210	2.72	-1159					hypothetical protein
LOC_Os04g30160	increased in callus	1209	3.37	-986	decreased in callus	2234	9.62	777	OsWAK46 - OsWAK receptor-like protein kinase, expressed	AT1G21270	WAK2, WALL-ASSOCIATED KINASE 2	cytoplasmic serine/threonine protein kinase induced by salicylic acid. mutant plants exhibit a loss of cell expansion and dependence on sugars and salts for seedling growth, affecting the expression and activity of vacuolar invertase.
LOC_Os04g30240	increased in callus	10623	7.05	-443	decreased in callus	2236	6.52	581	OsWAK60 - OsWAK receptor-like protein kinase, expressed	AT1G21270	WAK2, WALL-ASSOCIATED KINASE 2	cytoplasmic serine/threonine protein kinase induced by salicylic acid. mutant plants exhibit a loss of cell expansion and dependence on sugars and salts for seedling growth, affecting the expression and activity of vacuolar invertase.
LOC_Os04g30250	increased in callus	2110	6.01	64	decreased in callus	2404	6.17	976	wall-associated receptor kinase-like 5 precursor, putative, expressed	AT1G69730		Wall-associated kinase family protein
LOC_Os04g30260	increased in callus	6689	4.57	1207	decreased in callus	885	2.92	122	OsWAK47 - OsWAK receptor-like protein kinase	AT1G21270	WAK2, WALL-ASSOCIATED KINASE 2	cytoplasmic serine/threonine protein kinase induced by salicylic acid. mutant plants exhibit a loss of cell expansion and dependence on sugars and salts for seedling growth, affecting the expression and activity of vacuolar invertase.
LOC_Os04g30270	increased in callus	5646	4.49	-778					protein kinase domain containing protein	AT1G16150	WAKL4, WALL ASSOCIATED KINASE-LIKE 4	Encodes a cell-wall associated kinase like protein of the receptor-like kinase (RLK) superfamily. Likely involved in Arabidopsis root mineral responses to Zn2+, Cu2+, K+, Na+ and Ni+.
LOC_Os04g30280	increased in callus	8077	2.15	-1305					OsWAK48 - OsWAK receptor-like protein OsWAK-RLP	AT1G21210	WAK4, WALL ASSOCIATED KINASE 4	cell wall-associated ser/thr kinase involved in cell elongation and lateral root development
LOC_Os04g30290	increased in callus	8077	2.15	-1245					hypothetical protein
LOC_Os04g30330	increased in callus	1962	3.85	-523					OsWAK59 - OsWAK receptor-like cytoplasmic kinase OsWAK-RLCK	AT1G16130	WAKL2, WALL ASSOCIATED KINASE-LIKE 2	wall-associated kinase like
LOC_Os04g30340	increased in callus	6080	3.82	-1126	decreased in callus	1940	5.01	526	wall-associated receptor kinase, putative	AT1G21270	WAK2, WALL-ASSOCIATED KINASE 2	cytoplasmic serine/threonine protein kinase induced by salicylic acid. mutant plants exhibit a loss of cell expansion and dependence on sugars and salts for seedling growth, affecting the expression and activity of vacuolar invertase.
LOC_Os04g30350	increased in callus	1691	3.03	96					retrotransposon protein, putative, unclassified	AT4G23160	CRK8, CYSTEINE-RICH RLK (RECEPTOR-LIKE PROTEIN KINASE) 8	Encodes a cysteine-rich receptor-like protein kinase.
LOC_Os04g30360	increased in callus	2478	4.33	-1471					OsWAK58 - OsWAK receptor-like protein kinase	AT1G21270	WAK2, WALL-ASSOCIATED KINASE 2	cytoplasmic serine/threonine protein kinase induced by salicylic acid. mutant plants exhibit a loss of cell expansion and dependence on sugars and salts for seedling growth, affecting the expression and activity of vacuolar invertase.
LOC_Os04g30500	increased in callus	1185	2.41	340					retrotransposon protein, putative, unclassified
LOC_Os04g30510	increased in callus	1222	2.97	154					retrotransposon protein, putative, unclassified
LOC_Os04g30600	increased in callus	1786	2.73	-1634					conserved hypothetical protein	AT2G39980		HXXXD-type acyl-transferase family protein
LOC_Os04g30630	increased in callus	6842	5.51	-1793					retrotransposon protein, putative, Ty3-gypsy subclass
LOC_Os04g30640	increased in callus	6842	5.51	-124					retrotransposon protein, putative, Ty3-gypsy subclass
LOC_Os04g30660	increased in callus	1861	3.93	534					NBS type disease resistance protein, putative, expressed	AT3G14470		NB-ARC domain-containing disease resistance protein
LOC_Os04g31160	increased in callus	5007	5.05	3003					hypothetical protein
LOC_Os04g31170	increased in callus	7569	5.05	3306					expressed protein
LOC_Os04g31410	increased in callus	2438	3.45	-276	decreased in callus	1167	5.6	261	RALFL37 - Rapid ALkalinization Factor RALF family proteinprecursor, expressed
LOC_Os04g31460	increased in callus	3688	4.58	237	decreased in callus	1966	4.3	270	RALFL39 - Rapid ALkalinization Factor RALF family proteinprecursor, expressed
LOC_Os04g31470	increased in callus	1697	4.09	-464					conserved hypothetical protein
LOC_Os04g31484	increased in callus	1697	4.09	-161					RALFL20 - Rapid ALkalinization Factor RALF family proteinprecursor
LOC_Os04g32530	increased in callus	3912	3.26	-1374					hypothetical protein
LOC_Os04g32860	increased in callus	1114	3.04	589					expressed protein
LOC_Os04g33090	increased in callus	1705	3.29	938					retrotransposon protein, putative, unclassified
LOC_Os04g34300	increased in callus	3632	4.01	959					serine/threonine-protein kinase receptor precursor, putative	AT2G19130		S-locus lectin protein kinase family protein
LOC_Os04g34500	increased in callus	1151	3.37	-83	increased in callus	1315	4.64	-1838	retrotransposon protein, putative, unclassified	AT1G34070		CONTAINS InterPro DOMAIN/s: Retrotransposon gag protein (InterPro:IPR005162)
LOC_Os04g34510	increased in callus	1151	3.37	-1514	increased in callus	1315	4.64	241	expressed protein
LOC_Os04g34560	increased in callus	1521	3.25	586					transposon protein, putative, CACTA, En/Spm sub-class	AT5G41980		CONTAINS InterPro DOMAIN/s: Putative harbinger transposase-derived nuclease (InterPro:IPR006912)
LOC_Os04g34570	increased in callus	1521	3.25	-1201					expressed protein
LOC_Os04g34580	increased in callus	1318	3.05	-1293					FAD binding domain containing protein, expressed	AT2G35660	CTF2A	Encodes a member of a novel gene family with homology to known proteins involved in hydroxylation and oxidation of an aromatic ring.
LOC_Os04g34600	increased in callus	4662	3.35	-587	decreased in callus	1824	4.72	528	abscisic stress-ripening, putative, expressed
LOC_Os04g34670	increased in callus	9298	4.57	4719	increased in callus	964	3.01	531	tRNA-splicing endonuclease positive effector-related, putative, expressed	AT4G15570	MAA3, MAGATAMA 3	Similar to yeast Sen1 (splicing endonuclease 1)helicase protein. Involved in female gametophyte development.
LOC_Os04g34699	increased in callus	3727	5.08	3485					hypothetical protein	AT3G28540		P-loop containing nucleoside triphosphate hydrolases superfamily protein
LOC_Os04g34750	increased in callus	1526	3.69	-1209					transposon protein, putative, CACTA, En/Spm sub-class
LOC_Os04g35240	increased in callus	845	4.01	1968					CAMK_CAMK_like.25 - CAMK includes calcium/calmodulin depedent protein kinases, expressed	AT1G60940	SNF1-RELATED KINASE 2B, SNF1-RELATED PROTEIN KINASE 2.10, SNRK2-10, SNRK2.10, SRK2B, SUCROSE NONFERMENTING 1-RELATED PROTEIN KINASE 2-10	encodes a member of SNF1-related protein kinases (SnRK2) whose activity is activated by ionic (salt) and non-ionic (mannitol) osmotic stress.
LOC_Os04g35990	increased in callus	1751	3.55	-1562	decreased in callus	1642	5.35	353	OsFBX136 - F-box domain containing protein	AT3G58930		F-box/RNI-like superfamily protein
LOC_Os04g36000	increased in callus	1185	3.21	-905					OsFBX137 - F-box domain containing protein	AT5G56420		F-box/RNI-like/FBD-like domains-containing protein
LOC_Os04g36859	increased in callus	817	4.09	-40					signal peptidase complex subunit 2, putative, expressed	AT2G39960		Microsomal signal peptidase 25 kDa subunit (SPC25)
LOC_Os04g37920	increased in callus	1863	3.29	5108	decreased in callus	1980	4.13	787	FAD binding domain of DNA photolyase domain containing protein, expressed	AT4G08920	ATCRY1, BLU1, BLUE LIGHT UNINHIBITED 1, CRY1, CRYPTOCHROME 1, ELONGATED HYPOCOTYL 4, HY4, OOP2, OUT OF PHASE 2	Encodes CRY1, a flavin-type blue-light photoreceptor with ATP binding and autophosphorylation activity. Functions in perception of blue / green ratio of light. The photoreceptor may be involved in electron transport. Mutant phenotype displays a blue light-dependent inhibition of hypocotyl elongation. Photoreceptor activity requires light-induced homodimerisation of the N-terminal CNT1 domains of …
LOC_Os04g38000	increased in callus	1125	3.01	-998	decreased in callus	1031	6.68	52	conserved hypothetical protein	AT1G34580		Major facilitator superfamily protein
LOC_Os04g38220	increased in callus	4736	4.27	550	decreased in callus	1671	4.56	460	transporter family protein, putative, expressed	AT1G34580		Major facilitator superfamily protein
LOC_Os04g38480	increased in callus	901	4.49	-171	increased in callus	1790	2.61	495	BRASSINOSTEROID INSENSITIVE 1-associated receptor kinase 1precursor, putative, expressed	AT1G71830	ATSERK1, SERK1, SOMATIC EMBRYOGENESIS RECEPTOR-LIKE KINASE 1	Plasma membrane LRR receptor-like serine threonine kinase expressed during embryogenesis in locules until stage 6 anthers, with higher expression in the tapetal cell layer. SERK1 and SERK2 receptor kinases function redundantly as an important control point for sporophytic development controlling male gametophyte production. later
LOC_Os04g38870	increased in callus	965	4.57	-349					14-3-3 protein, putative, expressed	AT3G02520	GENERAL REGULATORY FACTOR 7, GF14 NU, GRF7	Encodes GF14 &#957
LOC_Os04g40510	increased in callus	1063	2.62	1446					glycosyl hydrolase family 5 protein, putative, expressed	AT1G13130		Cellulase (glycosyl hydrolase family 5) protein
LOC_Os04g41060	increased in callus	1357	3.01	545					zinc finger C-x8-C-x5-C-x3-H type family protein	AT4G29190	ARABIDOPSIS THALIANA OXIDATION-RELATED ZINC FINGER 2, ATC3H49, ATOZF2, ATTZF3, OXIDATION-RELATED ZINC FINGER 2, OZF2, TANDEM ZINC FINGER 3, TZF3	Zinc finger C-x8-C-x5-C-x3-H type family protein
LOC_Os04g41229	increased in callus	6201	2.86	3844	decreased in callus	5462	10.62	2899	helix-loop-helix DNA-binding domain containing protein, expressed	AT1G05805		basic helix-loop-helix (bHLH) DNA-binding superfamily protein
LOC_Os04g42520	increased in callus	2281	3.53	3437					phosphoribosyl transferase, putative, expressed	AT1G80050	ADENINE PHOSPHORIBOSYL TRANSFERASE 2, APT2, ATAPT2, PHT1.1	Encodes an adenosine phosphoribosyl transferase(E.C:2.4.2.7), a constitutively expressed enzyme involved in the one-step salvage of adenine to AMP. This isozyme has high affinity for cytokinins and is likely to be localized to the cytosol.
LOC_Os04g42620	increased in callus	2803	2.33	647	decreased in callus	2198	3.52	870	uncharacterized protein At4g06744 precursor, putative, expressed	AT4G06744		Leucine-rich repeat (LRR) family protein
LOC_Os04g42740	increased in callus	984	3.05	-737					serine/threonine-protein kinase receptor precursor, putative	AT2G19130		S-locus lectin protein kinase family protein
LOC_Os04g43880	increased in callus	3339	2.32	1956					hypothetical protein
LOC_Os04g44200	increased in callus	1058	2.65	306	decreased in callus	1401	3.46	635	oxygen-evolving enhancer protein 3, chloroplast precursor,putative	AT2G01918	PQL3, PSBQ-LIKE 3	Encode a protein homologous to each PQL protein. Mutational analysis indicates that PQL3 is also required for NDH activity.
LOC_Os04g44210	increased in callus	1090	2.89	-620	decreased in callus	2319	3.67	-203	expressed protein	AT1G60670		Protein of unknown function (DUF3755)
LOC_Os04g44354	increased in callus	855	2.81	-1565	decreased in callus	1171	6.85	1014	UDP-glucoronosyl and UDP-glucosyl transferase domain containing protein, expressed	AT3G22250		UDP-Glycosyltransferase superfamily protein
LOC_Os04g44630	increased in callus	1510	2.49	3741					transposon protein, putative, unclassified	AT4G38180	FAR1-RELATED SEQUENCE 5, FRS5	FAR1-related sequence 5 (FRS5)
LOC_Os04g44690	increased in callus	1242	2.73	-1973					hypothetical protein
LOC_Os04g44930	increased in callus	1992	3.83	2350	decreased in callus	2205	3.47	-1500	expressed protein
LOC_Os04g44940	increased in callus	1992	3.83	-1514					hypothetical protein
LOC_Os04g46100	increased in callus	1953	3.33	-1382					expressed protein	AT2G44760		CONTAINS InterPro DOMAIN/s: Domain of unknown function DUF3598 (InterPro:IPR022017)
LOC_Os04g46530	increased in callus	1004	2.32	1635					retrotransposon protein, putative, unclassified, expressed	AT3G16240	AQP1, ATTIP2;1, DELTA TONOPLAST INTEGRAL PROTEIN, DELTA-TIP, DELTA-TIP1, TIP2;1	Delta tonoplast intrinsic protein, functions as a water channel and ammonium (NH3) transporter. Highly expressed in flower, shoot, and stem. Expression shows diurnal regulation and is induced by ammonium (NH3). Protein localized to vacuolar membrane.
LOC_Os04g47220	increased in callus	1121	3.53	320					aquaporin protein, putative, expressed	AT4G23400	PCR55, PIP1;5, PIP1D, PLASMA MEMBRANE INTRINSIC PROTEIN 1;5	plasma membrane intrinsic protein 1
LOC_Os04g47440	increased in callus	4174	2.55	-83					retrotransposon protein, putative, unclassified
LOC_Os04g47870	increased in callus	789	3.37	-905	increased in callus	1855	5.51	588	PINHEAD, putative, expressed	AT1G48410	AGO1, ARGONAUTE 1, ATAGO1, ICU9	Encodes an RNA Slicer that selectively recruits microRNAs and siRNAs. There is currently no evidence that AGO1 Slicer is in a high molecular weight RNA-induced silencing complex (RISC). Mutants are defective in post-transcriptional gene silencing and have pleiotropic developmental and morphological defects. Through its action on the regulation of ARF17 expression, the protein regulates genes invo…
LOC_Os04g48390	increased in callus	2014	2.8	-1623	decreased in callus	1877	6.21	545	uncharacterized membrane protein, putative, expressed	AT1G63010		Major Facilitator Superfamily with SPX (SYG1/Pho81/XPR1) domain-containing protein
LOC_Os04g48400	increased in callus	1875	3.42	-1906					HOTHEAD precursor, putative, expressed	AT1G12570		Glucose-methanol-choline (GMC) oxidoreductase family protein
LOC_Os04g49260	increased in callus	1133	2.16	-1443	decreased in callus	1238	2.94	177	heavy metal-associated domain containing protein, expressed	AT4G27590		Heavy metal transport/detoxification superfamily protein
LOC_Os04g50900	increased in callus	989	2.89	56					conserved hypothetical protein	AT2G34320		Polynucleotidyl transferase, ribonuclease H-like superfamily protein
LOC_Os04g51420	increased in callus	1337	5.2	-1099					transposon protein, putative, unclassified	AT3G16150	ASPARAGINASE B1, ASPGB1	Encodes an asparaginase that catalyzes the degradation of L-asparagine to L-aspartic acid and ammonia.
LOC_Os04g51430	increased in callus	1337	5.2	-1187					retrotransposon protein, putative, unclassified, expressed	ATMG00860	ORF158	DNA/RNA polymerases superfamily protein.
LOC_Os04g52020	increased in callus	1214	2.32	10328					PHD-finger domain containing protein, putative, expressed	AT1G79350	EMB1135, EMBRYO DEFECTIVE 1135	embryo defective 1135 (EMB1135)
LOC_Os04g52230	increased in callus	1875	3.37	-1437					ent-kaurene synthase, chloroplast precursor, putative, expressed	AT1G79460	ARABIDOPSIS THALIANA ENT-KAURENE SYNTHASE, ARABIDOPSIS THALIANA ENT-KAURENE SYNTHASE 1, ATKS, ATKS1, ENT-KAURENE SYNTHASE 1, GA REQUIRING 2, GA2, KS, KS1	Encodes for a protein with ent-kaurene synthase B activity which catalyzes the second step in the cyclization of GGPP to ent-kaurene in the gibberellins biosynthetic pathway.
LOC_Os04g52680	increased in callus	843	4.73	-890	increased in callus	1746	2.75	-343	hypothetical protein
LOC_Os04g52890	increased in callus	1596	2.92	-1329	decreased in callus	3741	3.26	1494	ATBAG1, putative, expressed	AT5G52060	ATBAG1, BAG1, BCL-2-ASSOCIATED ATHANOGENE 1	A member of Arabidopsis BAG (Bcl-2-associated athanogene) proteins, plant homologs of mammalian regulators of apoptosis. Plant BAG proteins are multi-functional and remarkably similar to their animal counterparts, as they regulate apoptotic-like processes ranging from pathogen attack, to abiotic stress, to plant development.
LOC_Os04g52940	increased in callus	1093	4.09	-272	decreased in callus	1897	3.12	544	SIT4 phosphatase-associated protein domain containing protein, expressed	AT1G30470		SIT4 phosphatase-associated family protein
LOC_Os04g53280	increased in callus	1330	2.62	-1480	decreased in callus	981	3.76	-855	retrotransposon protein, putative, Ty3-gypsy subclass	AT3G01410		Polynucleotidyl transferase, ribonuclease H-like superfamily protein
LOC_Os04g53400	increased in callus	2209	2.51	-1528					MBTB6 - Bric-a-Brac, Tramtrack, Broad Complex BTB domain with Meprin and TRAF Homology MATH domain	AT3G06190	ATBPM2, BPM2, BTB-POZ AND MATH DOMAIN 2	Encodes a member of the MATH-BTB domain proteins (BPMs) that directly interact with and target for proteasomal degradation the class I homeobox-leucine zipper (HD-ZIP) transcription factor ATHB6. Known members include AT5G19000 (BPM1), AT3G06190 (BPM2), AT2G39760 (BPM3), AT3G03740 (BPM4), AT5G21010 (BPM5) and AT3G43700 (BPM6).
LOC_Os04g54200	increased in callus	938	3.29	-1472	decreased in callus	2954	6.35	1240	diacylglycerol kinase, putative, expressed	AT2G20900	ATDGK5, DGK5, DIACYLGLYCEROL KINASE 5	diacylglycerol kinase 5 (DGK5)
LOC_Os04g54880	increased in callus	1033	3.61	379					transposon protein, putative, unclassified	AT4G38180	FAR1-RELATED SEQUENCE 5, FRS5	FAR1-related sequence 5 (FRS5)
LOC_Os04g56500	increased in callus	11733	3.47	1870	decreased in callus	2385	7.32	797	expressed protein	AT2G43060	ATIBH1, IBH1, ILI1 BINDING BHLH 1	ILI1 binding bHLH 1 (IBH1)	decreased in callus	Transcription factors
LOC_Os04g57050	increased in callus	1809	3.01	3828					jasmonate O-methyltransferase, putative	AT5G55250	ATIAMT1, IAA CARBOXYLMETHYLTRANSFERASE 1, IAMT1	Encodes an enzyme which specifically converts IAA to its methyl ester form MelIAA. This gene belongs to the family of carboxyl methyltransferases whose members catalyze the transfer of the methyl group from S-adenosyl-L-methionine to carboxylic acid-containing substrates to form small molecule methyl esters. Expression of TCP genes is downregulated in mutant iamt1-D.	decreased in callus	Auxin-related genes
LOC_Os04g58320	increased in callus	889	6.09	-213					zinc finger, RING-type, putative, expressed	AT5G01520	ABA INSENSITIVE RING PROTEIN 2, AIRP2, ATAIRP2	RING/U-box superfamily protein
LOC_Os04g58340	increased in callus	979	3.61	-81					conserved hypothetical protein	AT3G11030	TBL32, TRICHOME BIREFRINGENCE-LIKE 32	Encodes a member of the TBL (TRICHOME BIREFRINGENCE-LIKE) gene family containing a plant-specific DUF231 (domain of unknown function) domain. TBL gene family has 46 members, two of which (TBR/AT5G06700 and TBL3/AT5G01360) have been shown to be involved in the synthesis and deposition of secondary wall cellulose, presumably by influencing the esterification state of pectic polymers. A nomenclature…
LOC_Os04g58350	increased in callus	979	3.61	-583					TFIIH basal transcription factor complex p52 subunit, putative, expressed	AT4G17020		transcription factor-related
LOC_Os04g59030	increased in callus	1350	2.81	200					hypothetical protein
LOC_Os04g59540	increased in callus	847	3.21	365	decreased in callus	2066	2.94	765	phosphatidylinositol-4-phosphate 5-Kinase, putative, expressed	AT4G33240	FAB1A, FORMS APLOID AND BINUCLEATE CELLS 1A	Encodes a protein that is predicted to act as a 1-phosphatidylinositol-3-phosphate (PtdIns3P) 5-kinase based on its homology to Fab1 from yeast. It contains an FYVE domain required for binding to PtdIns3P-containing membranes in yeast, as well as a Cpn60_TCP1 homology domain plus a kinase domain. fab1a/fab1b pollen grains not viable and have defective vacuolar organization. FAB1A and FAB1B comple…
LOC_Os05g01470	increased in callus	1967	2.91	-1175					methionine S-methyltransferase, putative, expressed	AT5G49810	METHIONINE S-METHYLTRANSFERASE, MMT	Arabidopsis thaliana methionine S-methyltransferase, an enzyme that catalyzes S -methylmethionine formation.
LOC_Os05g01840	increased in callus	1167	2.73	1103					hypothetical protein
LOC_Os05g02090	increased in callus	1401	2.73	5040					retrotransposon protein, putative, unclassified	AT5G28780		PIF1 helicase
LOC_Os05g02230	increased in callus	781	3.93	-101	increased in callus	1473	4.45	358	expressed protein
LOC_Os05g02260	increased in callus	1193	4.37	-789					expressed protein	AT3G53670		unknown protein
LOC_Os05g03610	increased in callus	4276	6.65	-1220	decreased in callus	2017	4.13	608	phospholipase C, putative, expressed	AT3G08510	ATPLC2, PHOSPHOLIPASE C 2, PLC2	Phosphoinositide-specific phospholipase C (PI-PLC), catalyzes hydrolysis of phosphatidylinositol 4,5-bisphosphate into inositol 1,4,5-trisphosphate and diacylglycerol.
LOC_Os05g04020	increased in callus	3097	2.42	6432	decreased in callus	1175	5.62	183	plant protein of unknown function domain containing protein, expressed	AT3G50180		Plant protein of unknown function (DUF247)
LOC_Os05g04190	increased in callus	961	3	-639					growth regulator related protein, putative, expressed	AT3G03810	EDA30, EMBRYO SAC DEVELOPMENT ARREST 30	embryo sac development arrest 30 (EDA30)
LOC_Os05g04584	increased in callus	2597	2.56	5553					transferase family protein, putative, expressed	AT3G62160		HXXXD-type acyl-transferase family protein
LOC_Os05g05590	increased in callus	806	4.49	-189					transporter, monovalent cation:proton antiporter-2 family,putative, expressed	AT3G05030	ATNHX2, NHX2, SODIUM HYDROGEN EXCHANGER 2	Encodes a vacuolar K+/H+ exchanger essential for active K+ uptake at the tonoplast and involved in regulating stomatal closure.
LOC_Os05g05680	increased in callus	1712	3.46	275	decreased in callus	2817	10.69	872	1-aminocyclopropane-1-carboxylate oxidase, putative, expressed	AT1G77330		similar to 1-aminocyclopropane-1-carboxylate oxidase GI:3386565 from (Sorghum bicolor)
LOC_Os05g06160	increased in callus	3065	3.27	1248	decreased in callus	1549	4.48	-1695	trehalose phosphatase, putative	AT1G60140	ATTPS10, TPS10, TREHALOSE PHOSPHATE SYNTHASE, TREHALOSE PHOSPHATE SYNTHASE 10	Encodes an enzyme putatively involved in trehalose biosynthesis. The protein has a trehalose synthase (TPS)-like domain that may or may not be active as well as a trehalose phosphatase (TPP)-like domain.
LOC_Os05g06170	increased in callus	984	2.97	-815					FAR1 family protein	AT2G30880	ATSWAP70, SWAP70	Pleckstrin homology (PH) domain-containing protein
LOC_Os05g06180	increased in callus	984	2.97	-507					hypothetical protein
LOC_Os05g06190	increased in callus	1039	2.97	-1477					conserved hypothetical protein	AT1G02520	ABCB11, ATP-BINDING CASSETTE B11, MDR8, MULTI-DRUG RESISTANCE 8, P-GLYCOPROTEIN 11, PGP11	Encodes an ATP-binding cassette (ABC) transporter. Expressed in the vascular tissue of primary stem.
LOC_Os05g06200	increased in callus	4954	4.89	1403					transposon protein, putative, unclassified	AT1G64260		MuDR family transposase
LOC_Os05g06210	increased in callus	6962	5.05	-1733					transposon protein, putative, CACTA, En/Spm sub-class
LOC_Os05g06240	increased in callus	1499	3.13	-1318					LRR receptor kinase, putative	AT1G66150	TMK1, TRANSMEMBRANE KINASE 1	receptor-like transmembrane kinase I (TMK1)
LOC_Os05g07180	increased in callus	3794	2.27	2592					hypothetical protein	AT5G27660	DEG14, DEGRADATION OF PERIPLASMIC PROTEINS 14	Trypsin family protein with PDZ domain
LOC_Os05g07460	increased in callus	1685	3.85	-1291	decreased in callus	1144	4.26	-1785	conserved hypothetical protein
LOC_Os05g07470	increased in callus	2379	3.19	125					D-mannose binding lectin family protein, expressed	AT2G19130		S-locus lectin protein kinase family protein
LOC_Os05g08230	increased in callus	1659	3.05	2433					hypothetical protein
LOC_Os05g08240	increased in callus	1534	3.43	-835					hypothetical protein
LOC_Os05g08250	increased in callus	1534	3.43	-1859					retrotransposon protein, putative, unclassified
LOC_Os05g08660	increased in callus	934	3.29	-1529					retrotransposon protein, putative, unclassified
LOC_Os05g08720	increased in callus	1781	2.89	-134					retrotransposon protein, putative, unclassified	AT3G24255		RNA-directed DNA polymerase (reverse transcriptase)-related family protein
LOC_Os05g09020	increased in callus	1776	3.46	-1607					OsWRKY67 - Superfamily of TFs having WRKY and zinc fingerdomains, expressed	AT5G26170	ARABIDOPSIS THALIANA WRKY DNA-BINDING PROTEIN 50, ATWRKY50, WRKY DNA-BINDING PROTEIN 50, WRKY50	member of WRKY Transcription Factor
LOC_Os05g09520	increased in callus	1314	2.73	-1886	increased in callus	2277	4.7	773	IQ calmodulin-binding motif family protein, expressed	AT3G16490	IQ-DOMAIN 26, IQD26	IQ-domain 26 (IQD26)
LOC_Os05g09660	increased in callus	1665	3.45	-62	decreased in callus	1387	3.89	-971	HAD superfamily phosphatase, putative	AT4G29260		HAD superfamily, subfamily IIIB acid phosphatase
LOC_Os05g09670	increased in callus	1665	3.45	-618	decreased in callus	1387	3.89	291	hypothetical protein
LOC_Os05g09712	increased in callus	2293	3.08	-1182					transposon protein, putative, CACTA, En/Spm sub-class
LOC_Os05g10270	increased in callus	2163	3.69	-1409					conserved hypothetical protein
LOC_Os05g10310	increased in callus	1800	2.95	6327					acid phosphatase, putative, expressed	AT4G25150		HAD superfamily, subfamily IIIB acid phosphatase
LOC_Os05g10320	increased in callus	13757	3.18	-418					hypothetical protein
LOC_Os05g10370	increased in callus	7980	2.45	-174					acid phosphatase, putative, expressed	AT5G24780	ATVSP1, VEGETATIVE STORAGE PROTEIN 1, VSP1	encodes an acid phosphatase similar to soybean vegetative storage proteins. Gene expression is induced by wounding and jasmonic acid.
LOC_Os05g10490	increased in callus	1063	2.36	273					hypothetical protein
LOC_Os05g10510	increased in callus	1894	3.85	-823					retrotransposon protein, putative, Ty1-copia subclass	AT4G23160	CRK8, CYSTEINE-RICH RLK (RECEPTOR-LIKE PROTEIN KINASE) 8	Encodes a cysteine-rich receptor-like protein kinase.
LOC_Os05g10520	increased in callus	1894	3.85	434					retrotransposon protein, putative, unclassified	ATMG00810	ORF240B	DNA/RNA polymerases superfamily protein
LOC_Os05g10910	increased in callus	6255	4.46	-1132					expressed protein
LOC_Os05g12030	increased in callus	1247	2.97	-1339	decreased in callus	1513	3.74	3591	hypothetical protein
LOC_Os05g12180	increased in callus	5824	4.81	-657					chalcone synthase, putative	AT5G13930	ATCHS, CHALCONE SYNTHASE, CHS, TRANSPARENT TESTA 4, TT4	Encodes chalcone synthase (CHS), a key enzyme involved in the biosynthesis of flavonoids. Required for the accumulation of purple anthocyanins in leaves and stems. Also involved in the regulation of auxin transport and the modulation of root gravitropism.
LOC_Os05g12200	increased in callus	1163	3.61	-1126					transposon protein, putative, CACTA, En/Spm sub-class
LOC_Os05g12240	increased in callus	1387	3.57	1206					chalcone synthase, putative	AT5G13930	ATCHS, CHALCONE SYNTHASE, CHS, TRANSPARENT TESTA 4, TT4	Encodes chalcone synthase (CHS), a key enzyme involved in the biosynthesis of flavonoids. Required for the accumulation of purple anthocyanins in leaves and stems. Also involved in the regulation of auxin transport and the modulation of root gravitropism.
LOC_Os05g12320	increased in callus	11567	5.12	1594					nodulin MtN3 family protein, putative, expressed	AT5G53190	ATSWEET3, SWEET3	Nodulin MtN3 family protein
LOC_Os05g12400	increased in callus	7403	4.78	-1356	decreased in callus	2122	6.23	599	BURP domain containing protein, expressed	AT5G25610	ATRD22, RD22, RESPONSIVE TO DESSICATION 22	responsive to dehydration 22 (RD22) mediated by ABA
LOC_Os05g12420	increased in callus	7403	4.78	-1799					retrotransposon protein, putative, Ty3-gypsy subclass
LOC_Os05g12510	increased in callus	1398	2.97	1610					hypothetical protein
LOC_Os05g12570	increased in callus	3405	3.86	2268	decreased in callus	1120	4.34	2957	NB-ARC domain containing protein, expressed	AT3G14470		NB-ARC domain-containing disease resistance protein
LOC_Os05g12620	increased in callus	2170	2.68	3267					retrotransposon, putative, centromere-specific	ATMG00860	ORF158	DNA/RNA polymerases superfamily protein.
LOC_Os05g12650	increased in callus	1525	3.34	706					transposon protein, putative, CACTA, En/Spm sub-class	AT5G41980		CONTAINS InterPro DOMAIN/s: Putative harbinger transposase-derived nuclease (InterPro:IPR006912)
LOC_Os05g12770	increased in callus	1331	2.65	1506	decreased in callus	1677	5.3	353	NB-ARC domain containing protein	AT3G14460		LRR and NB-ARC domains-containing disease resistance protein
LOC_Os05g12804	increased in callus	3232	2.79	-394					transposon protein, putative, CACTA, En/Spm sub-class
LOC_Os05g13510	increased in callus	6210	4.21	2036					retrotransposon protein, putative, unclassified	AT4G23160	CRK8, CYSTEINE-RICH RLK (RECEPTOR-LIKE PROTEIN KINASE) 8	Encodes a cysteine-rich receptor-like protein kinase.
LOC_Os05g13560	increased in callus	5975	5.3	-927					expressed protein
LOC_Os05g13820	increased in callus	1856	3.21	-1870					conserved hypothetical protein
LOC_Os05g13830	increased in callus	1856	3.21	688					TsetseEP precursor, putative
LOC_Os05g13850	increased in callus	994	2.81	-1299					TsetseEP precursor, putative
LOC_Os05g13900	increased in callus	1604	2.97	-1707					retrotransposon protein, putative, unclassified, expressed
LOC_Os05g13940	increased in callus	2591	2.82	28					retrotransposon protein, putative, unclassified, expressed
LOC_Os05g14110	increased in callus	1441	3.24	-517					retrotransposon protein, putative, unclassified	AT3G01410		Polynucleotidyl transferase, ribonuclease H-like superfamily protein
LOC_Os05g14220	increased in callus	3118	2.97	-745					tyrosine protein kinase domain containing protein, putative, expressed	AT5G65600	L-TYPE LECTIN RECEPTOR KINASE IX.2, LECRK-IX.2	Concanavalin A-like lectin protein kinase family protein
LOC_Os05g14280	increased in callus	2530	3.05	-980					RNA-directed DNA polymerase, putative	AT3G09510		Ribonuclease H-like superfamily protein
LOC_Os05g14300	increased in callus	803	5.45	-163					ubiquitin-conjugating enzyme E2 O, putative, expressed	AT1G53025		Ubiquitin-conjugating enzyme family protein
LOC_Os05g14380	increased in callus	23657	7.25	2040					retrotransposon protein, putative, unclassified	AT5G28780		PIF1 helicase
LOC_Os05g14400	increased in callus	4477	2.64	-1328					retrotransposon protein, putative, unclassified	AT3G20980		Gag-Pol-related retrotransposon family protein
LOC_Os05g14430	increased in callus	4401	5.93	-832					retrotransposon protein, putative, unclassified
LOC_Os05g14440	increased in callus	1158	3.13	-1900					transposon protein, putative, Ac/Ds sub-class	AT4G09660		CONTAINS InterPro DOMAIN/s: Zinc finger, TTF-type (InterPro:IPR006580)
LOC_Os05g14450	increased in callus	1241	2.89	-1240					transposon protein, putative, CACTA, En/Spm sub-class
LOC_Os05g14520	increased in callus	1541	3.29	-754					retrotransposon protein, putative, unclassified	AT4G23160	CRK8, CYSTEINE-RICH RLK (RECEPTOR-LIKE PROTEIN KINASE) 8	Encodes a cysteine-rich receptor-like protein kinase.
LOC_Os05g14540	increased in callus	2291	3.85	-160					hypothetical protein
LOC_Os05g14900	increased in callus	1213	2.73	-373					expressed protein	AT4G14280		ARM repeat superfamily protein
LOC_Os05g15240	increased in callus	1091	2.65	-900					conserved hypothetical protein
LOC_Os05g15790	increased in callus	2300	2.88	94					hypothetical protein
LOC_Os05g15860	increased in callus	1981	2.4	644					retrotransposon protein, putative, unclassified	AT1G43760		DNAse I-like superfamily protein
LOC_Os05g16315	increased in callus	1049	2.65	-584	decreased in callus	838	3.59	-814	translation initiation factor IF-2, putative
LOC_Os05g16320	increased in callus	1049	2.65	112	decreased in callus	838	3.59	342	conserved hypothetical protein	AT1G11350	CALMODULIN-BINDING RECEPTOR-LIKE PROTEIN KINASE, CBRLK1, RKS2, S-DOMAIN-1 13, SD1-13	S-domain-1 13 (SD1-13)
LOC_Os05g16400	increased in callus	3057	4.61	1638					transposon protein, putative, CACTA, En/Spm sub-class	AT5G35695		CONTAINS InterPro DOMAIN/s: Putative harbinger transposase-derived nuclease (InterPro:IPR006912)
LOC_Os05g16430	increased in callus	1043	2.65	2881					SHR5-receptor-like kinase, putative, expressed	AT1G56145		Leucine-rich repeat transmembrane protein kinase
LOC_Os05g16460	increased in callus	3288	2.56	-563					hypothetical protein
LOC_Os05g16480	increased in callus	2259	3.45	1265					retrotransposon protein, putative, unclassified
LOC_Os05g16630	increased in callus	907	2.97	-1146					thioredoxin domain-containing protein 9, putative, expressed	AT5G66410	PHOSDUCIN-LIKE PROTEIN 3 HOMOLOG, PLP3B	Encodes a protein that functions in microtubule assembly. Plants with reduced levels of both PLP3a (At3g50960) and PLP3b show defects in cytokinesis, cortical microtubule array formation, oriented cell growth, and maintenance of proper ploidy.
LOC_Os05g16930	increased in callus	3051	3.77	2355					protein kinase domain containing protein, expressed	AT1G56130		Leucine-rich repeat transmembrane protein kinase
LOC_Os05g17010	increased in callus	3404	4.73	2847					retrotransposon protein, putative, unclassified	AT5G23960	ATTPS21, TERPENE SYNTHASE 21, TPS21	Encodes a sesquiterpene synthase involved in generating all of the group A sesquiterpenes found in the Arabidopsis floral volatile blend. Strongly expressed in the stigma.
LOC_Os05g17020	increased in callus	3250	3.37	-404					hypothetical protein
LOC_Os05g17050	increased in callus	1646	4.01	977					transposon protein, putative, CACTA, En/Spm sub-class	AT1G56120		Leucine-rich repeat transmembrane protein kinase
LOC_Os05g17810	increased in callus	1726	3.21	2008					SHR5-receptor-like kinase, putative	AT1G56130		Leucine-rich repeat transmembrane protein kinase
LOC_Os05g17990	increased in callus	5904	5.53	1858					expressed protein	AT1G48840		Plant protein of unknown function (DUF639)
LOC_Os05g18090	increased in callus	1321	2.97	2880					SHR5-receptor-like kinase, putative, expressed	AT1G56130		Leucine-rich repeat transmembrane protein kinase
LOC_Os05g18604	increased in callus	5717	5.93	-128	decreased in callus	2713	5.16	849	OsSCP28 - Putative Serine Carboxypeptidase homologue, expressed	AT3G07990	SCPL27, SERINE CARBOXYPEPTIDASE-LIKE 27	serine carboxypeptidase-like 27 (SCPL27)
LOC_Os05g18870	increased in callus	3917	3.86	-448					hypothetical protein
LOC_Os05g19500	increased in callus	1379	2.5	-170	decreased in callus	3430	2.18	1304	ATCHX, putative, expressed	AT3G17630	ATCHX19, CATION/H+ EXCHANGER 19, CHX19	member of Putative Na+/H+ antiporter family
LOC_Os05g19570	increased in callus	3955	2.69	-91					expansin precursor, putative, expressed	AT1G20190	ATEXP11, ATEXPA11, ATHEXP ALPHA 1.14, EXP11, EXPA11, EXPANSIN 11, EXPANSIN 11	member of Alpha-Expansin Gene Family. Naming convention from the Expansin Working Group (Kende et al, 2004. Plant Mol Bio)
LOC_Os05g19630	increased in callus	1050	3.13	-1959	increased in callus	1711	3	-990	peptide chain release factor protein, putative, expressed	AT2G47020		Peptide chain release factor 1
LOC_Os05g19910	increased in callus	3085	4.33	926					transferase family protein, putative, expressed	AT3G62160		HXXXD-type acyl-transferase family protein
LOC_Os05g20010	increased in callus	939	2.81	-1782					hypothetical protein
LOC_Os05g20020	increased in callus	6458	3.18	1895	decreased in callus	2286	4.94	464	polygalacturonase, putative, expressed	AT1G48100		Pectin lyase-like superfamily protein
LOC_Os05g20150	increased in callus	3324	4.89	1511	decreased in callus	2421	5.72	1979	TKL_IRAK_CrRLK1L-1.11 - The CrRLK1L-1 subfamily has homology to the CrRLK1L homolog, expressed	AT3G51550	FER, FERONIA	Encodes a synergid-expressed, plasma-membrane localized receptor-like kinase that accumulates asymetrically in the synergid membrnane at the filiform apparatus and mediates male-female gametophyte interactions during pollen tube reception. Also involved in powdery mildew infection.
LOC_Os05g20570	increased in callus	2985	2.42	288	decreased in callus	1169	3.38	400	invertase/pectin methylesterase inhibitor family protein,putative, expressed	AT3G36659		Plant invertase/pectin methylesterase inhibitor superfamily protein
LOC_Os05g23480	increased in callus	1548	3.28	-1644					hypothetical protein
LOC_Os05g23680	increased in callus	1085	3.61	5873					retrotransposon protein, putative, unclassified
LOC_Os05g23690	increased in callus	3391	3.61	151					retrotransposon protein, putative, unclassified	AT5G28780		PIF1 helicase
LOC_Os05g24180	increased in callus	3457	2.66	-1861					retrotransposon, putative, centromere-specific
LOC_Os05g24630	increased in callus	1403	4.65	-41					hypothetical protein
LOC_Os05g24640	increased in callus	1433	4.37	-583					retrotransposon protein, putative, unclassified	AT3G24255		RNA-directed DNA polymerase (reverse transcriptase)-related family protein
LOC_Os05g25010	increased in callus	1174	2.83	423					transposon protein, putative, CACTA, En/Spm sub-class
LOC_Os05g26110	increased in callus	1873	2.66	-340	decreased in callus	977	4.96	113	transposon protein, putative, Mutator sub-class	AT2G29140	APUM3, PUM3, PUMILIO 3	Encodes a member of the Arabidopsis Pumilio (APUM) proteins containing PUF domain (eight repeats of approximately 36 amino acids each). PUF proteins regulate both mRNA stability and translation through sequence-specific binding to the 3' UTR of target mRNA transcripts.
LOC_Os05g26250	increased in callus	1099	2.89	-592					PROLM3 - Prolamin precursor, putative, expressed
LOC_Os05g26670	increased in callus	1731	3.13	-1075					hypothetical protein
LOC_Os05g26720	increased in callus	5560	2.06	-1566	decreased in callus	3018	3.56	-1670	PROLM16 - Prolamin precursor, expressed
LOC_Os05g26730	increased in callus	5560	2.06	779	decreased in callus	3018	3.56	883	retrotransposon protein, putative, LINE subclass	AT1G43760		DNAse I-like superfamily protein
LOC_Os05g26810	increased in callus	2122	2.47	1207					retrotransposon protein, putative, Ty3-gypsy subclass
LOC_Os05g27130	increased in callus	850	6.7	-1392	increased in callus	559	4	-1421	transposon protein, putative, CACTA, En/Spm sub-class
LOC_Os05g27240	increased in callus	844	3.05	-1132					conserved hypothetical protein
LOC_Os05g27500	increased in callus	878	3.69	-684					carboxyl-terminal proteinase, putative	AT5G18460		Protein of Unknown Function (DUF239)
LOC_Os05g27650	increased in callus	3702	3.79	8745					transposon protein, putative, CACTA, En/Spm sub-class	AT1G40087		Plant transposase (Ptta/En/Spm family)
LOC_Os05g28110	increased in callus	1738	2.78	5363	increased in callus	1117	5.51	785	retrotransposon protein, putative, unclassified	AT5G41980		CONTAINS InterPro DOMAIN/s: Putative harbinger transposase-derived nuclease (InterPro:IPR006912)
LOC_Os05g28870	increased in callus	1041	4.41	-263	increased in callus	1844	3.84	583	mitochondrial carrier protein, putative, expressed	AT2G47490	ARABIDOPSIS THALIANA NAD+ TRANSPORTER 1, ATNDT1, NAD+ TRANSPORTER 1, NDT1	Encodes a chloroplast-localized NAD+ transporter that transports NAD+ in a counter exchange mode with ADP and AMP in vitro.
LOC_Os05g29040	increased in callus	1150	4.65	-862					hypothetical protein
LOC_Os05g30850	increased in callus	1922	3.61	-1921					transposon protein, putative, Pong sub-class	AT3G47680		DNA binding
LOC_Os05g31100	increased in callus	1564	3.24	-1139					latency associated nuclear antigen, putative
LOC_Os05g31840	increased in callus	685	3.45	-1662					conserved hypothetical protein
LOC_Os05g31890	increased in callus	2427	2.37	-1369	decreased in callus	2239	2.88	819	aspartyl protease family protein, putative, expressed	AT2G03200		Eukaryotic aspartyl protease family protein
LOC_Os05g32410	increased in callus	1666	3.21	-940					conserved hypothetical protein	AT1G05590	ATHEX3, BETA-HEXOSAMINIDASE 2, BETA-HEXOSAMINIDASE 3, HEXO2	Encodes a protein with &#946
LOC_Os05g32480	increased in callus	3704	4.97	4775					transposon protein, putative, unclassified	AT1G64260		MuDR family transposase
LOC_Os05g32490	increased in callus	1127	2.81	198					hypothetical protein
LOC_Os05g32760	increased in callus	980	5.05	-188	increased in callus	914	4.52	-67	BZIP protein, putative, expressed	AT5G25590		INVOLVED IN: N-terminal protein myristoylation
LOC_Os05g32920	increased in callus	1563	4.09	-797					hypothetical protein
LOC_Os05g33080	increased in callus	1456	2.89	986	decreased in callus	1391	6.01	839	serine/threonine-protein kinase, putative, expressed	AT1G54820		Protein kinase superfamily protein
LOC_Os05g33630	increased in callus	951	3.48	-82	decreased in callus	3224	5.41	955	inosine-uridine preferring nucleoside hydrolase family protein, putative, expressed	AT5G18860	NSH3, NUCLEOSIDE HYDROLASE 3	Encodes a purine nucleoside hydrolase active in the apoplast. It might play a role in salvaging extracellular ATP. NSH3 transcript levels rise in response to jasmonic acid and wounding.
LOC_Os05g33910	increased in callus	4435	3.57	-16					MATE, putative	AT1G51340		MATE efflux family protein
LOC_Os05g34870	increased in callus	1858	4.13	781					conserved hypothetical protein	AT1G32520		unknown protein
LOC_Os05g35170	increased in callus	884	4.49	-138					no apical meristem protein, putative, expressed	AT5G64060	ANAC103, NAC DOMAIN CONTAINING PROTEIN 103, NAC103	NAC domain containing protein 103 (NAC103)
LOC_Os05g35180	increased in callus	884	4.49	-1766					retrotransposon protein, putative, Ty3-gypsy subclass
LOC_Os05g35410	increased in callus	3967	3.61	33	decreased in callus	3496	6.19	-266	potassium channel AKT2/3, putative, expressed	AT4G22200	AKT2, AKT2/3, AKT3, KT2/3, POTASSIUM TRANSPORT 2/3	Encodes AKT2, a photosynthate- and light-dependent inward rectifying potassium channel with unique gating properties that are regulated by phosphorylation. Expressed in guard cell protoplasts and in the phloem and xylem of aerial portions of the plant. The channel can coassemble with another K+ channel, KAT1, in vitro. In guard cells, AKT2/3 is responsible for the Ca2+ sensitivity of the K+ uptak…
LOC_Os05g35890	increased in callus	2150	5.68	-1514					transposon protein, putative, CACTA, En/Spm sub-class
LOC_Os05g35900	increased in callus	2150	5.68	155					conserved hypothetical protein
LOC_Os05g35940	increased in callus	1945	2.43	-186					hypothetical protein
LOC_Os05g35950	increased in callus	1945	2.43	-1837	decreased in callus	1188	3.76	711	conserved hypothetical protein	AT5G17210		Protein of unknown function (DUF1218)
LOC_Os05g36210	increased in callus	947	2.89	-643					expressed protein
LOC_Os05g36220	increased in callus	947	2.89	400					transposon protein, putative, CACTA, En/Spm sub-class
LOC_Os05g37540	increased in callus	970	3.37	333					transposon protein, putative, unclassified	AT4G38180	FAR1-RELATED SEQUENCE 5, FRS5	FAR1-related sequence 5 (FRS5)
LOC_Os05g37550	increased in callus	1320	4.01	1902					conserved hypothetical protein	AT4G00690	UB-LIKE PROTEASE 1B, ULP1B	UB-like protease 1B (ULP1B)
LOC_Os05g38860	increased in callus	861	4.73	-195					expressed protein
LOC_Os05g39920	increased in callus	979	3.21	-1404					retrotransposon protein, putative, unclassified	AT4G23160	CRK8, CYSTEINE-RICH RLK (RECEPTOR-LIKE PROTEIN KINASE) 8	Encodes a cysteine-rich receptor-like protein kinase.
LOC_Os05g40460	increased in callus	878	2.65	1688	decreased in callus	1259	3.23	1679	retrotransposon protein, putative, unclassified	AT3G24255		RNA-directed DNA polymerase (reverse transcriptase)-related family protein
LOC_Os05g40810	increased in callus	4074	2.8	2015	decreased in callus	1573	3.28	379	BRCA1 C Terminus domain containing protein, expressed	AT1G04020	ATBARD1, BARD1, BREAST CANCER ASSOCIATED RING 1, ROW1	Encodes a protein containing two tandem BRCA1 C-Terminal (BRCT) domains, which function in phosphorylation-dependent protein鈥損rotein interactions.Loss of function mutations cause defects in meristem organization due to failure to repress WUS. BARD1 binds to WUS promoter and over expression of BARD reduces the extent of WUS expression.
LOC_Os05g40900	increased in callus	1081	9.29	3095					expressed protein
LOC_Os05g41259	increased in callus	782	3.77	228
LOC_Os05g41450	increased in callus	879	3.37	-332	increased in callus	1874	3.18	-1324	histone-like transcription factor and archaeal histone, putative, expressed	AT3G12480	NUCLEAR FACTOR Y, SUBUNIT C11, NF-YC11	nuclear factor Y, subunit C11 (NF-YC11)
LOC_Os05g42350	increased in callus	847	4.73	-251					ferredoxin--nitrite reductase, putative, expressed	AT5G04590	SIR, SULFITE REDUCTASE	A.thaliana gene encoding sulfite reductase.
LOC_Os05g42400	increased in callus	4864	3.93	-1675					hypothetical protein
LOC_Os05g42410	increased in callus	4864	3.93	-1641					transposon protein, putative, CACTA, En/Spm sub-class
LOC_Os05g43750	increased in callus	2471	4.97	-447					hypothetical protein
LOC_Os05g43760	increased in callus	3556	5.13	554	decreased in callus	2971	10.26	1195	TCP family transcription factor, putative, expressed	AT5G60970	TCP5, TEOSINTE BRANCHED 1, CYCLOIDEA AND PCF TRANSCRIPTION FACTOR 5	TCP gene involved in heterochronic control of leaf differentiation.
LOC_Os05g44100	increased in callus	776	4.57	-271					trehalose synthase, putative, expressed	AT1G06410	ATTPS7, ATTPSA, TPS7, TREHALOSE -6-PHOSPHATASE SYNTHASE S7, TREHALOSE-PHOSPHATASE/SYNTHASE 7	Encodes an enzyme putatively involved in trehalose biosynthesis. Though the protein has both trehalose-6-phosphate synthase (TPS)-like and trehalose-6-phosphate phosphatase (TPP)-like domains, neither activity has been detected in enzymatic assays nor has the protein been able to complement yeast TPS or TPP mutants.
LOC_Os05g44280	increased in callus	891	2.81	1604					retrotransposon protein, putative, LINE subclass	AT3G24255		RNA-directed DNA polymerase (reverse transcriptase)-related family protein
LOC_Os05g45120	increased in callus	4555	3.84	-500	decreased in callus	1377	4.06	-35	anthocyanidin 5,3-O-glucosyltransferase, putative, expressed	AT3G21760	HYPOSTATIN RESISTANCE 1, HYR1	Encodes HYR1, a UDP glycosyltransferase (UGT). HYR1 glucosylates hypostatin, an inhibitor of cell expansion in vivo to form a bioactive glucoside.
LOC_Os05g45130	increased in callus	4555	3.84	5	decreased in callus	1377	4.06	-460	retrotransposon protein, putative, unclassified, expressed	AT5G48050		CONTAINS InterPro DOMAIN/s: Retrotransposon gag protein (InterPro:IPR005162)
LOC_Os05g45180	increased in callus	1607	2.97	191	decreased in callus	2264	2.4	690	anthocyanidin 5,3-O-glucosyltransferase, putative, expressed	AT3G16520	UDP-GLUCOSYL TRANSFERASE 88A1, UGT88A1	UDP-glucosyl transferase 88A1 (UGT88A1)
LOC_Os05g45240	increased in callus	3330	2.3	625	decreased in callus	1432	6.95	501	flavin monooxygenase, putative	AT5G25620	ATYUC6, YUC6, YUCCA6	YUCCA6 (YUC6)
LOC_Os05g45930	increased in callus	1068	4.85	-240					IQ calmodulin-binding motif family protein, putative, expressed	AT1G74690	IQ-DOMAIN 31, IQD31	IQ-domain 31 (IQD31)
LOC_Os05g46890	increased in callus	1014	7.05	-269					expressed protein
LOC_Os05g46920	increased in callus	1142	2.49	975					expressed protein	AT4G17240		unknown protein
LOC_Os05g48190	increased in callus	1424	2.97	50					hypothetical protein
LOC_Os05g48280	increased in callus	990	3.69	918					expressed protein	AT4G20300		Protein of unknown function (DUF1639)
LOC_Os05g49120	increased in callus	1506	3.69	1319	decreased in callus	1859	4.46	536	NLI interacting factor-like phosphatase, putative, expressed	AT5G46410	SCP1-LIKE SMALL PHOSPHATASE 4, SSP4	Encodes a SCP1-like small phosphatase (SSP). Three SSPs form a unique group with long N-terminal extensions: AT5G46410 (SSP4), AT5G11860 (SSP5), AT4G18140 (SSP4b). SSP4 and SSP4b were localized exclusively in the nuclei, whereas SSP5 accumulated in both nuclei and cytoplasm. All three SSPs encodes active CTD phosphatases like animal SCP1 family proteins, with distinct substrate specificities: SSP…
LOC_Os05g49310	increased in callus	2644	3.68	-611					MYB family transcription factor, putative	AT3G27810	ARABIDOPSIS THALIANA MYB DOMAIN PROTEIN 3, ATMYB21, ATMYB3, MYB DOMAIN PROTEIN 21, MYB21	Encodes a member of the R2R3-MYB transcription factor gene family. Induced by jasmonate. Involved in jasmonate response during stamen development.
LOC_Os05g49520	increased in callus	1930	4.01	1858					CTP synthase, putative	AT1G30820		CTP synthase family protein
LOC_Os05g49540	increased in callus	1097	2.97	12635	decreased in callus	1048	4.1	12750	retrotransposon protein, putative, Ty1-copia subclass	AT4G23160	CRK8, CYSTEINE-RICH RLK (RECEPTOR-LIKE PROTEIN KINASE) 8	Encodes a cysteine-rich receptor-like protein kinase.
LOC_Os05g49550	increased in callus	1097	2.97	-1700	decreased in callus	1048	4.1	-1585	retrotransposon protein, putative, Ty1-copia subclass	AT4G23160	CRK8, CYSTEINE-RICH RLK (RECEPTOR-LIKE PROTEIN KINASE) 8	Encodes a cysteine-rich receptor-like protein kinase.
LOC_Os06g01934	increased in callus	6074	4.1	-1175	decreased in callus	2150	6.09	680	homeobox domain containing protein, expressed	AT5G41410	BEL1, BELL 1	Homeodomain protein required for ovule identity.Loss of function mutations show homeotic conversion of integuments to carpels.Forms heterodimers with STM and KNAT1. Interacts with AG-SEP heterodimers is thought to restrict WUS expression. BEL interacts with MADS box dimers composed of SEP1(or SEP3) and AG, SHP1, SHP2 and STK. The interaction of BEL1 with AG-SEP3 is required for proper integument …	increased in callus	Transcription factors
LOC_Os06g01950	increased in callus	1337	3.13	294	decreased in callus	2239	2.93	604	phosphoglycerate mutase, putative, expressed	AT3G05170		Phosphoglycerate mutase family protein
LOC_Os06g01960	increased in callus	7325	3.23	-1091	decreased in callus	2457	3.42	270	retrotransposon protein, putative, unclassified
LOC_Os06g02019	increased in callus	1064	2.23	3474					cytochrome P450, putative, expressed	AT2G32440	ARABIDOPSIS ENT-KAURENOIC ACID HYDROXYLASE 2, ATKAO2, CYP88A4, ENT-KAURENOIC ACID HYDROXYLASE 2, KAO2	ent-kaurenoic acid hydroxylase (KAO2)
LOC_Os06g02870	increased in callus	5902	2.95	-619	decreased in callus	2104	4.82	1620	hypothetical protein
LOC_Os06g02880	increased in callus	5902	2.95	205					retrotransposon protein, putative, unclassified	AT1G43760		DNAse I-like superfamily protein
LOC_Os06g03600	increased in callus	1099	3.7	-333					transcriptional corepressor SEUSS, putative, expressed	AT5G62090	SEUSS-LIKE 2, SLK2	SEUSS-like 2 (SLK2)
LOC_Os06g03830	increased in callus	1046	2.97	-1825	decreased in callus	2133	3.5	622	retinol dehydrogenase, putative, expressed	AT4G24050		NAD(P)-binding Rossmann-fold superfamily protein	decreased in callus	Metabolism-related genes
LOC_Os06g04850	increased in callus	2125	2.45	-34					homeobox associated leucine zipper, putative, expressed	AT5G06710	HAT14, HOMEOBOX FROM ARABIDOPSIS THALIANA	Homeobox-leucine zipper protein.
LOC_Os06g05760	increased in callus	1258	3.72	-1840					ubiquitin family protein, putative	AT2G35635	RELATED TO UBIQUITIN 2, RUB2, UBIQUITIN 7, UBQ7	encodes a ubiquitin-like protein that contains tandem repeats of the ubiquitin coding region, but at least one repeat per gene encodes a protein with amino acid substitutions.
LOC_Os06g07320	increased in callus	2563	4.12	-279					retrotransposon protein, putative, unclassified	AT1G43760		DNAse I-like superfamily protein
LOC_Os06g07370	increased in callus	2622	2.94	990	decreased in callus	1226	4.78	-1758	transposon protein, putative, unclassified	AT3G42170	DAYSLEEPER	transposase-like gene with conserved domains from the family of hAT transposases that includes hobo from Drosophila melanogaster, Activator (Ac) from maize, and Tam3 from snapdragon but lacks several amino acids known to be essential for Ac transposition5. The DAYSLEEPER gene lacks 8 bp duplications and TIRs (a common feature of transcriptionally silent hAT transposases), however, DAYSLEEPER expr…
LOC_Os06g08560	increased in callus	1501	4.49	-486					multidrug resistance-associated protein 11, putative, expressed	AT2G07680	ABCC13, ATMRP11, ATP-BINDING CASSETTE C13, MRP11, MULTIDRUG RESISTANCE-ASSOCIATED PROTEIN 11	member of MRP subfamily
LOC_Os06g08570	increased in callus	1124	3	-1173					PPR repeat domain containing protein, putative, expressed	AT3G25210		Tetratricopeptide repeat (TPR)-like superfamily protein
LOC_Os06g08590	increased in callus	1124	3	297					hypothetical protein
LOC_Os06g08960	increased in callus	3968	2.63	6477	decreased in callus	1402	4.48	7813	conserved hypothetical protein	AT2G46950	CYTOCHROME P450, FAMILY 709, SUBFAMILY B, POLYPEPTIDE 2, CYP709B2	member of CYP709B
LOC_Os06g10109	increased in callus	1307	4.17	3777	decreased in callus	3248	6	1167	expressed protein
LOC_Os06g10310	increased in callus	2064	2.99	820					growth regulating factor protein, putative, expressed	AT3G13960	ATGRF5, GRF5, GROWTH-REGULATING FACTOR 5	Growth regulating factor encoding transcription activator. One of the nine members of a GRF gene family, containing nuclear targeting domain. Involved in leaf development and expressed in root, shoot and flower.
LOC_Os06g11200	increased in callus	1377	3.99	-1798	decreased in callus	1398	2.95	1358	12-oxophytodienoate reductase, putative, expressed	AT1G76680	12-OXOPHYTODIENOATE REDUCTASE 1, ARABIDOPSIS 12-OXOPHYTODIENOATE REDUCTASE 1, ATOPR1, OPR1	Encodes a member of an alpha/beta barrel fold family of FMN-containing oxidoreductases. One of the closely related 12-oxophytodienoic acid reductases. This enzyme is not expected to participate in jasmonic acid biosynthesis because during in vitro assays, it shows very little activity with the naturally occurring OPDA isomer. Shows activity towards 2,4,6-trinitrotoluene. Expressed predominately i…
LOC_Os06g11230	increased in callus	1116	5.07	-235					hypothetical protein
LOC_Os06g11270	increased in callus	5173	2.04	-934	decreased in callus	2026	2.59	588	anthocyanidin 3-O-glucosyltransferase, putative, expressed	AT5G49690		UDP-Glycosyltransferase superfamily protein	decreased in callus	Metabolism-related genes
LOC_Os06g11750	increased in callus	2018	2.51	946	decreased in callus	1417	6.77	192	hypothetical protein
LOC_Os06g11840	increased in callus	1983	2.65	4257					trehalose phosphatase, putative, expressed	AT1G78090	ARABIDOPSIS THALIANA TREHALOSE-6-PHOSPHATE PHOSPHATASE B, ATTPPB, TPPB, TREHALOSE-6-PHOSPHATE PHOSPHATASE B	homologous to the C-terminal part of microbial trehalose-6-phosphate phosphatases	decreased in callus	Metabolism-related genes
LOC_Os06g12300	increased in callus	1337	3.69	-708					hypothetical protein
LOC_Os06g12455	increased in callus	3858	2.9	-188					expressed protein
LOC_Os06g12470	increased in callus	5431	2.28	7419					retrotransposon protein, putative, Ty3-gypsy subclass, expressed
LOC_Os06g12590	increased in callus	914	4.65	-541					protein kinase, putative, expressed	AT1G18160		Protein kinase superfamily protein
LOC_Os06g12660	increased in callus	908	4.09	-283	increased in callus	1480	3.9	262	NHL repeat-containing protein, putative, expressed	AT5G62865		unknown protein
LOC_Os06g12970	increased in callus	1017	2.49	898	increased in callus	1029	3.46	-206	retrotransposon protein, putative, unclassified	AT3G24255		RNA-directed DNA polymerase (reverse transcriptase)-related family protein
LOC_Os06g12980	increased in callus	2789	2.41	-387	decreased in callus	1016	2.92	3704	cyclin, putative, expressed	AT1G70210	ATCYCD1;1, CYCD1;1, CYCLIN D1;1	Encodes a D-type cyclin that physically interacts with CDC2A. Its expression is upregulated early during germination.
LOC_Os06g13500	increased in callus	1425	3.22	-802					retrotransposon protein, putative, Ty1-copia subclass	AT4G23160	CRK8, CYSTEINE-RICH RLK (RECEPTOR-LIKE PROTEIN KINASE) 8	Encodes a cysteine-rich receptor-like protein kinase.
LOC_Os06g13510	increased in callus	1632	4.33	654					SAM dependent carboxyl methyltransferase family protein, putative	AT5G04370	NAMT1	A member of the Arabidopsis SABATH methyltransferase gene family. Encodes NAMT1, a methyltransferase that methylates nicotinic acid.
LOC_Os06g13520	increased in callus	3423	5.13	-388					SAM dependent carboxyl methyltransferase domain containingprotein	AT3G11480	ATBSMT1, BSMT1	The gene encodes a SABATH methyltransferase that methylates both salicylic acid and benzoic acid. It is highly expressed in flowers, induced by biotic and abiotic stress and thought to be involved in direct defense mechanism.
LOC_Os06g13590	increased in callus	1524	3.29	275					PE-PGRS family protein, putative
LOC_Os06g13890	increased in callus	961	2.73	2127					conserved hypothetical protein
LOC_Os06g13900	increased in callus	2351	3.37	2761					transposon protein, putative, unclassified	AT4G38180	FAR1-RELATED SEQUENCE 5, FRS5	FAR1-related sequence 5 (FRS5)
LOC_Os06g14870	increased in callus	1180	2.73	-588	increased in callus	2306	12.53	-109	expressed protein
LOC_Os06g14879	increased in callus	1846	4.89	-1033
LOC_Os06g14910	increased in callus	3511	3.42	464					retrotransposon protein, putative, unclassified	AT3G24255		RNA-directed DNA polymerase (reverse transcriptase)-related family protein
LOC_Os06g14920	increased in callus	2832	3.18	1708					retrotransposon protein, putative, unclassified	AT4G23160	CRK8, CYSTEINE-RICH RLK (RECEPTOR-LIKE PROTEIN KINASE) 8	Encodes a cysteine-rich receptor-like protein kinase.
LOC_Os06g15110	increased in callus	1152	2.89	-1530					retrotransposon protein, putative, unclassified, expressed
LOC_Os06g15220	increased in callus	1123	2.97	289					hypothetical protein
LOC_Os06g15250	increased in callus	4601	3.65	-1710					3-ketoacyl-CoA synthase, putative	AT1G68530	3-KETOACYL-COA SYNTHASE 6, CER6, CUT1, CUTICULAR 1, ECERIFERUM 6, G2, KCS6, POLLEN-PISTIL INCOMPATIBILITY 1, POP1	Encodes KCS6, a member of the 3-ketoacyl-CoA synthase family involved in the biosynthesis of VLCFA (very long chain fatty acids).
LOC_Os06g15260	increased in callus	2014	3.61	2286					retrotransposon protein, putative, Ty1-copia subclass
LOC_Os06g15320	increased in callus	6974	3.29	-676					hypothetical protein
LOC_Os06g15400	increased in callus	1212	3.45	350	decreased in callus	1752	5.75	907	expressed protein	AT4G01150	CURT1A, CURVATURE THYLAKOID 1A	unknown protein
LOC_Os06g15470	increased in callus	977	3.61	2639					retrotransposon protein, putative, unclassified	AT1G43760		DNAse I-like superfamily protein
LOC_Os06g16020	increased in callus	1072	2.73	357	increased in callus	1191	3.5	344	hypothetical protein
LOC_Os06g16030	increased in callus	1072	2.73	-1873	increased in callus	1191	3.5	-1860	amidase family protein, putative, expressed	AT4G34880		Amidase family protein
LOC_Os06g16090	increased in callus	2266	3	-282					transposon protein, putative, CACTA, En/Spm sub-class
LOC_Os06g16340	increased in callus	3853	3.6	687					hypothetical protein
LOC_Os06g16380	increased in callus	5322	3.06	346	increased in callus	5063	3.04	366	hypothetical protein
LOC_Os06g16450	increased in callus	10832	5.63	4504					Leucine Rich Repeat family protein, expressed	AT3G50950	HOPZ-ACTIVATED RESISTANCE 1, ZAR1	HOPZ-ACTIVATED RESISTANCE 1 (ZAR1)
LOC_Os06g16460	increased in callus	1500	2.65	-235					hypothetical protein
LOC_Os06g16489	increased in callus	3067	3.61	-209
LOC_Os06g16570	increased in callus	2585	3.52	-1924					transposon protein, putative, CACTA, En/Spm sub-class, expressed
LOC_Os06g16600	increased in callus	3701	2.4	-446					RNA-directed DNA polymerase, putative	AT4G29090		Ribonuclease H-like superfamily protein
LOC_Os06g16710	increased in callus	742	2.97	2347					transposon protein, putative, CACTA, En/Spm sub-class
LOC_Os06g16760	increased in callus	5554	2.61	-1250					hypothetical protein
LOC_Os06g16780	increased in callus	2158	3.06	-1762					hypothetical protein
LOC_Os06g17240	increased in callus	1333	3.13	3152					transposon protein, putative, CACTA, En/Spm sub-class
LOC_Os06g17309	increased in callus	927	4.33	-877	increased in callus	1731	3.07	-198
LOC_Os06g17460	increased in callus	1930	3.21	-283					fasciclin domain containing protein	AT5G55730	FASCICLIN-LIKE ARABINOGALACTAN 1, FLA1	Encodes fasciclin-like arabinogalactan-protein 1 (Fla1). fla1 mutants show defects in shoot regeneration.
LOC_Os06g17570	increased in callus	4478	2.35	1287	decreased in callus	1796	4.09	1005	embryogenesis transmembrane protein, putative	AT4G11000		Ankyrin repeat family protein
LOC_Os06g17690	increased in callus	3609	4.73	2109					hypothetical protein
LOC_Os06g17920	increased in callus	2561	3.85	-1892					NBS-LRR disease resistance protein, putative	AT3G07040	RESISTANCE TO P. SYRINGAE PV MACULICOLA 1, RESISTANCE TO PSEUDOMONAS SYRINGAE 3, RPM1, RPS3	Contains an N-terminal tripartite nucleotide binding site and a C-terminal tandem array of leucine-rich repeats. Confers resistance to Pseudomonas syringae strains that carry the avirulence genes avrB and avrRpm1.
LOC_Os06g18830	increased in callus	1455	4.09	-737					AGC_PVPK_like_kin82y.13 - ACG kinases include homologs toPKA, PKG and PKC, expressed	AT5G47750	D6 PROTEIN KINASE LIKE 2, D6PKL2, PK5	D6 protein kinase like 2 (D6PKL2)
LOC_Os06g18960	increased in callus	1669	3.77	680					embryogenesis transmembrane protein, putative, expressed	AT5G50140		Ankyrin repeat family protein
LOC_Os06g19010	increased in callus	7505	3.02	-427	decreased in callus	1506	3.26	2598	cadmium tolerance factor, putative, expressed	AT4G11000		Ankyrin repeat family protein
LOC_Os06g19070	increased in callus	1009	3.93	-728	decreased in callus	1680	3.96	1396	cytochrome P450, putative, expressed	AT2G45570	CYTOCHROME P450, FAMILY 76, SUBFAMILY C, POLYPEPTIDE 2, CYP76C2	member of CYP76C
LOC_Os06g19080	increased in callus	1500	3.61	-1568					transposon protein, putative, CACTA, En/Spm sub-class
LOC_Os06g19444	increased in callus	946	4.81	-310					CCT/B-box zinc finger protein, putative, expressed	AT5G48250	B-BOX DOMAIN PROTEIN 8, BBX8	B-box type zinc finger protein with CCT domain
LOC_Os06g19560	increased in callus	3856	4.1	-1619					peptide transporter, putative	AT3G54140	ARABIDOPSIS THALIANA PEPTIDE TRANSPORTER 1, ATNPF8.1, ATPTR1, NPF8.1, NRT1/ PTR FAMILY 8.1, PEPTIDE TRANSPORTER 1, PTR1	Encodes a di- and tri-peptide transporter that recognizes a variety of different amino acid combinations. GFP-tagged PTR1 localizes to the plasma membrane and has 8 to 11 predicted transmembrane domains. PTR1 is expressed in a number of different vascular tissues throughout the plant based on promoter:GUS expression analysis. ptr1 mutants have a lower dry weight than wild type plants when both ar…
LOC_Os06g19570	increased in callus	3856	4.1	-1118					conserved hypothetical protein
LOC_Os06g19590	increased in callus	8100	6.17	2361	decreased in callus	1811	2.86	507	estradiol 17-beta-dehydrogenase 12, putative, expressed	AT1G67730	ATKCR1, BETA-KETOACYL REDUCTASE 1, KCR1, YBR159	Encodes one of the two Arabidopsis homologues to YBR159w encoding a S. cerevisiae beta-ketoacyl reductase (KCR), which catalyzes the first reduction during VLCFA (very long chain fatty acids,
LOC_Os06g19740	increased in callus	1455	2.97	-1390					expressed protein
LOC_Os06g19800	increased in callus	2184	3.73	5953					BURP domain containing protein, expressed	AT5G25610	ATRD22, RD22, RESPONSIVE TO DESSICATION 22	responsive to dehydration 22 (RD22) mediated by ABA
LOC_Os06g19854	increased in callus	1186	4.74	-1034					retrotransposon protein, putative, unclassified
LOC_Os06g19960	increased in callus	7313	4.61	5329					aconitate hydratase protein, putative	AT2G05710	ACO3, ACONITASE 3	Encodes an aconitase that can catalyze the conversion of citrate to isocitrate through a cis-aconitate intermediate, indicating that it may participate in the TCA cycle and other primary metabolic pathways. The protein is believed to accumulate in the mitochondria and the cytosol. It affects CSD2 (At2g28190 - a superoxide dismutase) transcript levels and may play a role in the response to oxidati…
LOC_Os06g20230	increased in callus	4339	2.41	-1943					retrotransposon protein, putative, unclassified
LOC_Os06g20260	increased in callus	5236	2.67	886					expressed protein	AT2G04865		Aminotransferase-like, plant mobile domain family protein
LOC_Os06g20270	increased in callus	1046	2.61	71					expressed protein
LOC_Os06g20280	increased in callus	2031	2.53	5751					retrotransposon protein, putative, Ty3-gypsy subclass	AT2G13770		CONTAINS InterPro DOMAIN/s: Putative harbinger transposase-derived nuclease (InterPro:IPR006912)
LOC_Os06g20290	increased in callus	3222	2.75	873					retrotransposon protein, putative, unclassified
LOC_Os06g20630	increased in callus	5838	5.77	1737					SAM dependent carboxyl methyltransferase, putative	AT5G04370	NAMT1	A member of the Arabidopsis SABATH methyltransferase gene family. Encodes NAMT1, a methyltransferase that methylates nicotinic acid.
LOC_Os06g20770	increased in callus	1387	3.49	41					SAM dependent carboxyl methyltransferase, putative, expressed	AT4G36470		S-adenosyl-L-methionine-dependent methyltransferases superfamily protein
LOC_Os06g20810	increased in callus	2942	7.05	-1840					transposon protein, putative, CACTA, En/Spm sub-class
LOC_Os06g21250	increased in callus	1576	4.09	-255					glycine rich protein family protein, putative, expressed
LOC_Os06g21260	increased in callus	1349	2.81	-906					retrotransposon protein, putative, unclassified	ATMG00860	ORF158	DNA/RNA polymerases superfamily protein.
LOC_Os06g21270	increased in callus	1349	2.81	-236					glycine rich protein family protein, putative, expressed
LOC_Os06g21280	increased in callus	1348	3.37	-1966					transposon protein, putative, CACTA, En/Spm sub-class
LOC_Os06g21350	increased in callus	1016	3.85	687					hypothetical protein
LOC_Os06g21507	increased in callus	2304	3.05	878					transposon protein, putative, Pong sub-class	AT2G13770		CONTAINS InterPro DOMAIN/s: Putative harbinger transposase-derived nuclease (InterPro:IPR006912)
LOC_Os06g21516	increased in callus	1666	3.69	533					transposon protein, putative, Pong sub-class	AT3G47680		DNA binding
LOC_Os06g21810	increased in callus	1642	3.05	-313					hypothetical protein
LOC_Os06g22020	increased in callus	1122	2.24	1038					cytochrome P450, putative	AT3G48310	CYTOCHROME P450, FAMILY 71, SUBFAMILY A, POLYPEPTIDE 22, CYP71A22	putative cytochrome P450
LOC_Os06g22150	increased in callus	2505	3.45	164					hypothetical protein
LOC_Os06g22400	increased in callus	1670	2.81	1665					conserved hypothetical protein
LOC_Os06g22440	increased in callus	1206	2.97	-882	decreased in callus	2375	9.78	873	SAM dependent carboxyl methyltransferase, putative, expressed	AT4G36470		S-adenosyl-L-methionine-dependent methyltransferases superfamily protein
LOC_Os06g22470	increased in callus	3325	4.57	289					hypothetical protein
LOC_Os06g23114	increased in callus	1181	3.8	5356					copper methylamine oxidase precursor, putative, expressed	AT1G31710		Copper amine oxidase family protein
LOC_Os06g23140	increased in callus	2088	2.74	1960					copper methylamine oxidase precursor, putative	AT1G31690		Copper amine oxidase family protein
LOC_Os06g23504	increased in callus	1109	3.43	9160					DTW domain containing protein, putative, expressed	AT1G03687		DTW domain-containing protein
LOC_Os06g23640	increased in callus	1810	2.93	1299					hypothetical protein
LOC_Os06g23670	increased in callus	3712	2.9	3703					transposon protein, putative, Mariner sub-class
LOC_Os06g24020	increased in callus	4343	4.41	-473					retrotransposon protein, putative, unclassified
LOC_Os06g24040	increased in callus	1197	2.65	218					hypothetical protein
[truncated: 13,171 more rows]
