# Supplementary material for: Systematic Analysis of Differential H3K27me3 and H3K4me3 Deposition in Callus and Seedling Reveals the Epigenetic Regulatory Mechanisms Involved in Callus Formation in Rice
Source: Front Genet. 2020 Jul 17;11:766. doi: 10.3389/fgene.2020.00766 (PMC7379484; doi:10.3389/fgene.2020.00766)
Supplement: Supplementary file 1 [file Data_Sheet_1.zip › Data Sheet 1/Table 3.XLSX]

## Sheet: Sheet1
Supplemental Table 3.The 446 TFs with decreased H3K27me3 deposition in callus compared to seedling.
Locus ID	TF family	Increased H3K4me3 or DHS depostion in seedling	Peak length	Fold enrichment	Dist TSS("+" indicates downstream of TSS,"-" indicates upstream of TSS)	Description	Arabidopsis ortholog	Alias	Annotation
LOC_Os01g51610	ABI3VP1	H3K4me3&DHS	1630	7.08	-182	B3 DNA binding domain containing protein, expressed	AT3G26790	FUS3, FUSCA 3	Transcriptional factor with high similarity to the B3 region of the VP1/ABI3-like proteins. Full length FUS3 protein binds to the highly conserved RY motif [DNA motif CATGCA(TG)], present in many seed-specific promoters, and the B3 domains of this transcription factor is necessary for the specific interaction with the RY element. Transcriptional activity of FUS3 requires the B3 DNA-binding domain…
LOC_Os01g52514	ABI3VP1	DHS	5265	4.1	1597	B3 DNA binding domain containing protein, expressed	AT3G18990	REDUCED VERNALIZATION RESPONSE 1, REM39, REPRODUCTIVE MERISTEM 39, VRN1	Required for vernalization. Essential for the complete repression of FLC in vernalized plants. Required for the methylation of histone H3
LOC_Os01g68370	ABI3VP1	H3K4me3	7153	9.3	3158	B3 DNA binding domain containing protein, expressed	AT3G24650	ABA INSENSITIVE 3, ABI3, ABSCISIC ACID INSENSITIVE 3, SIS10, SUGAR INSENSITIVE 10	Homologous to the maize transcription factor Viviparous-1. Full length ABI3 protein binds to the highly conserved RY motif [DNA motif CATGCA(TG)], present in many seed-specific promoters, and the B3 domains of this transcription factor is necessary for the specific interaction with the RY element. Transcriptional activity of ABI3 requires the B3 DNA-binding domain and an activation domain. In add…
LOC_Os04g58010	ABI3VP1	H3K4me3	1378	2.57	-877	B3 DNA binding domain containing protein	AT3G24650	ABA INSENSITIVE 3, ABI3, ABSCISIC ACID INSENSITIVE 3, SIS10, SUGAR INSENSITIVE 10	Homologous to the maize transcription factor Viviparous-1. Full length ABI3 protein binds to the highly conserved RY motif [DNA motif CATGCA(TG)], present in many seed-specific promoters, and the B3 domains of this transcription factor is necessary for the specific interaction with the RY element. Transcriptional activity of ABI3 requires the B3 DNA-binding domain and an activation domain. In add…
LOC_Os07g37610	ABI3VP1	NO	1346	6.89	-626	B3 DNA binding domain containing protein, putative, expres	AT4G32010	HSI2-L1, HSI2-LIKE 1, HSL1, VAL2, VP1/ABI3-LIKE 2	HSI2-like 1 (HSL1)
LOC_Os10g39190	ABI3VP1	H3K4me3&DHS	12877	3.54	265	B3 DNA binding domain containing protein	AT3G61970	NGA2, NGATHA2	NGATHA2 (NGA2)
LOC_Os11g05740	ABI3VP1	NO	1139	3.29	-260	B3 DNA binding domain containing protein, expressed		ABNORMAL SHOOT 2, ABS2, NGAL1, NGATHA-LIKE 1	Encodes a plant-specific B3 DNA-binding domain transcription factor. Has transcription repressor activity.
LOC_Os12g40070	ABI3VP1	NO	2538	2.21	488	B3 DNA binding domain containing protein	AT3G18990	REDUCED VERNALIZATION RESPONSE 1, REM39, REPRODUCTIVE MERISTEM 39, VRN1	Required for vernalization. Essential for the complete repression of FLC in vernalized plants. Required for the methylation of histone H3
LOC_Os02g25830	ABI3VP1	NO	2119	2.43	193	conserved hypothetical protein	AT2G36080	ABNORMAL SHOOT 2, ABS2, NGAL1, NGATHA-LIKE 1	Encodes a plant-specific B3 DNA-binding domain transcription factor. Has transcription repressor activity.
LOC_Os01g10370	AP2-EREBP	H3K4me3	1610	3.05	-289	AP2 domain containing protein, expressed	AT5G11590	TINY2	encodes a member of the DREB subfamily A-4 of ERF/AP2 transcription factor family. The protein contains one AP2 domain. There are 17 members in this subfamily including TINY.
LOC_Os01g12440	AP2-EREBP	NO	2050	4.33	-1960	AP2 domain containing protein, expressed	AT4G23750	CRF2, CYTOKININ RESPONSE FACTOR 2, TARGET OF MONOPTEROS 3, TMO3	encodes a member of the ERF (ethylene response factor) subfamily B-5 of ERF/AP2 transcription factor family. The protein contains one AP2 domain. There are 7 members in this subfamily. Monopteros target gene.
LOC_Os01g46870	AP2-EREBP	DHS	5324	2.35	-1968	AP2 domain containing protein, expressed	AT4G11140	CRF1, CYTOKININ RESPONSE FACTOR 1	encodes a member of the ERF (ethylene response factor) subfamily B-5 of ERF/AP2 transcription factor family. The protein contains one AP2 domain. There are 7 members in this subfamily. Also named as CRF1 (cytokinin response factor 1).
LOC_Os01g49830	AP2-EREBP	NO	1746	4.33	-1424	B3 DNA binding domain containing protein, expressed	AT1G68840	ATRAV2, EDF2, ETHYLENE RESPONSE DNA BINDING FACTOR 2, RAP2.8, RAV2, RELATED TO ABI3/VP1 2, RELATED TO AP2 8, TEM2, TEMPRANILLO 2	Rav2 is part of a complex that has been named `regulator of the (H+)-ATPase of the vacuolar and endosomal membranes' (RAVE)
LOC_Os01g59780	AP2-EREBP	NO	6583	3.87	2115	AP2 domain containing protein, expressed	AT3G54320	ACTIVATOR OF SPO(MIN)::LUC1, ASML1, ATWRI1, WRI, WRI1, WRINKLED, WRINKLED 1	WRINKLED1 encodes transcription factor of the AP2/ERWEBP class. Protein has two plant-specific (AP2/EREB) DNA-binding domains and is involved in the control of storage compound biosynthesis in Arabidopsis. Mutants have wrinkled seed phenotype, due to a defect in the incorporation of sucrose and glucose into triacylglycerols. Transgenic sGsL plants (21-day-old) grown on 6% sucrose for 24 hours had…
LOC_Os02g32040	AP2-EREBP	DHS	3383	4.8	-1189	AP2 domain containing protein	AT1G28160		encodes a member of the ERF (ethylene response factor) subfamily B-1 of ERF/AP2 transcription factor family. The protein contains one AP2 domain. There are 15 members in this subfamily including ATERF-3, ATERF-4, ATERF-7, and leafy petiole.
LOC_Os02g32140	AP2-EREBP	H3K4me3&DHS	4939	6.89	-1088	AP2 domain containing protein, expressed	AT5G13330	RAP2.6L, RELATED TO AP2 6L	encodes a member of the ERF (ethylene response factor) subfamily B-4 of ERF/AP2 transcription factor family. The protein contains one AP2 domain. There are 7 members in this subfamily.
LOC_Os02g40070	AP2-EREBP	DHS	9808	3.7	1811	AP2-like ethylene-responsive transcription factor PLETHORA	AT1G51190	PLETHORA 2, PLT2	Encodes a member of the AINTEGUMENTA-like (AIL) subclass of the AP2/EREBP family of transcription factors and is essential for quiescent center (QC) specification and stem cell activity. It is a key effector for establishment of the stem cell niche during embryonic pattern formation. It is transcribed in response to auxin accumulation and is dependent on auxin response transcription factors.
LOC_Os02g43820	AP2-EREBP	DHS	9674	7.54	-604	AP2 domain containing protein, expressed	AT5G47230	ATERF-5, ATERF5, ATMACD1, ERF102, ERF5, ETHYLENE RESPONSIVE ELEMENT BINDING FACTOR 5, ETHYLENE RESPONSIVE ELEMENT BINDING FACTOR- 5	encodes a member of the ERF (ethylene response factor) subfamily B-3 of ERF/AP2 transcription factor family (ATERF-5). The protein contains one AP2 domain. There are 18 members in this subfamily including ATERF-1, ATERF-2, AND ATERF-5.
LOC_Os02g45450	AP2-EREBP	NO	1499	5.69	1047	dehydration-responsive element-binding protein, putative,	AT4G25470	ATCBF2, C-REPEAT/DRE BINDING FACTOR 2, CBF2, DRE/CRT-BINDING PROTEIN 1C, DREB1C, FREEZING TOLERANCE QTL 4, FTQ4	Encodes a member of the DREB subfamily A-1 of ERF/AP2 transcription factor family (CBF2). The protein contains one AP2 domain. There are six members in this subfamily, including CBF1, CBF2, and CBF3. This gene is involved in response to low temperature, abscisic acid, and circadian rhythm. Overexpressing this gene leads to increased freeze tolerance and induces the expression level of 85 cold-ind…
LOC_Os03g05590	AP2-EREBP	DHS	4425	9.01	-98	AP2 domain containing protein, expressed	AT1G06160	OCTADECANOID-RESPONSIVE ARABIDOPSIS AP2/ERF 59, ORA59	encodes a member of the ERF (ethylene response factor) subfamily B-3 of ERF/AP2 transcription factor family. The protein contains one AP2 domain. There are 18 members in this subfamily including ATERF-1, ATERF-2, AND ATERF-5.
LOC_Os03g07940	AP2-EREBP	H3K4me3&DHS	6289	11.54	835	AP2 domain containing protein, expressed	AT1G72570		Integrase-type DNA-binding superfamily protein
LOC_Os03g15660	AP2-EREBP	H3K4me3&DHS	1147	3.61	956	AP2 domain containing protein, expressed	AT1G21910	DEHYDRATION RESPONSE ELEMENT-BINDING PROTEIN 26, DREB26	encodes a member of the DREB subfamily A-5 of ERF/AP2 transcription factor family. The protein contains one AP2 domain. There are 15 members in this subfamily including RAP2.1, RAP2.9 and RAP2.10.
LOC_Os03g19900	AP2-EREBP	H3K4me3&DHS	4720	11.22	2066	AP2 domain containing protein, expressed	AT5G10510	AIL6, AINTEGUMENTA-LIKE 6, PLETHORA 3, PLT3	Encodes an AP2-domain transcription factor involved in root stem cell identity and root development. It is also required to maintain high levels of PIN1 expression at the periphery of the meristem and modulate local auxin production in the central region of the SAM which underlies phyllotactic transitions.
LOC_Os03g22170	AP2-EREBP	NO	2722	4.41	694	AP2 domain containing protein, expressed	AT3G16770	ATEBP, EBP, ERF72, ETHYLENE RESPONSE FACTOR 72, ETHYLENE-RESPONSIVE ELEMENT BINDING PROTEIN, RAP2.3, RELATED TO AP2 3	Encodes a member of the ERF (ethylene response factor) subfamily B-2 of the plant specific ERF/AP2 transcription factor family (RAP2.3). The protein contains one AP2 domain. There are 5 members in this subfamily including RAP2.2 AND RAP2.12.It is localized to the nucleus and acts as a transcriptional activator through the GCC-box. It has been identified as a suppressor of Bax-induced cell death b…
LOC_Os04g32620	AP2-EREBP	H3K4me3	9884	8.5	1746	ethylene-responsive transcription factor ERF114, putative,	AT5G61890		encodes a member of the ERF (ethylene response factor) subfamily B-4 of ERF/AP2 transcription factor family. The protein contains one AP2 domain. There are 7 members in this subfamily.
LOC_Os04g32790	AP2-EREBP	DHS	6554	2.66	-1842	AP2 domain containing protein, expressed	AT5G13910	LEAFY PETIOLE, LEP	Encodes a member of the ERF (ethylene response factor) subfamily B-1 of ERF/AP2 transcription factor family (LEAFY PETIOLE). The protein contains one AP2 domain. There are 15 members in this subfamily including ATERF-3, ATERF-4, ATERF-7, and LEAFY PETIOLE. Acts as a positive regulator of gibberellic acid-induced germination.
LOC_Os04g42570	AP2-EREBP	DHS	7486	3.32	2134	AP2/EREBP transcription factor BABY BOOM, putative, expres	AT3G20840	PLETHORA 1, PLT1	Encodes a member of the AINTEGUMENTA-like (AIL) subclass of the AP2/EREBP family of transcription factors and is essential for quiescent center (QC) specification and stem cell activity. It is a key effector for establishment of the stem cell niche during embryonic pattern formation. It is transcribed in response to auxin accumulation and is dependent on auxin response transcription factors.
LOC_Os04g55970	AP2-EREBP	H3K4me3&DHS	10250	13.71	-376	AP2-like ethylene-responsive transcription factor AINTEGUM	AT5G57390	AIL5, AINTEGUMENTA-LIKE 5, CHO1, CHOTTO 1, EMBRYOMAKER, EMK, PLETHORA 5, PLT5	Encodes a member of the AP2 family of transcriptional regulators. May be involved in germination and seedling growth. Mutants are resistant to ABA analogs and are resistant to high nitrogen concentrations.essential for the developmental transition between the embryonic and vegetative phases in plants. Overexpression results in the formation of somatic embryos on cotyledons. It is also required to…
LOC_Os04g56150	AP2-EREBP	NO	2619	5.15	-391	AP2 domain containing protein	AT5G25190	ESE3, ETHYLENE AND SALT INDUCIBLE 3	encodes a member of the ERF (ethylene response factor) subfamily B-6 of ERF/AP2 transcription factor family. The protein contains one AP2 domain. There are 12 members in this subfamily including RAP2.11.
LOC_Os05g28350	AP2-EREBP	H3K4me3&DHS	4504	12.14	-1911	AP2 domain containing protein, expressed	AT2G40220	ABA INSENSITIVE 4, ABI4, ATABI4, GIN6, GLUCOSE INSENSITIVE 6, IMPAIRED SUCROSE INDUCTION 3, ISI3, SALOBRENO 5, SAN5, SIS5, SUCROSE UNCOUPLED 6, SUGAR-INSENSITIVE 5, SUN6	Encodes a member of the DREB subfamily A-3 of ERF/AP2 transcription factor family (ABI4). The protein contains one AP2 domain. There is only one member in this family. Involved in abscisic acid (ABA) signal transduction, ABA-mediated glucose response, and hexokinase-dependent sugar responses. Acts downstream of GUN1 in retrograde signaling. Expressed most abundantly in developing siliques and to …
LOC_Os05g29810	AP2-EREBP	DHS	4818	2.8	976	AP2 domain containing protein, expressed	AT3G16770	ATEBP, EBP, ERF72, ETHYLENE RESPONSE FACTOR 72, ETHYLENE-RESPONSIVE ELEMENT BINDING PROTEIN, RAP2.3, RELATED TO AP2 3	Encodes a member of the ERF (ethylene response factor) subfamily B-2 of the plant specific ERF/AP2 transcription factor family (RAP2.3). The protein contains one AP2 domain. There are 5 members in this subfamily including RAP2.2 AND RAP2.12.It is localized to the nucleus and acts as a transcriptional activator through the GCC-box. It has been identified as a suppressor of Bax-induced cell death b…
LOC_Os05g36100	AP2-EREBP	DHS	4299	9.46	3148	AP2 domain containing protein, expressed	AT5G50080	ERF110, ETHYLENE RESPONSE FACTOR 110	encodes a member of the ERF (ethylene response factor) subfamily B-4 of ERF/AP2 transcription factor family. The protein contains one AP2 domain and is phosphorylated in planta. There are 7 members in this subfamily.
LOC_Os06g06540	AP2-EREBP	DHS	4439	4.21	-1923	AP2 domain containing protein	AT4G23750	CRF2, CYTOKININ RESPONSE FACTOR 2, TARGET OF MONOPTEROS 3, TMO3	encodes a member of the ERF (ethylene response factor) subfamily B-5 of ERF/AP2 transcription factor family. The protein contains one AP2 domain. There are 7 members in this subfamily. Monopteros target gene.
LOC_Os06g07030	AP2-EREBP	H3K4me3	1514	2.89	-1716	AP2 domain containing protein, expressed	AT4G36900	DEAR4, DREB AND EAR MOTIF PROTEIN 4, RAP2.10, RELATED TO AP2 10	encodes a member of the DREB subfamily A-5 of ERF/AP2 transcription factor family (RAP2.10). The protein contains one AP2 domain. There are 16 members in this subfamily including RAP2.9 and RAP2.1.
LOC_Os06g09717	AP2-EREBP	NO	3142	3.33	294	ethylene-responsive transcription factor, putative	AT1G19210		encodes a member of the DREB subfamily A-5 of ERF/AP2 transcription factor family. The protein contains one AP2 domain. There are 15 members in this subfamily including RAP2.1, RAP2.9 and RAP2.10.
LOC_Os06g11940	AP2-EREBP	DHS	1336	5.37	400	dehydration-responsive element binding protein, putative,	AT1G19210		encodes a member of the DREB subfamily A-5 of ERF/AP2 transcription factor family. The protein contains one AP2 domain. There are 15 members in this subfamily including RAP2.1, RAP2.9 and RAP2.10.
LOC_Os06g40150	AP2-EREBP	DHS	2246	4.72	-500	AP2 domain containing protein, expressed	AT1G15360	ATSHN1, SHINE 1, SHN1, WAX INDUCER 1, WIN1	Encodes a member of the ERF (ethylene response factor) subfamily B-6 of ERF/AP2 transcription factor family. The protein contains one AP2 domain. There are 12 members in this subfamily including RAP2.11. This gene is involved in wax biosynthesis. Over-expression of the gene results in glossy leaf phenotype and increased drought tolerance. Two closely related genes, AT5G25390 and AT5G11190 have si…
LOC_Os06g44750	AP2-EREBP	H3K4me3&DHS	33468	16.59	-1603	AP2 domain containing protein, expressed	AT5G57390	AIL5, AINTEGUMENTA-LIKE 5, CHO1, CHOTTO 1, EMBRYOMAKER, EMK, PLETHORA 5, PLT5	Encodes a member of the AP2 family of transcriptional regulators. May be involved in germination and seedling growth. Mutants are resistant to ABA analogs and are resistant to high nitrogen concentrations.essential for the developmental transition between the embryonic and vegetative phases in plants. Overexpression results in the formation of somatic embryos on cotyledons. It is also required to…
LOC_Os07g03250	AP2-EREBP	NO	5348	5.71	2412	AP2-like ethylene-responsive transcription factor PLETHORA	AT4G37750	AINTEGUMENTA, ANT, CKC, CKC1, COMPLEMENTING A PROTEIN KINASE C MUTANT 1, DRAGON, DRG	ANT is required for control of cell proliferation and encodes a putative transcriptional regulator similar to AP2. Loss of function alleles have reduced fertility, abnormal ovules and abnormal lateral organs. Expressed specifically in the chalaza and in floral organ primordia.
LOC_Os07g47330	AP2-EREBP	H3K4me3&DHS	5585	5.53	140	AP2 domain containing protein, expressed	AT5G18560	PUCHI	Encodes PUCHI, a member of the ERF (ethylene response factor) subfamily B-1 of ERF/AP2 transcription factor family. The protein contains one AP2 domain. There are 15 members in this subfamily including ATERF-3, ATERF-4, ATERF-7, and leafy petiole. PUCHI is required for morphogenesis in the early lateral root primordium of Arabidopsis. Expressed in early floral meristem (stage 1 to 2). Required fo…
LOC_Os08g07440	AP2-EREBP	H3K4me3	1013	2.14	-1881	AP2 domain containing protein, expressed	AT5G57390	AIL5, AINTEGUMENTA-LIKE 5, CHO1, CHOTTO 1, EMBRYOMAKER, EMK, PLETHORA 5, PLT5	Encodes a member of the AP2 family of transcriptional regulators. May be involved in germination and seedling growth. Mutants are resistant to ABA analogs and are resistant to high nitrogen concentrations.essential for the developmental transition between the embryonic and vegetative phases in plants. Overexpression results in the formation of somatic embryos on cotyledons. It is also required to…
LOC_Os08g07700	AP2-EREBP	H3K4me3	3595	3.96	-74	AP2 domain containing protein, expressed	AT5G13910	LEAFY PETIOLE, LEP	Encodes a member of the ERF (ethylene response factor) subfamily B-1 of ERF/AP2 transcription factor family (LEAFY PETIOLE). The protein contains one AP2 domain. There are 15 members in this subfamily including ATERF-3, ATERF-4, ATERF-7, and LEAFY PETIOLE. Acts as a positive regulator of gibberellic acid-induced germination.
LOC_Os08g41030	AP2-EREBP	NO	2595	3.88	-1011	AP2 domain containing protein, expressed
LOC_Os08g44960	AP2-EREBP	NO	5387	4.65	254	AP2 domain containing protein	AT1G04370	ATERF14, ERF14, ETHYLENE-RESPONSIVE ELEMENT BINDING FACTOR 14	encodes a member of the ERF (ethylene response factor) subfamily B-3 of ERF/AP2 transcription factor family. The protein contains one AP2 domain. There are 18 members in this subfamily including ATERF-1, ATERF-2, AND ATERF-5.
LOC_Os08g45110	AP2-EREBP	DHS	5294	4.48	662	AP2 domain containing protein, expressed	AT5G18450		encodes a member of the DREB subfamily A-2 of ERF/AP2 transcription factor family. The protein contains one AP2 domain. There are eight members in this subfamily including DREB2A AND DREB2B that are involved in response to drought.
LOC_Os09g28440	AP2-EREBP	NO	1677	5.77	424	AP2 domain containing protein, expressed	AT4G34410	REDOX RESPONSIVE TRANSCRIPTION FACTOR 1, RRTF1	encodes a member of the ERF (ethylene response factor) subfamily B-3 of ERF/AP2 transcription factor family. The protein contains one AP2 domain. There are 18 members in this subfamily including ATERF-1, ATERF-2, AND ATERF-5.
LOC_Os09g39810	AP2-EREBP	NO	1207	3.08	175	AP2 domain containing protein	AT5G43410		encodes a member of the ERF (ethylene response factor) subfamily B-3 of ERF/AP2 transcription factor family. The protein contains one AP2 domain. There are 18 members in this subfamily including ATERF-1, ATERF-2, AND ATERF-5.
LOC_Os10g25170	AP2-EREBP	NO	1454	4.61	-99	AP2 domain containing protein, expressed	AT1G72360	ATERF73, ERF73, ETHYLENE RESPONSE FACTOR 73, HRE1, HYPOXIA RESPONSIVE ERF (ETHYLENE RESPONSE FACTOR) 1	Encodes a member of the ERF (ethylene response factor) subfamily B-2 of ERF/AP2 transcription factor family. The protein contains one AP2 domain. There are 5 members in this subfamily including RAP2.2 AND RAP2.12.
LOC_Os10g38000	AP2-EREBP	NO	2617	3.52	-1068	dehydration-responsive element-binding protein, putative	AT5G11590	TINY2	encodes a member of the DREB subfamily A-4 of ERF/AP2 transcription factor family. The protein contains one AP2 domain. There are 17 members in this subfamily including TINY.
LOC_Os11g06770	AP2-EREBP	NO	2035	5.72	614	ethylene-responsive transcription factor ERF110, putative,	AT5G50080	ERF110, ETHYLENE RESPONSE FACTOR 110	encodes a member of the ERF (ethylene response factor) subfamily B-4 of ERF/AP2 transcription factor family. The protein contains one AP2 domain and is phosphorylated in planta. There are 7 members in this subfamily.
LOC_Os11g13840	AP2-EREBP	NO	1539	3.3	-522	AP2 domain containing protein, expressed	AT5G25810	TINY, TNY	encodes a member of the DREB subfamily A-4 of ERF/AP2 transcription factor family (TINY). The protein contains one AP2 domain. There are 17 members in this subfamily including TINY. Ectopic or overexpression of this gene in a Ds tagged line has reduced cell expansion. The expression of this gene is induced by ethylene and light and appears to stimulate cytokinin biosynthesis.
LOC_Os11g19060	AP2-EREBP	H3K4me3&DHS	14796	13.71	1424	BABY BOOM 1, putative, expressed	AT5G17430	BABY BOOM, BBM	Encodes an AP2-domain containing protein similar to ANT. Expressed in embryos and lateral root primordium.
LOC_Os12g39330	AP2-EREBP	H3K4me3	1059	2.49	-1171	AP2 domain containing protein, expressed	AT5G19790	RAP2.11, RELATED TO AP2 11	encodes a member of the ERF (ethylene response factor) subfamily B-6 of ERF/AP2 transcription factor family (RAP2.11). The protein contains one AP2 domain. There are 12 members in this subfamily including RAP2.11.
LOC_Os06g23050	AP2-EREBP	NO	5782	2.1	-922	expressed protein	AT1G71450		encodes a member of the DREB subfamily A-4 of ERF/AP2 transcription factor family. The protein contains one AP2 domain. There are 17 members in this subfamily including TINY.
LOC_Os04g59430	ARF	H3K4me3&DHS	1971	2.89	1404	auxin response factor, putative, expressed	AT4G30080	ARF16, AUXIN RESPONSE FACTOR 16	Involved in root cap cell differentiation. Gene expression is regulated by mir160.Located in the nucleus.
LOC_Os06g43910	ARR-B	NO	1895	3.57	-191	two-component response regulator, putative	AT2G25180	ARR12, RESPONSE REGULATOR 12, RR12	Encodes an Arabidopsis response regulator (ARR) protein that acts in concert with other type-B ARRs in the cytokinin signaling pathway. Also involved in cytokinin-dependent inhibition of hypocotyl elongation and cytokinin-dependent greening and shooting in tissue culture.
LOC_Os08g35670	ARR-B	NO	12580	3.58	-361	expressed protein	AT4G31920	ARR10, RESPONSE REGULATOR 10, RR10	Encodes an Arabidopsis response regulator (ARR) protein that acts in concert with other type-B ARRs in the cytokinin signaling pathway. Also involved in cytokinin-dependent inhibition of hypocotyl elongation and cytokinin-dependent greening and shooting in tissue culture.
LOC_Os01g18360	AUX/IAA	DHS	3655	10.5	25	OsIAA4 - Auxin-responsive Aux/IAA gene family member, expr	AT3G62100	IAA30, INDOLE-3-ACETIC ACID INDUCIBLE 30	Encodes a member of the Aux/IAA family of proteins implicated in auxin signaling. IAA30 lacks the conserved degron (domain II) found in many family members. IAA30 transcripts are induced by auxin treatment and accumulate preferentially in the quiescent center cells of the root meristem. Overexpression of IAA30 leads to defects in gravitropism, root development, root meristem maintenance, and coty…
LOC_Os02g13520	AUX/IAA	DHS	1094	2.76	486	OsIAA7 - Auxin-responsive Aux/IAA gene family member, expr	AT3G16500	IAA26, INDOLE-3-ACETIC ACID INDUCIBLE 26, PAP1, PHYTOCHROME-ASSOCIATED PROTEIN 1	phytochrome-associated protein 1 (PAP1)
LOC_Os06g07040	AUX/IAA	H3K4me3	1782	6.57	492	OsIAA20 - Auxin-responsive Aux/IAA gene family member, exp	AT3G17600	IAA31, INDOLE-3-ACETIC ACID INDUCIBLE 31	Encodes a member of the Aux/IAA family of proteins implicated in auxin signaling. IAA31 shares several residues with the conserved domain II region, believed to act as a degron in many of the rapidly degraded Aux/IAA family members. An IAA31 fusion protein is quite long-lived, but can be degraded more rapidly in the presence of auxin. Unlike many other family members, IAA31 transcript levels do n…
LOC_Os06g39590	AUX/IAA	NO	1454	3.07	1014	OsIAA23 - Auxin-responsive Aux/IAA gene family member, exp	AT3G23050	AUXIN RESISTANT 2, AXR2, IAA7, INDOLE-3-ACETIC ACID 7	Transcription regulator acting as repressor of auxin-inducible gene expression. Plays role in the control of gravitropic growth and development in light-grown seedlings. Auxin induces the degradation of the protein in a dosage-dependent manner in a process mediated by AtRac1. Auxin induced the relocalization of the protein within the nucleus from a diffused nucleoplasmic pattern to a discrete par…
LOC_Os09g35870	AUX/IAA	DHS	1562	4.97	604	OsIAA26 - Auxin-responsive Aux/IAA gene family member, exp	AT4G29080	IAA27, INDOLE-3-ACETIC ACID INDUCIBLE 27, PAP2, PHYTOCHROME-ASSOCIATED PROTEIN 2	phytochrome-associated protein 2 (PAP2)
LOC_Os02g13900	BES1	NO	4688	9.22	-1731	BES1/BZR1 homolog protein, putative, expressed	AT1G78700	BEH4, BES1/BZR1 HOMOLOG 4	BES1/BZR1 homolog 4 (BEH4)
LOC_Os01g09900	bHLH	H3K4me3	7391	7.02	293	helix-loop-helix DNA-binding domain containing protein, ex	AT5G56960		basic helix-loop-helix (bHLH) DNA-binding family protein
LOC_Os01g09990	bHLH	NO	15547	12.27	2103	helix-loop-helix DNA-binding domain containing protein, ex	AT5G56960		basic helix-loop-helix (bHLH) DNA-binding family protein
LOC_Os01g18870	bHLH	NO	6933	2.94	1687	helix-loop-helix DNA-binding domain containing protein, ex	AT2G31210		basic helix-loop-helix (bHLH) DNA-binding superfamily protein
LOC_Os01g56690	bHLH	NO	3716	3.79	769	helix-loop-helix DNA-binding domain containing protein, ex
LOC_Os01g57580	bHLH	NO	9354	3.64	812	bHelix-loop-helix transcription factor, putative, expresse	AT3G20640		basic helix-loop-helix (bHLH) DNA-binding superfamily protein
LOC_Os02g12820	bHLH	NO	1608	3.35	154	helix-loop-helix DNA-binding domain containing protein, ex	AT5G56960		basic helix-loop-helix (bHLH) DNA-binding family protein
LOC_Os02g13670	bHLH	NO	8286	3.51	751	helix-loop-helix DNA-binding domain containing protein	AT4G20970		basic helix-loop-helix (bHLH) DNA-binding superfamily protein
LOC_Os02g15760	bHLH	NO	11330	3.16	478	helix-loop-helix DNA-binding domain containing protein	AT5G53210	SPCH, SPEECHLESS	Encodes a basic helix-loop-helix (bHLH) transcription factor that is necessary and sufficient for the asymmetric divisions that establish the stomatal lineage in Arabidopsis thaliana. Expression of SPCH in young epidermal cells allows these cells to make asymmetric divisions. SPCH is a substrate of a kinase MPK3 and MPK6.
LOC_Os02g48060	bHLH	H3K4me3&DHS	3010	6.35	-1176	helix-loop-helix DNA-binding domain containing protein, ex	AT1G66470	ATRHD6, RHD6, ROOT HAIR DEFECTIVE6	ROOT HAIR DEFECTIVE6 (RHD6)
LOC_Os03g15440	bHLH	H3K4me3&DHS	8816	12.83	1038	basic helix-loop-helix, putative, expressed	AT1G68810		basic helix-loop-helix (bHLH) DNA-binding superfamily protein
LOC_Os03g46860	bHLH	NO	8853	2.77	1287	helix-loop-helix DNA-binding protein, putative, expressed	AT4G37850		basic helix-loop-helix (bHLH) DNA-binding superfamily protein
LOC_Os03g55550	bHLH	NO	1237	2.27	913	helix-loop-helix DNA-binding domain containing protein	AT2G14760		basic helix-loop-helix (bHLH) DNA-binding superfamily protein
LOC_Os04g47040	bHLH	DHS	14304	8.49	3490	anthocyanin regulatory Lc protein, putative, expressed	AT1G63650	ATEGL3, ATMYC-2, EGL1, EGL3, ENHANCER OF GLABRA 3	Mutant has reduced trichomes, anthocyanin, and seed coat mucilage and abnormally patterned stomates. Encodes a bHLH Transcription Factor 1. The protein is functionally redundant with GL3 and TT8 and interacts with TTG1, the myb proteins GL1, PAP1 and 2, CPC and TRY, and it will form heterodimers with GL3. Expression in N (non-hair cell forming) cell layers is negatively regulated by WER. Expressi…
LOC_Os04g47059	bHLH	H3K4me3&DHS	4456	4.69	-1164	TRANSPARENT TESTA 8, putative, expressed	AT4G09820	ATTT8, BHLH42, TRANSPARENT TESTA 8, TT8	TT8 is a regulation factor that acts in a concerted action with TT1, PAP1 and TTG1 on the regulation of flavonoid pathways, namely proanthocyanidin and anthocyanin biosynthesis. Affects dihydroflavonol 4-reductase gene expression. It is thought that a ternary complex composed of TT2, TT8 and TTG1 is necessary for correct expression of BAN in seed endothelium. Also important for important for marg…
LOC_Os04g47080	bHLH	NO	14472	3.28	2069	anthocyanin regulatory Lc protein, putative, expressed	AT1G63650	ATEGL3, ATMYC-2, EGL1, EGL3, ENHANCER OF GLABRA 3	Mutant has reduced trichomes, anthocyanin, and seed coat mucilage and abnormally patterned stomates. Encodes a bHLH Transcription Factor 1. The protein is functionally redundant with GL3 and TT8 and interacts with TTG1, the myb proteins GL1, PAP1 and 2, CPC and TRY, and it will form heterodimers with GL3. Expression in N (non-hair cell forming) cell layers is negatively regulated by WER. Expressi…
LOC_Os04g52770	bHLH	H3K4me3&DHS	2046	4.41	2412	helix-loop-helix DNA-binding domain containing protein, ex	AT2G20180	PHY-INTERACTING FACTOR 1, PHYTOCHROME INTERACTING FACTOR 3-LIKE 5, PIF1, PIL5	Encodes a novel Myc-related bHLH transcription factor that has transcriptional activation activity in the dark. It is a key negative regulator of phytochrome-mediated seed germination and acts by inhibiting chlorophyll biosynthesis, light-mediated suppression of hypocotyl elongation and far-red light-mediated suppression of seed germination, and promoting negative gravitropism in hypocotyls. Ligh…
LOC_Os05g06520	bHLH	DHS	3466	4.94	-442	helix-loop-helix DNA-binding domain containing protein
LOC_Os05g51820	bHLH	H3K4me3	3647	4.89	715	helix-loop-helix DNA-binding protein, putative	AT3G06120	MUTE	Encodes a basic helix-loop-helix (bHLH) protein that controls meristemoid differentiation during stomatal development. In the absence of MUTE, meristemoids abort after excessive asymmetric divisions and fail to differentiate stomata.
LOC_Os06g33450	bHLH	NO	16714	2.95	1611	helix-loop-helix DNA-binding domain containing protein, ex	AT5G53210	SPCH, SPEECHLESS	Encodes a basic helix-loop-helix (bHLH) transcription factor that is necessary and sufficient for the asymmetric divisions that establish the stomatal lineage in Arabidopsis thaliana. Expression of SPCH in young epidermal cells allows these cells to make asymmetric divisions. SPCH is a substrate of a kinase MPK3 and MPK6.
LOC_Os08g33590	bHLH	H3K4me3&DHS	15082	15.07	2547	basic helix-loop-helix, putative, expressed	AT1G68810		basic helix-loop-helix (bHLH) DNA-binding superfamily protein
LOC_Os08g37290	bHLH	H3K4me3&DHS	936	3.93	101	basic helix-loop-helix, putative, expressed	AT4G00870		basic helix-loop-helix (bHLH) DNA-binding superfamily protein
LOC_Os08g43070	bHLH	NO	2671	3.76	-863	helix-loop-helix DNA-binding domain containing protein	AT5G46760	MYC3	MYC3 is a JAZ-interacting transcription factor that act together with MYC2 and MYC4 to activate JA-responses.
LOC_Os09g24490	bHLH	H3K4me3&DHS	11711	10.59	-440	basic helix-loop-helix family protein, putative, expressed	AT1G68810		basic helix-loop-helix (bHLH) DNA-binding superfamily protein
LOC_Os09g25040	bHLH	DHS	7806	4.62	-1019	joka8, putative, expressed	AT2G24260	LJRHL1-LIKE 1, LRL1	Encodes a basic helix-loop-helix (bHLH) protein that regulates root hair development. One of the three Arabidopsis homologs of the Lotus japonicus ROOTHAIRLESS1 (LjRHL1) gene: At2g24260 (AtLRL1), At4g30980 (AtLRL2), and At5g58010 (AtLRL3).
LOC_Os09g28900	bHLH	NO	4362	3.1	72	basic helix-loop-helix, putative	AT3G56770		basic helix-loop-helix (bHLH) DNA-binding superfamily protein
LOC_Os09g29360	bHLH	DHS	3848	3.17	-145	helix-loop-helix DNA-binding protein, putative, expressed	AT1G22490		basic helix-loop-helix (bHLH) DNA-binding superfamily protein
LOC_Os10g01530	bHLH	NO	4592	3.06	-335	helix-loop-helix DNA-binding domain containing protein, ex	AT2G22750		basic helix-loop-helix (bHLH) DNA-binding superfamily protein
LOC_Os10g23050	bHLH	DHS	3911	3.39	1446	helix-loop-helix DNA-binding protein, putative, expressed	AT1G72210		basic helix-loop-helix (bHLH) DNA-binding superfamily protein
LOC_Os10g39750	bHLH	NO	6645	4.5	-249	inducer of CBF expression 2, putative, expressed	AT5G65640	BETA HLH PROTEIN 93, BHLH093	beta HLH protein 93 (bHLH093)
LOC_Os11g15210	bHLH	NO	5914	2.92	1427	anthocyanin regulatory Lc protein, putative	AT1G63650	ATEGL3, ATMYC-2, EGL1, EGL3, ENHANCER OF GLABRA 3	Mutant has reduced trichomes, anthocyanin, and seed coat mucilage and abnormally patterned stomates. Encodes a bHLH Transcription Factor 1. The protein is functionally redundant with GL3 and TT8 and interacts with TTG1, the myb proteins GL1, PAP1 and 2, CPC and TRY, and it will form heterodimers with GL3. Expression in N (non-hair cell forming) cell layers is negatively regulated by WER. Expressi…
LOC_Os11g39000	bHLH	NO	4915	4.18	-606	helix-loop-helix DNA-binding domain containing protein, ex	AT5G39860	BANQUO 1, BASIC HELIX-LOOP-HELIX PROTEIN 136, BHLH136, BNQ1, PACLOBUTRAZOL RESISTANCE1, PRE1	Encodes PRE1 (PACLOBUTRAZOL RESISTANCE1). PRE1 and IBH1 form a pair of antagonistic HLH/bHLH transcription factors that function downstream of BZR1 to mediate brassinosteroid regulation of cell elongation. BNQ1 is directly and negatively regulated by AP3 and PI in petals.Required for appropriate regulation of flowering time.
LOC_Os12g40590	bHLH	DHS	18918	8.87	2854	helix-loop-helix DNA-binding domain containing protein, ex	AT4G28800		basic helix-loop-helix (bHLH) DNA-binding superfamily protein
LOC_Os12g43620	bHLH	DHS	10541	2.94	344	helix-loop-helix DNA-binding domain containing protein	AT4G37850		basic helix-loop-helix (bHLH) DNA-binding superfamily protein
LOC_Os01g39430	bHLH	NO	8876	4.36	-80	anthocyanin regulatory protein, putative	AT5G41315	GL3, GLABRA 3, GLABROUS 3, MYC6.2	encodes a basic helix loop helix domain protein that interacts with GL1 in trichome development.
LOC_Os01g39560	bHLH	NO	8001	3.33	3499	anthocyanin regulatory protein, putative	AT1G63650	ATEGL3, ATMYC-2, EGL1, EGL3, ENHANCER OF GLABRA 3	Mutant has reduced trichomes, anthocyanin, and seed coat mucilage and abnormally patterned stomates. Encodes a bHLH Transcription Factor 1. The protein is functionally redundant with GL3 and TT8 and interacts with TTG1, the myb proteins GL1, PAP1 and 2, CPC and TRY, and it will form heterodimers with GL3. Expression in N (non-hair cell forming) cell layers is negatively regulated by WER. Expressi…
LOC_Os04g53990	bHLH	DHS	4159	2.21	1540	ethylene-responsive protein related, putative, expressed	AT1G61660		basic helix-loop-helix (bHLH) DNA-binding superfamily protein
LOC_Os07g11020	bHLH	DHS	6451	3.42	1156	rc - bHLH transcription factor regulating proanthocyanidin	AT4G09820	ATTT8, BHLH42, TRANSPARENT TESTA 8, TT8	TT8 is a regulation factor that acts in a concerted action with TT1, PAP1 and TTG1 on the regulation of flavonoid pathways, namely proanthocyanidin and anthocyanin biosynthesis. Affects dihydroflavonol 4-reductase gene expression. It is thought that a ternary complex composed of TT2, TT8 and TTG1 is necessary for correct expression of BAN in seed endothelium. Also important for important for marg…
LOC_Os08g08160	bHLH	NO	8949	3.26	1408	expressed protein	AT1G61660		basic helix-loop-helix (bHLH) DNA-binding superfamily protein
LOC_Os11g34470	bHLH	NO	2428	3.48	1164	hypothetical protein	AT2G41130		basic helix-loop-helix (bHLH) DNA-binding superfamily protein
LOC_Os01g55150	bZIP	DHS	1161	3.13	1047	bZIP transcription factor domain containing protein, expre	AT3G58120	ATBZIP61, BZIP61	Encodes a member of the BZIP family of transcription factors. Forms heterodimers with the related protein AtbZIP34. Binds to G-boxes in vitro and is localized to the nucleus in onion epidermal cells.
LOC_Os01g64020	bZIP	DHS	1532	3.18	747	transcription factor, putative, expressed	AT1G08320	BZIP21, TGA9, TGACG (TGA) MOTIF-BINDING PROTEIN 9	bZIP transcription factor family protein
LOC_Os02g10140	bZIP	NO	13658	3.16	947	bZIP transcription factor domain containing protein	AT5G06839	BZIP65, TGA10, TGACG (TGA) MOTIF-BINDING PROTEIN 10	bZIP transcription factor family protein
LOC_Os03g03550	bZIP	H3K4me3&DHS	2431	3.1	-1623	bZIP family transcription factor, putative, expressed	AT4G38900		Basic-leucine zipper (bZIP) transcription factor family protein
LOC_Os06g39960	bZIP	NO	4783	2.84	1015	bZIP transcription factor domain containing protein, expre	AT5G11260	ELONGATED HYPOCOTYL 5, HY5, REVERSAL OF THE DET PHENOTYPE 5, TED 5	Basic leucine zipper (bZIP) transcription factor. Nuclear localization. Involved in light-regulated transcriptional activation of G-box-containing promoters. Negatively regulated by Cop1. Although cytokinins do not appear to affect the gene's promoter activity, they appear to stabilize the protein. HY5 plays a role in anthocyanin accumulation in far-red light and blue light, but not in red light …
LOC_Os07g03220	bZIP	NO	1016	3.69	-1046	bZIP transcription factor domain containing protein, expre
LOC_Os08g43600	bZIP	NO	1708	3.03	489	bZIP transcription factor domain containing protein, expre	AT2G36270	ABA INSENSITIVE 5, ABI5, ATABI5, GIA1, GROWTH-INSENSITIVITY TO ABA 1	Encodes a member of the basic leucine zipper transcription factor family, involved in ABA signalling during seed maturation and germination. The Arabidopsis abscisic acid (ABA)-insensitive abi5 mutants have pleiotropic defects in ABA response, including decreased sensitivity to ABA inhibition of germination and altered expression of some ABA-regulated genes. Comparison of seed and ABA-inducible v…
LOC_Os09g31390	bZIP	NO	12111	4.12	705	transcription factor, putative, expressed	AT5G06839	BZIP65, TGA10, TGACG (TGA) MOTIF-BINDING PROTEIN 10	bZIP transcription factor family protein
LOC_Os11g05480	bZIP	NO	6871	13.15	2680	transcription factor, putative, expressed	AT1G08320	BZIP21, TGA9, TGACG (TGA) MOTIF-BINDING PROTEIN 9	bZIP transcription factor family protein
LOC_Os12g05680	bZIP	DHS	3146	6.25	1253	transcription factor, putative, expressed	AT1G08320	BZIP21, TGA9, TGACG (TGA) MOTIF-BINDING PROTEIN 9	bZIP transcription factor family protein
LOC_Os08g44900	bZIP	NO	1788	3.12	186	conserved hypothetical protein	AT1G68640	PAN, PERIANTHIA, TGA8, TGACG SEQUENCE-SPECIFIC BINDING PROTEIN 8	Encodes bZIP-transcription factor. Mutant plants have extra floral organs. PAN is essential for AG activation in early flowers of short-day-grown plants.
LOC_Os03g50310	C2C2-CO-like	NO	2688	3.26	1859	CCT/B-box zinc finger protein, putative, expressed	AT1G25440	B-BOX DOMAIN PROTEIN 15, BBX15	B-box type zinc finger protein with CCT domain
LOC_Os01g09720	C2C2-Dof	NO	1323	2.89	-1163	dof zinc finger domain containing protein, putative	AT4G38000	DNA BINDING WITH ONE FINGER 4.7, DOF4.7	DNA binding with one finger 4.7 (DOF4.7)
LOC_Os01g64590	C2C2-Dof	NO	9683	6.64	-762	dof zinc finger domain containing protein, putative, expre	AT3G52440		Dof-type zinc finger DNA-binding family protein
LOC_Os02g15350	C2C2-Dof	NO	5100	2.35	1424	dof zinc finger domain containing protein, putative, expre	AT3G52440		Dof-type zinc finger DNA-binding family protein
LOC_Os02g47810	C2C2-Dof	H3K4me3	5853	5.52	2598	dof zinc finger domain containing protein, putative, expre	AT5G62940	DNA BINDING WITH ONE FINGER 5.6, DOF5.6, HCA2, HIGH CAMBIAL ACTIVITY2	HCA2 induces the formation of interfascicular cambium and regulates vascular tissue development in the aerial parts of the plant. Evidence from both gain of function and dominant negative alleles.
LOC_Os03g16850	C2C2-Dof	DHS	4590	4.72	-1796	dof zinc finger domain containing protein, putative	AT3G55370	OBF-BINDING PROTEIN 3, OBP3	Encodes a nuclear localized Dof domain containing transcription factor expressed primarily in roots. Responsive to salicylic acid. Transgenic overexpressors have yellow leaves and short, defective roots.
LOC_Os03g42200	C2C2-Dof	H3K4me3	1237	3.97	1100	dof zinc finger domain containing protein, putative, expre	AT1G51700	ADOF1, DOF ZINC FINGER PROTEIN 1, DOF1	Encodes dof zinc finger protein (adof1).
LOC_Os03g55610	C2C2-Dof	H3K4me3&DHS	13147	4.54	-1322	dof zinc finger domain containing protein, putative, expre	AT1G07640	OBP2, UAS-TAGGED ROOT PATTERNING3, URP3	A member of the DOF transcription factors. Prominently expressed in the phloem of leaves and other organs. Expression is induced by wounding, MeJA and insect feeding. Upregulates glucosinolate biosynthesis.
LOC_Os04g47990	C2C2-Dof	DHS	4049	3.84	-702	dof zinc finger domain containing protein, putative, expre	AT4G24060		Dof-type zinc finger DNA-binding family protein
LOC_Os04g58190	C2C2-Dof	DHS	1077	4.97	141	dof zinc finger domain containing protein, putative, expre	AT5G66940		Dof-type zinc finger DNA-binding family protein
LOC_Os05g02150	C2C2-Dof	DHS	10648	4.83	1883	expressed protein	AT3G55370	OBF-BINDING PROTEIN 3, OBP3	Encodes a nuclear localized Dof domain containing transcription factor expressed primarily in roots. Responsive to salicylic acid. Transgenic overexpressors have yellow leaves and short, defective roots.
LOC_Os10g35300	C2C2-Dof	DHS	1190	5.45	140	dof zinc finger domain containing protein, putative, expre	AT2G46590	DAG2, DOF AFFECTING GERMINATION 2	encodes a protein containing Dof zinc finger motifs. expression is limited to vascular system of the mother plant. recessive mutation is inherited as maternal-effect and expression is not detected in the embryo. mutants are defective in seed germination. mutants are more dependent on light and cold treatment and less sensitive to gibberellin during seed germination.
LOC_Os12g39990	C2C2-Dof	NO	4210	2.84	-1767	dof zinc finger domain containing protein, putative	AT1G51700	ADOF1, DOF ZINC FINGER PROTEIN 1, DOF1	Encodes dof zinc finger protein (adof1).
LOC_Os01g47360	C2C2-GATA	H3K4me3&DHS	5703	8.5	-656	GATA zinc finger domain containing protein	AT2G18380	GATA TRANSCRIPTION FACTOR 20, GATA20, HANABA TARANU LIKE 1, HANL1	Encodes a member of the GATA factor family of zinc finger transcription factors.
LOC_Os05g49280	C2C2-GATA	NO	4708	4.87	-1899	GATA zinc finger domain containing protein, expressed	AT3G50870	GATA TRANSCRIPTION FACTOR 18, GATA18, HAN, HANABA TANARU, MNP, MONOPOLE	Encodes a GATA transcriptional regulator required to position the proembryo boundary in the early embryo. Regulates shoot apical meristem and flower development.
LOC_Os05g50270	C2C2-GATA	H3K4me3&DHS	2013	4.73	-371	GATA zinc finger domain containing protein, expressed	AT4G36620	GATA TRANSCRIPTION FACTOR 19, GATA19, HANABA TARANU LIKE 2, HANL2	Encodes a member of the GATA factor family of zinc finger transcription factors.
LOC_Os11g08410	C2C2-GATA	H3K4me3	10315	4.37	-1809	GATA zinc finger domain containing protein	AT4G36240	GATA TRANSCRIPTION FACTOR 7, GATA7	Encodes a member of the GATA factor family of zinc finger transcription factors.
LOC_Os02g42950	C2C2-YABBY	DHS	9037	4.21	1155	YABBY domain containing protein, putative, expressed	AT2G45190	ABNORMAL FLORAL ORGANS, AFO, FIL, FILAMENTOUS FLOWER, YAB1, YABBY1	Encodes a member of the YABBY family of transcriptional regulators that is involved in abaxial cell type specification in leaves and fruits. YAB1 acts in a non-cell autonomous fashion within the meristem to affect phyllotactic patterning. The non-autonomous effect on the central region of the meristem is mediated through the activity if Lateral Suppressor (LAS).
LOC_Os03g44710	C2C2-YABBY	DHS	8168	2.9	3701	YABBY domain containing protein, putative, expressed	AT2G45190	ABNORMAL FLORAL ORGANS, AFO, FIL, FILAMENTOUS FLOWER, YAB1, YABBY1	Encodes a member of the YABBY family of transcriptional regulators that is involved in abaxial cell type specification in leaves and fruits. YAB1 acts in a non-cell autonomous fashion within the meristem to affect phyllotactic patterning. The non-autonomous effect on the central region of the meristem is mediated through the activity if Lateral Suppressor (LAS).
LOC_Os04g45330	C2C2-YABBY	NO	15631	4.13	-1878	YABBY domain containing protein, putative, expressed	AT2G45190	ABNORMAL FLORAL ORGANS, AFO, FIL, FILAMENTOUS FLOWER, YAB1, YABBY1	Encodes a member of the YABBY family of transcriptional regulators that is involved in abaxial cell type specification in leaves and fruits. YAB1 acts in a non-cell autonomous fashion within the meristem to affect phyllotactic patterning. The non-autonomous effect on the central region of the meristem is mediated through the activity if Lateral Suppressor (LAS).
LOC_Os07g06620	C2C2-YABBY	NO	15771	3.75	1809	YABBY domain containing protein, putative, expressed	AT1G08465	YAB2, YABBY2	Member of the YABBY family of Arabidopsis proteins involved in the abaxial cell fate specification in lateral organs
LOC_Os01g57650	C2H2	DHS	931	3.45	1338	ZOS1-12 - C2H2 zinc finger protein, expressed	AT5G54630		zinc finger protein-related
LOC_Os01g63980	C2H2	DHS	5726	4.05	1007	ZOS1-17 - C2H2 zinc finger protein, expressed	AT3G20880	WIP DOMAIN PROTEIN 4, WIP4	WIP domain protein 4 (WIP4)
LOC_Os01g66570	C2H2	NO	3505	2.08	-70	ZOS1-19 - C2H2 zinc finger protein	AT3G46080		C2H2-type zinc finger family protein
LOC_Os01g70870	C2H2	NO	2463	4.89	425	ZOS1-23 - C2H2 zinc finger protein, expressed	AT3G50700	ATIDD2, IDD2, INDETERMINATE(ID)-DOMAIN 2	zinc finger protein, similar to maize Indeterminate1 (ID1)
LOC_Os02g44130	C2H2	NO	4344	3.23	401	ZOS2-14 - C2H2 zinc finger protein, expressed	AT3G60580		C2H2-like zinc finger protein
LOC_Os03g60570	C2H2	H3K4me3	2318	6.01	807	ZOS3-22 - C2H2 zinc finger protein, expressed	AT2G28710		C2H2-type zinc finger family protein
LOC_Os04g08600	C2H2	NO	4596	4.18	3436	ZOS4-05 - C2H2 zinc finger protein	AT3G23130	FLO10, FLORAL DEFECTIVE 10, FLORAL ORGAN NUMBER 1, FON1, SUP, SUPERMAN	Flower-specific gene controlling the boundary of the stamen and carpel whorls. Similar to zinc finger transcription factors.
LOC_Os04g36650	C2H2	NO	1356	2.83	-367	ZOS4-06 - C2H2 zinc finger protein, expressed	AT5G57520	ATZFP2, ZFP2, ZINC FINGER PROTEIN 2	Encodes a zinc finger protein containing only a single zinc finger.
LOC_Os04g39520	C2H2	DHS	5518	3.29	1832	ZOS4-08 - C2H2 zinc finger protein	AT2G17180	DAZ1, DUO1-ACTIVATED ZINC FINGER 1	Target promoter of the male germline-specific transcription factor DUO1.
LOC_Os04g50070	C2H2	NO	2280	2.79	-1245	ZOS4-13 - C2H2 zinc finger protein	AT2G37740	ATZFP10, ZFP10, ZINC-FINGER PROTEIN 10	zinc-finger protein 10 (ZFP10)
LOC_Os05g37190	C2H2	DHS	4162	4.02	1828	ZOS5-08 - C2H2 zinc finger protein, expressed	AT3G20880	WIP DOMAIN PROTEIN 4, WIP4	WIP domain protein 4 (WIP4)
LOC_Os07g01180	C2H2	NO	8154	2.74	542	ZOS7-01 - C2H2 zinc finger protein, expressed	AT4G17810		C2H2 and C2HC zinc fingers superfamily protein
LOC_Os07g39960	C2H2	H3K4me3&DHS	14003	8.3	-1020	ZOS7-07 - C2H2 zinc finger protein	AT3G49930		C2H2 and C2HC zinc fingers superfamily protein
LOC_Os07g40950	C2H2	NO	4022	3.84	823	ZOS7-12 - C2H2 zinc finger protein	AT3G46090	ZAT7	ZAT7
LOC_Os08g44190	C2H2	H3K4me3	7696	3.97	-1488	ZOS8-13 - C2H2 zinc finger protein, expressed	AT5G57520	ATZFP2, ZFP2, ZINC FINGER PROTEIN 2	Encodes a zinc finger protein containing only a single zinc finger.
LOC_Os08g44830	C2H2	DHS	1058	3.53	52	ZOS8-14 - C2H2 zinc finger protein, expressed	AT5G22890	SENSITIVE TO PROTON RHIZOTOXICITY 2, STOP2	An unique homologue of STOP1 (AT1G34370) in Arabidopsis genome. Transformation to the stop1-mutant activated several genes that are regulated by STOP1, and conferred proton sensitive phenotype.
LOC_Os09g27650	C2H2	DHS	6719	2.65	-1285	ZOS9-14 - C2H2 zinc finger protein, expressed	AT1G68130	ATIDD14, IDD14, IDD14ALPHA, IDD14BETA, INDETERMINATE(ID)-DOMAIN 14	Encodes the longer of two splice variants of a transcription factor involved in regulating starch metabolims in response to cold.
LOC_Os09g38610	C2H2	NO	7686	2.97	-65	ZOS9-18 - C2H2 zinc finger protein, expressed	AT5G57520	ATZFP2, ZFP2, ZINC FINGER PROTEIN 2	Encodes a zinc finger protein containing only a single zinc finger.
LOC_Os10g28330	C2H2	NO	7797	2.55	1630	ZOS10-04 - C2H2 zinc finger protein, expressed	AT1G03840	MAGPIE, MGP	MGP is a nuclear-localized putative transcription factor with three zinc finger domains. MGP can interact with three proteins implicated in root patterning: SCR, SHR, and JKD in Y2H assays, and these interactions depend on the first zinc finger in MGP. MGP appears to be a direct transcriptional target of SHR and SCR, based on promoter binding assays, though it is not expressed in the QC, based on…
LOC_Os01g01770	C2H2	H3K4me3	2773	2.78	-913	ZOS1-01 - C2H2 zinc finger protein	AT5G40310		Exonuclease family protein
LOC_Os01g62130	C2H2	NO	773	3.13	-637	ZOS1-14 - C2H2 zinc finger protein, expressed	AT2G28710		C2H2-type zinc finger family protein
LOC_Os01g62190	C2H2	H3K4me3&DHS	1224	3.05	-326	ZOS1-15 - C2H2 zinc finger protein, expressed	AT5G59820	ATZAT12, RESPONSIVE TO HIGH LIGHT 41, RHL41, ZAT12	Encodes a zinc finger protein involved in high light and cold acclimation. Overexpression of this putative transcription factor increases the expression level of 9 cold-responsive genes and represses the expression level of 15 cold-responsive genes, including CBF genes. Also, lines overexpressing this gene exhibits a small but reproducible increase in freeze tolerance. Because of the repression o…
LOC_Os03g05490	C2H2	NO	3824	4.8	270	ZOS3-02 - C2H2 zinc finger protein	AT5G43540		C2H2 and C2HC zinc fingers superfamily protein
LOC_Os07g40300	C2H2	DHS	939	2.89	666	ZOS7-10 - C2H2 zinc finger protein, expressed	AT1G24625	ZFP7, ZINC FINGER PROTEIN 7	Encodes a zinc finger protein containing only a single zinc finger.
LOC_Os01g07930	C3H	NO	2039	3.7	693	zinc finger C-x8-C-x5-C-x3-H type family protein, expresse	AT3G19360		Zinc finger (CCCH-type) family protein
LOC_Os01g53650	C3H	DHS	1108	3.05	910	zinc finger CCCH type family protein, putative, expressed	AT2G41900	OXIDATIVE STRESS 2, OXS2, TANDEM ZINC FINGER PROTEIN 7, TZF7	CCCH-type zinc finger protein with ARM repeat domain
LOC_Os03g21160	C3H	H3K4me3&DHS	1538	3.45	2443	RNA-binding zinc finger protein, putative, expressed	AT3G51950		Zinc finger (CCCH-type) family protein / RNA recognition motif (RRM)-containing protein
LOC_Os04g57010	C3H	NO	1595	5.41	-828	zinc finger C-x8-C-x5-C-x3-H type family protein, expresse	AT3G12130		KH domain-containing protein / zinc finger (CCCH type) family protein
LOC_Os05g50080	C3H	NO	1742	4.81	-1070	zinc finger C-x8-C-x5-C-x3-H type family protein, expresse	AT1G66810		Zinc finger C-x8-C-x5-C-x3-H type family protein
LOC_Os07g04580	C3H	DHS	3703	5.77	-78	zinc finger C-x8-C-x5-C-x3-H type family protein, expresse	AT5G16540	ZFN3, ZINC FINGER NUCLEASE 3	Encodes a zinc finger protein.
LOC_Os07g04650	C3H	NO	5753	2.89	-909	zinc finger C-x8-C-x5-C-x3-H type family protein	AT1G66810		Zinc finger C-x8-C-x5-C-x3-H type family protein
LOC_Os10g22950	CAMTA	NO	1891	5.93	-1922	calmodulin-binding transcription activator, putative, expr	AT5G64220	CALMODULIN-BINDING TRANSCRIPTION ACTIVATOR 2, CAMTA2	Calmodulin-binding transcription activator protein with CG-1 and Ankyrin domains
LOC_Os02g49370	CCAAT	H3K4me3&DHS	6644	7.16	637	histone-like transcription factor and archaeal histone, pu	AT5G47670	NUCLEAR FACTOR Y, SUBUNIT B6, L1L, LEC1-LIKE, NF-YB6	Encodes LEC1-Like (L1L), closely related to LEC1 (Leafy Cotyledon1). Functions as a regulator of embryo development.
LOC_Os02g49410	CCAAT	H3K4me3	1905	6.17	277	histone-like transcription factor and archaeal histone, pu	AT5G47670	NUCLEAR FACTOR Y, SUBUNIT B6, L1L, LEC1-LIKE, NF-YB6	Encodes LEC1-Like (L1L), closely related to LEC1 (Leafy Cotyledon1). Functions as a regulator of embryo development.
LOC_Os06g17480	CCAAT	NO	4075	3.26	131	histone-like transcription factor and archaeal histone, pu	AT5G47670	NUCLEAR FACTOR Y, SUBUNIT B6, L1L, LEC1-LIKE, NF-YB6	Encodes LEC1-Like (L1L), closely related to LEC1 (Leafy Cotyledon1). Functions as a regulator of embryo development.
LOC_Os08g07740	CCAAT	H3K4me3	1700	4.12	296	histone-like transcription factor and archaeal histone, pu	AT4G14540	NUCLEAR FACTOR Y, SUBUNIT B3, NF-YB3	nuclear factor Y, subunit B3 (NF-YB3)
LOC_Os02g55560	DBP	NO	1363	3.6	-1118	protein phosphatase 2C, putative, expressed	AT2G25620	ATDBP1, DBP1, DNA-BINDING PROTEIN PHOSPHATASE 1	Encodes DBP1, a member of the DBP factors (DNA-binding protein phosphatases) featuring sequence-specific DNA-binding and protein phosphatase activity. DBP1 is involved in plant-potyvirus interactions. Loss-of-function of DBP1 renders resistance to potyviruses.
LOC_Os02g36510	EIL	H3K4me3&DHS	2843	6.05	-887	ethylene-insensitive 3, putative, expressed	AT5G65100		Ethylene insensitive 3 family protein
LOC_Os02g28180	FAR1	H3K4me3&DHS	4555	4.95	1328	transposon protein, putative, unclassified	AT4G38180	FAR1-RELATED SEQUENCE 5, FRS5	FAR1-related sequence 5 (FRS5)
LOC_Os05g03090	FAR1	H3K4me3&DHS	2317	9.22	-1472	transposon protein, putative, unclassified	AT1G10240	FAR1-RELATED SEQUENCE 11, FRS11	FAR1-related sequence 11 (FRS11)
LOC_Os05g39480	FAR1	NO	2578	2.97	-1649	transposon protein, putative, unclassified	AT4G38180	FAR1-RELATED SEQUENCE 5, FRS5	FAR1-related sequence 5 (FRS5)
LOC_Os07g37630	FAR1	NO	2117	4.41	-1975	transposon protein, putative, unclassified, expressed	AT4G38180	FAR1-RELATED SEQUENCE 5, FRS5	FAR1-related sequence 5 (FRS5)
LOC_Os09g08460	FAR1	NO	1529	4.2	-835	transposon protein, putative, unclassified	AT4G38180	FAR1-RELATED SEQUENCE 5, FRS5	FAR1-related sequence 5 (FRS5)
LOC_Os11g05340	FAR1	H3K4me3	4906	3.45	2278	transposon protein, putative, unclassified	AT3G52870		IQ calmodulin-binding motif family protein
LOC_Os12g06380	FAR1	NO	2642	3.93	-1294	transposon protein, putative, unclassified, expressed	AT4G38180	FAR1-RELATED SEQUENCE 5, FRS5	FAR1-related sequence 5 (FRS5)
LOC_Os05g15930	FAR1	NO	3785	3.22	-1973	transposon protein, putative, unclassified	AT4G38180	FAR1-RELATED SEQUENCE 5, FRS5	FAR1-related sequence 5 (FRS5)
LOC_Os07g35710	FAR1	H3K4me3	1827	4.81	577	transposon protein, putative, unclassified, expressed	AT4G38180	FAR1-RELATED SEQUENCE 5, FRS5	FAR1-related sequence 5 (FRS5)
LOC_Os03g03560	FHA	DHS	1237	2.97	5630	FHA domain containing protein, putative, expressed	AT2G45460		SMAD/FHA domain-containing protein
LOC_Os01g08160	G2-like	NO	7004	2.41	-1822	MYB family transcription factor, putative, expressed	AT2G03500		Homeodomain-like superfamily protein
LOC_Os01g13740	G2-like	NO	3024	2.69	6469	myb-like DNA-binding domain containing protein, expressed	AT2G20570	ARABIDOPSIS GOLDEN2-LIKE 1, ATGLK1, GBF'S PRO-RICH REGION-INTERACTING FACTOR 1, GLK1, GOLDEN2-LIKE 1, GPRI1	Encodes GLK1, Golden2-like 1, one of a pair of partially redundant nuclear transcription factors that regulate chloroplast development in a cell-autonomous manner. GLK2, Golden2-like 2, is encoded by At5g44190. GLK1 and GLK2 regulate the expression of the photosynthetic apparatus.
LOC_Os02g07170	G2-like	NO	1978	3.85	-445	MYB family transcription factor, putative, expressed	AT2G40260		Homeodomain-like superfamily protein
LOC_Os02g14490	G2-like	H3K4me3&DHS	12079	4.75	-443	MYB family transcription factor, putative, expressed	AT2G38300		myb-like HTH transcriptional regulator family protein
LOC_Os02g22020	G2-like	DHS	7920	4.67	-126	MYB family transcription factor, putative, expressed	AT1G25550		myb-like transcription factor family protein
LOC_Os03g55760	G2-like	DHS	8740	3.64	1474	MYB family transcription factor, putative, expressed	AT5G42630	ABERRANT TESTA SHAPE, ATS, KAN4, KANADI 4	Encodes a member of the KANADI family of putative transcription factors. Involved in integument formation during ovule development and expressed at the boundary between the inner and outer integuments. It is essential for directing laminar growth of the inner integument.Along with KAN1 and KAN2, KAN4 is involved in proper localization of PIN1 in early embryogenesis.
LOC_Os06g45410	G2-like	NO	10781	4.78	793	MYB family transcription factor, putative, expressed	AT1G79430	ALTERED PHLOEM DEVELOPMENT, APL, WDY, WOODY	Encodes gene product that is required for several aspects of phloem development in the root: (1) the specific divisions organizing the phloem pole, (2) sieve element differentiation and (3) the expression of a companion-specific gene. Mutant has a defect in the organization of phloem poles in the root. apl seedlings have a short, determinate root with only occasional lateral branches.
LOC_Os06g45890	G2-like	NO	8011	8.25	1361	MYB family transcription factor, putative, expressed	AT2G02060		Homeodomain-like superfamily protein
LOC_Os08g06370	G2-like	H3K4me3&DHS	7665	2.53	4406	MYB family transcription factor, putative, expressed	AT1G32240	KAN2, KANADI 2	Encodes a member of the KANADI family of putative transcription factors. Together with KAN1, this gene appears to be involved in the development of the carpel and the outer integument of the ovule.Along with KAN1 and KAN4 appears to regulate the proper localization of PIN1 in early embryogenesis.
LOC_Os08g33050	G2-like	NO	4171	2.87	3137	MYB family transcription factor, putative, expressed	AT5G16560	KAN, KAN1, KANADI, KANADI 1	Encodes a KANADI protein (KAN) that regulates organ polarity in Arabidopsis. KAN is required for abaxial identity in both leaves and carpels, and encodes a nuclear-localized protein in the GARP family of putative transcription factors. Together with KAN2, this gene appears to be involved in the development of the carpel and the outer integument of the ovule.Along with KAN2 and KAN4, KAN1 appears …
LOC_Os09g23200	G2-like	DHS	1117	3.48	608	KANADI1, putative	AT5G16560	KAN, KAN1, KANADI, KANADI 1	Encodes a KANADI protein (KAN) that regulates organ polarity in Arabidopsis. KAN is required for abaxial identity in both leaves and carpels, and encodes a nuclear-localized protein in the GARP family of putative transcription factors. Together with KAN2, this gene appears to be involved in the development of the carpel and the outer integument of the ovule.Along with KAN2 and KAN4, KAN1 appears …
LOC_Os03g09860	GNAT	NO	1416	3.38	-623	acetyltransferase, GNAT family, putative, expressed	AT2G04845		Acyl-CoA N-acyltransferases (NAT) superfamily protein
LOC_Os03g10810	GNAT	NO	1744	4	-1586	HLS, putative, expressed	AT2G23060		Acyl-CoA N-acyltransferases (NAT) superfamily protein
LOC_Os03g55530	GNAT	NO	4783	4.55	-752	HLS, putative, expressed	AT2G23060		Acyl-CoA N-acyltransferases (NAT) superfamily protein
LOC_Os12g37490	GNAT	NO	1651	3.61	369	acetyltransferase, GNAT family, putative	AT2G23060		Acyl-CoA N-acyltransferases (NAT) superfamily protein
LOC_Os01g62460	GRAS	NO	1979	4.65	-1335	ZOS1-16 - C2H2 zinc finger protein, expressed	AT2G37650		GRAS family transcription factor
LOC_Os01g67650	GRAS	H3K4me3&DHS	2875	3.99	-1017	gibberellin response modulator protein, putative	AT1G66350	RGA-LIKE 1, RGL, RGL1	Negative regulator of GA responses, member of GRAS family of transcription factors. Also belongs to the DELLA proteins that restrain the cell proliferation and expansion that drives plant growth. RGL1 may be involved in reducing ROS accumulation in response to stress by up-regulating the transcription of superoxide dismutases. Rapidly degraded in response to GA. Involved in flower and fruit devel…
LOC_Os03g29480	GRAS	H3K4me3	1303	3.6	-107	nodulation-signaling pathway 1 protein, putative, expresse	AT3G13840		GRAS family transcription factor
LOC_Os03g31880	GRAS	H3K4me3&DHS	2005	4.1	-171	SHORT-ROOT, putative, expressed	AT4G37650	SGR7, SHOOT GRAVITROPISM 7, SHORT ROOT, SHR	Involved in radial organization of the root and shoot axial organs. Essential for normal shoot gravitropism. The protein moves in a highly specific manner from the cells of the stele in which it is synthesized outward. Movement requires sequences within the GRAS and VHIID domains.
LOC_Os03g40080	GRAS	NO	2269	3.11	2993	GRAS family transcription factor containing protein, expre	AT2G37650		GRAS family transcription factor
LOC_Os04g35250	GRAS	NO	837	3.93	-151	MONOCULM 1, putative	AT1G63100		GRAS family transcription factor
LOC_Os05g31380	GRAS	H3K4me3	4534	2.53	-1757	GRAS family transcription factor containing protein	AT1G50420	SCARECROW-LIKE 3, SCL-3, SCL3	Encodes a scarecrow-like protein (SCL3) Putative transcription factors interacting with the gene product of VHA-B1 (vacuolar ATPase subunit B1
LOC_Os05g31420	GRAS	H3K4me3	3393	2.42	-1196	GRAS family transcription factor containing protein	AT1G50420	SCARECROW-LIKE 3, SCL-3, SCL3	Encodes a scarecrow-like protein (SCL3) Putative transcription factors interacting with the gene product of VHA-B1 (vacuolar ATPase subunit B1
LOC_Os05g49930	GRAS	H3K4me3	2680	3.36	1042	GRAS family transcription factor domain containing protein	AT1G14920	GAI, GIBBERELLIC ACID INSENSITIVE, RESTORATION ON GROWTH ON AMMONIA 2, RGA2	Similar to a putative transcription factor and transcriptional coactivators. Repressor of GA responses and involved in gibberellic acid mediated signaling. Member of the DELLA proteins that restrain the cell proliferation and expansion that drives plant growth. The protein undergoes degradation in response to GA via the 26S proteasome. GAI may be involved in reducing ROS accumulation in response …
LOC_Os06g40780	GRAS	H3K4me3&DHS	11423	7.15	-1694	MONOCULM 1, putative, expressed	AT1G55580	LAS, LATERAL SUPPRESSOR, SCARECROW-LIKE 18, SCL18	Encodes a member of the GRAS family of putative transcriptional regulators. It is involved in the initiation of axillary meristems during both the vegetative and reproductive growth phases and functions upstream of REV and AXR1 in the regulation of shoot branching.
LOC_Os11g31100	GRAS	NO	7917	2.8	1073	gibberellin response modulator protein, putative	AT1G66350	RGA-LIKE 1, RGL, RGL1	Negative regulator of GA responses, member of GRAS family of transcription factors. Also belongs to the DELLA proteins that restrain the cell proliferation and expansion that drives plant growth. RGL1 may be involved in reducing ROS accumulation in response to stress by up-regulating the transcription of superoxide dismutases. Rapidly degraded in response to GA. Involved in flower and fruit devel…
LOC_Os12g04380	GRAS	NO	1598	4.25	-1505	GRAS family transcription factor containing protein	AT1G50420	SCARECROW-LIKE 3, SCL-3, SCL3	Encodes a scarecrow-like protein (SCL3) Putative transcription factors interacting with the gene product of VHA-B1 (vacuolar ATPase subunit B1
LOC_Os03g37900	GRAS	NO	1590	4.89	106	scarecrow transcription factor family protein, putative	AT1G63100		GRAS family transcription factor
LOC_Os04g37440	GRAS	NO	2012	3.39	-348	conserved hypothetical protein	AT5G52510	SCARECROW-LIKE 8, SCL8	SCARECROW-like 8 (SCL8)
LOC_Os02g47280	GRF	H3K4me3&DHS	1437	3.53	-1093	growth-regulating factor, putative, expressed	AT3G13960	ATGRF5, GRF5, GROWTH-REGULATING FACTOR 5	Growth regulating factor encoding transcription activator. One of the nine members of a GRF gene family, containing nuclear targeting domain. Involved in leaf development and expressed in root, shoot and flower.
LOC_Os04g48510	GRF	NO	4096	3.66	793	growth regulating factor protein, putative, expressed	AT2G36400	ATGRF3, GRF3, GROWTH-REGULATING FACTOR 3	Growth regulating factor encoding transcription activator. One of the nine members of a GRF gene family, containing nuclear targeting domain. Mutants result in smaller leaves indicating the role of the gene in leaf development. Expressed in root, shoot and flower.
LOC_Os01g19694	HB	DHS	11005	3.16	2626	Homeobox domain containing protein, expressed	AT1G23380	KNAT6, KNAT6L, KNAT6S, KNOTTED1-LIKE HOMEOBOX GENE 6	homeodomain transcription factor KNAT6, belonging to class I of KN transcription factor family (which also includes KNAT1 and KNAT2). Expression is increased in as and bop1 leaf mutants.
LOC_Os01g45570	HB	H3K4me3&DHS	4758	11.38	449	homeobox associated leucine zipper, putative, expressed	AT2G01430	ARABIDOPSIS THALIANA HOMEOBOX-LEUCINE ZIPPER PROTEIN 17, ATHB-17, ATHB17, HB17, HOMEOBOX-LEUCINE ZIPPER PROTEIN 17	homeobox-leucine zipper protein 17 (HB17)
LOC_Os01g47710	HB	H3K4me3&DHS	11909	11.46	-465	homeobox domain containing protein, expressed	AT2G33880	HB-3, HOMEOBOX-3, STIMPY, STIP, WOX9, WOX9A, WUSCHEL RELATED HOMEOBOX 9A, WUSCHEL-RELATED HOMEOBOX 9	Encodes a protein with similarity to WUS type homeodomain protein. Required for meristem growth and development and acts through positive regulation of WUS. Loss of function phenotypes include embryo lethality, hyponastic cotyledons, reduced root development and smaller meristems. Phenotypes can be rescued by addition of sucrose in the growth media. Overexpression can partially rescue the triple …
LOC_Os01g55549	HB	DHS	2614	2.74	711	homeobox and START domains containing protein, putative, e	AT1G79840	GL2, GLABRA 2	Glabra 2, a homeodomain protein affects epidermal cell identity including trichomes, root hairs, and seed coat. It also down-regulates seed oil content. Expressed in atrichoblasts and required to suppress root hair development. Also expressed abundantly during early seed development. Directly regulated by WER.
LOC_Os01g62310	HB	H3K4me3&DHS	5848	9.46	-1035	homeobox domain containing protein, expressed	AT5G59340	WOX2, WUSCHEL RELATED HOMEOBOX 2	Encodes a WUSCHEL-related homeobox gene family member with 65 amino acids in its homeodomain. Proteins in this family contain a sequence of eight residues (TLPLFPMH) downstream of the homeodomain called the WUS box. WOX2 has a putative Zinc finger domain downstream of the homeodomain. Transcripts are expressed in the egg cell, the zygote and the apical cell lineage and are reduced in met3-1 early…
LOC_Os01g63510	HB	DHS	6164	4.38	-587	homeobox domain containing protein, expressed	AT3G11260	WOX5, WOX5B, WUSCHEL RELATED HOMEOBOX 5, WUSCHEL RELATED HOMEOBOX 5B	Arabidopsis thaliana WOX5 protein mRNA
LOC_Os02g43330	HB	H3K4me3	2144	2.76	878	homeobox associated leucine zipper, putative, expressed	AT2G46680	ARABIDOPSIS THALIANA HOMEOBOX 7, ATHB-7, ATHB7, HB-7, HOMEOBOX 7	encodes a putative transcription factor that contains a homeodomain closely linked to a leucine zipper motif. Transcript is detected in all tissues examined. Is transcriptionally regulated in an ABA-dependent manner and may act in a signal transduction pathway which mediates a drought response.
LOC_Os03g03164	HB	DHS	4335	3.39	2564	homeobox protein knotted-1, putative, expressed	AT1G62990	IXR11, KNAT7, KNOTTED-LIKE HOMEOBOX OF ARABIDOPSIS THALIANA 7	Encodes a homeodomain transcription factor of the Knotted family. May be involved in secondary cell wall biosynthesis. Mutants have moderately irregular xylem development. Expression of this gene is upregulated by SND1 and MYB46.
LOC_Os03g10210	HB	DHS	6760	4.09	-1693	homeobox domain containing protein, expressed	AT4G36740	ATHB40, HB-5, HB40, HOMEOBOX PROTEIN 40	Encodes a homeodomain leucine zipper class I (HD-Zip I) protein.
LOC_Os03g20910	HB	H3K4me3&DHS	13519	14.67	307	homeobox domain containing protein, expressed	AT5G17810	WOX12, WUSCHEL RELATED HOMEOBOX 12	Encodes a WUSCHEL-related homeobox gene family member with 65 amino acids in its homeodomain. Proteins in this family contain a sequence of eight residues (TLPLFPMH) downstream of the homeodomain called the WUS box.
LOC_Os03g47042	HB	NO	11050	3.13	320	homeobox protein rough sheath 1, putative	AT4G08150	BP, BP1, BREVIPEDICELLUS, BREVIPEDICELLUS 1, KNAT1, KNOTTED-LIKE FROM ARABIDOPSIS THALIANA	A member of class I knotted1-like homeobox gene family (together with KNAT2). Similar to the knotted1 (kn1) homeobox gene of maize. Normally expressed in the peripheral and rib zone of shoot apical meristem but not in the leaf primordia. It is also expressed in the fourth floral whorl, in the region that would become style, particularly in the cell surrounding the transmitting tissue. No expressi…
LOC_Os03g47730	HB	DHS	1434	3.29	2380	homeobox domain containing protein, expressed	AT1G75430	BEL1-LIKE HOMEODOMAIN 11, BLH11	BEL1-like homeodomain 11 (BLH11)
LOC_Os03g56110	HB	DHS	10598	3.56	1136	homeobox protein knotted-1, putative, expressed	AT4G08150	BP, BP1, BREVIPEDICELLUS, BREVIPEDICELLUS 1, KNAT1, KNOTTED-LIKE FROM ARABIDOPSIS THALIANA	A member of class I knotted1-like homeobox gene family (together with KNAT2). Similar to the knotted1 (kn1) homeobox gene of maize. Normally expressed in the peripheral and rib zone of shoot apical meristem but not in the leaf primordia. It is also expressed in the fourth floral whorl, in the region that would become style, particularly in the cell surrounding the transmitting tissue. No expressi…
LOC_Os03g56140	HB	DHS	12791	3.35	2025	homeobox protein rough sheath 1, putative, expressed	AT4G08150	BP, BP1, BREVIPEDICELLUS, BREVIPEDICELLUS 1, KNAT1, KNOTTED-LIKE FROM ARABIDOPSIS THALIANA	A member of class I knotted1-like homeobox gene family (together with KNAT2). Similar to the knotted1 (kn1) homeobox gene of maize. Normally expressed in the peripheral and rib zone of shoot apical meristem but not in the leaf primordia. It is also expressed in the fourth floral whorl, in the region that would become style, particularly in the cell surrounding the transmitting tissue. No expressi…
LOC_Os04g45810	HB	NO	1057	2.57	-1786	homeobox associated leucine zipper, putative, expressed	AT2G46680	ARABIDOPSIS THALIANA HOMEOBOX 7, ATHB-7, ATHB7, HB-7, HOMEOBOX 7	encodes a putative transcription factor that contains a homeodomain closely linked to a leucine zipper motif. Transcript is detected in all tissues examined. Is transcriptionally regulated in an ABA-dependent manner and may act in a signal transduction pathway which mediates a drought response.
LOC_Os04g46350	HB	DHS	7468	5.36	966	homeobox associated leucine zipper, putative, expressed	AT4G16780	ARABIDOPSIS THALIANA HOMEOBOX PROTEIN 2, ATHB-2, ATHB2, HAT4, HB-2, HOMEOBOX PROTEIN 2	Encodes a homeodomain-leucine zipper protein that is rapidly and strongly induced by changes in the ratio of red to far-red light. It is also involved in cell expansion and cell proliferation and in the response to auxin.
LOC_Os04g48070	HB	DHS	1765	3.21	2449	homeobox and START domains containing protein, putative, e	AT4G00730	AHDP, ANL2, ANTHOCYANINLESS 2, ARABIDOPSIS THALIANA HOMEODOMAIN PROTEIN	Encodes a homeodomain protein of the HD-GLABRA2 group. Involved in the accumulation of anthocyanin and in root development
LOC_Os04g53540	HB	NO	9440	8.01	1217	homeobox and START domains containing protein, putative, e	AT4G04890	PDF2, PROTODERMAL FACTOR 2	Encodes a homeodomain protein that is expressed in the LI layer of the vegetative, floral and inflorescence meristems. Binds to the L1 box promoter element which is required in some proteins for L1 specific expression.
LOC_Os05g03884	HB	NO	12258	3.14	692	homeobox protein knotted-1-like 6, putative, expressed	AT1G23380	KNAT6, KNAT6L, KNAT6S, KNOTTED1-LIKE HOMEOBOX GENE 6	homeodomain transcription factor KNAT6, belonging to class I of KN transcription factor family (which also includes KNAT1 and KNAT2). Expression is increased in as and bop1 leaf mutants.
LOC_Os05g48820	HB	NO	1290	3.77	-1807	DDT, putative, expressed	AT5G44180	RINGLET 2, RLT2	Homeodomain-like transcriptional regulator
LOC_Os06g04870	HB	H3K4me3	2374	4.32	-1138	homeobox associated leucine zipper, putative, expressed	AT5G06710	HAT14, HOMEOBOX FROM ARABIDOPSIS THALIANA	0
LOC_Os06g10600	HB	NO	1270	5.05	-273	homeobox and START domains containing protein, putative, e	AT1G73360	ATEDT1, ATHDG11, EDT1, ENHANCED DROUGHT TOLERANCE 1, HDG11, HOMEODOMAIN GLABROUS 11	Encodes a homeobox-leucine zipper family protein belonging to the HD-ZIP IV family. It is involved in trichome branching.
LOC_Os07g39320	HB	H3K4me3&DHS	9216	9.54	-1723	homeobox domain containing protein, expressed	AT4G36740	ATHB40, HB-5, HB40, HOMEOBOX PROTEIN 40	Encodes a homeodomain leucine zipper class I (HD-Zip I) protein.
LOC_Os07g48560	HB	H3K4me3&DHS	5477	8.66	863	homeobox domain containing protein, expressed	AT3G03660	WOX11, WUSCHEL RELATED HOMEOBOX 11	Encodes a WUSCHEL-related homeobox gene family member with 65 amino acids in its homeodomain. Proteins in this family contain a sequence of eight residues (TLPLFPMH) downstream of the homeodomain called the WUS box.
LOC_Os08g08820	HB	NO	8692	8.28	3184	homeobox and START domains containing protein, putative, e	AT4G04890	PDF2, PROTODERMAL FACTOR 2	Encodes a homeodomain protein that is expressed in the LI layer of the vegetative, floral and inflorescence meristems. Binds to the L1 box promoter element which is required in some proteins for L1 specific expression.
LOC_Os08g14400	HB	DHS	8745	3.74	-683	homeobox domain containing protein, expressed	AT5G17810	WOX12, WUSCHEL RELATED HOMEOBOX 12	Encodes a WUSCHEL-related homeobox gene family member with 65 amino acids in its homeodomain. Proteins in this family contain a sequence of eight residues (TLPLFPMH) downstream of the homeodomain called the WUS box.
LOC_Os09g21180	HB	DHS	1987	5.77	819	homeobox associated leucine zipper, putative, expressed	AT3G01470	ARABIDOPSIS THALIANA HOMEOBOX 1, ATHB-1, ATHB1, HAT5, HB-1, HD-ZIP-1, HOMEOBOX 1, HOMEODOMAIN PROTEIN FROM ARABIDOIPSIS THALIANA 5	Encodes a homeodomain leucine zipper class I (HD-Zip I) transcriptional activator involved in leaf development.
LOC_Os09g35910	HB	NO	1013	4.01	-1386	homeobox associated leucine zipper, putative, expressed	AT2G46680	ARABIDOPSIS THALIANA HOMEOBOX 7, ATHB-7, ATHB7, HB-7, HOMEOBOX 7	encodes a putative transcription factor that contains a homeodomain closely linked to a leucine zipper motif. Transcript is detected in all tissues examined. Is transcriptionally regulated in an ABA-dependent manner and may act in a signal transduction pathway which mediates a drought response.
LOC_Os10g23090	HB	NO	11838	2.85	-641	homeobox associated leucine zipper, putative, expressed	AT4G40060	ATHB-16, ATHB16, HB16, HOMEOBOX PROTEIN 16	Encodes a homeodomain leucine zipper class I (HD-Zip I) protein.
LOC_Os11g01130	HB	NO	5753	2.65	-58	homeobox domain containing protein, expressed	AT2G28610	PRESSED FLOWER, PRESSED FLOWER 1, PRS, PRS1, WOX3, WUSCHEL RELATED HOMEOBOX 3	Encodes a homeodomain containing protein that regulates lateral axis-dependent development of Arabidopsis flowers and is required for cell proliferation. It is expressed in a restricted number of L1 cells at the lateral regions of flower primordia, floral organ primordia, and young leaf primordia.
LOC_Os01g43590	HSF	H3K4me3&DHS	6662	4.06	-201	HSF-type DNA-binding domain containing protein, expressed	AT3G24520	AT-HSFC1, HEAT SHOCK TRANSCRIPTION FACTOR C1, HSFC1	member of Heat Stress Transcription Factor (Hsf) family
LOC_Os02g13800	HSF	H3K4me3	957	3.53	350	HSF-type DNA-binding domain containing protein, expressed	AT3G24520	AT-HSFC1, HEAT SHOCK TRANSCRIPTION FACTOR C1, HSFC1	member of Heat Stress Transcription Factor (Hsf) family
LOC_Os03g25120	HSF	NO	10899	6.54	-1176	HSF-type DNA-binding domain containing protein, expressed	AT1G46264	AT-HSFB4, HEAT SHOCK TRANSCRIPTION FACTOR B4, HSFB4, SCHIZORIZA, SCZ	Encodes SCHIZORIZA, a member of Heat Shock Transcription Factor (Hsf) family. Functions as a nuclear factor regulating asymmetry of stem cell divisions.
LOC_Os08g36700	HSF	DHS	1926	2.79	-137	HSF-type DNA-binding domain containing protein, expressed	AT1G46264	AT-HSFB4, HEAT SHOCK TRANSCRIPTION FACTOR B4, HSFB4, SCHIZORIZA, SCZ	Encodes SCHIZORIZA, a member of Heat Shock Transcription Factor (Hsf) family. Functions as a nuclear factor regulating asymmetry of stem cell divisions.
LOC_Os09g28354	HSF	NO	1885	3.33	869	CPuORF39 - conserved peptide uORF-containing transcript, e	AT4G36990	ARABIDOPSIS THALIANA CLASS B HEAT SHOCK FACTOR B1, ARABIDOPSIS THALIANA HEAT SHOCK FACTOR 4, AT-HSFB1, ATHSF4, CLASS B HEAT SHOCK FACTOR B1, HEAT SHOCK FACTOR 4, HSF4, HSFB1, TBF1, TL1-BINDING TRANSCRIPTION FACTOR 1	Encodes a protein whose sequence is similar to heat shock factors that regulate the expression of heat shock proteins. Transcript level is increased in response to heat shock. However, overexpression of this gene did not result in the increase of decrease of heat shock proteins.
LOC_Os01g60960	LOB	DHS	4497	5.64	1877	DUF260 domain containing protein, putative, expressed	AT2G40470	LBD15, LOB DOMAIN-CONTAINING PROTEIN 15	LOB domain-containing protein 15 (LBD15)
LOC_Os02g57490	LOB	H3K4me3&DHS	4049	8.02	1145	DUF260 domain containing protein, putative, expressed	AT2G42430	ASL18, ASYMMETRIC LEAVES2-LIKE 18, LATERAL ORGAN BOUNDARIES-DOMAIN 16, LBD16	LOB-domain protein gene LBD16. This gene contains one auxin-responsive element (AuxRE).
LOC_Os03g14270	LOB	DHS	6355	2.91	-218	DUF260 domain containing protein, putative	AT2G45420	LBD18, LOB DOMAIN-CONTAINING PROTEIN 18	LOB domain-containing protein 18 (LBD18)
LOC_Os03g17810	LOB	NO	4472	3.17	1158	DUF260 domain containing protein, putative, expressed	AT1G07900	LBD1, LOB DOMAIN-CONTAINING PROTEIN 1	LOB domain-containing protein 1 (LBD1)
LOC_Os03g33090	LOB	DHS	2213	6.34	811	DUF260 domain containing protein, putative, expressed	AT5G67420	ASL39, ASYMMETRIC LEAVES2-LIKE 39, LBD37, LOB DOMAIN-CONTAINING PROTEIN 37	Encodes a LOB-domain protein involved in nitrogen metabolism and affecting leaf morphogenesis.
LOC_Os03g41330	LOB	H3K4me3	1414	4.57	504	DUF260 domain containing protein, putative, expressed	AT5G67420	ASL39, ASYMMETRIC LEAVES2-LIKE 39, LBD37, LOB DOMAIN-CONTAINING PROTEIN 37	Encodes a LOB-domain protein involved in nitrogen metabolism and affecting leaf morphogenesis.
LOC_Os05g07270	LOB	NO	6546	2.65	-835	DUF260 domain containing protein, putative	AT2G30340	LBD13, LOB DOMAIN-CONTAINING PROTEIN 13	LOB domain-containing protein 13 (LBD13)
LOC_Os05g27980	LOB	H3K4me3&DHS	10583	3.98	-1819	DUF260 domain containing protein, putative, expressed	AT2G30130	ASL5, LBD12, PCK1, PEACOCK 1	Overexpression/activation tagged allele has epinastic leaves, reduced apical dominance and is sterile. Gene is similar to asymmetric leaves (AS)/lateral organ boundary (LOB) genes which repress KNOX gene expression.
LOC_Os10g07510	LOB	NO	13344	3.65	351	DUF260 domain containing protein, putative, expressed	AT4G00220	JAGGED LATERAL ORGANS, JLO, LBD30, LOB DOMAIN-CONTAINING PROTEIN 30	Encodes a protein containing a LOB domain that is expressed in embryos, flower primordium and lateral floral organ boundaries. Overexpression is correlated with activation of STM and KNAT1 and down regulation of PIN1 and reduced auxin transport levels. Ectopic expression in plants results in premature termination of the shoot apical meristem and small, lobed leaves. A maternally expressed imprint…
LOC_Os01g20800	LOB	NO	1033	2.24	-284	hypothetical protein	AT5G67420	ASL39, ASYMMETRIC LEAVES2-LIKE 39, LBD37, LOB DOMAIN-CONTAINING PROTEIN 37	Encodes a LOB-domain protein involved in nitrogen metabolism and affecting leaf morphogenesis.
LOC_Os01g11510	MADS	NO	3073	2.58	533	OsMADS91 - MADS-box family gene with M-beta type-box	AT5G60440	AGAMOUS-LIKE 62, AGL62	AGL62 encodes a Type I MADS domain protein that likely functions as a transcription factor. It is expressed AGL62 is expressed exclusively in the endosperm. AGL62 supresses suppresses cellularization during the syncytial phase of endosperm development.
LOC_Os01g23770	MADS	NO	987	3.21	-25	OsMADS94 - MADS-box family gene with M-beta type-box	AT1G71692	AGAMOUS-LIKE 12, AGL12, XAANTAL1, XAL1	Encodes a member of the MADS box family of transcription factors. Involved in root cell differentiation and flowering time. Loss of function mutations have abnormal cellular differentiation in the roots and are late flowering. AGL12 along with AGL14, and AGL17 is preferentially expressed in root tissues and represent the only characterized MADS box genes expressed in roots.
LOC_Os01g66290	MADS	NO	6284	5.09	666	OsMADS21 - MADS-box family gene with MIKCc type-box, expre	AT4G18960	AG, AGAMOUS	Floral homeotic gene encoding a MADS domain transcription factor. Specifies floral meristem and carpel and stamen identity. Binds CArG box sequences. It is the only C function gene. It interacts genetically with the other homeotic genes to specify the floral organs.
LOC_Os02g01355	MADS	NO	8391	4.7	2067	MADS-box transcription factor, putative, expressed	AT2G45660	AGAMOUS-LIKE 20, AGL20, ATSOC1, SOC1, SUPPRESSOR OF OVEREXPRESSION OF CO 1	Controls flowering and is required for CO to promote flowering. It acts downstream of FT. Overexpression of (SOC1) AGL20 suppresses not only the late flowering of plants that have functional FRI and FLC alleles but also the delayed phase transitions during the vegetative stages of development. AGL20/SOC1 acts with AGL24 to promote flowering and inflorescence meristem identity.AGL20 upregulates ex…
LOC_Os02g01365	MADS	NO	8391	4.7	2067	expressed protein	AT2G45660	AGAMOUS-LIKE 20, AGL20, ATSOC1, SOC1, SUPPRESSOR OF OVEREXPRESSION OF CO 1	Controls flowering and is required for CO to promote flowering. It acts downstream of FT. Overexpression of (SOC1) AGL20 suppresses not only the late flowering of plants that have functional FRI and FLC alleles but also the delayed phase transitions during the vegetative stages of development. AGL20/SOC1 acts with AGL24 to promote flowering and inflorescence meristem identity.AGL20 upregulates ex…
LOC_Os02g07430	MADS	NO	10529	2.89	-260	OsMADS29 - MADS-box family gene with MIKCc type-box, expre	AT5G23260	ABS, AGAMOUS-LIKE 32, AGL32, ARABIDOPSIS BSISTER, TRANSPARENT TESTA16, TT16	Encodes a MADS box protein. Regulates proanthocyanidin biosynthesis in the inner-most cell layer of the seed coat. Also controls cell shape of the inner-most cell layer of the seed coat. Also shown to be necessary for determining the identity of the endothelial layer within the ovule. Paralogous to GOA. Plays a maternal role in fertilization and seed development.
LOC_Os02g36924	MADS	NO	4089	8.18	1701	OsMADS27 - MADS-box family gene with MIKCc type-box, expre	AT3G57230	AGAMOUS-LIKE 16, AGL16	MADS-box transcription factor. Expressed in leaf, root and stem, with higher RNA accumulation in guard cells and trichomes.
LOC_Os02g49840	MADS	NO	5896	6.7	-832	OsMADS57 - MADS-box family gene with MIKCc type-box, expre	AT3G57230	AGAMOUS-LIKE 16, AGL16	MADS-box transcription factor. Expressed in leaf, root and stem, with higher RNA accumulation in guard cells and trichomes.
LOC_Os02g52340	MADS	NO	2099	5.97	784	OsMADS22 - MADS-box family gene with MIKCc type-box, expre	AT2G22540	AGAMOUS-LIKE 22, AGL22, FAQ1, FLOWERING ARABIDOPSIS QTL1, SHORT VEGETATIVE PHASE, SVP	Encodes a nuclear protein that acts as a floral repressor and that functions within the thermosensory pathway. SVP represses FT expression via direct binding to the vCArG III motif in the FT promoter.
LOC_Os03g11614	MADS	H3K4me3&DHS	11112	16.19	1022	OsMADS1 - MADS-box family gene with MIKCc type-box, expres	AT1G24260	AGAMOUS-LIKE 9, AGL9, SEP3, SEPALLATA3	Member of the MADs box transcription factor family. SEP3 is redundant with SEP1 and 2. Flowers of SEP1/2/3 triple mutants show a conversion of petals and stamens to sepals.SEP3 forms heterotetrameric complexes with other MADS box family members and binds to the CArG box motif.
LOC_Os04g31804	MADS	NO	1537	3.69	1216	OsMADS64 - MADS-box family gene with M-alpha type-box, exp	AT3G30260	AGAMOUS-LIKE 79, AGL79	AGAMOUS-like 79 (AGL79)
LOC_Os04g49150	MADS	NO	7939	3.56	1209	OsMADS17 - MADS-box family gene with MIKCc type-box, expre	AT2G45650	AGAMOUS-LIKE 6, AGL6, REDUCED SHOOT BRANCHING 1, RSB1	Sequence suggests this encodes a MADS-box transcription factor. Negatively regulates the FLC/MAF clade genes and positively regulates FT in Arabidopsis.
LOC_Os06g01890	MADS	NO	6280	3.93	-876	MADS-box transcription factor, putative, expressed	AT2G45660	AGAMOUS-LIKE 20, AGL20, ATSOC1, SOC1, SUPPRESSOR OF OVEREXPRESSION OF CO 1	Controls flowering and is required for CO to promote flowering. It acts downstream of FT. Overexpression of (SOC1) AGL20 suppresses not only the late flowering of plants that have functional FRI and FLC alleles but also the delayed phase transitions during the vegetative stages of development. AGL20/SOC1 acts with AGL24 to promote flowering and inflorescence meristem identity.AGL20 upregulates ex…
LOC_Os06g06750	MADS	H3K4me3&DHS	14299	13.39	1067	OsMADS5 - MADS-box family gene with MIKCc type-box, expres	AT1G24260	AGAMOUS-LIKE 9, AGL9, SEP3, SEPALLATA3	Member of the MADs box transcription factor family. SEP3 is redundant with SEP1 and 2. Flowers of SEP1/2/3 triple mutants show a conversion of petals and stamens to sepals.SEP3 forms heterotetrameric complexes with other MADS box family members and binds to the CArG box motif.
LOC_Os07g01820	MADS	DHS	16244	5.18	327	OsMADS15 - MADS-box family gene with MIKCc type-box, expre	AT1G69120	AGAMOUS-LIKE 7, AGL7, AP1, APETALA1	Floral homeotic gene encoding a MADS domain protein homologous to SRF transcription factors. Specifies floral meristem and sepal identity. Required for the transcriptional activation of AGAMOUS. Interacts with LEAFY.Binds to promoter and regulates the expression of flowering time genes SVP, SOC1 and AGL24.
LOC_Os08g33488	MADS	DHS	1576	3.6	-214	OsMADS23 - MADS-box family gene with MIKCc type-box, expre	AT4G37940	AGAMOUS-LIKE 21, AGL21	encodes a MADS box protein, highly expressed in the root.
LOC_Os08g41950	MADS	NO	9588	5.08	632	OsMADS7 - MADS-box family gene with MIKCc type-box, expres	AT1G24260	AGAMOUS-LIKE 9, AGL9, SEP3, SEPALLATA3	Member of the MADs box transcription factor family. SEP3 is redundant with SEP1 and 2. Flowers of SEP1/2/3 triple mutants show a conversion of petals and stamens to sepals.SEP3 forms heterotetrameric complexes with other MADS box family members and binds to the CArG box motif.
LOC_Os08g41960	MADS	NO	8309	3.23	892	OsMADS37 - MADS-box family gene with MIKC* type-box, expre	AT2G03710	AGAMOUS-LIKE 3, AGL3, SEP4, SEPALLATA 4	This gene belongs to the family of SEP genes. It is involved in the development of sepals, petals, stamens and carpels. Additionally, it plays a central role in the determination of flower meristem and organ identity.
LOC_Os09g32948	MADS	DHS	13576	2.65	3454	OsMADS8 - MADS-box family gene with MIKCc type-box, expres	AT1G24260	AGAMOUS-LIKE 9, AGL9, SEP3, SEPALLATA3	Member of the MADs box transcription factor family. SEP3 is redundant with SEP1 and 2. Flowers of SEP1/2/3 triple mutants show a conversion of petals and stamens to sepals.SEP3 forms heterotetrameric complexes with other MADS box family members and binds to the CArG box motif.
LOC_Os12g10540	MADS	NO	11088	2.3	1143	OsMADS13 - MADS-box family gene with MIKCc type-box, expre	AT4G18960	AG, AGAMOUS	Floral homeotic gene encoding a MADS domain transcription factor. Specifies floral meristem and carpel and stamen identity. Binds CArG box sequences. It is the only C function gene. It interacts genetically with the other homeotic genes to specify the floral organs.
LOC_Os12g21850	MADS	H3K4me3	1895	4.48	29	OsMADS73 - MADS-box family gene with M-alpha type-box, exp	AT2G24840	AGAMOUS-LIKE 61, AGL61, DIA, DIANA	Encodes a member of the Agamous-like family of transcription factors. Localized to the nucleus in the central cell and endosperm of the female gametophyte. Loss of function mutations show reduced female fertility. Fifty percent of ovules have defective central cells with abnormal morphology and patterns of gene expression. Upon fertilization 50% of seeds abort. Using yeast two hybrid assays AGL61…
LOC_Os05g34160	mTERF	NO	4272	4.89	-1694	mTERF domain containing protein, expressed	AT1G21150		Mitochondrial transcription termination factor family protein
LOC_Os01g52410	MYB	DHS	5066	3.07	28	myb-like DNA-binding domain containing protein, putative,	AT2G36890	ATMYB38, BIT1, BLUE INSENSITIVE TRAIT 1, MYB DOMAIN PROTEIN 38, MYB38, RAX2, REGULATOR OF AXILLARY MERISTEMS 2	Putative homolog of the Blind gene in tomato. Together with RAX1 and RAX3 belong to the class R2R3 MYB genes
LOC_Os01g74410	MYB	DHS	6436	3.54	1200	MYB family transcription factor, putative, expressed	AT5G59780	ATMYB59, ATMYB59-1, ATMYB59-2, ATMYB59-3, MYB DOMAIN PROTEIN 59, MYB59	Encodes a putative transcription factor (MYB59).
LOC_Os01g74590	MYB	H3K4me3	2754	6.11	127	MYB family transcription factor, putative, expressed	AT3G50060	MYB DOMAIN PROTEIN 77, MYB77	Encodes a member of the R2R3 transcription factor gene family. Expressed in response to potassium deprivation and auxin. Involved in lateral root development. Interacts with ARF7 and regulates the expression of some auxin responsive genes.
LOC_Os02g40530	MYB	H3K4me3	6385	3.61	-38	MYB family transcription factor, putative, expressed	AT4G13480	ATMYB79, MYB DOMAIN PROTEIN 79, MYB79	Member of the R2R3 factor gene family.
LOC_Os02g54520	MYB	H3K4me3	7571	3.57	2239	MYB family transcription factor, putative, expressed	AT5G57620	ATMYB36, MYB DOMAIN PROTEIN 36, MYB36	Encodes a putative transcription factor (MYB36).
LOC_Os03g19120	MYB	DHS	7804	3.14	838	MYB family transcription factor, putative	AT2G47460	ATMYB12, MYB DOMAIN PROTEIN 12, MYB12, PFG1, PRODUCTION OF FLAVONOL GLYCOSIDES 1	MYB12 belongs to subgroup 7 of the R2R3-MYB family. It strongly activates the promoters of chalcone synthase (CHS), flavanone 3-hydroxylase (F3H), flavonol synthase (FLS) and - to a lesser extent - chalcone flavanone isomerase (CHI), but cannot activate the promoters of flavonoid-3'hydroxylase (F3'H) and dihydroflavonol 4-reductase (DF). The activation requires a functional MYB recognition elemen…
LOC_Os03g20090	MYB	NO	1489	5.22	447	MYB family transcription factor, putative, expressed	AT1G48000	ATMYB112, MYB DOMAIN PROTEIN 112, MYB112	Encodes a putative transcription factor (MYB112).
LOC_Os03g26130	MYB	NO	4249	2.89	-1475	MYB family transcription factor, putative, expressed	AT3G47600	ATMYB94, ATMYBCP70, MYB DOMAIN PROTEIN 94, MYB94	Encodes a putative transcription factor (MYB94).
LOC_Os03g38210	MYB	DHS	1180	3.61	642	MYB family transcription factor, putative, expressed	AT2G32460	ARABIDOPSIS THALIANA MYB 1, ATM1, ATMYB101, MYB DOMAIN PROTEIN 101, MYB101	Member of the R2R3 factor gene family.
LOC_Os03g51110	MYB	NO	9263	2.83	-283	MYB family transcription factor, putative, expressed	AT1G17950	ATMYB52, BW52, MYB DOMAIN PROTEIN 52, MYB52	putative transcription factor: R2R3-MYB transcription family
LOC_Os03g56090	MYB	H3K4me3	1383	2.89	-1526	MYB family transcription factor, putative, expressed	AT5G57620	ATMYB36, MYB DOMAIN PROTEIN 36, MYB36	Encodes a putative transcription factor (MYB36).
LOC_Os04g38740	MYB	NO	1203	3.13	-1938	MYB family transcription factor, putative, expressed	AT3G01140	ATMYB106, MYB DOMAIN PROTEIN 106, MYB106, NOECK, NOK	Encodes a MIXTA-like MYB gene NOECK (NOK). Loss of function mutations show an increased number of branchpoints in leaf trichomes suggesting a role in negative regulation of trichome branching.
LOC_Os04g42950	MYB	DHS	4667	3.93	1827	MYB family transcription factor, putative, expressed	AT4G13480	ATMYB79, MYB DOMAIN PROTEIN 79, MYB79	Member of the R2R3 factor gene family.
LOC_Os04g45020	MYB	DHS	1098	2.89	-1039	MYB family transcription factor, putative, expressed	AT4G25560	ATMYB18, LAF1, LONG AFTER FAR-RED LIGHT 1, MYB DOMAIN PROTEIN 18, MYB18	LAF1 is a R2R3-MYB transcription factor and positive regulator of the phyA photoresponse. Interaction of LAF1 with HFR1 stabilize the proteins against ubiquitination by COP1(AT2G32950) and subsequent degrations. Mutants have an elongated hypocotyl specifically under far-red light but retain wild-type responses to other light wavelengths.
LOC_Os04g46384	MYB	NO	2842	5.08	1231	MYB family transcription factor, putative	AT3G60460	DUO POLLEN 1, DUO1	Encodes an R2R3 myb transcription factor that is required for male gamete formation, specifically for entry of the generative cell into mitosis. Specifically expressed in the male germline.
LOC_Os04g50680	MYB	NO	5015	2.6	1282	MYB family transcription factor, putative, expressed	AT3G02940	ATMYB107, MYB DOMAIN PROTEIN 107, MYB107	Encodes a putative transcription factor (MYB107).
LOC_Os05g35500	MYB	DHS	1568	3.53	-926	MYB family transcription factor, putative, expressed	AT4G38620	ATMYB4, MYB DOMAIN PROTEIN 4, MYB4	Encodes a R2R3 MYB protein which is involved in the response to UV-B. It functions as a repressor of target gene expression. One of its target genes encodes cinnamate 4-hydroxylase
LOC_Os05g37060	MYB	NO	3321	3.94	1127	MYB family transcription factor, putative, expressed	AT5G04760		Duplicated homeodomain-like superfamily protein
LOC_Os06g40330	MYB	NO	2643	3.79	862	MYB family transcription factor, putative, expressed	AT2G32460	ARABIDOPSIS THALIANA MYB 1, ATM1, ATMYB101, MYB DOMAIN PROTEIN 101, MYB101	Member of the R2R3 factor gene family.
LOC_Os07g37210	MYB	H3K4me3&DHS	958	3.21	344	MYB family transcription factor, putative, expressed	AT4G21440	A. THALIANA MYB 4, ATM4, ATMYB102, MYB-LIKE 102, MYB102	Encodes a MYB transcription factor involved in wounding and osmotic stress response. Member of the R2R3 factor gene family.
LOC_Os08g37970	MYB	DHS	2116	4.57	-172	MYB family transcription factor, putative, expressed	AT1G34670	ATMYB93, MYB DOMAIN PROTEIN 93, MYB93	Member of the R2R3 factor gene family.
LOC_Os09g26170	MYB	NO	1654	3.46	-250	MYB family transcription factor, putative, expressed	AT5G57620	ATMYB36, MYB DOMAIN PROTEIN 36, MYB36	Encodes a putative transcription factor (MYB36).
LOC_Os11g03440	MYB	NO	2068	2.73	346	myb-like DNA-binding domain containing protein, putative,	AT1G08810	ATMYB60, MYB DOMAIN PROTEIN 60, MYB60	putative transcription factor of the R2R3-MYB gene family. Transcript increases under conditions that promote stomatal opening (white and blue light, abi1-1 mutation) and decreases under conditions that trigger stomatal closure (ABA, desiccation, darkness), with the exception of elevated CO2. Expressed exclusively in guard cells of all tissues. It is required for light-induced opening of stomata.…
LOC_Os11g07890	MYB	DHS	2660	4.44	778	transposon protein, putative, CACTA, En/Spm sub-class, exp	AT4G38620	ATMYB4, MYB DOMAIN PROTEIN 4, MYB4	Encodes a R2R3 MYB protein which is involved in the response to UV-B. It functions as a repressor of target gene expression. One of its target genes encodes cinnamate 4-hydroxylase
LOC_Os11g35390	MYB	NO	6521	2.89	63	MYB family transcription factor, putative, expressed	AT1G08810	ATMYB60, MYB DOMAIN PROTEIN 60, MYB60	putative transcription factor of the R2R3-MYB gene family. Transcript increases under conditions that promote stomatal opening (white and blue light, abi1-1 mutation) and decreases under conditions that trigger stomatal closure (ABA, desiccation, darkness), with the exception of elevated CO2. Expressed exclusively in guard cells of all tissues. It is required for light-induced opening of stomata.…
LOC_Os04g51800	MYB	DHS	11799	11.95	7511	MYB protein, putative	AT4G09460	ATMYB6, MYB DOMAIN PROTEIN 6, MYB6	Encodes myb6 DNA-binding protein.
LOC_Os06g07700	MYB	NO	12249	3.04	-15	conserved hypothetical protein	AT5G58900		Homeodomain-like transcriptional regulator
LOC_Os07g04420	MYB	NO	22061	11.46	1288	hypothetical protein	AT3G18100	ATMYB4R1, MYB DOMAIN PROTEIN 4R1, MYB4R1	Member of the R2R3 transcription factor gene family.
LOC_Os01g06320	MYB-related	NO	1830	4.17	-768	MYB family transcription factor, putative, expressed	AT3G09600	LCL5, LHY-CCA1-LIKE5, REVEILLE 8, RVE8	Encodes a MYB-like transcription factor similar to CIRCADIAN CLOCK-ASSOCIATED1 (CCA1) and ELONGATED HYPOCOTYL (LHY). Involved in the regulation of circadian clock by modulating the pattern of histone 3 (H3) acetylation.
LOC_Os01g09280	MYB-related	NO	3570	4.97	-782	myb-related transcription activator, putative, expressed	AT5G47390	MYB HYPOCOTYL ELONGATION-RELATED, MYBH	myb-like transcription factor family protein
LOC_Os01g11200	MYB-related	H3K4me3&DHS	1841	3.85	2007	transforming protein myb, putative	AT5G67300	ARABIDOPSIS THALIANA MYB DOMAIN PROTEIN 44, ATMYB44, ATMYBR1, MYB DOMAIN PROTEIN R1, MYB44, MYBR1	Member of the R2R3 factor MYB gene family involved in mediating plant responses to a variety of abiotic stimiuli.
LOC_Os01g12700	MYB-related	DHS	5014	3.91	-765	MYB family transcription factor, putative	AT2G32460	ARABIDOPSIS THALIANA MYB 1, ATM1, ATMYB101, MYB DOMAIN PROTEIN 101, MYB101	Member of the R2R3 factor gene family.
LOC_Os01g44370	MYB-related	NO	6042	2.78	-326	MYB family transcription factor, putative	AT1G75250	ATRL6, RAD-LIKE 6, RADIALIS-LIKE SANT/MYB 3, RL6, RSM3	RAD-like 6 (RL6)
LOC_Os01g44390	MYB-related	NO	2150	2.65	1224	MYB family transcription factor, putative, expressed	AT1G75250	ATRL6, RAD-LIKE 6, RADIALIS-LIKE SANT/MYB 3, RL6, RSM3	RAD-like 6 (RL6)
LOC_Os01g47370	MYB-related	H3K4me3&DHS	5835	13.05	28	MYB family transcription factor, putative, expressed	AT1G75250	ATRL6, RAD-LIKE 6, RADIALIS-LIKE SANT/MYB 3, RL6, RSM3	RAD-like 6 (RL6)
LOC_Os02g30700	MYB-related	H3K4me3	4629	3.18	1739	MYB family transcription factor, putative	AT2G38090		Duplicated homeodomain-like superfamily protein
LOC_Os04g40420	MYB-related	DHS	1404	3.22	-806	SWIRM domain containing protein, expressed	AT2G47620	ATSWI3A, CHB1, SWI3A, SWITCH/SUCROSE NONFERMENTING 3A	Homologous to yeast SWI3 and a member of the Arabidopsis SWI3 gene family. Protein physically interacts with ATSWI3B and ATSWI3C, the other two members of the SWI3 family.
LOC_Os05g02420	MYB-related	NO	5547	2.69	492	expressed protein	AT3G46130	ATMYB48, ATMYB48-1, ATMYB48-2, ATMYB48-3, MYB DOMAIN PROTEIN 48, MYB48	Encodes a putative transcription factor (MYB48) that functions to regulate flavonol biosynthesis primarily in cotyledons.
LOC_Os05g50350	MYB-related	NO	10252	3.99	725	MYB family transcription factor, putative, expressed	AT1G75250	ATRL6, RAD-LIKE 6, RADIALIS-LIKE SANT/MYB 3, RL6, RSM3	RAD-like 6 (RL6)
LOC_Os06g14710	MYB-related	H3K4me3	4582	3.86	-901	myb-like DNA-binding domain containing protein, expressed	AT4G37260	ATMYB73, MYB DOMAIN PROTEIN 73, MYB73	Member of the R2R3 factor gene family.
LOC_Os01g01430	NAC	DHS	5015	2.91	1184	No apical meristem protein, putative, expressed	AT3G04070	ANAC047, NAC DOMAIN CONTAINING PROTEIN 47, NAC047	NAC domain containing protein 47 (NAC047)
LOC_Os01g01470	NAC	NO	6145	3.22	211	no apical meristem protein, putative, expressed	AT5G18270	ANAC087, ARABIDOPSIS NAC DOMAIN CONTAINING PROTEIN 87	Arabidopsis NAC domain containing protein 87 (ANAC087)
LOC_Os01g29840	NAC	NO	5901	2.55	446	no apical meristem protein, putative, expressed	AT5G18270	ANAC087, ARABIDOPSIS NAC DOMAIN CONTAINING PROTEIN 87	Arabidopsis NAC domain containing protein 87 (ANAC087)
LOC_Os01g48130	NAC	DHS	10776	3.45	347	no apical meristem protein, putative, expressed	AT4G28500	ANAC073, NAC DOMAIN CONTAINING PROTEIN 73, NAC073, SECONDARY WALL-ASSOCIATED NAC DOMAIN PROTEIN 2, SND2	NAC domain containing protein 73 (NAC073)
LOC_Os01g59640	NAC	NO	6279	9.86	-692	no apical meristem protein, putative	AT3G04070	ANAC047, NAC DOMAIN CONTAINING PROTEIN 47, NAC047	NAC domain containing protein 47 (NAC047)
LOC_Os01g64310	NAC	NO	2548	2.96	1079	no apical meristem protein, putative, expressed	AT5G22380	ANAC090, NAC DOMAIN CONTAINING PROTEIN 90, NAC090	NAC domain containing protein 90 (NAC090)
LOC_Os02g06950	NAC	NO	1466	4.26	3658	no apical meristem protein, putative	AT1G56010	ANAC021, ANAC022, ARABIDOPSIS NAC DOMAIN CONTAINING PROTEIN 21, ARABIDOPSIS NAC DOMAIN CONTAINING PROTEIN 22, NAC DOMAIN CONTAINING PROTEIN 1, NAC1	Encodes a transcription factor involved in shoot apical meristem formation and auxin-mediated lateral root formation. The gene is thought not to be involved in stress responses (NaCl, auxins, ethylene). NAC1 (NAC1)
LOC_Os02g15340	NAC	H3K4me3&DHS	6468	3	-743	no apical meristem protein, putative, expressed	AT1G79580	ANAC033, ARABIDOPSIS NAC DOMAIN CONTAINING PROTEIN 33, SMB, SOMBRERO, UAS-TAGGED ROOT PATTERNING7, URP7	NAC-domain protein. Involved in root cap development. Involved in a regulatory feedback loop with FEZ. FEZ activates SMB in hte root cap daughter cells soon after division, and SMB in turn represses FEZ expression in these cells, thereby preventing further stem cell divisions.
LOC_Os02g34970	NAC	H3K4me3&DHS	2278	4.89	909	no apical meristem protein, putative, expressed	AT5G64530	ANAC104, ARABIDOPSIS NAC DOMAIN CONTAINING PROTEIN 104, XND1, XYLEM NAC DOMAIN 1	xylem NAC domain 1 (XND1)
LOC_Os02g41450	NAC	H3K4me3&DHS	5410	7.99	2334	no apical meristem protein, putative	AT4G28530	ANAC074, NAC DOMAIN CONTAINING PROTEIN 74, NAC074	NAC domain containing protein 74 (NAC074)
LOC_Os03g01870	NAC	NO	3071	3.91	571	no apical meristem protein, putative, expressed	AT4G28530	ANAC074, NAC DOMAIN CONTAINING PROTEIN 74, NAC074	NAC domain containing protein 74 (NAC074)
LOC_Os03g02800	NAC	DHS	7823	3.37	1401	no apical meristem protein, putative, expressed	AT1G65910	ANAC028, NAC DOMAIN CONTAINING PROTEIN 28, NAC028	NAC domain containing protein 28 (NAC028)
LOC_Os03g21030	NAC	NO	2144	4.01	1079	no apical meristem protein, putative, expressed	AT5G18270	ANAC087, ARABIDOPSIS NAC DOMAIN CONTAINING PROTEIN 87	Arabidopsis NAC domain containing protein 87 (ANAC087)
LOC_Os03g42630	NAC	DHS	5263	2.71	-484	No apical meristem protein, putative, expressed	AT3G18400	ANAC058, NAC DOMAIN CONTAINING PROTEIN 58, NAC058	NAC domain containing protein 58 (NAC058)
LOC_Os03g56580	NAC	NO	3130	3.24	-155	no apical meristem protein, putative, expressed	AT2G43000	ANAC042, JUB1, JUNGBRUNNEN 1, NAC DOMAIN CONTAINING PROTEIN 42, NAC042	Encodes a NAC transcription factor induced by hydrogen peroxide (H2O2. Involved in senescence. Over expression of the gene strongly delays senescence and enhances tolerance to various abiotic stresses.
LOC_Os04g35660	NAC	NO	2976	4.17	49	no apical meristem protein, putative, expressed	AT5G64530	ANAC104, ARABIDOPSIS NAC DOMAIN CONTAINING PROTEIN 104, XND1, XYLEM NAC DOMAIN 1	xylem NAC domain 1 (XND1)
LOC_Os04g43560	NAC	NO	5270	3.44	925	no apical meristem protein, putative, expressed	AT4G28530	ANAC074, NAC DOMAIN CONTAINING PROTEIN 74, NAC074	NAC domain containing protein 74 (NAC074)
LOC_Os05g10620	NAC	H3K4me3&DHS	3454	5.45	905	no apical meristem protein, putative, expressed	AT4G29230	ANAC075, NAC DOMAIN CONTAINING PROTEIN 75, NAC075	NAC domain containing protein 75 (NAC075)
LOC_Os05g34830	NAC	NO	3249	5.19	-433	No apical meristem protein, putative, expressed	AT1G01720	ANAC002, ARABIDOPSIS NAC DOMAIN CONTAINING PROTEIN 2, ATAF1	Belongs to a large family of putative transcriptional activators with NAC domain. Transcript level increases in response to wounding and abscisic acid. ATAF1 attentuates ABA signaling and sythesis. Mutants are hyposensitive to ABA.
LOC_Os05g43960	NAC	H3K4me3	2926	4.56	-446	no apical meristem protein, putative, expressed	AT2G02450	ANAC034, ANAC035, ARABIDOPSIS NAC DOMAIN CONTAINING PROTEIN 34, ATLOV1, LONG VEGETATIVE PHASE 1, LOV1, NAC DOMAIN CONTAINING PROTEIN 35, NAC035	NAC domain containing protein 35 (NAC035)
LOC_Os05g48850	NAC	DHS	2990	2.29	-147	no apical meristem protein, putative, expressed	AT4G28500	ANAC073, NAC DOMAIN CONTAINING PROTEIN 73, NAC073, SECONDARY WALL-ASSOCIATED NAC DOMAIN PROTEIN 2, SND2	NAC domain containing protein 73 (NAC073)
LOC_Os06g01480	NAC	DHS	12579	2.84	3057	NAC domain containing protein, putative, expressed	AT1G62700	ANAC026, ARABIDOPSIS NAC DOMAIN CONTAINING PROTEIN 26, VASCULAR RELATED NAC-DOMAIN PROTEIN 5, VND5	Encodes a NAC-domain transcription factor. Expressed in the vascular tissue.
LOC_Os06g36480	NAC	DHS	11010	3.75	3158	no apical meristem protein, putative, expressed	AT4G29230	ANAC075, NAC DOMAIN CONTAINING PROTEIN 75, NAC075	NAC domain containing protein 75 (NAC075)
LOC_Os06g46270	NAC	NO	1716	3.23	629	no apical meristem protein, putative, expressed	AT1G56010	ANAC021, ANAC022, ARABIDOPSIS NAC DOMAIN CONTAINING PROTEIN 21, ARABIDOPSIS NAC DOMAIN CONTAINING PROTEIN 22, NAC DOMAIN CONTAINING PROTEIN 1, NAC1	Encodes a transcription factor involved in shoot apical meristem formation and auxin-mediated lateral root formation. The gene is thought not to be involved in stress responses (NaCl, auxins, ethylene). NAC1 (NAC1)
LOC_Os07g48550	NAC	NO	2095	2.98	755	no apical meristem protein, putative, expressed	AT5G18270	ANAC087, ARABIDOPSIS NAC DOMAIN CONTAINING PROTEIN 87	Arabidopsis NAC domain containing protein 87 (ANAC087)
LOC_Os09g32260	NAC	NO	7220	2.54	1740	no apical meristem protein, putative, expressed	AT2G24430	ANAC038, ANAC039, ARABIDOPSIS NAC DOMAIN CONTAINING PROTEIN 39, NAC DOMAIN CONTAINING PROTEIN 38, NAC038	NAC domain containing protein 38 (NAC038)
LOC_Os09g38000	NAC	H3K4me3&DHS	6611	3.37	191	no apical meristem protein, putative	AT3G17730	ANAC057, NAC DOMAIN CONTAINING PROTEIN 57, NAC057	NAC domain containing protein 57 (NAC057)
LOC_Os10g38834	NAC	H3K4me3&DHS	4580	3.44	4702	no apical meristem protein, putative, expressed	AT2G18060	ANAC037, ARABIDOPSIS NAC DOMAIN CONTAINING PROTEIN 37, VASCULAR RELATED NAC-DOMAIN PROTEIN 1, VND1	Encodes a NAC-domain transcription factor. Expressed in the vascular tissue.
LOC_Os11g03310	NAC	DHS	8509	7.03	1598	no apical meristem protein, putative, expressed	AT5G07680	ANAC079, ANAC080, ARABIDOPSIS NAC DOMAIN CONTAINING PROTEIN 79, ATNAC4, NAC DOMAIN CONTAINING PROTEIN 80, NAC080, NAC4	NAC domain containing protein 80 (NAC080)
LOC_Os11g03370	NAC	DHS	7931	6.78	523	no apical meristem protein, putative, expressed	AT5G18270	ANAC087, ARABIDOPSIS NAC DOMAIN CONTAINING PROTEIN 87	Arabidopsis NAC domain containing protein 87 (ANAC087)
LOC_Os11g05614	NAC	NO	1904	2.89	682	no apical meristem protein, putative, expressed	AT3G44350	ANAC061, NAC DOMAIN CONTAINING PROTEIN 61, NAC061	NAC domain containing protein 61 (NAC061)
LOC_Os12g03050	NAC	NO	7930	3.51	-412	no apical meristem protein, putative, expressed	AT5G18270	ANAC087, ARABIDOPSIS NAC DOMAIN CONTAINING PROTEIN 87	Arabidopsis NAC domain containing protein 87 (ANAC087)
LOC_Os12g05990	NAC	NO	1456	4.04	248	No apical meristem protein, putative, expressed	AT5G22380	ANAC090, NAC DOMAIN CONTAINING PROTEIN 90, NAC090	NAC domain containing protein 90 (NAC090)
LOC_Os12g43530	NAC	NO	3664	2.23	833	no apical meristem protein, putative	AT2G43000	ANAC042, JUB1, JUNGBRUNNEN 1, NAC DOMAIN CONTAINING PROTEIN 42, NAC042	Encodes a NAC transcription factor induced by hydrogen peroxide (H2O2. Involved in senescence. Over expression of the gene strongly delays senescence and enhances tolerance to various abiotic stresses.
LOC_Os01g47670	NAC	H3K4me3	1672	2.81	791	expressed protein	AT3G55210	ANAC063, NAC DOMAIN CONTAINING PROTEIN 63, NAC063	NAC domain containing protein 63 (NAC063)
LOC_Os03g61650	NAC	NO	3199	2.78	1018	hypothetical protein	AT5G22380	ANAC090, NAC DOMAIN CONTAINING PROTEIN 90, NAC090	NAC domain containing protein 90 (NAC090)
LOC_Os01g12690	OFP	DHS	1499	4.53	1212	plant-specific domain TIGR01568 family protein, expressed	AT2G18500	ARABIDOPSIS THALIANA OVATE FAMILY PROTEIN 7, ATOFP7, OFP7, OVATE FAMILY PROTEIN 7	ovate family protein 7 (OFP7)
LOC_Os03g06350	OFP	H3K4me3&DHS	3231	6.38	-1568	DUF623 domain containing protein, expressed	AT1G05420	ARABIDOPSIS THALIANA OVATE FAMILY PROTEIN 12, ATOFP12, OFP12, OVATE FAMILY PROTEIN 12	ovate family protein 12 (OFP12)
LOC_Os03g10150	OFP	NO	1432	3.21	376	DUF623 domain containing protein, expressed	AT5G19650	ATOFP8, OFP8, OVATE FAMILY PROTEIN 8	ovate family protein 8 (OFP8)
LOC_Os04g58820	OFP	DHS	3384	3.21	-206	ATOFP18/OFP18, putative, expressed	AT5G04820	ARABIDOPSIS THALIANA OVATE FAMILY PROTEIN 13, ATOFP13, OFP13, OVATE FAMILY PROTEIN 13	ovate family protein 13 (OFP13)
LOC_Os05g12808	OFP	DHS	4504	2.4	669	DUF623 domain containing protein	AT2G18500	ARABIDOPSIS THALIANA OVATE FAMILY PROTEIN 7, ATOFP7, OFP7, OVATE FAMILY PROTEIN 7	ovate family protein 7 (OFP7)
LOC_Os05g39950	OFP	NO	3590	4.8	-1456	DUF623 domain containing protein, expressed	AT2G30400	ARABIDOPSIS THALIANA OVATE FAMILY PROTEIN 2, ATOFP2, OFP2, OVATE FAMILY PROTEIN 2	ovate family protein 2 (OFP2)
LOC_Os11g05780	OFP	DHS	3144	5.05	-1591	DUF623 domain containing protein, expressed
LOC_Os12g06160	OFP	H3K4me3&DHS	7098	7.73	-1440	DUF623 domain containing protein, expressed	AT2G36026		Ovate family protein
LOC_Os01g61900	Orphans	DHS	1129	2.73	1025	CCT motif family protein, expressed	AT5G41380		CCT motif family protein
LOC_Os03g04620	Orphans	DHS	4290	5.92	-446	CCT motif family protein, expressed	AT1G04500		CCT motif family protein
LOC_Os03g53100	Orphans	NO	3252	2.72	185	response regulator receiver domain containing protein, exp	AT3G04280	ARR22, RESPONSE REGULATOR 22, RR22	Encodes an atypical subtype of the ARR (Arabidopsis response regulator) protein family. ARR22 is more similar to the receiver domains of hybrid kinases than other response regulators. It acts as a phosphohistidine phosphatase when tested with phospho-AHP5 in vitro suggesting that it might be involved in a two-component phosphorelay. Expression of ARR22 transcripts appears to be localized to the c…
LOC_Os04g28160	Orphans	DHS	1613	3.92	-1737	response regulator receiver domain containing protein, exp	AT5G24470	APRR5, PRR5, PSEUDO-RESPONSE REGULATOR 5	Encodes a pseudo-response regulator whose mutation affects various circadian-associated biological events such as flowering time in the long-day photoperiod conditions, red light sensitivity of seedlings during early photomorphogenesis, and the period of free-running rhythms of certain clock-controlled genes including CCA1 and APRR1/TOC1 in constant white light. Acts as transcriptional repressor …
LOC_Os04g44280	Orphans	H3K4me3&DHS	2703	4.65	-242	OsRR5 type-A response regulator, expressed	AT1G59940	ARR3, RESPONSE REGULATOR 3	Type A response regulator highly similar to bacterial two-component response regulators. Rapidly induced by cytokinin. Involved in red-light signaling. Acts redundantly with ARR3 in the control of circadian period in a cytokinin-independent manner.
LOC_Os06g10570	Orphans	DHS	1704	3.85	-1205	expressed protein	AT2G42040		CONTAINS InterPro DOMAIN/s: WRC (InterPro:IPR014977)
LOC_Os07g15770	Orphans	NO	6868	2.67	2466	CCT motif family protein	AT5G24930	ATCOL4, B-BOX DOMAIN PROTEIN 5, BBX5, COL4, CONSTANS-LIKE 4	CONSTANS-like 4 (COL4)
LOC_Os10g30890	Orphans	NO	2789	5.6	1592	expressed protein
LOC_Os10g32900	Orphans	NO	1787	2.39	-1703	CCT motif family protein, expressed	AT1G04500		CCT motif family protein
LOC_Os10g41100	Orphans	H3K4me3	2134	5.45	1949	CCT motif family protein, expressed	AT5G57660	ATCOL5, B-BOX DOMAIN PROTEIN 6, BBX6, COL5, CONSTANS-LIKE 5	CONSTANS-like 5 (COL5)
LOC_Os01g01970	Orphans	NO	2316	4.48	-1505	expressed protein	AT5G15020	SIN3-LIKE 2, SNL2	Encodes a homolog of the transcriptional repressor SIN3 (AT1G24190).
LOC_Os07g49290	PHD	NO	1013	3.35	1887	PHD finger family protein, putative, expressed	AT5G58610		PHD finger transcription factor, putative
LOC_Os09g27620	PHD	NO	1534	2.9	185	PHD-finger domain containing protein, putative	AT5G22260	MALE STERILITY 1, MS1	Sporophytic factor controlling anther and pollen development. Mutants fail to make functional pollen
LOC_Os03g50980	PHD	NO	1154	4.41	-438	ATSIZ1/SIZ1, putative, expressed	AT5G60410	ATSIZ1, SIZ1	Encodes a plant small ubiquitin-like modifier (SUMO) E3 ligase that is a focal controller of Pi starvation-dependent responses. Also required for SA and PAD4-mediated R gene signalling, which in turn confers innate immunity in Arabidopsis. Also involved in the regulation of plant growth, drought responses and freezing tolerance. This latter effect is most likely due to SIZ1 dependent ABI5 sumoyla…
LOC_Os12g06440	PHD	DHS	2986	6.26	-1063	expressed protein	AT1G43770		RING/FYVE/PHD zinc finger superfamily protein
LOC_Os02g07650	PLATZ	H3K4me3&DHS	2150	7.38	2980	zinc-binding protein, putative, expressed	AT1G31040		PLATZ transcription factor family protein
LOC_Os02g10000	PLATZ	NO	2764	5.92	-1198	zinc-binding protein, putative, expressed	AT1G76590		PLATZ transcription factor family protein
LOC_Os01g37100	RWP-RK	H3K4me3	2483	3.2	374	RWP-RK domain-containing protein, putative, expressed	AT5G53040	GRD, GROUNDED, RKD4, RWP-RK DOMAIN-CONTAINING 4	Encodes GROUNDED (GRD), a putative RWP-RK-type transcription factor broadly expressed in early development. GRD promotes zygote elongation and basal cell fates.
LOC_Os09g27190	RWP-RK	NO	4800	3.31	1790	RWP-RK domain-containing protein, putative, expressed	AT4G35590	RKD5, RWP-RK DOMAIN-CONTAINING 5	RWP-RK domain-containing protein
LOC_Os11g40110	RWP-RK	H3K4me3	4324	6.38	-840	RWP-RK, putative	AT1G64530	NIN-LIKE PROTEIN 6, NLP6	Plant regulator RWP-RK family protein
LOC_Os02g08070	SBP	H3K4me3	8548	3.06	2398	OsSPL5 - SBP-box gene family member, expressed	AT1G02065	SPL8, SQUAMOSA PROMOTER BINDING PROTEIN-LIKE 8	Encodes an SBP-box gene, a member of the SPL gene family. Mutants are affected in micro- and megasporogenesis, trichome formation on sepals, and stamen filament elongation.
LOC_Os03g61760	SBP	NO	3068	3.78	-1601	OsSPL6 - SBP-box gene family member, expressed	AT3G60030	SPL12, SQUAMOSA PROMOTER-BINDING PROTEIN-LIKE 12	squamosa promoter-binding protein-like 12 (SPL12)
LOC_Os04g46580	SBP	NO	5233	4.26	271	OsSPL7 - SBP-box gene family member, expressed	AT1G69170	ATSPL6, SPL6, SQUAMOSA PROMOTER BINDING PROTEIN (SBP)-DOMAIN TRANSCRIPTION FACTOR 6	Encodes SPL6. Required for the resistance mediated by the TIR-NB-LRR RPS4 against Pseudomonas syringae carrying the avrRps4 effector. Transcriptome analysis indicates that SPL6 positively regulates a subset of defense genes.
LOC_Os08g41940	SBP	NO	1401	3.56	-532	OsSPL16 - SBP-box gene family member, expressed	AT5G50570	SPL13, SPL13A, SQUAMOSA PROMOTER-BINDING PROTEIN LIKE 13, SQUAMOSA PROMOTER-BINDING PROTEIN LIKE 13A	Squamosa promoter-binding protein-like (SBP domain) transcription factor family protein
LOC_Os01g72490	SRS	NO	1345	3.21	-1070	LRP1, putative, expressed	AT5G12330	LATERAL ROOT PRIMORDIUM 1, LRP1	A member of SHI gene family. Arabidopsis thaliana has ten members that encode proteins with a RING finger-like zinc finger motif. Despite being highly divergent in sequence, many of the SHI-related genes are partially redundant in function and synergistically promote gynoecium, stamen and leaf development in Arabidopsis. Expressed in lateral root primordia and induced by auxin. SWP1 is involved i…
LOC_Os09g36160	SRS	H3K4me3&DHS	25991	15.95	-1652	LRP1, putative, expressed	AT5G66350	SHI, SHORT INTERNODES	A member of SHI gene family. Arabidopsis thaliana has ten members that encode proteins with a RING finger-like zinc finger motif. Despite being highly divergent in sequence, many of the SHI-related genes are partially redundant in function and synergistically promote gynoecium, stamen and leaf development in Arabidopsis. Shi mutant is dominant, has dwarf phenotype. Loss of function mutations have…
LOC_Os09g32930	SWI/SNF-SWI3	DHS	3530	2.08	-1733	retrotransposon protein, putative, SINE subclass, expresse	AT1G67370	ASY1, ASYNAPTIC 1, ATASY1	meiotic asynaptic mutant 1 (ASY1). ASY1 protein is initially distributed as numerous foci throughout the chromatin. During early G2, the foci are juxtaposed to the nascent chromosome axes to form a continuous axis associated signal.
LOC_Os12g41350	SWI/SNF-SWI3	NO	1078	3.21	918	meiotic asynaptic mutant 1, putative, expressed	AT1G67370	ASY1, ASYNAPTIC 1, ATASY1	meiotic asynaptic mutant 1 (ASY1). ASY1 protein is initially distributed as numerous foci throughout the chromatin. During early G2, the foci are juxtaposed to the nascent chromosome axes to form a continuous axis associated signal.
LOC_Os01g11550	TCP	H3K4me3&DHS	3197	2.34	-1724	TCP family transcription factor, putative, expressed	AT3G15030	MATERNAL EFFECT EMBRYO ARREST 35, MEE35, TCP FAMILY TRANSCRIPTION FACTOR 4, TCP4	Arabidopsis thaliana TCP family transcription factor. Regulated by miR319. Involved in heterchronic regulation of leaf differentiation.
LOC_Os04g44440	TCP	NO	739	2.65	899	TCP family transcription factor, putative, expressed	AT5G08330	ATTCP11, TCP DOMAIN PROTEIN 11, TCP11	TCP family transcription factor
LOC_Os12g42190	TCP	H3K4me3&DHS	2777	4.25	-326	transposon protein, putative, unclassified, expressed	AT1G30210	ATTCP24, TCP24, TEOSINTE BRANCHED 1, CYCLOIDEA, AND PCF FAMILY 24	TCP family protein involved in heterochronic regulation of leaf differentiation.
LOC_Os03g08310	Tify	NO	987	3.53	-391	ZIM domain containing protein, putative, expressed
LOC_Os03g08320	Tify	NO	3395	6.89	-627	ZIM domain containing protein, putative, expressed	AT1G19180	ATJAZ1, JASMONATE-ZIM-DOMAIN PROTEIN 1, JAZ1, TIFY10A	JAZ1 is a nuclear-localized protein involved in jasmonate signaling. JAZ1 transcript levels rise in response to a jasmonate stimulus. JAZ1 can interact with the COI1 F-box subunit of an SCF E3 ubiquitin ligase in a yeast-two-hybrid assay only in the presence of jasmonate-isoleucine (JA-ILE) or coronatine. Application of jasmonate methyl ester to Arabidopsis roots reduces the levels of a JAZ1:GUS …
LOC_Os07g05830	Tify	DHS	4407	2.72	-465	zinc-finger protein, putative, expressed
LOC_Os09g23660	Tify	NO	1797	2.73	-1989	ZIM motif family protein, expressed	AT3G17860	JAI3, JASMONATE-INSENSITIVE 3, JASMONATE-ZIM-DOMAIN PROTEIN 3, JAZ3, TIFY6B	JAZs are direct targets of the SCFCOI1 E3 ubiquitin-ligase and JA treatment induces their proteasome-mediated degradation. Furthermore, JAI3 negatively regulates the key transcriptional activator of JA responses, AtMYC2. The C-terminal portion of JAZ3, including the Jas domain, appears to be important for JAZ3-COI1 binding in the presence of coronatine.
LOC_Os09g26780	Tify	NO	1403	3.69	-1969	zinc-finger protein, putative, expressed	AT1G19180	ATJAZ1, JASMONATE-ZIM-DOMAIN PROTEIN 1, JAZ1, TIFY10A	JAZ1 is a nuclear-localized protein involved in jasmonate signaling. JAZ1 transcript levels rise in response to a jasmonate stimulus. JAZ1 can interact with the COI1 F-box subunit of an SCF E3 ubiquitin ligase in a yeast-two-hybrid assay only in the presence of jasmonate-isoleucine (JA-ILE) or coronatine. Application of jasmonate methyl ester to Arabidopsis roots reduces the levels of a JAZ1:GUS …
LOC_Os10g25250	Tify	NO	2903	3.68	-1603	ZIM domain containing protein, putative
LOC_Os03g46440	TRAF	NO	660	4.57	-1043	BTBA4 - Bric-a-Brac,Tramtrack, Broad Complex BTB domain wi	AT5G45110	ATNPR3, NPR1-LIKE PROTEIN 3, NPR3	Encodes NPR3, a paralog of NPR1. Involved in negative regulation of defense responses against bacterial and oomycete pathogens. npr3 mutants has elevated level of PR1 expression. Interacts with TGA2, TGA3, TGA5 and TGA6 in yeast two hybrid assays. NPR3 and NPR4 are receptors for the immune signal salicylic acid.
LOC_Os04g56460	TRAF	H3K4me3	3906	8.58	-170	MBTB9 - Bric-a-Brac, Tramtrack, Broad Complex BTB domain w	AT2G39760	ATBPM3, BPM3	Encodes a member of the MATH-BTB domain proteins (BPMs) that directly interact with and target for proteasomal degradation the class I homeobox-leucine zipper (HD-ZIP) transcription factor ATHB6. Known members include AT5G19000 (BPM1), AT3G06190 (BPM2), AT2G39760 (BPM3), AT3G03740 (BPM4), AT5G21010 (BPM5) and AT3G43700 (BPM6).
LOC_Os06g14060	TRAF	NO	1252	5.13	-699	MBTB10 - Bric-a-Brac, Tramtrack, Broad Complex BTB domain	AT5G19000	ATBPM1, BPM1, BTB-POZ AND MATH DOMAIN 1	Encodes a member of the MATH-BTB domain proteins (BPMs) that directly interact with and target for proteasomal degradation the class I homeobox-leucine zipper (HD-ZIP) transcription factor ATHB6. Known members include AT5G19000 (BPM1), AT3G06190 (BPM2), AT2G39760 (BPM3), AT3G03740 (BPM4), AT5G21010 (BPM5) and AT3G43700 (BPM6).
LOC_Os08g03500	TRAF	H3K4me3	3922	4.25	-1593	MBTB17 - Bric-a-Brac, Tramtrack, Broad Complex BTB domain	AT3G06190	ATBPM2, BPM2, BTB-POZ AND MATH DOMAIN 2	Encodes a member of the MATH-BTB domain proteins (BPMs) that directly interact with and target for proteasomal degradation the class I homeobox-leucine zipper (HD-ZIP) transcription factor ATHB6. Known members include AT5G19000 (BPM1), AT3G06190 (BPM2), AT2G39760 (BPM3), AT3G03740 (BPM4), AT5G21010 (BPM5) and AT3G43700 (BPM6).
LOC_Os08g03510	TRAF	NO	2440	4.17	-1277	MBTB18 - Bric-a-Brac, Tramtrack, Broad Complex BTB domain	AT3G06190	ATBPM2, BPM2, BTB-POZ AND MATH DOMAIN 2	Encodes a member of the MATH-BTB domain proteins (BPMs) that directly interact with and target for proteasomal degradation the class I homeobox-leucine zipper (HD-ZIP) transcription factor ATHB6. Known members include AT5G19000 (BPM1), AT3G06190 (BPM2), AT2G39760 (BPM3), AT3G03740 (BPM4), AT5G21010 (BPM5) and AT3G43700 (BPM6).
LOC_Os10g28970	TRAF	DHS	3291	5.59	470	BTB6 - Bric-a-Brac, Tramtrack, Broad Complex BTB domain, e	AT3G06190	ATBPM2, BPM2, BTB-POZ AND MATH DOMAIN 2	Encodes a member of the MATH-BTB domain proteins (BPMs) that directly interact with and target for proteasomal degradation the class I homeobox-leucine zipper (HD-ZIP) transcription factor ATHB6. Known members include AT5G19000 (BPM1), AT3G06190 (BPM2), AT2G39760 (BPM3), AT3G03740 (BPM4), AT5G21010 (BPM5) and AT3G43700 (BPM6).
LOC_Os10g29260	TRAF	H3K4me3	1862	3.56	349	speckle-type POZ protein, putative	AT5G19000	ATBPM1, BPM1, BTB-POZ AND MATH DOMAIN 1	Encodes a member of the MATH-BTB domain proteins (BPMs) that directly interact with and target for proteasomal degradation the class I homeobox-leucine zipper (HD-ZIP) transcription factor ATHB6. Known members include AT5G19000 (BPM1), AT3G06190 (BPM2), AT2G39760 (BPM3), AT3G03740 (BPM4), AT5G21010 (BPM5) and AT3G43700 (BPM6).
LOC_Os10g30350	TRAF	NO	1225	3.2	-344	retrotransposon protein, putative, unclassified	AT2G39760	ATBPM3, BPM3	Encodes a member of the MATH-BTB domain proteins (BPMs) that directly interact with and target for proteasomal degradation the class I homeobox-leucine zipper (HD-ZIP) transcription factor ATHB6. Known members include AT5G19000 (BPM1), AT3G06190 (BPM2), AT2G39760 (BPM3), AT3G03740 (BPM4), AT5G21010 (BPM5) and AT3G43700 (BPM6).
LOC_Os11g24550	TRAF	H3K4me3	2918	3	1022	MBTB61 - Bric-a-Brac, Tramtrack, Broad Complex BTB domain	AT3G06190	ATBPM2, BPM2, BTB-POZ AND MATH DOMAIN 2	Encodes a member of the MATH-BTB domain proteins (BPMs) that directly interact with and target for proteasomal degradation the class I homeobox-leucine zipper (HD-ZIP) transcription factor ATHB6. Known members include AT5G19000 (BPM1), AT3G06190 (BPM2), AT2G39760 (BPM3), AT3G03740 (BPM4), AT5G21010 (BPM5) and AT3G43700 (BPM6).
LOC_Os11g40490	TRAF	NO	2787	3.37	585	MBTB63 - Bric-a-Brac, Tramtrack, Broad Complex BTB domain	AT5G19000	ATBPM1, BPM1, BTB-POZ AND MATH DOMAIN 1	Encodes a member of the MATH-BTB domain proteins (BPMs) that directly interact with and target for proteasomal degradation the class I homeobox-leucine zipper (HD-ZIP) transcription factor ATHB6. Known members include AT5G19000 (BPM1), AT3G06190 (BPM2), AT2G39760 (BPM3), AT3G03740 (BPM4), AT5G21010 (BPM5) and AT3G43700 (BPM6).
LOC_Os03g18340	Trihelix	NO	1181	5.21	-1401	transcription factor like protein, putative
LOC_Os05g03740	Trihelix	NO	2216	4.57	-402	transcription factor TF2, putative, expressed	AT5G01380		Homeodomain-like superfamily protein
LOC_Os05g42290	ULT	NO	4711	6.33	363	conserved hypothetical protein	AT4G28190	ULT, ULT1, ULTRAPETALA, ULTRAPETALA1	Encodes a novel Cys-rich protein with a B-box like domain that acts as a negative regulator of meristem cell accumulation in inflorescence and floral meristems as loss-of-function ult1 mutations cause inflorescence meristem enlargement, the production of extra flowers and floral organs, and a decrease in floral meristem determinacy. Acts opposite to CLF which represses AG, but preventing depositi…
LOC_Os01g08710	WRKY	NO	5336	2.86	2144	OsWRKY79 - Superfamily of TFs having WRKY and zinc finger	AT4G39410	ARABIDOPSIS THALIANA WRKY DNA-BINDING PROTEIN 13, ATWRKY13, WRKY DNA-BINDING PROTEIN 13, WRKY13	member of WRKY Transcription Factor
LOC_Os01g40260	WRKY	H3K4me3	4610	4.33	254	OsWRKY77 - Superfamily of TFs having WRKY and zinc finger	AT5G26170	ARABIDOPSIS THALIANA WRKY DNA-BINDING PROTEIN 50, ATWRKY50, WRKY DNA-BINDING PROTEIN 50, WRKY50	member of WRKY Transcription Factor
LOC_Os01g43550	WRKY	NO	1153	2.97	1252	OsWRKY12 - Superfamily of TFs having WRKY and zinc finger	AT4G01250	ATWRKY22, WRKY22	AtWRKY22 is a member of WRKY Transcription Factor
LOC_Os01g47560	WRKY	NO	1781	4.57	2853	OsWRKY16 - Superfamily of TFs having WRKY and zinc finger	AT1G29860	ATWRKY71, WRKY DNA-BINDING PROTEIN 71, WRKY71	member of WRKY Transcription Factor
LOC_Os01g51690	WRKY	NO	5146	5.73	1196	OsWRKY59 - Superfamily of TFs having WRKY and zinc finger	AT5G64810	ARABIDOPSIS THALIANA WRKY DNA-BINDING PROTEIN 51, ATWRKY51, WRKY DNA-BINDING PROTEIN 51, WRKY51	member of WRKY Transcription Factor
LOC_Os01g53260	WRKY	NO	6712	3.17	981	OsWRKY23 - Superfamily of TFs having WRKY and zinc finger	AT5G41570	ARABIDOPSIS THALIANA WRKY DNA-BINDING PROTEIN 24, ATWRKY24, WRKY DNA-BINDING PROTEIN 24, WRKY24	member of WRKY Transcription Factor
LOC_Os01g60490	WRKY	NO	9917	7.34	1840	OsWRKY22 - Superfamily of TFs having WRKY and zinc finger	AT2G40740	ATWRKY55, WRKY DNA-BINDING PROTEIN 55, WRKY55	member of WRKY Transcription Factor
LOC_Os01g60520	WRKY	DHS	7967	3.53	2221	WRKY DNA-binding domain containing protein	AT5G22570	ARABIDOPSIS THALIANA WRKY DNA-BINDING PROTEIN 38, ATWRKY38, WRKY DNA-BINDING PROTEIN 38, WRKY38	member of WRKY Transcription Factor
LOC_Os01g60540	WRKY	NO	3373	4.39	923	OsWRKY20 - Superfamily of TFs having WRKY and zinc finger	AT5G01900	ARABIDOPSIS THALIANA WRKY DNA-BINDING PROTEIN 62, ATWRKY62, WRKY DNA-BINDING PROTEIN 62, WRKY62	member of WRKY Transcription Factor
LOC_Os01g60600	WRKY	DHS	1757	4.48	558	WRKY DNA-binding domain containing protein, expressed	AT4G11070	ATWRKY41, WRKY41	member of WRKY Transcription Factor
LOC_Os01g62514	WRKY	H3K4me3	907	3.05	-555	WRKY DNA-binding domain containing protein, expressed	AT5G43290	ARABIDOPSIS THALIANA WRKY DNA-BINDING PROTEIN 49, ATWRKY49, WRKY DNA-BINDING PROTEIN 49, WRKY49	member of WRKY Transcription Factor
LOC_Os01g74140	WRKY	DHS	8049	3.14	-1236	OsWRKY17 - Superfamily of TFs having WRKY and zinc finger	AT5G43290	ARABIDOPSIS THALIANA WRKY DNA-BINDING PROTEIN 49, ATWRKY49, WRKY DNA-BINDING PROTEIN 49, WRKY49	member of WRKY Transcription Factor
LOC_Os02g43560	WRKY	NO	14131	3.31	-1274	OsWRKY34 - Superfamily of TFs having WRKY and zinc finger	AT2G44745	ATWRKY12, WRKY DNA-BINDING PROTEIN 12, WRKY12	WRKY family transcription factor
LOC_Os02g53100	WRKY	NO	8795	3.91	87	OsWRKY32 - Superfamily of TFs having WRKY and zinc finger	AT1G68150	ATWRKY9, WRKY DNA-BINDING PROTEIN 9, WRKY9	member of WRKY Transcription Factor
LOC_Os03g21710	WRKY	NO	2006	3.85	547	WRKY45 transcription factor, putative, expressed	AT2G46400	ATWRKY46, WRKY DNA-BINDING PROTEIN 46, WRKY46	member of WRKY Transcription Factor
LOC_Os03g53050	WRKY	NO	2885	3.58	-1849	WRKY transcription factor, putative, expressed	AT5G28650	ARABIDOPSIS THALIANA WRKY DNA-BINDING PROTEIN 74, ATWRKY74, WRKY DNA-BINDING PROTEIN 74, WRKY74	member of WRKY Transcription Factor
LOC_Os03g55080	WRKY	NO	1182	2.41	2072	OsWRKY3 - Superfamily of TFs having WRKY and zinc finger d	AT1G69310	ATWRKY57, WRKY DNA-BINDING PROTEIN 57, WRKY57	Encodes WRKY57, a member of the WRKY Transcription Factor. Activation of WRKY57 confers drought tolerance.
LOC_Os03g63810	WRKY	NO	7357	2.53	2478	WRKY DNA-binding domain containing protein, expressed	AT2G34830	ATWRKY35, MATERNAL EFFECT EMBRYO ARREST 24, MEE24, WRKY DNA-BINDING PROTEIN 35, WRKY35	member of WRKY Transcription Factor
LOC_Os05g04640	WRKY	NO	14607	3.64	-1463	OsWRKY5 - Superfamily of TFs having WRKY and zinc finger d	AT1G62300	ATWRKY6, WRKY6	Encodes a transcription factor WRKY6. Regulates Phosphate1 (Pho1) expression in response to low phosphate (Pi) stress.
LOC_Os05g25700	WRKY	NO	6247	4.02	5273	OsWRKY75 - Superfamily of TFs having WRKY and zinc finger	AT2G40740	ATWRKY55, WRKY DNA-BINDING PROTEIN 55, WRKY55	member of WRKY Transcription Factor
LOC_Os05g39720	WRKY	NO	3038	3.91	768	OsWRKY70 - Superfamily of TFs having WRKY and zinc finger	AT2G38470	ATWRKY33, WRKY DNA-BINDING PROTEIN 33, WRKY33	Member of the plant WRKY transcription factor family. Regulates the antagonistic relationship between defense pathways mediating responses to P. syringae and necrotrophic fungal pathogens. Located in nucleus. Involved in response to various abiotic stresses - especially salt stress.
LOC_Os05g40070	WRKY	NO	7174	3.02	336	WRKY DNA-binding domain containing protein, expressed	AT1G66560	ATWRKY64, WRKY DNA-BINDING PROTEIN 64, WRKY64	member of WRKY Transcription Factor
LOC_Os05g45230	WRKY	NO	3098	2.54	-103	OsWRKY58 - Superfamily of TFs having WRKY and zinc finger	AT5G13080	ARABIDOPSIS THALIANA WRKY DNA-BINDING PROTEIN 75, ATWRKY75, WRKY DNA-BINDING PROTEIN 75, WRKY75	WRKY75 is one of several transcription factors induced during Pi deprivation. It is nuclear localized and regulated differentially during Pi starvation. RNAi mediated suppression of WRKY75 made the plants more susceptible to Pi stress as indicated by the higher accumulation of anthocyanin during Pi starvation.
LOC_Os05g49100	WRKY	NO	7021	6.05	2856	OsWRKY49 - Superfamily of TFs having WRKY and zinc finger	AT4G18170	ATWRKY28, WRKY DNA-BINDING PROTEIN 28, WRKY28	member of WRKY Transcription Factor
LOC_Os05g50700	WRKY	NO	2204	3.29	663	WRKY DNA-binding domain containing protein, expressed	AT5G52830	ARABIDOPSIS THALIANA WRKY DNA-BINDING PROTEIN 27, ATWRKY27, WRKY DNA-BINDING PROTEIN 27, WRKY27	Encodes a WRKY transcription factor WRKY27. Mutation in Arabidopsis WRKY27 results in delayed symptom development in response to the bacterial wilt pathogen Ralstonia solanacearum.
LOC_Os06g30860	WRKY	NO	2549	3.58	827	OsWRKY31 - Superfamily of TFs having WRKY and zinc finger	AT4G01250	ATWRKY22, WRKY22	AtWRKY22 is a member of WRKY Transcription Factor
LOC_Os06g44010	WRKY	NO	2894	3.04	1205	OsWRKY28 - Superfamily of TFs having WRKY and zinc finger	AT2G25000	ATWRKY60, WRKY DNA-BINDING PROTEIN 60, WRKY60	Pathogen-induced transcription factor. Forms protein complexes with itself and with WRKY40. Coexpression with WRKY18 or WRKY40 made plants more susceptible to both P. syringae and B. cinerea. WRKY18, WRKY40, and WRKY60 have partially redundant roles in response to the hemibiotrophic bacterial pathogen Pseudomonas syringae and the necrotrophic fungal pathogen Botrytis cinerea, with WRKY18 playing …
LOC_Os07g48260	WRKY	NO	5387	2.41	2853	OsWRKY47 - Superfamily of TFs having WRKY and zinc finger	AT2G40750	ATWRKY54, WRKY DNA-BINDING PROTEIN 54, WRKY54	member of WRKY Transcription Factor
LOC_Os02g47770	zf-HD	DHS	957	2.81	-60	ZF-HD protein dimerisation region containing protein, expr	AT4G24660	ATHB22, HB22, HOMEOBOX PROTEIN 22, MATERNAL EFFECT EMBRYO ARREST 68, MEE68, ZHD2, ZINC FINGER HOMEODOMAIN 2	homeobox protein 22 (HB22)
LOC_Os03g50920	zf-HD	DHS	3385	3.85	-1339	ZF-HD protein dimerisation region containing protein, expr	AT4G24660	ATHB22, HB22, HOMEOBOX PROTEIN 22, MATERNAL EFFECT EMBRYO ARREST 68, MEE68, ZHD2, ZINC FINGER HOMEODOMAIN 2	homeobox protein 22 (HB22)
LOC_Os09g29130	zf-HD	H3K4me3&DHS	12411	10.42	1641	ZF-HD protein dimerisation region containing protein, expr	AT4G24660	ATHB22, HB22, HOMEOBOX PROTEIN 22, MATERNAL EFFECT EMBRYO ARREST 68, MEE68, ZHD2, ZINC FINGER HOMEODOMAIN 2	homeobox protein 22 (HB22)
LOC_Os12g10630	zf-HD	NO	1749	2.79	641	ZF-HD protein dimerisation region containing protein, expr	AT1G14440	ATHB31, FLORAL TRANSITION AT THE MERISTEM2, FTM2, HB31, HOMEOBOX PROTEIN 31, ZHD4, ZINC FINGER HOMEODOMAIN 4	homeobox protein 31 (HB31)
