# Supplementary material for: Systematic Analysis of Differential H3K27me3 and H3K4me3 Deposition in Callus and Seedling Reveals the Epigenetic Regulatory Mechanisms Involved in Callus Formation in Rice
Source: Front Genet. 2020 Jul 17;11:766. doi: 10.3389/fgene.2020.00766 (PMC7379484; doi:10.3389/fgene.2020.00766)
Supplement: Supplementary file 1 [file Data_Sheet_1.zip › Data Sheet 1/Table 4.XLSX]

## Sheet: Sheet1
Supplementary Table 4. The RNA-Seq based differentially expressed genes between callus and seedling tissues.
up-regulated genes in callus									up-regulated genes in seedling
Locus ID	Callus FPKM	Seedling FPKM	Description	Arabidopsis ortholog	Alias	Annotation			Locus ID	Callus FPKM	Seedling FPKM	Description	Arabidopsis ortholog	Alias	Annotation
LOC_Os01g01115	2.53695	0.561919	pentatricopeptide, putative	AT3G02010		Pentatricopeptide repeat (PPR) superfamily protein			LOC_Os01g01019	0	0.449331	expressed protein
LOC_Os01g01170	4.13528	0.235163	expressed protein	AT3G23740		unknown protein			LOC_Os01g01040	10.9597	29.9741	expressed protein	AT5G16520		unknown protein
LOC_Os01g01270	0.299249	0.0460144	retrotransposon protein, putative, unclassified						LOC_Os01g01080	67.2592	156.589	decarboxylase, putative, expressed	AT1G27980	ATDPL1, DIHYDROSPHINGOSINE PHOSPHATE LYASE, DPL1	dihydrosphingosine phosphate lyase (DPL1)
LOC_Os01g01330	2.24088	0.570408	retrotransposon protein, putative, Ty1-copia subclass, expressed						LOC_Os01g01110	0	0.479015	conserved hypothetical protein	AT1G62950		leucine-rich repeat transmembrane protein kinase family protein
LOC_Os01g01350	26.4727	2.06573	SNF7 domain containing protein, putative, expressed	AT3G10640	VPS60.1	VPS60.1			LOC_Os01g01120	3.49762	43.1674	enolase-phosphatase E1, putative, expressed	AT5G53850	DEHYDRATASE-ENOLASE-PHOSPHATASE-COMPLEX 1, DEP1	Encodes a trifunctional dehydratase / enolase / phosphatase involved in the methionine salvage.
LOC_Os01g01470	0.182297	0	no apical meristem protein, putative, expressed	AT5G18270	ANAC087, ARABIDOPSIS NAC DOMAIN CONTAINING PROTEIN 87	Arabidopsis NAC domain containing protein 87 (ANAC087)			LOC_Os01g01160	6.22577	33.9676	heat shock protein DnaJ, putative, expressed	AT4G13830	DJC26, DNA J PROTEIN C26, DNAJ-LIKE 20, J20	DnaJ-like protein (J20)
LOC_Os01g01510	43.7303	6.12369	sas10/Utp3 family protein, expressed	AT2G43650	EMB2777, EMBRYO DEFECTIVE 2777	EMBRYO DEFECTIVE 2777 (EMB2777)			LOC_Os01g01280	5.18731	48.9939	expressed protein	AT4G24930		thylakoid lumenal 17.9 kDa protein, chloroplast
LOC_Os01g01570	15.3137	6.16128	kinesin heavy chain, putative, expressed	AT3G43210	ARABIDOPSIS NPK1-ACTIVATING KINESIN 2, ATNACK2, NACK2, NPK1-ACTIVATING KINESIN 2, TES, TETRASPORE	Encodes a kinesin TETRASPORE. Required for cytokinesis in pollen. In mutants, all four microspore nuclei remain within the same cytoplasm after meiosis.			LOC_Os01g01290	0.0608533	1.16988	histone-like transcription factor and archaeal histone, putative, expressed	AT5G63470	NUCLEAR FACTOR Y, SUBUNIT C4, NF-YC4	nuclear factor Y, subunit C4 (NF-YC4)
LOC_Os01g01580	0.965277	0	expressed protein						LOC_Os01g01302	6.4152	45.0207	shikimate kinase, putative, expressed	AT3G26900	ARABIDOPSIS THALIANA SHIKIMATE KINASE-LIKE 1, ATSKL1, SHIKIMATE KINASE-LIKE 1, SKL1	Encodes a protein with some sequence similarity to shikimate kinases, but a truncated form of this protein (lacking a putative N-terminal chloroplast transit peptide) does not have shikimate kinase activity in vitro. skl1-3 mutants have a variegated phenotype and skl1-8 mutants have an albino phenotype consistent with the observation of chloroplast defects in these mutants.
LOC_Os01g01670	34.5175	7.88922	expressed protein	AT5G60030		unknown protein			LOC_Os01g01340	5.89893	47.726	light-induced protein 1-like, putative, expressed	AT3G26740	CCL, CCR-LIKE	transcripts are differentially regulated at the level of mRNA stability at different times of day controlled by the circadian clock. mRNAs are targets of the mRNA degradation pathway mediated by the downstream (DST) instability determinant.
LOC_Os01g01689	12.6617	5.48292	phosphatidylinositol 3- and 4-kinase family protein, expressed	AT3G48190	ARABIDOPSIS THALIANA ATAXIA-TELANGIECTASIA MUTATED, ATATM, ATAXIA-TELANGIECTASIA MUTATED, ATM, PCD IN MALE GAMETOGENESIS 1, PIG1	Encodes a homolog of the human ATM gene, which is mutated in ataxia telangiectasia, a chromosome instability disorder. Characterization of mutants suggest a role in repairing DNA in response to ionizing radiation as well as during meiosis. The protein has kinase domains and shows kinase activity in orthologs. There is also evidence that ATM might be involved in the telomerase-independent process …			LOC_Os01g01360	2.13524	21.2507	peptide transporter PTR2, putative, expressed	AT5G13400		Major facilitator superfamily protein
LOC_Os01g01890	4.02204	0.230849	expressed protein	AT1G23790		Plant protein of unknown function (DUF936)			LOC_Os01g01369	19.6284	63.0668	3-beta-hydroxysteroid-Delta-isomerase, putative, expressed	AT1G20050	HYD1, HYDRA1, MAD4, MIRNA ACTION DEFICIENT 4	C-8 sterol isomerase that also plays a role in miRNA function.
LOC_Os01g02020	54.3007	24.9903	acetyl-CoA acetyltransferase, cytosolic, putative, expressed	AT5G47720	AACT1, ACETOACETYL-COA THIOLASE 1	Encodes a functional acetoacetyl-CoA thiolase that is functionally redundant with AACT2. Loss-of-function mutants show no apparent growth phenotypes.			LOC_Os01g01420	20.6919	72.9308	expressed protein	AT3G54360	NCA1, NO CATALASE ACTIVITY 1	zinc ion binding
LOC_Os01g02040	12.111	2.95947	retrotransposon protein, putative, unclassified, expressed	AT5G38560	ATPERK8, PERK8, PROLINE-RICH EXTENSIN-LIKE RECEPTOR KINASE 8	Encodes a member of the proline-rich extensin-like receptor kinase (PERK) family. This family consists of 15 predicted receptor kinases (PMID: 15653807).			LOC_Os01g01430	1.34374	8.71958	No apical meristem protein, putative, expressed	AT3G04070	ANAC047, NAC DOMAIN CONTAINING PROTEIN 47, NAC047	NAC domain containing protein 47 (NAC047)
LOC_Os01g02050	17.0367	0.483255	phosphoenolpyruvate carboxylase, putative, expressed	AT1G68750	ATPPC4, PHOSPHOENOLPYRUVATE CARBOXYLASE 4, PPC4	Encodes one of four Arabidopsis phosphoenolpyruvate (PEP) carboxylase proteins. But, it is more similar to bacterial PEP carboxylase than plant PEP carboxylase. Efforts to express this enzyme and to demonstrate its enzymatic activity in E.coli failed.			LOC_Os01g01484	13.9971	28.7293	light-mediated development protein DET1, putative, expressed	AT4G10180	ATDET1, DE-ETIOLATED 1, DET1, FUS2, FUSCA 2	Encodes a nuclear-localized protein that acts as a repressor of photomorphogenesis and may be involved in chromatin remodeling.
LOC_Os01g02060	37.2911	1.61912	TOO MANY MOUTHS precursor, putative, expressed	AT1G68780		RNI-like superfamily protein			LOC_Os01g01560	0.0407805	0.245964	transposon protein, putative, unclassified, expressed	AT3G42170	DAYSLEEPER	transposase-like gene with conserved domains from the family of hAT transposases that includes hobo from Drosophila melanogaster, Activator (Ac) from maize, and Tam3 from snapdragon but lacks several amino acids known to be essential for Ac transposition5. The DAYSLEEPER gene lacks 8 bp duplications and TIRs (a common feature of transcriptionally silent hAT transposases), however, DAYSLEEPER expr…
LOC_Os01g02120	9.23067	0	osMFT2 MFT-Like2 homologous to Mother of FT and TFL1 gene; contains Pfam profile PF01161: Phosphatidylethanolamine-binding protein, expressed	AT1G18100	E12A11, MFT, MOTHER OF FT AND TFL1	Encodes a member of the FT and TFL1 family of phosphatidylethanolamine-binding proteins. It is expressed in seeds and up-regulated in response to ABA. Loss of function mutants show decreased rate of germination in the presence of ABA. ABA dependent regulation is mediated by both ABI3 and ABI5. ABI5 promotes MFT expression, primarily in the radicle-hypocotyl transition zone and ABI3 suppresses it …			LOC_Os01g01600	0.330837	0.83531	ethylene-responsive protein related, putative, expressed	AT1G27660		basic helix-loop-helix (bHLH) DNA-binding superfamily protein
LOC_Os01g02160	77.5063	0.534733	hydroxyproline-rich glycoprotein family protein, putative,expressed						LOC_Os01g01610	3.53067	13.6878	IscA-like iron-sulfur assembly protein, mitochondrial precursor, putative, expressed	AT2G16710		Iron-sulphur cluster biosynthesis family protein
LOC_Os01g02170	9.42767	0.920636	expressed protein	AT1G18850		unknown protein			LOC_Os01g01620	7.38582	39.1163	kinase, pfkB family, putative, expressed	AT1G19600		pfkB-like carbohydrate kinase family protein
LOC_Os01g02180	35.2773	16.1168	expressed protein	AT1G24267		Protein of unknown function (DUF1664)			LOC_Os01g01640	18.8874	58.0422	Rer1 protein, putative, expressed	AT4G39220	ATRER1A	Key player of retrieval of ER membrane proteins
LOC_Os01g02290	12.7198	2.55091	Ser/Thr receptor-like kinase, putative, expressed	AT1G66980	GDPDL2, GLYCEROPHOSPHODIESTER PHOSPHODIESTERASE (GDPD) LIKE 2, SNC4, SUPPRESSOR OF NPR1-1 CONSTITUTIVE 4	Encodes SNC4 (suppressor of npr1-1, constitutive 4), an atypical receptor-like kinase with two predicted extracellular glycerophosphoryl diester phosphodiesterase domains.			LOC_Os01g01650	0.0737496	39.5664	isoflavone reductase homolog IRL, putative, expressed	AT1G75290		encodes a protein whose sequence is similar to an isoflavone reductase
LOC_Os01g02300	7.9027	1.14393	receptor kinase ORK10, putative, expressed	AT1G66910		Protein kinase superfamily protein			LOC_Os01g01660	18.3652	156.69	isoflavone reductase, putative, expressed	AT1G75280		isoflavone reductase, putative, identical to SP:P52577 Isoflavone reductase homolog P3 (EC 1.3.1.-) {Arabidopsis thaliana}
LOC_Os01g02320	8.04265	2.46327	protein kinase domain containing protein, expressed	AT1G66980	GDPDL2, GLYCEROPHOSPHODIESTER PHOSPHODIESTERASE (GDPD) LIKE 2, SNC4, SUPPRESSOR OF NPR1-1 CONSTITUTIVE 4	Encodes SNC4 (suppressor of npr1-1, constitutive 4), an atypical receptor-like kinase with two predicted extracellular glycerophosphoryl diester phosphodiesterase domains.			LOC_Os01g01680	0.0987163	8.1917	expressed protein	AT1G75260		oxidoreductases, acting on NADH or NADPH
LOC_Os01g02334	5.4483	1.72162	expressed protein						LOC_Os01g01710	6.57749	75.5503	1-deoxy-D-xylulose 5-phosphate reductoisomerase, chloroplast precursor, putative, expressed	AT5G62790	1-DEOXY-D-XYLULOSE 5-PHOSPHATE REDUCTOISOMERASE, DXR, PDE129, PIGMENT-DEFECTIVE EMBRYO 129	1-Deoxy-d-xylulose 5-phosphate reductoisomerase (DXR) catalyzes the first committed step of the 2-C-methyl-d-erythritol 4-phosphate pathway for isoprenoid biosynthesis. In Arabidopsis, DXR is encoded by a single-copy gene. Arabidopsis DXR is targeted to plastids and localizes into chloroplasts of leaf cells. DXR knockout or strongly silenced lines have a seedling lethal, albino phenotype. Transge…
LOC_Os01g02350	8.35532	3.59183	receptor-like kinase ARK1AS, putative, expressed	AT1G66910		Protein kinase superfamily protein			LOC_Os01g01720	12.6435	26.0695	pex14, putative, expressed	AT5G62810	ATPEX14, PED2, PEROXIN 14, PEROXISOME DEFECTIVE 2, PEX14	mutant has a defect in the intracellular transport of thiolase from the cytosol to glyoxysomes (formerly known as ped2)
LOC_Os01g02370	0.375721	0.167914	receptor-like kinase ARK1AS, putative, expressed	AT1G18390		Protein kinase superfamily protein			LOC_Os01g01740	3.60199	16.3805	protein kinase domain containing protein, expressed	AT1G62400	HIGH LEAF TEMPERATURE 1, HT1	high leaf temperature 1 (HT1)
LOC_Os01g02500	2.07341	0.39801	glutamyl-tRNA amidotransferase, putative	AT4G34880		Amidase family protein			LOC_Os01g01760	0.155267	4.05236	conserved hypothetical protein
LOC_Os01g02930	5.73673	0.907475	glycosyltransferase protein, putative, expressed	AT3G18180		Glycosyltransferase family 61 protein			LOC_Os01g01800	9.82852	27.3166	expressed protein	AT5G23490		unknown protein
LOC_Os01g02940	38.2216	13.303	glycosyltransferase protein, putative, expressed	AT3G18170		Glycosyltransferase family 61 protein			LOC_Os01g01840	0	4.2311	helix-loop-helix DNA-binding domain containing protein, expressed	AT1G10586		basic helix-loop-helix (bHLH) DNA-binding superfamily protein
LOC_Os01g03070	166.809	42.4687	transposon protein, putative, unclassified, expressed	AT4G11420	ATEIF3A-1, ATTIF3A1, EIF3A, EIF3A-1, EUKARYOTIC TRANSLATION INITIATION FACTOR 3A, TIF3A1	Encodes a subunit of eukaryotic initiation factor 3 (eIF3), a multisubunit complex that is required for binding of mRNA to 40 S ribosomal subunits, stabilization of ternary complex binding to 40 S subunits, and dissociation of 40 and 60 S subunits.			LOC_Os01g01870	4.65567	19.2729	helix-loop-helix DNA-binding domain containing protein, expressed	AT1G10585		basic helix-loop-helix (bHLH) DNA-binding superfamily protein
LOC_Os01g03080	2.229	0.207774	expressed protein	AT1G18290		unknown protein			LOC_Os01g01950	0	0.178663	hypothetical protein
LOC_Os01g03180	0.482658	0.12207	retrotransposon protein, putative, unclassified, expressed						LOC_Os01g01970	8.24893	21.0778	expressed protein	AT5G15020	SIN3-LIKE 2, SNL2	Encodes a homolog of the transcriptional repressor SIN3 (AT1G24190).
LOC_Os01g03320	20.2705	3.61635	BBTI2 - Bowman-Birk type bran trypsin inhibitor precursor,expressed						LOC_Os01g02000	0.1951	0.814989	phosphate transporter 1, putative, expressed	AT1G68740	PHO1;H1	Encodes PHO1
LOC_Os01g03380	1.49638	0	BBTI6 - Bowman-Birk type bran trypsin inhibitor precursor,putative, expressed						LOC_Os01g02010	0.204321	3.38469	expressed protein
LOC_Os01g03490	24.6669	4.87868	heavy-metal-associated domain-containing protein, putative, expressed	AT1G23000		Heavy metal transport/detoxification superfamily protein			LOC_Os01g02080	0.554447	9.75569	peptidyl-prolyl cis-trans isomerase, putative, expressed	AT1G74070		Cyclophilin-like peptidyl-prolyl cis-trans isomerase family protein
LOC_Os01g03510	46.3893	21.4164	WD domain, G-beta repeat domain containing protein, expressed	AT3G18060		transducin family protein / WD-40 repeat family protein			LOC_Os01g02130	0.217211	7.2558	expressed protein	AT1G49000		unknown protein
LOC_Os01g03520	38.4742	18.9554	ubiquitin conjugating enzyme protein, putative, expressed	AT2G16920	PFU2, PHO2 FAMILY UBIQUITIN CONJUGATION ENZYME 2, UBC23, UBIQUITIN-CONJUGATING ENZYME 23	ubiquitin-conjugating enzyme 23 (UBC23)			LOC_Os01g02200	8.27656	94.0714	armadillo/beta-catenin repeat family protein, putative, expressed	AT3G03440		ARM repeat superfamily protein
LOC_Os01g03570	25.3495	1.40864	transcription factor X1, putative, expressed	AT3G48670	IDN2, INVOLVED IN DE NOVO 2, RDM12, RNA-DIRECTED DNA METHYLATION 12	Encodes IDN2 (INVOLVED IN DE NOVO 2), a double-stranded RNA-binding protein involved in de novo methylation and small interfering RNA (siRNA)-mediated maintenance methylation. IND2 is a component of the RNA-directed DNA methylation pathway.			LOC_Os01g02310	0.344629	2.28282	expressed protein	AT5G38280	PR5-LIKE RECEPTOR KINASE, PR5K	putative receptor serine/threonine kinase PR5K (PR5K) mRNA, PR5-like receptor kinase
LOC_Os01g03840	25.6991	0	ZOS1-02 - C2H2 zinc finger protein, expressed	AT1G68480	JAG, JAGGED	Encodes a putative zinc finger transcription factor that is necessary for proper lateral organ shape and is sufficient to induce the proliferation of lateral organ tissue. Together with NUB, it is involved in stamen and carpel development.			LOC_Os01g02400	4.47694	17.8788	protein kinase domain containing protein, expressed	AT1G70250		Encodes a Protease inhibitor/seed storage/LTP family protein
LOC_Os01g03890	2.89236	0.529935	DUF260 domain containing protein, putative, expressed	AT3G02550	LBD41, LOB DOMAIN-CONTAINING PROTEIN 41	LOB domain-containing protein 41 (LBD41)			LOC_Os01g02440	0.0556475	0.337258	Ser/Thr receptor-like kinase, putative, expressed	AT5G38280	PR5-LIKE RECEPTOR KINASE, PR5K	putative receptor serine/threonine kinase PR5K (PR5K) mRNA, PR5-like receptor kinase
LOC_Os01g03900	2.82082	0.17385	expressed protein						LOC_Os01g02450	0	0.420359	retrotransposon protein, putative, unclassified
LOC_Os01g03950	78.534	1.91164	glycosyl hydrolase, family 31, putative, expressed	AT1G68560	ALPHA-XYLOSIDASE 1, ALTERED XYLOGLUCAN 3, ATXYL1, AXY3, THERMOINHIBITION RESISTANT GERMINATION 1, TRG1, XYL1	Encodes a bifunctional alpha-l-arabinofuranosidase/beta-d-xylosidase that belongs to family 3 of glycoside hydrolases.			LOC_Os01g02470	0.264532	0.573491	conserved hypothetical protein
LOC_Os01g03980	18.0719	7.93614	expressed protein						LOC_Os01g02490	2.24457	5.17701	expressed protein
LOC_Os01g04000	0.372659	0	hypothetical protein						LOC_Os01g02510	1.48208	5.44804	retrotransposon protein, putative, unclassified, expressed
LOC_Os01g04050	132.489	25.2826	BBTI12 - Bowman-Birk type bran trypsin inhibitor precursor, expressed						LOC_Os01g02550	0	2.42264	protein kinase domain containing protein, expressed	AT5G38280	PR5-LIKE RECEPTOR KINASE, PR5K	putative receptor serine/threonine kinase PR5K (PR5K) mRNA, PR5-like receptor kinase
LOC_Os01g04070	1.41244	0.371713	verticillium wilt disease resistance protein, putative, expressed	AT3G11010	ATRLP34, RECEPTOR LIKE PROTEIN 34, RLP34	receptor like protein 34 (RLP34)			LOC_Os01g02560	0.089361	8.81437	Ser/Thr receptor-like kinase, putative, expressed	AT1G70250		Encodes a Protease inhibitor/seed storage/LTP family protein
LOC_Os01g04080	0.67602	0	expressed protein						LOC_Os01g02570	0	0.321696	protein kinase domain containing protein, expressed	AT5G38260		Protein kinase superfamily protein
LOC_Os01g04160	34.0032	0.897586	expressed protein	AT3G58650	TON1 RECRUITING MOTIF 7, TRM7	unknown protein			LOC_Os01g02580	0	0.192031	protein kinase domain containing protein	AT5G38260		Protein kinase superfamily protein
LOC_Os01g04170	4.13643	0.201778	expressed protein						LOC_Os01g02590	0.728799	10.8641	receptor-like kinase, putative, expressed	AT1G18390		Protein kinase superfamily protein
LOC_Os01g04230	17.2359	0.804284	inactive receptor kinase At2g26730 precursor, putative, expressed	AT1G68400		leucine-rich repeat transmembrane protein kinase family protein			LOC_Os01g02600	0.413355	12.614	Ser/Thr receptor-like kinase, putative, expressed	AT5G38280	PR5-LIKE RECEPTOR KINASE, PR5K	putative receptor serine/threonine kinase PR5K (PR5K) mRNA, PR5-like receptor kinase
LOC_Os01g04250	2.15553	0.329883	expressed protein						LOC_Os01g02700	2.08073	4.52856	protein kinase domain containing protein, expressed	AT1G66910		Protein kinase superfamily protein
LOC_Os01g04260	74.8743	19.604	fatty acid hydroxylase, putative, expressed	AT3G02580	BOULE 1, BUL1, DWARF 7, DWF7, STE1, STEROL 1	Brassinosteroid biosynthetic enzyme, catalyzes delta7 sterol C-5 desaturation step. Mutant has dwarf phenotype.			LOC_Os01g02710	0.968359	62.6797	LRk-type protein, putative	AT1G18390		Protein kinase superfamily protein
LOC_Os01g04290	0.384972	0	glycosyl hydrolase family 10 protein, putative	AT1G58370	ARABIDOPSIS THALIANA XYLANASE 1, ATXYN1, RXF12	Encodes a protein with xylanase activity.			LOC_Os01g02730	0	2.88859	TAK14, putative, expressed	AT1G66980	GDPDL2, GLYCEROPHOSPHODIESTER PHOSPHODIESTERASE (GDPD) LIKE 2, SNC4, SUPPRESSOR OF NPR1-1 CONSTITUTIVE 4	Encodes SNC4 (suppressor of npr1-1, constitutive 4), an atypical receptor-like kinase with two predicted extracellular glycerophosphoryl diester phosphodiesterase domains.
LOC_Os01g04340	1.32539	0	hsp20/alpha crystallin family protein, putative, expressed	AT1G53540		HSP20-like chaperones superfamily protein			LOC_Os01g02740	0.00979583	0.360721	retrotransposon protein, putative, unclassified	ATMG00860	ORF158	DNA/RNA polymerases superfamily protein.
LOC_Os01g04390	6.49816	0.717583	expressed protein						LOC_Os01g02750	0.276435	7.92292	protein kinase domain containing protein, expressed	AT5G39030		Protein kinase superfamily protein
LOC_Os01g04500	3.14328	0.479984	expressed protein						LOC_Os01g02760	0	0.689954	receptor-like kinase, putative, expressed	AT1G66910		Protein kinase superfamily protein
LOC_Os01g04620	8.28195	0.895174	transposon protein, putative, unclassified, expressed	AT5G38200		Class I glutamine amidotransferase-like superfamily protein			LOC_Os01g02770	0.787444	3.45184	resistance-related receptor-like kinase, putative, expressed	AT5G39030		Protein kinase superfamily protein
LOC_Os01g04660	25.366	0	lipid phosphatase protein, putative, expressed	AT3G02600	ATLPP3, LIPID PHOSPHATE PHOSPHATASE 3, LPP3	Encodes phosphatidic acid phosphatase. Expressed during germination.			LOC_Os01g02790	0	0.396185	protein kinase domain containing protein, expressed	AT5G38280	PR5-LIKE RECEPTOR KINASE, PR5K	putative receptor serine/threonine kinase PR5K (PR5K) mRNA, PR5-like receptor kinase
LOC_Os01g04670	10.1589	4.1562	expressed protein						LOC_Os01g02810	0.0480576	0.193694	resistance-related receptor-like kinase, putative	AT5G38280	PR5-LIKE RECEPTOR KINASE, PR5K	putative receptor serine/threonine kinase PR5K (PR5K) mRNA, PR5-like receptor kinase
LOC_Os01g04699	1.27599	0.452784	hypothetical protein						LOC_Os01g02830	0.424046	4.72427	receptor-like kinase ARK1AS, putative, expressed	AT1G66910		Protein kinase superfamily protein
LOC_Os01g04720	8.37947	2.91797	leucine-rich repeat protein-related, putative, expressed	AT1G25570		Di-glucose binding protein with Leucine-rich repeat domain			LOC_Os01g02870	4.61843	60.9893	auxin-induced protein 5NG4, putative, expressed	AT3G18200	UMAMIT4, USUALLY MULTIPLE ACIDS MOVE IN AND OUT TRANSPORTERS 4	nodulin MtN21-like transporter family protein
LOC_Os01g04730	209.905	59.5304	ribosomal protein L24, putative, expressed	AT3G49910		Translation protein SH3-like family protein			LOC_Os01g02900	3.04753	17.5566	glycosyltransferase, putative, expressed	AT3G18170		Glycosyltransferase family 61 protein
LOC_Os01g04840	0.214877	0	vacuolar protein sorting-associating protein 4B, putative	AT2G27600	ATSKD1, SKD1, SUPPRESSOR OF K+ TRANSPORT GROWTH DEFECT1, VACUOLAR PROTEIN SORTING 4, VPS4	Encodes a SKD1 (Suppressor of K+ Transport Growth Defect1) homolog. Localized to the cytoplasm and to multivesicular endosomes. Involved in multivesicular endosome function.			LOC_Os01g02920	7.61285	23.7123	glycosyltransferase protein, putative, expressed	AT3G18180		Glycosyltransferase family 61 protein
LOC_Os01g04910	24.0218	9.4236	TP53RK-binding protein, putative, expressed	AT4G34412		CONTAINS InterPro DOMAIN/s: Kinase binding protein CGI-121 (InterPro:IPR013926)			LOC_Os01g02960	12.7746	27.4698	expressed protein
LOC_Os01g05010	51.521	15.4145	mitochondrial glycoprotein, putative, expressed	AT5G05990		Mitochondrial glycoprotein family protein			LOC_Os01g03020	5.45839	18.092	tRNA synthetase class I, putative, expressed	AT4G04350	EMB2369, EMBRYO DEFECTIVE 2369	EMBRYO DEFECTIVE 2369 (EMB2369)
LOC_Os01g05070	64.1356	21.0126	expressed protein	AT3G49720		unknown protein			LOC_Os01g03040	3.4491	36.9682	expressed protein	AT1G18060		unknown protein
LOC_Os01g05289	21.2312	6.27923	expressed protein						LOC_Os01g03050	4.84083	17.9331	fruit protein PKIWI502, putative, expressed	AT1G15140		FAD/NAD(P)-binding oxidoreductase
LOC_Os01g05430	27.9721	2.51559	OsRhmbd1 - Putative Rhomboid homologue, expressed	AT2G29050	ATRBL1, RBL1, RHOMBOID-LIKE 1	RHOMBOID-like 1 (RBL1)			LOC_Os01g03100	0.713759	3.6269	protein binding protein, putative, expressed	AT2G01275		RING/FYVE/PHD zinc finger superfamily protein
LOC_Os01g05440	0.395293	0	XH domain containing protein, expressed	AT4G00380	FACTOR OF DNA METHYLATION 2, FDM2, IDN2 PARALOG 2, IDP2, INDL2, INVOLVED IN DE NOVO 2 (IDN2) - LIKE 2	Belongs to a subgroup of SGS3-like proteins that act redundantly in RNA-directed DNA methylation: AT1G15910 (FDM1), AT4G00380 (FDM2), AT3G12550 (FDM3), AT1G13790 (FDM4), AT1G80790 (FDM5).			LOC_Os01g03110	12.1276	25.765	expressed protein	AT1G71110		unknown protein
LOC_Os01g05450	0.758055	0	hypothetical protein						LOC_Os01g03130	2.22388	7.26713	expressed protein	AT2G01300		unknown protein
LOC_Os01g05470	63.0891	13.7851	transcription factor X1, putative, expressed	AT1G15910	FACTOR OF DNA METHYLATION 1, FDM1, IDN2 PARALOG 1, IDNL1, IDP1, INVOLVED IN DE NOVO 2 (IDN2) - LIKE 1	Belongs to a subgroup of SGS3-like proteins that act redundantly in RNA-directed DNA methylation: AT1G15910 (FDM1), AT4G00380 (FDM2), AT3G12550 (FDM3), AT1G13790 (FDM4), AT1G80790 (FDM5).			LOC_Os01g03144	12.2232	33.2811	white-brown complex homolog protein 7, putative, expressed	AT2G01320	ABCG7, ATP-BINDING CASSETTE G7	ABC-2 type transporter family protein
LOC_Os01g05600	1.38598	0.0301836	NBS-LRR disease resistance protein, putative	AT3G14470		NB-ARC domain-containing disease resistance protein			LOC_Os01g03190	0.206651	0.419284	expressed protein	AT5G62800		Protein with RING/U-box and TRAF-like domains
LOC_Os01g05620	3.16703	0.694972	NBS-LRR disease resistance protein, putative	AT3G14470		NB-ARC domain-containing disease resistance protein			LOC_Os01g03310	3.63405	8.06725	BBTI1 - Bowman-Birk type bran trypsin inhibitor precursor,expressed
LOC_Os01g05640	1.75017	0.458077	receptor-like protein kinase 5 precursor, putative, expressed	AT3G47570		Leucine-rich repeat protein kinase family protein			LOC_Os01g03390	33.7385	175.095	BBTI7 - Bowman-Birk type bran trypsin inhibitor precursor,expressed
LOC_Os01g05650	549.218	255.451	metallothionein, putative, expressed	AT3G09390	ARABIDOPSIS THALIANA METALLOTHIONEIN-1, ARABIDOPSIS THALIANA METALLOTHIONEIN-K, ATMT-1, ATMT-K, METALLOTHIONEIN 2A, MT2A	metallothionein, binds to and detoxifies excess copper and other metals, limiting oxidative damage			LOC_Os01g03530	0.24694	0.827558	multicopper oxidase domain containing protein, expressed	AT1G23010	LOW PHOSPHATE ROOT1, LPR1	Encodes a protein with multicopper oxidase activity. Located in ER. Function together with LPR2 (AT1G71040) and a P5-type ATPase (At5g23630/PDR2) in a common pathway that adjusts root meristem activity to Pi (inorganic phosphate) availability.
LOC_Os01g05860	4.39066	0.464253	PPR repeat domain containing protein, putative, expressed	AT3G15200		Tetratricopeptide repeat (TPR)-like superfamily protein			LOC_Os01g03549	1.14723	12.7998	multi-copper oxidase type I family protein, putative, expressed	AT1G23010	LOW PHOSPHATE ROOT1, LPR1	Encodes a protein with multicopper oxidase activity. Located in ER. Function together with LPR2 (AT1G71040) and a P5-type ATPase (At5g23630/PDR2) in a common pathway that adjusts root meristem activity to Pi (inorganic phosphate) availability.
LOC_Os01g06000	3.8694	0.995955	PPR repeat containing protein, expressed	AT5G59900		Pentatricopeptide repeat (PPR) superfamily protein			LOC_Os01g03620	0.0970528	0.635743	multicopper oxidase domain containing protein, expressed	AT1G23010	LOW PHOSPHATE ROOT1, LPR1	Encodes a protein with multicopper oxidase activity. Located in ER. Function together with LPR2 (AT1G71040) and a P5-type ATPase (At5g23630/PDR2) in a common pathway that adjusts root meristem activity to Pi (inorganic phosphate) availability.
LOC_Os01g06130	1.97398	0	expressed protein	AT3G09110		Protein of unknown function (DUF674)			LOC_Os01g03650	8.06581	28.1725	sufB/sufD domain containing protein, putative, expressed	AT1G32500	ABCI7, ATNAP6, ATP-BINDING CASSETTE I7, NAP6, NON-INTRINSIC ABC PROTEIN 6	Encodes a member of a heterogenous group of non-intrinsic ATP-binding cassette (ABC) proteins. Members of this group bear no close resemblance to each other nor to representatives of specific ABC protein subfamilies from other organisms. This grouping is arbitrary and will likely change upon acquisition of further data.
LOC_Os01g06140	14.4646	0.287916	expressed protein	AT3G09110		Protein of unknown function (DUF674)			LOC_Os01g03660	2.39675	8.80217	MYB family transcription factor, putative, expressed
LOC_Os01g06150	10.9254	1.97969	expressed protein	AT3G09110		Protein of unknown function (DUF674)			LOC_Os01g03680	1.32508	3.76324	BBTI8 - Bowman-Birk type bran trypsin inhibitor precursor,expressed
LOC_Os01g06340	3.53551	0.377586	expressed protein						LOC_Os01g03690	0.567065	2.86453	TKL_IRAK_DUF26-lg.1 - DUF26 kinases have homology to DUF26containing loci, expressed	AT4G00960		Protein kinase superfamily protein
LOC_Os01g06350	0.207959	0	hypothetical protein						LOC_Os01g03730	1.41233	39.9626	nuclease PA3, putative, expressed	AT4G21585	ENDO4, ENDONUCLEASE 4	Encodes a putative endonuclease but no demonstrable endonuclease activity, either towards single stranded DNA or mismatches, has been seen in vitro.
LOC_Os01g06370	0.428564	0	hypothetical protein						LOC_Os01g03940	1.21595	78.9711	expressed protein
LOC_Os01g06390	0.209505	0	hypothetical protein						LOC_Os01g04040	0	1.49037	BBTI11 - Bowman-Birk type bran trypsin inhibitor precursor, putative
LOC_Os01g06470	37.5593	18.6639	expressed protein	AT5G03070	IMPA-9, IMPORTIN ALPHA ISOFORM 9	Putative importin alpha isoform. When overexpressed can rescue the impa-4 decreased transformation susceptibility phenotype.			LOC_Os01g04280	3.07654	32.518	calmodulin binding protein, putative, expressed	AT5G57580		Calmodulin-binding protein
LOC_Os01g06560	78.4408	3.32093	transcription factor HBP-1b, putative, expressed	AT4G18690		unknown protein			LOC_Os01g04300	1.38128	3.15268	glycosyl hydrolase family 10 protein, putative, expressed	AT1G58370	ARABIDOPSIS THALIANA XYLANASE 1, ATXYN1, RXF12	Encodes a protein with xylanase activity.
LOC_Os01g06630	110.585	0	small hydrophilic plant seed protein, putative, expressed	AT3G51810	ARABIDOPSIS THALIANA LATE EMBRYOGENESIS ABUNDANT 1, AT3, ATEM1, EM1, GEA1, GUANINE NUCLEOTIDE EXCHANGE FACTOR FOR ADP RIBOSYLATION FACTORS 1, LATE EMBRYOGENESIS ABUNDANT 1	Encodes a ABA-inducible protein that accumulates during seed maturation, in parallel with its corresponding mRNA but with a 3 d delay. During germination, AtEm1 protein undergoes two successive cleavages before being degraded. Both proteins are more stable than the corresponding mRNA. The gene can be activated by the basic leucine zipper transcription factor ABI5. Expressed predominantly in prova…			LOC_Os01g04324	0.23626	0.713989	expressed protein
LOC_Os01g06660	58.0416	16.1648	thiamine pyrophosphate enzyme, C-terminal TPP binding domain containing protein, expressed	AT4G33070	ATPDC1, PDC1, PYRUVATE DECARBOXYLASE 1	Thiamine pyrophosphate dependent pyruvate decarboxylase family protein			LOC_Os01g04350	10.6697	311.189	hsp20/alpha crystallin family protein, putative, expressed	AT3G46230	ARABIDOPSIS THALIANA HEAT SHOCK PROTEIN 17.4, ATHSP17.4, HEAT SHOCK PROTEIN 17.4, HSP17.4	member of the class I small heat-shock protein (sHSP) family, which accounts for the majority of sHSPs in maturing seeds
LOC_Os01g06670	0.721905	0.22235	hcr2-5D, putative, expressed	AT1G45616	ATRLP6, RECEPTOR LIKE PROTEIN 6, RLP6	receptor like protein 6 (RLP6)			LOC_Os01g04380	4.74212	12.6378	hsp20/alpha crystallin family protein, putative, expressed	AT5G59720	HEAT SHOCK PROTEIN 18.2, HSP18.2	encodes a low molecular weight heat shock protein that contains the heat shock element in the promoter region. Expression is induced in response to heat shock.
LOC_Os01g06730	0.759093	0	verticillium wilt disease resistance protein, putative, expressed	AT1G47890	ATRLP7, RECEPTOR LIKE PROTEIN 7, RLP7	receptor like protein 7 (RLP7)			LOC_Os01g04409	6.30458	16.4717	OsWAK1 - OsWAK receptor-like cytoplasmic kinase OsWAK-RLCK, expressed	AT1G18390		Protein kinase superfamily protein
LOC_Os01g06740	8.11014	0.790006	ribosome inactivating protein, putative, expressed						LOC_Os01g04440	0.174522	1.35263	conserved hypothetical protein	AT1G18390		Protein kinase superfamily protein
LOC_Os01g06836	1.21097	0.0612578	disease resistance protein SlVe2 precursor, putative	AT4G13810	ATRLP47, RECEPTOR LIKE PROTEIN 47, RLP47	receptor like protein 47 (RLP47)			LOC_Os01g04460	0.637797	2.91761	Ser/Thr protein kinase, putative	AT1G66910		Protein kinase superfamily protein
LOC_Os01g06890	0.756943	0.080071	leucine-rich repeat family protein, putative	AT2G33060	ATRLP27, RECEPTOR LIKE PROTEIN 27, RLP27	receptor like protein 27 (RLP27)			LOC_Os01g04470	0.111616	1.83738	hypothetical protein	AT1G18390		Protein kinase superfamily protein
LOC_Os01g07080	16.9575	3.30428	DEAD-box ATP-dependent RNA helicase, putative, expressed	AT5G05450		P-loop containing nucleoside triphosphate hydrolases superfamily protein			LOC_Os01g04480	0.242911	3.03554	expressed protein	AT1G66980	GDPDL2, GLYCEROPHOSPHODIESTER PHOSPHODIESTERASE (GDPD) LIKE 2, SNC4, SUPPRESSOR OF NPR1-1 CONSTITUTIVE 4	Encodes SNC4 (suppressor of npr1-1, constitutive 4), an atypical receptor-like kinase with two predicted extracellular glycerophosphoryl diester phosphodiesterase domains.
LOC_Os01g07110	5.34355	0.539215	BRCA2 repeat family protein, expressed	AT5G01630	ATBRCA2(V), BRCA2(V), BRCA2-LIKE B, BRCA2B	Ortholog of breast cancer susceptibility protein 2. Essential at meiosis. Interacts with with both Rad51 and Dss1(I) or both Dmc1 and Dss1(I) in a tripartite complex.			LOC_Os01g04510	0	0.898297	hypothetical protein
LOC_Os01g07130	0.273911	0	expressed protein	AT2G40390		unknown protein			LOC_Os01g04520	0.0493189	0.198859	Ser/Thr protein kinase, putative	AT1G67000		Protein kinase superfamily protein
LOC_Os01g07140	22.853	1.66453	kelch repeat-containing protein, putative, expressed	AT5G01660		CONTAINS InterPro DOMAIN/s: Galactose oxidase/kelch, beta-propeller (InterPro:IPR011043), Kelch repeat type 1 (InterPro:IPR006652), Development/cell death domain (InterPro:IPR013989), Kelch related (InterPro:IPR013089), Kelch-type beta propeller (InterPro:IPR015915)			LOC_Os01g04530	3.80285	17.0448	expressed protein	AT1G18390		Protein kinase superfamily protein
LOC_Os01g07212	4.51418	0.342071	staphylococcal nuclease homologue, putative, expressed	AT2G40410	ATCAN2, CA2+-DEPENDENT NUCLEASE, CALCIUM DEPENDENT NUCLEASE 2, CAN2	Encodes a Ca(2+)-dependent nuclease that can degrade both DNA and RNA.			LOC_Os01g04540	0.165679	8.24574	serine/threonine-protein kinase At1g18390 precursor, putative, expressed	AT1G18390		Protein kinase superfamily protein
LOC_Os01g07240	56.1995	2.95783	expressed protein	AT5G01790		unknown protein			LOC_Os01g04550	0.323043	17.5559	expressed protein	AT1G66980	GDPDL2, GLYCEROPHOSPHODIESTER PHOSPHODIESTERASE (GDPD) LIKE 2, SNC4, SUPPRESSOR OF NPR1-1 CONSTITUTIVE 4	Encodes SNC4 (suppressor of npr1-1, constitutive 4), an atypical receptor-like kinase with two predicted extracellular glycerophosphoryl diester phosphodiesterase domains.
LOC_Os01g07260	25.839	3.74281	expressed protein	AT2G40550	E2F TARGET GENE 1, ETG1	Encodes a nuclear localized target of E2Fa-DPa, transcription factors controlling cell cycle progression. Required for sister chromatid cohesion and DNA repair.			LOC_Os01g04570	0.486619	2.65142	Ser/Thr protein kinase, putative, expressed	AT1G66980	GDPDL2, GLYCEROPHOSPHODIESTER PHOSPHODIESTERASE (GDPD) LIKE 2, SNC4, SUPPRESSOR OF NPR1-1 CONSTITUTIVE 4	Encodes SNC4 (suppressor of npr1-1, constitutive 4), an atypical receptor-like kinase with two predicted extracellular glycerophosphoryl diester phosphodiesterase domains.
LOC_Os01g07320	6.40871	0.39801	hypothetical protein						LOC_Os01g04580	0.397829	1.55915	Ser/Thr protein kinase, putative, expressed	AT1G67000		Protein kinase superfamily protein
LOC_Os01g07350	6.43438	2.26391	transposon protein, putative, unclassified, expressed	AT1G48120		hydrolases			LOC_Os01g04590	1.35082	3.9747	expressed protein	AT1G15030		Encodes a Cysteine-rich peptide (CRP) family protein
LOC_Os01g07360	7.54169	1.09904	KIP1, putative, expressed	AT5G58320	NET4A, NETWORKED 4A	Encodes a member of the NET superfamily of proteins that potentially couples different membranes to the actin cytoskeleton in plant cells. It colocalizes with filamentous actin and is localized to the tonoplast membrane. It is expressed in the epidermis of the root meristem and the early expansion zone.			LOC_Os01g04640	0.235019	3.63411	reticulon domain containing protein, putative, expressed	AT3G18260		Reticulon family protein
LOC_Os01g07500	6.34015	1.99155	alliin lyase precursor, putative, expressed	AT4G24670	TAR2, TRYPTOPHAN AMINOTRANSFERASE RELATED 2	Encodes a protein with similarity to the TAA1 trytophan aminotransferase involved in IAA biosynthesis. Double mutant analyses suggest that this protein is involved in regulating many aspects of plant growth and development from embryogenesis to flower formation and plays a role in ethylene-mediated signaling.			LOC_Os01g04650	35.7919	129.764	PB1 domain containing protein, expressed	AT2G01190	PDE331, PIGMENT DEFECTIVE 331	Octicosapeptide/Phox/Bem1p family protein
LOC_Os01g07560	6.83586	0.722391	receptor-like protein kinase 2 precursor, putative, expressed	AT5G56040	SKM2, STERILITY-REGULATING KINASE MEMBER 2	Leucine-rich receptor-like protein kinase family protein			LOC_Os01g04750	0.168831	12.0537	B3 DNA binding domain containing protein, expressed	AT1G68840	ATRAV2, EDF2, ETHYLENE RESPONSE DNA BINDING FACTOR 2, RAP2.8, RAV2, RELATED TO ABI3/VP1 2, RELATED TO AP2 8, TEM2, TEMPRANILLO 2	Rav2 is part of a complex that has been named `regulator of the (H+)-ATPase of the vacuolar and endosomal membranes' (RAVE)
LOC_Os01g07570	7.24846	1.56456	carboxyl-terminal proteinase, putative, expressed	AT1G23340		Protein of Unknown Function (DUF239)			LOC_Os01g04770	0	0.351646	retrotransposon protein, putative, unclassified
LOC_Os01g07610	7.16546	2.39069	PPR repeat domain containing protein, putative, expressed	AT1G66345		Pentatricopeptide repeat (PPR) superfamily protein			LOC_Os01g04800	22.5798	48.5364	B3 DNA binding domain containing protein, expressed	AT1G25560	EDF1, ETHYLENE RESPONSE DNA BINDING FACTOR 1, TEM1, TEMPRANILLO 1	Encodes a member of the RAV transcription factor family that contains AP2 and B3 binding domains. Involved in the regulation of flowering under long days. Loss of function results in early flowering. Overexpression causes late flowering and repression of expression of FT. Novel transcriptional regulator involved in ethylene signaling. Promoter bound by EIN3. EDF1 in turn, binds to promoter elemen…
LOC_Os01g07640	3.22621	0.0593091	ankyrin, putative	AT3G04710	TETRATRICOPEPTIDE REPEAT 10, TPR10	Encodes one of the 36 carboxylate clamp (CC)-tetratricopeptide repeat (TPR) proteins (Prasad 2010, Pubmed ID: 20856808) with potential to interact with Hsp90/Hsp70 as co-chaperones.			LOC_Os01g04880	12.2245	27.6135	retrotransposon protein, putative, unclassified, expressed	AT2G40070	BASIC PROLINE-RICH PROTEIN 1, BPP1	BEST Arabidopsis thaliana protein match is: proline-rich family protein (TAIR:AT3G09000.1)
LOC_Os01g07660	0.773466	0	expressed protein						LOC_Os01g04900	1.91792	13.1041	peptidase M50 family protein, putative, expressed	AT5G05740	ATEGY2, EGY2, ETHYLENE-DEPENDENT GRAVITROPISM-DEFICIENT AND YELLOW-GREEN-LIKE 2	S2P-like putative metalloprotease, also contain transmembrane helices near their C-termini and many of them, five of seven, contain a conserved zinc-binding motif HEXXH. Homolog of EGY1. Each of the EGY1 and EGY-like proteins share two additional highly conserved motifs, the previously reported NPDG motif (aa 442鈥?54 in EGY1, Rudner et al., 1999) and a newly defined GNLR motif (aa 171鈥?79 in EGY1…
LOC_Os01g07740	42.7072	8.92617	DEAD-box ATP-dependent RNA helicase 14, putative, expressed	AT5G14610		DEAD box RNA helicase family protein			LOC_Os01g04930	8.14311	23.6726	MYB family transcription factor, putative, expressed	AT2G38090		Duplicated homeodomain-like superfamily protein
LOC_Os01g07850	0.197895	0	glyoxalase family protein, putative, expressed	AT1G80160	GLYI7, GLYOXYLASE I 7	Lactoylglutathione lyase / glyoxalase I family protein			LOC_Os01g04990	6.78981	17.4789	mitochondrial carrier protein, putative, expressed	AT3G53940		Mitochondrial substrate carrier family protein
LOC_Os01g07900	1.84626	0.481631	expressed protein						LOC_Os01g05060	18.3065	52.3197	mitochondrial glycoprotein, putative, expressed	AT2G39795		Mitochondrial glycoprotein family protein
LOC_Os01g07930	0.24262	0	zinc finger C-x8-C-x5-C-x3-H type family protein, expressed	AT3G19360		Zinc finger (CCCH-type) family protein			LOC_Os01g05080	6.16961	49.4868	thylakoid lumenal protein, putative, expressed	AT2G44920		Tetratricopeptide repeat (TPR)-like superfamily protein
LOC_Os01g07940	4.26976	1.17835	AGC_PVPK_like_kin82y.3 - ACG kinases include homologs to PKA, PKG and PKC, expressed	AT5G47750	D6 PROTEIN KINASE LIKE 2, D6PKL2, PK5	D6 protein kinase like 2 (D6PKL2)			LOC_Os01g05120	0	0.385686	ubiquitin fusion degradation protein, putative	AT2G29070		Ubiquitin fusion degradation UFD1 family protein
LOC_Os01g07950	87.2558	22.7735	OsGrx_S15.2 - glutaredoxin subgroup II, expressed	AT3G15660	A. THALIANA GLUTAREDOXIN 4, ATGRX4, GLUTAREDOXIN 4, GRX4	glutaredoxin 4 (GRX4)			LOC_Os01g05150	0	0.275714	expressed protein
LOC_Os01g07980	8.95863	1.41418	ankyrin, putative, expressed	AT3G04710	TETRATRICOPEPTIDE REPEAT 10, TPR10	Encodes one of the 36 carboxylate clamp (CC)-tetratricopeptide repeat (TPR) proteins (Prasad 2010, Pubmed ID: 20856808) with potential to interact with Hsp90/Hsp70 as co-chaperones.			LOC_Os01g05220	0	1.35064	hypothetical protein
LOC_Os01g07990	0.862554	0.2051	retrotransposon protein, putative, unclassified	AT5G28780		PIF1 helicase			LOC_Os01g05250	0	1.43345	expressed protein
LOC_Os01g08000	23.4892	1.56112	fibronectin type 3 and ankyrin repeat domains 1 protein, putative, expressed	AT3G04710	TETRATRICOPEPTIDE REPEAT 10, TPR10	Encodes one of the 36 carboxylate clamp (CC)-tetratricopeptide repeat (TPR) proteins (Prasad 2010, Pubmed ID: 20856808) with potential to interact with Hsp90/Hsp70 as co-chaperones.			LOC_Os01g05280	0	1.02573	hypothetical protein
LOC_Os01g08060	0.531068	0.231424	transposon protein, putative, CACTA, En/Spm sub-class						LOC_Os01g05400	0	0.232027	conserved hypothetical protein	AT5G67230	I14H, IRREGULAR XYLEM 14 HOMOLOG, IRREGULAR XYLEM 14-LIKE, IRX14-L	Encodes a member of the GT43 family glycosyltransferases involved in glucuronoxylan biosynthesis: AT2G37090 (IRX9) and AT1G27600 (IRX9-L or I9H, IRX9 homolog)
LOC_Os01g08110	15.1297	2.43171	flavonol-3-O-glycoside-7-O-glucosyltransferase 1, putative, expressed	AT2G36780		UDP-Glycosyltransferase superfamily protein			LOC_Os01g05460	0.390023	2.88886	hypothetical protein
LOC_Os01g08120	0.877202	0.0929829	pentatricopeptide, putative, expressed	AT2G29760	ORGANELLE TRANSCRIPT PROCESSING 81, OTP81	Encodes a chloroplast RNA editing factor.			LOC_Os01g05480	0.155663	6.35537	expressed protein	AT2G39690		Protein of unknown function, DUF547
LOC_Os01g08130	0.690209	0.202021	phototropic-responsive NPH3 family protein, putative, expressed	AT3G15570		Phototropic-responsive NPH3 family protein			LOC_Os01g05660	0.313572	8.20596	expressed protein	AT5G02390	DAU1, DUO1-ACTIVATED UNKNOWN 1, TON1 RECRUITING MOTIF 16, TRM16	Target promoter of the male germline-specific transcription factor DUO1.
LOC_Os01g08150	10.3039	0.256609	expressed protein	AT3G15550		unknown protein			LOC_Os01g05670	27.0258	194.909	3-oxo-5-alpha-steroid 4-dehydrogenase, putative, expressed	AT3G55360	ATTSC13, CER10, ECERIFERUM 10, ECR, ENOYL-COA REDUCTASE, TSC13	Enoyl-CoA reductase is involved in all very long chain fatty acids (VLCFA) elongation reactions that are required for cuticular wax, storage lipid and sphingolipid metabolism. The protein is located in the ER, but in contrast to its yeast homolog TSC13 is not particularly enriched in the nuclear envelope-vacuole junction. Mutants in this gene show abnormal organ morphology and stem glossiness. Ce…
LOC_Os01g08190	17.8917	0.340863	transcriptional corepressor LEUNIG, putative, expressed	AT4G32551	LEUNIG, LUG, RON2, ROTUNDA 2	LEUNIG regulates floral organ identity,gynoecium and ovule development. Negatively regulates AGAMOUS . Encodes a glutamine-rich protein with seven WD repeats similar to transcriptional corepressors.			LOC_Os01g05694	8.70358	55.2225	hypothetical protein	AT5G10480	PAS2, PASTICCINO 2, PEP, PEPINO	Protein tyrosine phosphatase-like involved in cell division and differentiation. Interacts with CDKA
LOC_Os01g08220	0.166688	0	gibberellin 3-beta-dioxygenase 2-2, putative, expressed	AT1G80330	ARABIDOPSIS THALIANA GIBBERELLIN 3-OXIDASE 4, ATGA3OX4, GA3OX4, GIBBERELLIN 3-OXIDASE 4	Encodes a protein with gibberellin 3-oxidase activity. The enzyme, expressed and purified in E.coli, was shown to catalyze the 3&#946			LOC_Os01g05710	0.136916	0.284117	expressed protein	AT5G10480	PAS2, PASTICCINO 2, PEP, PEPINO	Protein tyrosine phosphatase-like involved in cell division and differentiation. Interacts with CDKA
LOC_Os01g08290	7.73432	3.82213	transmembrane protein, putative, expressed	AT5G19930		Protein of unknown function DUF92, transmembrane			LOC_Os01g05744	3.08167	6.34766	expressed protein	AT5G10480	PAS2, PASTICCINO 2, PEP, PEPINO	Protein tyrosine phosphatase-like involved in cell division and differentiation. Interacts with CDKA
LOC_Os01g08350	2.2821	0.532394	ATP synthase subunit alpha, mitochondrial, putative	AT2G07698		ATPase, F1 complex, alpha subunit protein			LOC_Os01g05760	0	8.87971	PAS2, putative	AT5G10480	PAS2, PASTICCINO 2, PEP, PEPINO	Protein tyrosine phosphatase-like involved in cell division and differentiation. Interacts with CDKA
LOC_Os01g08380	2.13864	0.809519	transferase family protein, putative, expressed	AT3G62160		HXXXD-type acyl-transferase family protein			LOC_Os01g05770	0	1.49998	expressed protein
LOC_Os01g08470	13.1477	2.33655	retrotransposon protein, putative, unclassified, expressed	AT4G13340	LEUCINE-RICH REPEAT/EXTENSIN 3, LRX3	Leucine-rich repeat (LRR) family protein			LOC_Os01g05780	0.204936	2.39344	expressed protein	AT5G10480	PAS2, PASTICCINO 2, PEP, PEPINO	Protein tyrosine phosphatase-like involved in cell division and differentiation. Interacts with CDKA
LOC_Os01g08540	12.7955	5.7732	DNA mismatch repair protein MSH6-2, putative, expressed	AT3G24495	ARABIDOPSIS THALIANA MUTS HOMOLOG 7, ATMSH7, MSH6-2, MSH7, MUTS HOMOLOG 6-2, MUTS HOMOLOG 7	encodes a DNA mismatch repair homolog of human MutS gene, MSH6. There are four MutS genes in Arabidopsis, MSH2, MSH3, MSH6, and MSH7, which all act as heterodimers and bind to 51-mer duplexes. MSH2*MSH7 exhibit moderate affinity for a (T/G) substrate and weak binding of (+T), suggesting MSH2*MSH7 may be specialized for lesions/base mispairs not tested or for (T/G) mispairs in special contexts.			LOC_Os01g05790	21.3302	51.3431	SLT1 protein, putative, expressed	AT2G37570	SLT1, SODIUM- AND LITHIUM-TOLERANT 1	encodes a protein that can complement the salt-sensitive phenotype of a calcineurin (CaN)-deficient yeast mutant. This gene occurs in a single-copy and is 75% identical to tobacco SLT1 gene.
LOC_Os01g08550	12.0026	1.93619	aminoacyl-tRNA synthetase, putative, expressed	AT1G18950		DDT domain superfamily			LOC_Os01g05800	13.2716	67.1517	inner membrane protein, putative, expressed	AT2G28800	ALB3, ALBINO 3	member of Chloroplast membrane protein ALBINO3 family. Similar to pea PPF1 and may play a role in plant senescence.
LOC_Os01g08600	2.86377	1.34757	expressed protein						LOC_Os01g05810	1.02785	9.80275	gamma-glutamyltranspeptidase 1 precursor, putative, expressed	AT4G29210	GAMMA-GLUTAMYL TRANSPEPTIDASE 3, GAMMA-GLUTAMYL TRANSPEPTIDASE 4, GGT3, GGT4	The gene encodes a gamma-glutamyltransferase (AKA gamma-glutamyl transpeptidase, EC 2.3.2.2) that is located in the vacuole and is most active in roots. The encoded enzyme is involved in the initial degradation of glutathione conjugates in this cell compartment. It is also induced by xenobiotics and contributes to xenobiotics metabolism. Note that conflicting nomenclature exists in the literature…
LOC_Os01g08650	12.5624	3.23393	expressed protein						LOC_Os01g05820	0.110857	1.62355	gamma-glutamyltranspeptidase 1 precursor, putative, expressed	AT4G29210	GAMMA-GLUTAMYL TRANSPEPTIDASE 3, GAMMA-GLUTAMYL TRANSPEPTIDASE 4, GGT3, GGT4	The gene encodes a gamma-glutamyltransferase (AKA gamma-glutamyl transpeptidase, EC 2.3.2.2) that is located in the vacuole and is most active in roots. The encoded enzyme is involved in the initial degradation of glutathione conjugates in this cell compartment. It is also induced by xenobiotics and contributes to xenobiotics metabolism. Note that conflicting nomenclature exists in the literature…
LOC_Os01g08760	23.081	9.07704	choline/ethanolamine kinase, putative	AT1G71697	ATCK1, CHOLINE KINASE, CHOLINE KINASE 1, CK, CK1	Encodes choline kinase. mRNA levels are increased in response to wounding.			LOC_Os01g05840	4.94392	21.9153	oxidoreductase, short chain dehydrogenase/reductase familydomain containing family, expressed	AT2G37540		NAD(P)-binding Rossmann-fold superfamily protein
LOC_Os01g08770	26.4936	8.02594	WD domain, G-beta repeat domain containing protein, expressed	AT3G10530		Transducin/WD40 repeat-like superfamily protein			LOC_Os01g05870	0.293717	1.99404	receptor kinase, putative, expressed	AT3G47570		Leucine-rich repeat protein kinase family protein
LOC_Os01g08790	1.53575	0	histone-like transcription factor and archaeal histone, putative						LOC_Os01g05980	0	0.314375	receptor kinase, putative	AT3G47570		Leucine-rich repeat protein kinase family protein
LOC_Os01g08800	1.53307	0	cytochrome P450, putative, expressed	AT4G39490	CYTOCHROME P450, FAMILY 96, SUBFAMILY A, POLYPEPTIDE 10, CYP96A10	member of CYP96A			LOC_Os01g06230	0	3.04753	OsSAUR1 - Auxin-responsive SAUR gene family member	AT1G79130	SAUR40, SMALL AUXIN UPREGULATED 40	SAUR-like auxin-responsive protein family
LOC_Os01g08820	2.04191	0	PHD-finger domain containing protein, putative, expressed	AT3G14740		RING/FYVE/PHD zinc finger superfamily protein			LOC_Os01g06240	0	0.291491	protein kinase, putative, expressed	AT2G19130		S-locus lectin protein kinase family protein
LOC_Os01g08930	28.0661	13.4111	DEAD-box ATP-dependent RNA helicase, putative, expressed	AT4G09730	RH39	Encodes RH39, a DEAD-box protein involved in the introduction of the hidden break into the 23S rRNA in the chloroplasts. Recombinant RH39 binds to the 23S rRNA in a segment adjacent to the stem-loop creating the hidden break target loop in a sequence-dependent manner. Has ATP-hydrolyzing activity at a Kcat of 5.3 /min in the presence of rRNA sequence. Mutants have drastically reduced level of lev…			LOC_Os01g06280	8.333	19.892	TKL_IRAK_CrRLK1L-1.4 - The CrRLK1L-1 subfamily has homology to the CrRLK1L homolog, expressed	AT3G46290	HERCULES RECEPTOR KINASE 1, HERK1	Encodes HERCULES1 (HERK1), a receptor kinase regulated by Brassinosteroids and required for cell elongation during vegetative growth.
LOC_Os01g08950	10.4517	2.36959	expressed protein	AT1G71780		unknown protein			LOC_Os01g06310	5.77588	113.699	glycine-rich cell wall structural protein precursor, putative, expressed
LOC_Os01g09020	31.2208	14.8362	WD domain, G-beta repeat domain containing protein, expressed	AT1G49040	SCD1, STOMATAL CYTOKINESIS-DEFECTIVE 1	Encodes soluble protein containing N-terminal DENN domain and eight C-terminal WD-40 repeats. Involved in cytokinesis of guard mother cells and leaf epidermal cells. The overall growth and development of mutant plants is severely affected, they are smaller than wt, with defects in seedling development, leaf expansion and flower morphology which renders the mutant conditionally sterile.			LOC_Os01g06450	0.113995	0.345594	glycosyltransferase family 43 protein, putative, expressed	AT2G37090	IRREGULAR XYLEM 9, IRX9	The IRX9 gene encodes a putative family 43 glycosyl transferase. It was coordinately expressed with the cellulose synthase subunits during secondary cell wall formation. Cell wall analysis revealed a decrease in the abundance of xylan in the irx9 mutant, indicating that IRX9 is required for xylan synthesis. Mutants have irregular xylem phenotype suggesting a role in secondary cell wall biosynthes…
LOC_Os01g09030	20.9445	4.93415	2-aminoethanethiol dioxygenase, putative, expressed	AT5G39890		Protein of unknown function (DUF1637)			LOC_Os01g06490	5.07816	40.1983	OsSCP1 - Putative Serine Carboxypeptidase homologue, expressed	AT2G35780	SCPL26, SERINE CARBOXYPEPTIDASE-LIKE 26	serine carboxypeptidase-like 26 (scpl26)
LOC_Os01g09212	2.16076	0	retrotransposon protein, putative, Ty1-copia subclass						LOC_Os01g06500	3.18055	16.1329	PHLOEM 2-LIKE A5, putative, expressed	AT4G19840	ATPP2-A1, ATPP2A-1, PHLOEM PROTEIN 2-A1, PP2-A1	encodes a phloem lectin, similar to phloem lectin in cucumber and celery. Gene is expressed in the phloem, predominantly in the companion cells.
LOC_Os01g09230	6.97155	0.201906	expressed protein						LOC_Os01g06510	2.89451	7.0215	arginyl-tRNA synthetase, putative, expressed	AT4G26300	EMB1027, EMBRYO DEFECTIVE 1027	embryo defective 1027 (emb1027)
LOC_Os01g09260	1.12151	0.0596888	cytokinin dehydrogenase precursor, putative, expressed	AT4G29740	ATCKX4, CKX4, CYTOKININ OXIDASE 4	It encodes a protein whose sequence is similar to cytokinin oxidase/dehydrogenase, which catalyzes the degradation of cytokinins.			LOC_Os01g06520	1.30631	13.1442	verticillium wilt disease resistance protein, putative, expressed	AT1G47890	ATRLP7, RECEPTOR LIKE PROTEIN 7, RLP7	receptor like protein 7 (RLP7)
LOC_Os01g09270	6.21408	0	hypothetical protein						LOC_Os01g06580	0.41631	3.05519	fasciclin domain containing protein, expressed	AT5G03170	ARABIDOPSIS FASCICLIN-LIKE ARABINOGALACTAN-PROTEIN 11, ATFLA11, FASCICLIN-LIKE ARABINOGALACTAN-PROTEIN 11, FLA11	Encodes FLA11, a member of fasciclin-like arabinogalactan proteins (FLAs) containing a cell adhesion fasciclin (FAS) domain. Mutations result in altered stem biomechanics with reduced tensile strength and reduced tensile modulus of elasticity, as well as altered cell wall architecture and composition, with increased cellulose microfibril angle, reduced arabinose, galactose and cellulose content.
LOC_Os01g09384	12.298	1.69186	ankyrin repeat domain containing protein, putative, expressed	AT3G04710	TETRATRICOPEPTIDE REPEAT 10, TPR10	Encodes one of the 36 carboxylate clamp (CC)-tetratricopeptide repeat (TPR) proteins (Prasad 2010, Pubmed ID: 20856808) with potential to interact with Hsp90/Hsp70 as co-chaperones.			LOC_Os01g06750	0.0641298	0.324786	verticillium wilt disease resistance protein precursor, putative	AT5G40170	ATRLP54, RECEPTOR LIKE PROTEIN 54, RLP54	receptor like protein 54 (RLP54)
LOC_Os01g09460	13.2686	1.02102	hexokinase, putative, expressed	AT4G29130	ARABIDOPSIS THALIANA HEXOKINASE 1, ATHXK1, GIN2, GLUCOSE INSENSITIVE 2, HEXOKINASE 1, HXK1	Encodes a hexokinase (HXK1) in the plant glucose-signaling network. Functions as a glucose sensor to interrelate nutrient, light, and hormone signaling networks for controlling growth and development in response to the changing environment.			LOC_Os01g06800	0	0.165942	hypothetical protein
LOC_Os01g09510	469.089	25.5282	60S acidic ribosomal protein, putative, expressed	AT2G27710		60S acidic ribosomal protein family			LOC_Os01g06870	0.374553	2.02226	resistance protein SlVe1 precursor, putative, expressed	AT1G47890	ATRLP7, RECEPTOR LIKE PROTEIN 7, RLP7	receptor like protein 7 (RLP7)
LOC_Os01g09580	16.0091	1.41889	CAMK_CAMK_like_Aur_like.1 - CAMK includes calcium/calmodulin depedent protein kinases, expressed	AT4G32830	ATAUR1, ATAURORA1, AUR1	Encodes a member of a family of Ser/Thr kinases whose activities peak during cell division. Transcripts are abundant in tissues rich in dividing cells like roots and flowers but are low or absent in fully expanded leaves and stems. In interphase cells, the protein is predominantly nuclear. During mitosis, the protein associates with plant-specific cytoskeletal structures (preprophase band, phragm…			LOC_Os01g07050	0	0.230118	POEI42 - Pollen Ole e I allergen and extensin family protein precursor, expressed	AT5G05500	MOP10	Pollen Ole e 1 allergen and extensin family protein
LOC_Os01g09650	0.514589	0	conserved hypothetical protein						LOC_Os01g07090	6.586	36.6744	5-azacytidine resistance protein azr1, putative, expressed	AT2G30170	PBCP, PHOTOSYSTEM II CORE PHOSPHATASE	Encodes a chloroplast PP2C phosphatase that is required for efficient dephosphorylation of PSII proteins and involved in light acclimation.
LOC_Os01g09790	6.6072	1.42408	IQ calmodulin-binding motif domain containing protein, expressed	AT2G26180	IQ-DOMAIN 6, IQD6	IQ-domain 6 (IQD6)			LOC_Os01g07200	0.507649	26.7324	staphylococcal nuclease homologue, putative, expressed	AT3G56170	CA-2+ DEPENDENT NUCLEASE, CALCIUM DEPENDENT NUCLEASE 1, CAN, CAN1	Encodes a calcium-dependent nuclease with similarity to staphylococcal nuclease.
LOC_Os01g09860	16.031	2.93984	retrotransposon protein, putative, unclassified, expressed	AT5G56890		Protein kinase superfamily protein			LOC_Os01g07250	5.0587	27.4609	saposin-like type B, region 1 family protein, putative, expressed	AT3G51730		saposin B domain-containing protein
LOC_Os01g10020	23.5089	7.81694	ectonucleotide pyrophosphatase/phosphodiesterase family member 1, putative, expressed	AT4G29680		Alkaline-phosphatase-like family protein			LOC_Os01g07270	0.404534	1.38608	transposon protein, putative, unclassified
LOC_Os01g10060	1.10665	0	hypothetical protein						LOC_Os01g07280	0.667856	1.8248	disease resistance protein, putative, expressed	AT3G05660	ATRLP33, RECEPTOR LIKE PROTEIN 33, RLP33	receptor like protein 33 (RLP33)
LOC_Os01g10070	2.77953	0.272762	expressed protein						LOC_Os01g07310	42.6055	92.3168	transporter-related, putative, expressed	AT1G06890		Nucleotide/sugar transporter family protein
LOC_Os01g10080	24.2886	11.615	expressed protein	AT1G17665		unknown protein			LOC_Os01g07376	5.22235	49.7435	thioredoxin, putative, expressed	AT3G08710	ATH9, TH9, THIOREDOXIN H-TYPE 9, THIOREDOXIN TYPE H 9, TRX H9	Associated to plasma membrane. Moves cell to cell, suggesting a role in intercellular communication.
LOC_Os01g10090	0.273911	0.0553202	pentatricopeptide, putative	AT1G17630		Pentatricopeptide repeat (PPR-like) superfamily protein			LOC_Os01g07410	3.77211	9.86246	growth regulator related protein, putative, expressed	AT2G03280		O-fucosyltransferase family protein
LOC_Os01g10110	2.76097	0.49092	cytokinin dehydrogenase precursor, putative, expressed	AT5G56970	ATCKX3, CKX3, CYTOKININ OXIDASE 3	It encodes a protein whose sequence is similar to cytokinin oxidase/dehydrogenase, which catalyzes the degradation of cytokinins.			LOC_Os01g07420	1.00029	4.93671	hydrolase, alpha/beta fold family protein, putative, expressed	AT5G21950		alpha/beta-Hydrolases superfamily protein
LOC_Os01g10130	7.78413	3.09997	RNA-dependent RNA polymerase, putative, expressed	AT2G19910		RNA-dependent RNA polymerase family protein			LOC_Os01g07520	22.2917	53.6711	proline-rich family protein, putative, expressed	AT3G01560		CONTAINS InterPro DOMAIN/s: Ubiquitin-associated/translation elongation factor EF1B, N-terminal, eukaryote (InterPro:IPR015940), Protein of unknown function DUF1421 (InterPro:IPR010820), UBA-like (InterPro:IPR009060)
LOC_Os01g10140	28.9306	2.1609	RNA-dependent RNA polymerase, putative, expressed	AT2G19910		RNA-dependent RNA polymerase family protein			LOC_Os01g07530	0.396779	19.6321	uncharacterized glycosyltransferase, putative, expressed	AT5G40390	RAFFINOSE SYNTHASE 5, RS5, SEED IMBIBITION 1-LIKE, SIP1	Encodes a protein which might be involved in the formation of verbascose. A T-DNA insertion mutant was shown to have a decreased amount of verbascose (as well as mannitol) whereas the levels of raffinose and stachyose remained unchanged.
LOC_Os01g10180	10.0444	0.718723	avr9/Cf-9 rapidly elicited protein 146, putative, expressed	AT1G52140		unknown protein			LOC_Os01g07550	0	1.5639	hypothetical protein
LOC_Os01g10280	27.7341	9.47398	phosphoribosylaminoimidazole carboxylase, chloroplast precursor, putative, expressed	AT2G37690		phosphoribosylaminoimidazole carboxylase, putative / AIR carboxylase, putative			LOC_Os01g07590	10.5475	43.9483	universal stress protein domain containing protein, putative, expressed	AT3G17020		Adenine nucleotide alpha hydrolases-like superfamily protein
LOC_Os01g10300	1.50748	0.72436	expressed protein						LOC_Os01g07700	13.5571	28.9177	expressed protein	AT5G62960		unknown protein
LOC_Os01g10380	0.237736	0.0297659	transposon protein, putative, CACTA, En/Spm sub-class						LOC_Os01g07770	0.42621	1.42276	peroxidase precursor, putative	AT2G41480	ATPRX25, PEROXIDASE 25, PRX25	Encodes a cationic cell-wall-bound peroxidase homolog that is involved in the lignification of cell walls.
LOC_Os01g10490	203.507	5.08677	keratin, type I cytoskeletal 9, putative, expressed	AT2G42840	PDF1, PROTODERMAL FACTOR 1	Encodes a putative extracellular proline-rich protein is exclusively expressed in the L1 layer of vegetative, inflorescence and floral meristems and the protoderm of organ primordia.			LOC_Os01g07780	0.5072	10.5056	embryo-specific 3, putative, expressed	AT2G41475		Embryo-specific protein 3, (ATS3)
LOC_Os01g10530	51.8524	16.3288	expressed protein						LOC_Os01g07790	0.140049	0.639581	polygalacturonase, putative	AT3G15720		Pectin lyase-like superfamily protein
LOC_Os01g10590	0.492143	0	osFTL8 FT-Like8 homologous to Flowering Locus T gene; contains Pfam profile PF01161: Phosphatidylethanolamine-binding protein, expressed	AT1G65480	FLOWERING LOCUS T, FT, REDUCED STEM BRANCHING 8, RSB8	FT, together with LFY, promotes flowering and is antagonistic with its homologous gene, TERMINAL FLOWER1 (TFL1). FT is expressed in leaves and is induced by long day treatment. Either the FT mRNA or protein is translocated to the shoot apex where it induces its own expression. Recent data suggests that FT protein acts as a long-range signal. FT is a target of CO and acts upstream of SOC1.			LOC_Os01g07800	0.962624	2.22673	thiol-disulphide oxidoreductase DCC, putative, expressed	AT1G52590		Putative thiol-disulphide oxidoreductase DCC
LOC_Os01g10600	5.55613	1.00686	aquaporin protein, putative, expressed	AT4G18910	ATNLM2, NIP1;2, NLM2, NOD26-LIKE INTRINSIC PROTEIN 1;2, NOD26-LIKE INTRINSIC PROTEIN 2	Encodes an aquaporin homolog. Functions in arsenite transport and tolerance.When expressed in yeast cells can conduct hydrogen peroxide into those cells.			LOC_Os01g07890	7.96589	37.2819	expressed protein	AT1G80180		Encodes a substrate of the MAPK kinases. Phenotypic analyses of Arabidopsis expressing phosphorylation site mutant forms of At1g80180.1 showed clustered stomata and higher stomatal index in cotyledons expressing the phosphomimetic form of At1g80180.1.
LOC_Os01g10820	162.084	37.3628	ribosomal protein L5, putative, expressed	AT2G42740	RIBOSOMAL PROTEIN LARGE SUBUNIT 16A, RPL16A	encodes a cytosolic ribosomal protein L16, which is a constituent of 60S large ribosomal complex. Gene is expressed in root stele and anthers and expression is induced by auxin treatment.			LOC_Os01g08090	3.70397	8.69892	flavonol-3-O-glycoside-7-O-glucosyltransferase 1, putative, expressed	AT2G36770		UDP-Glycosyltransferase superfamily protein
LOC_Os01g10830	2.44393	0.719549	carnitine racemase like protein, putative, expressed	AT4G14430	ARABIDOPSIS THALIANA DELTA(3), DELTA(2)-ENOYL COA ISOMERASE 2, ATECI2, DELTA(3), DELTA(2)-ENOYL COA ISOMERASE 2, ECHIB, ECI2, ENOYL-COA HYDRATASE/ISOMERASE B, IBR10, INDOLE-3-BUTYRIC ACID RESPONSE 10, PEC12	Encodes a peroxisomal delta3, delta2-enoyl CoA isomerase, involved in unsaturated fatty acid degradation. This enzyme might also be involved in the conversion of indole-3-butyric acid to indole-3-acetic acid via a beta-oxidation-like pathway.			LOC_Os01g08160	0.132294	1.5088	MYB family transcription factor, putative, expressed	AT2G03500		Homeodomain-like superfamily protein
LOC_Os01g10840	112.525	52.8998	CGMC_GSK.2 - CGMC includes CDA, MAPK, GSK3, and CLKC kinases, expressed	AT4G18710	ATSK21, BIN2, BRASSINOSTEROID-INSENSITIVE 2, DWARF 12, DWF12, SHAGGY-LIKE KINASE 21, SK21, UCU1, ULTRACURVATA 1	ATSK (shaggy-like kinase) family member that encodes an AtSK protein involved in the cross-talk between auxin and brassinosteroid signaling pathways. BR-INSENSITIVE 2 mutant indicated that the BR-insensitive dwarf phenotype was due to a semidominant mutation in the BIN2. BIN2 is not allelic to BRI1. BIN2-mediated phosphorylation appears to promote BZR1 export from the nucleus.			LOC_Os01g08300	9.30863	358.487	hypothetical protein
LOC_Os01g10850	20.949	1.87756	peroxidase precursor, putative, expressed	AT5G05340	PEROXIDASE 52, PRX52	Peroxidase superfamily protein			LOC_Os01g08340	1.19006	5.72831	zinc finger family protein, putative, expressed	AT4G32600		zinc finger (C3HC4-type RING finger) family protein
LOC_Os01g10860	39.5679	8.13755	expressed protein						LOC_Os01g08370	3.2238	11.2556	symbiosis-related disease resistance protein, putative, expressed	AT3G14470		NB-ARC domain-containing disease resistance protein
LOC_Os01g10870	0.185226	0	CAMK_KIN1/SNF1/Nim1_like.7 - CAMK includes calcium/calmodulin depedent protein kinases, expressed	AT4G18700	ATWL4, CBL-INTERACTING PROTEIN KINASE 12, CIPK12, PKS8, PROTEIN KINASE 8, SNF1-RELATED PROTEIN KINASE 3.9, SNRK3.9, WL4, WPL4-LIKE 4	Encodes CBL-interacting protein kinase 12 (CIPK12).			LOC_Os01g08460	0.777999	1.57947	TMS membrane protein/tumour differentially expressed protein, putative, expressed	AT3G24460		Serinc-domain containing serine and sphingolipid biosynthesis protein
LOC_Os01g10960	3.03344	0.560819	peptide-N4-asparagine amidase A, putative	AT3G14920		Peptide-N4-(N-acetyl-beta-glucosaminyl)asparagine amidase A protein			LOC_Os01g08660	30.7916	61.9162	aquaporin protein, putative, expressed	AT3G04090	SIP1;1, SIP1A, SMALL AND BASIC INTRINSIC PROTEIN 1A	Belongs to a family of plant aquaporins. Similar to yeast and radish aquaporins. Located on ER.
LOC_Os01g10990	0.667944	0.245749	integral membrane protein DUF6 containing protein, expressed	AT5G64700	UMAMIT21, USUALLY MULTIPLE ACIDS MOVE IN AND OUT TRANSPORTERS 21	nodulin MtN21-like transporter family protein			LOC_Os01g08670	0.660001	7.79381	expressed protein	AT2G25735		unknown protein
LOC_Os01g11110	31.8957	8.70605	14-3-3 protein, putative, expressed	AT1G26480	GENERAL REGULATORY FACTOR 12, GF14 IOTA, GRF12	14-3-3 protein GF14iota (grf12)			LOC_Os01g08690	5.93362	12.5672	holocarboxylase synthetase, putative, expressed	AT5G64780		Uncharacterised conserved protein UCP009193
LOC_Os01g11130	6.95942	0.0886061	RNA recognition motif containing protein, putative, expressed	AT5G60170		RNA binding (RRM/RBD/RNP motifs) family protein			LOC_Os01g08780	0.194522	0.938023	endonuclease/exonuclease/phosphatase family domain containing protein, expressed	AT1G71710		DNAse I-like superfamily protein
LOC_Os01g11340	22.3059	4.99559	cytochrome P450, putative, expressed	AT2G34500	CYP710A1, CYTOCHROME P450, FAMILY 710, SUBFAMILY A, POLYPEPTIDE 1	Encodes a protein with C22-sterol desaturase activity. The enzyme was shown to catalyze in the presence of NADPH the conversion of &beta			LOC_Os01g08810	0	1.26116	cytochrome P450, putative, expressed	AT4G39490	CYTOCHROME P450, FAMILY 96, SUBFAMILY A, POLYPEPTIDE 10, CYP96A10	member of CYP96A
LOC_Os01g11460	5.92569	0.329894	zinc finger, C3HC4 type domain containing protein, expressed	AT5G05810	ATL43	ATL43			LOC_Os01g08814	8.84975	20.6679	expressed protein	AT5G57060		FUNCTIONS IN: molecular_function unknown
LOC_Os01g11480	0.758055	0.272762	zinc finger, C3HC4 type domain containing protein, expressed	AT5G66070		RING/U-box superfamily protein			LOC_Os01g08870	11.6198	39.0272	hypothetical protein
LOC_Os01g11530	4.04064	1.81114	hypothetical protein						LOC_Os01g08890	11.4607	52.1109	expressed protein
LOC_Os01g11550	4.80261	0.478451	TCP family transcription factor, putative, expressed	AT3G15030	MATERNAL EFFECT EMBRYO ARREST 35, MEE35, TCP FAMILY TRANSCRIPTION FACTOR 4, TCP4	Arabidopsis thaliana TCP family transcription factor. Regulated by miR319. Involved in heterchronic regulation of leaf differentiation.			LOC_Os01g09000	46.6861	95.4978	glutaminyl-tRNA synthetase, putative, expressed	AT1G25350	OVA9, OVULE ABORTION 9	ovule abortion 9 (OVA9)
LOC_Os01g11760	0.834762	0.0705862	GDSL-like lipase/acylhydrolase, putative, expressed	AT1G28600		GDSL-like Lipase/Acylhydrolase superfamily protein			LOC_Os01g09080	0.14787	2.83206	WRKY DNA-binding domain containing protein, expressed	AT5G15130	ARABIDOPSIS THALIANA WRKY DNA-BINDING PROTEIN 72, ATWRKY72, WRKY DNA-BINDING PROTEIN 72, WRKY72	member of WRKY Transcription Factor
LOC_Os01g11850	1.25111	0.141054	hypothetical protein						LOC_Os01g09100	0	1.63738	OsWRKY10 - Superfamily of TFs having WRKY and zinc fingerdomains, expressed	AT5G26170	ARABIDOPSIS THALIANA WRKY DNA-BINDING PROTEIN 50, ATWRKY50, WRKY DNA-BINDING PROTEIN 50, WRKY50	member of WRKY Transcription Factor
LOC_Os01g11880	38.7231	14.8187	DJ-1 family protein, putative, expressed	AT1G53280	ATDJ1B, DJ-1 HOMOLOG B, DJ-1B, DJ1B	Encodes a homolog of animal DJ-1 superfamily protein. In the A. thaliana genome, three genes encoding close homologs of human DJ-1 were identified AT3G14990 (DJ1A), AT1G53280 (DJ1B) and AT4G34020 (DJ1C). Among the three homologs, DJ1C is essential for chloroplast development and viability. It exhibits glyoxalase activity towards glyoxal and methylglyoxal.			LOC_Os01g09150	0	0.449785	expressed protein
LOC_Os01g11920	1.51239	0.273818	retrotransposon protein, putative, unclassified, expressed	AT2G42580	TETRATRICOPETIDE-REPEAT THIOREDOXIN-LIKE 3, TTL3, VHI-INTERACTING TPR CONTAINING PROTEIN, VIT	Encodes a member of the TTL family and contains a thioredoxin like domain and three tandom TPRs. Interacts physically with BRL2/VH1 and appears to play a role in brassiosteroid and auxin signaling. Belongs to one of the 36 carboxylate clamp (CC)-tetratricopeptide repeat (TPR) proteins (Prasad 2010, Pubmed ID: 20856808) with potential to interact with Hsp90/Hsp70 as co-chaperones. The TTL family i…			LOC_Os01g09190	0	1.67219	expressed protein
LOC_Os01g11970	3.51645	1.27345	expressed protein	AT3G25545		unknown protein			LOC_Os01g09300	20.1709	119.71	oxidoreductase, putative, expressed	AT1G35190		2-oxoglutarate (2OG) and Fe(II)-dependent oxygenase superfamily protein
LOC_Os01g12060	3.91598	1.65423	hypothetical protein						LOC_Os01g09430	2.83091	8.74124	expressed protein	AT3G21360		2-oxoglutarate (2OG) and Fe(II)-dependent oxygenase superfamily protein
LOC_Os01g12070	5.29821	0	endoglucanase precursor, putative, expressed	AT1G64390	ATGH9C2, GH9C2, GLYCOSYL HYDROLASE 9C2	glycosyl hydrolase 9C2 (GH9C2)			LOC_Os01g09450	1.15293	25.9189	OsIAA2 - Auxin-responsive Aux/IAA gene family member, expressed	AT3G16500	IAA26, INDOLE-3-ACETIC ACID INDUCIBLE 26, PAP1, PHYTOCHROME-ASSOCIATED PROTEIN 1	phytochrome-associated protein 1 (PAP1)
LOC_Os01g12090	22.6925	7.06366	ribosomal protein S6 family protein, putative	AT3G18760		Translation elongation factor EF1B/ribosomal protein S6 family protein			LOC_Os01g09470	0	0.204431	IQ calmodulin-binding motif family protein, expressed	AT3G16490	IQ-DOMAIN 26, IQD26	IQ-domain 26 (IQD26)
LOC_Os01g12110	5.11968	0	expressed protein	AT2G19170	SLP3, SUBTILISIN-LIKE SERINE PROTEASE 3	Encodes a novel subtilisin-like serine protease.			LOC_Os01g09540	0.211122	70.499	HAD superfamily phosphatase, putative, expressed	AT4G29260		HAD superfamily, subfamily IIIB acid phosphatase
LOC_Os01g12250	1.99711	0.0652603	expressed protein	AT5G52950		unknown protein			LOC_Os01g09550	6.22824	18.1332	no apical meristem protein, putative, expressed	AT4G29230	ANAC075, NAC DOMAIN CONTAINING PROTEIN 75, NAC075	NAC domain containing protein 75 (NAC075)
LOC_Os01g12290	1.44745	0.471648	S-locus lectin protein kinase family protein, putative	AT2G19130		S-locus lectin protein kinase family protein			LOC_Os01g09570	26.9659	112.784	6-phosphofructokinase, putative, expressed	AT4G26270	PFK3, PHOSPHOFRUCTOKINASE 3	phosphofructokinase 3 (PFK3)
LOC_Os01g12300	2.05041	0.425455							LOC_Os01g09590	1.60891	10.0168	myb-like DNA-binding domain containing protein, putative,expressed	AT2G36890	ATMYB38, BIT1, BLUE INSENSITIVE TRAIT 1, MYB DOMAIN PROTEIN 38, MYB38, RAX2, REGULATOR OF AXILLARY MERISTEMS 2	Putative homolog of the Blind gene in tomato. Together with RAX1 and RAX3 belong to the class R2R3 MYB genes
LOC_Os01g12410	2.70906	0.600532	receptor-like protein kinase, putative	AT2G19130		S-locus lectin protein kinase family protein			LOC_Os01g09640	6.54292	81.5236	Myb transcription factor, putative, expressed	AT5G56840		myb-like transcription factor family protein
LOC_Os01g12430	9.98561	1.27699	receptor-like protein kinase, putative, expressed	AT2G19130		S-locus lectin protein kinase family protein			LOC_Os01g09660	0	0.578021	conserved hypothetical protein	AT5G19090		Heavy metal transport/detoxification superfamily protein
LOC_Os01g12440	18.7228	0.10234	AP2 domain containing protein, expressed	AT4G23750	CRF2, CYTOKININ RESPONSE FACTOR 2, TARGET OF MONOPTEROS 3, TMO3	encodes a member of the ERF (ethylene response factor) subfamily B-5 of ERF/AP2 transcription factor family. The protein contains one AP2 domain. There are 7 members in this subfamily. Monopteros target gene.			LOC_Os01g09700	0.630482	2.00387	aminotransferase, classes I and II, domain containing protein, expressed	AT4G26200	1-AMINO-CYCLOPROPANE-1-CARBOXYLATE SYNTHASE 7, ACCS7, ACS7, ATACS7	Member of a family of proteins in Arabidopsis that encode 1-Amino-cyclopropane-1-carboxylate synthase, an enzyme involved in ethylene biosynthesis. Not expressed in response to IAA.
LOC_Os01g12460	5.60552	0.639151	expressed protein	AT5G53280	PDV1, PLASTID DIVISION1	An integral outer envelope membrane protein (as its homolog PDV2), component of the plastid division machinery. Similar to ARC5, PDV1 localized to a discontinuous ring at the division site in wild-type plants. PDV1 and PDV2 are required for localization of ARC5 at the chloroplast division site. Topological analysis showed that the large N-terminal region of PDV1 upstream of the transmembrane heli…			LOC_Os01g09730	0.602366	4.5553	expressed protein	AT3G02125		unknown protein
LOC_Os01g12464	11.0431	1.19303	CHCH domain containing protein, expressed						LOC_Os01g09770	1.59251	7.87967	expressed protein	AT3G11760		unknown protein
LOC_Os01g12490	0.537666	0.207916	flavin monooxygenase, putative, expressed	AT5G25620	ATYUC6, YUC6, YUCCA6	YUCCA6 (YUC6)			LOC_Os01g09850	3.06855	9.95702	ZOS1-04 - C2H2 zinc finger protein, expressed	AT3G13810	ATIDD11, IDD11, INDETERMINATE(ID)-DOMAIN 11	indeterminate(ID)-domain 11 (IDD11)
LOC_Os01g12520	1.47501	0.540867	mitochondrial carrier protein, putative, expressed	AT1G79900	ATMBAC2, BAC2, RABIDOPSIS MITOCHONDRIAL BASIC AMINO ACID CARRIER 2	encodes a mitochondrial ornithine transporter that exports ornithine from the mitochondria to the cytosol			LOC_Os01g09880	5.87233	18.8582	harpin-induced protein 1 domain containing protein, expressed	AT1G17620		Late embryogenesis abundant (LEA) hydroxyproline-rich glycoprotein family
LOC_Os01g12540	20.109	8.35602	GTPase of unknown function domain containing protein, putative, expressed	AT5G39960		GTP binding			LOC_Os01g09990	0.25974	0.679298	helix-loop-helix DNA-binding domain containing protein, expressed	AT5G56960		basic helix-loop-helix (bHLH) DNA-binding family protein
LOC_Os01g12560	27.6838	6.73971	3-methyl-2-oxobutanoate hydroxymethyltransferase, putative, expressed	AT2G46110	KETOPANTOATE HYDROXYMETHYLTRANSFERASE 1, KPHMT1, PANB1	Encodes a ketopentoate hydroxymethyltransferase that appears to localize to the mitochondria. This protein is expected to play a role in pantothenate (vitamin B5) biosynthesis.			LOC_Os01g10000	0	1.26108	hypothetical protein
LOC_Os01g12580	0.388394	0.0790306	late embryogenesis abundant protein, putative, expressed	AT1G01470	LATE EMBRYOGENESIS ABUNDANT 14, LEA14, LIGHT STRESS-REGULATED 3, LSR3	Encodes late-embryogenesis abundant protein whose mRNA levels are induced in response to wounding and light stress. Might be involved in protection against dessication.			LOC_Os01g10210	0.565572	9.46291	lachrymatory factor synthase, putative, expressed	AT2G25770		Polyketide cyclase/dehydrase and lipid transport superfamily protein
LOC_Os01g12600	0.263469	0.0263615	retrotransposon protein, putative, unclassified, expressed						LOC_Os01g10250	18.7071	52.179	hydrolase, alpha/beta fold family domain containing protein, expressed	AT5G11650		alpha/beta-Hydrolases superfamily protein
LOC_Os01g12640	4.88271	2.08934	expressed protein	AT1G64080	MAKR2, MEMBRANE-ASSOCIATED KINASE REGULATOR 2	Encodes a member of the MAKR (MEMBRANE-ASSOCIATED KINASE REGULATOR) gene family. MAKRs have putative kinase interacting motifs and membrane localization signals. Known members include: AT5G26230 (MAKR1), AT1G64080 (MAKR2), AT2G37380 (MAKR3), AT2G39370 (MAKR4), AT5G52870 (MAKR5) and AT5G52900 (MAKR6).			LOC_Os01g10260	0	0.597015	expressed protein	AT5G25840		Protein of unknown function (DUF1677)
LOC_Os01g12650	50.0839	10.9078	reticulon domain containing protein, putative, expressed	AT4G23630	BTI1, RETICULAN LIKE PROTEIN B1, RTNLB1, VIRB2-INTERACTING PROTEIN 1	VIRB2-interacting protein 1 (BTI1)			LOC_Os01g10290	22.1062	47.0225	autophagy-related protein 3, putative, expressed	AT5G61500	ATATG3, ATG3	ATG3
LOC_Os01g12660	39.6756	0.211742	AAA-type ATPase family protein, putative, expressed	AT1G64110	DAA1, DUO1-ACTIVATED ATPASE 1	Target promoter of the male germline-specific transcription factor DUO1.			LOC_Os01g10310	0	0.26252	conserved hypothetical protein	AT2G25780		Protein of unknown function (DUF1677)
LOC_Os01g12670	21.1347	9.21794	expressed protein	AT2G46200		unknown protein			LOC_Os01g10400	1311.03	2674.77	expressed protein	AT3G15353	ATMT3, METALLOTHIONEIN 3, MT3	metallothionein, binds to and detoxifies excess copper and other metals, limiting oxidative damage
LOC_Os01g12680	1.75392	0.798596	C4-dicarboxylate transporter/malic acid transport protein,expressed	AT5G24030	SLAC1 HOMOLOGUE 3, SLAH3	Encodes a protein with ten predicted transmembrane helices. The SLAH3 protein has similarity to the SLAC1 protein involved in ion homeostasis in guard cells. Although it is not expressed in guard cells, it can complement an slac1-2 mutant suggesting that it performs a similar function. SLAH3:GFP localizes to the plasma membrane.			LOC_Os01g10440	0.613438	2.46465	xylosyltransferase, putative, expressed	AT3G15350		Core-2/I-branching beta-1,6-N-acetylglucosaminyltransferase family protein
LOC_Os01g12690	5.82469	0.655664	plant-specific domain TIGR01568 family protein, expressed	AT2G18500	ARABIDOPSIS THALIANA OVATE FAMILY PROTEIN 7, ATOFP7, OFP7, OVATE FAMILY PROTEIN 7	ovate family protein 7 (OFP7)			LOC_Os01g10450	12.4078	28.5231	protein kinase domain containing protein, expressed	AT5G58950		Protein kinase superfamily protein
LOC_Os01g12820	6.29039	0.243806	harpin-induced protein, putative, expressed	AT3G24600		Late embryogenesis abundant protein, group 2			LOC_Os01g10580	1.36831	6.92545	B-box zinc finger family protein, putative, expressed	AT1G78600	B-BOX DOMAIN PROTEIN 22, BBX22, DBB3, DOUBLE B-BOX 3, LIGHT-REGULATED ZINC FINGER PROTEIN 1, LZF1, SALT TOLERANCE HOMOLOG 3, STH3	light-regulated zinc finger protein 1 (LZF1)
LOC_Os01g12860	7.19566	1.49459	MYB family transcription factor, putative, expressed	AT5G11510	ATMYB3R4, MYB DOMAIN PROTEIN 3R-4, MYB DOMAIN PROTEIN 3R4, MYB3R-4	Arabidopsis thaliana putative c-myb-like transcription factor MYB3R-4. Functions in powdery mildew induced host endoreduplication at the site of infection.			LOC_Os01g10640	0.263589	5.32393	expressed protein
LOC_Os01g12900	14.5737	6.08216	ras-related protein, putative, expressed	AT4G28950	ARABIDOPSIS RAC-LIKE 7, ARAC7, ATRAC7, ATROP9, RAC7, RHO-RELATED PROTEIN FROM PLANTS 9, ROP9	A member of ROP GTPase gene family.			LOC_Os01g10810	0	1.91377	rho termination factor, N-terminal domain containing protein, expressed
LOC_Os01g12920	5.75229	1.10478	thioesterase family protein, putative, expressed	AT3G16175		Thioesterase superfamily protein			LOC_Os01g10880	7.87095	59.9852	expressed protein	AT1G16916		unknown protein
LOC_Os01g13080	175.586	41.6732	60S acidic ribosomal protein, putative, expressed	AT4G25890		60S acidic ribosomal protein family			LOC_Os01g10890	2.49947	128.57	CAMK_KIN1/SNF1/Nim1_like.8 - CAMK includes calcium/calmodulin depedent protein kinases, expressed	AT5G45820	CBL-INTERACTING PROTEIN KINASE 20, CIPK20, PKS18, PROTEIN KINASE 18, SNF1-RELATED PROTEIN KINASE 3.6, SNRK3.6	Encodes a CBL-interacting serine/threonine protein kinase comprised of an N-terminal kinase catalytic domain similar to SNF1/AMPK and a unique C-terminal regulatory domain.
LOC_Os01g13180	0.484157	0	expressed protein						LOC_Os01g10900	0.488765	2.30275	MRH1, putative, expressed	AT4G18640	MORPHOGENESIS OF ROOT HAIR 1, MRH1	Required for root hair elongation during tip growth.
LOC_Os01g13260	10.4743	1.53692	cyclin-A1, putative, expressed	AT1G44110	CYCA1;1, CYCLIN A1;1	Cyclin A1			LOC_Os01g10980	0	0.261748	auxin-induced protein 5NG4, putative	AT5G64700	UMAMIT21, USUALLY MULTIPLE ACIDS MOVE IN AND OUT TRANSPORTERS 21	nodulin MtN21-like transporter family protein
LOC_Os01g13300	4.40172	1.73703	B3 DNA binding domain containing protein, expressed	AT5G42700		AP2/B3-like transcriptional factor family protein			LOC_Os01g11010	0	1.25583	peptide-N4-asparagine amidase A, putative, expressed	AT3G14920		Peptide-N4-(N-acetyl-beta-glucosaminyl)asparagine amidase A protein
LOC_Os01g13425	8.00655	1.87524	expressed protein	AT5G11390	WIT1, WPP DOMAIN-INTERACTING PROTEIN 1	Encodes one of the WPP domain-interacting proteins (WIT1/AT5G11390, WIT2/AT1G68910) required for RanGAP nuclear envelope association in root tip cells. Ran GTPase plays essential roles in multiple cellular processes, including nucleocytoplasmic transport, spindle formation, and postmitotic nuclear envelope reassembly. The cytoplasmic Ran GTPase activating protein RanGAP is critical to establish a…			LOC_Os01g11054	3.07054	16.1696	phosphoenolpyruvate carboxylase, putative, expressed	AT1G53310	ATPEPC1, ATPPC1, PEP(PHOSPHOENOLPYRUVATE) CARBOXYLASE 1, PEPC1, PHOSPHOENOLPYRUVATE CARBOXYLASE 1, PPC1	Encodes one of four Arabidopsis phosphoenolpyruvate carboxylase proteins.
LOC_Os01g13430	31.6846	11.2762	importin-alpha re-exporter, putative, expressed	AT2G46520		cellular apoptosis susceptibility protein, putative / importin-alpha re-exporter, putative			LOC_Os01g11160	2.62099	8.6174	amino acid permease family protein, putative, expressed	AT2G34960	CAT5, CATIONIC AMINO ACID TRANSPORTER 5	Encodes a member of the cationic amino acid transporter (CAT) subfamily of amino acid polyamine choline transporters. Mediates efficient uptake of Lys, Arg and Glu in a yeast system. Localized to the plasma membrane.
LOC_Os01g13440	0.514351	0	pollen allergen Cyn d 23, putative, expressed						LOC_Os01g11210	0.100595	0.721847	expressed protein
LOC_Os01g13450	1.53575	0.480711	hypothetical protein						LOC_Os01g11250	0.0810917	6.72458	potassium channel KAT1, putative, expressed	AT5G46240	ATKAT1, KAT1, POTASSIUM CHANNEL IN ARABIDOPSIS THALIANA 1	Encodes a potassium channel protein (KAT1). ABA triggers KAT1 endocytosis both in epidermal cells as well as guard cells. Upon removal of ABA, KAT1 is recycled back to the plasma membrane. KAT1 is localized within 0.5?0.6 &#956
LOC_Os01g13530	10.4922	1.79247	ABIL2, putative, expressed	AT5G24310	ABIL3, ABL INTERACTOR-LIKE PROTEIN 3	One of four ABI-like proteins.			LOC_Os01g11280	0	0.692137	cytochrome P450, putative, expressed	AT2G34500	CYP710A1, CYTOCHROME P450, FAMILY 710, SUBFAMILY A, POLYPEPTIDE 1	Encodes a protein with C22-sterol desaturase activity. The enzyme was shown to catalyze in the presence of NADPH the conversion of &beta
LOC_Os01g13730	72.905	29.3114	WD domain, G-beta repeat domain containing protein, expressed	AT4G28450		This gene is predicted to encode a protein with a DWD motif. It can bind to DDB1a in Y2H assays and may be involved in the formation of a CUL4-based E3 ubiquitin ligase			LOC_Os01g11400	0	4.52615	hypothetical protein
LOC_Os01g13940	12.3586	2.72938	expressed protein	AT2G28130		unknown protein			LOC_Os01g11520	0.628941	6.48084	RING-H2 finger protein, putative, expressed	AT2G27940		RING/U-box superfamily protein
LOC_Os01g13950	0.967117	0	OsGrx_A1 - glutaredoxin subgroup III, expressed	AT1G28480	GRX480, ROXY19	Encodes GRX480, a member of the glutaredoxin family that regulates protein redox state. GRX480 interacts with TGA factors and suppresses JA-responsive PDF1.2 transcription. GRX480 transcription is SA-inducible and requires NPR1. Maybe involved in SA/JA cross-talk.			LOC_Os01g11570	36.4441	87.6195	GDSL-like lipase/acylhydrolase, putative, expressed	AT5G45920		SGNH hydrolase-type esterase superfamily protein
LOC_Os01g14010	1.43208	0	ZOS1-05 - C2H2 zinc finger protein, expressed	AT1G03840	MAGPIE, MGP	MGP is a nuclear-localized putative transcription factor with three zinc finger domains. MGP can interact with three proteins implicated in root patterning: SCR, SHR, and JKD in Y2H assays, and these interactions depend on the first zinc finger in MGP. MGP appears to be a direct transcriptional target of SHR and SCR, based on promoter binding assays, though it is not expressed in the QC, based on…			LOC_Os01g11580	23.456	53.8454	bromodomain containing protein, expressed	AT1G06230	GLOBAL TRANSCRIPTION FACTOR GROUP E4, GTE4	This gene is predicted to encode a bromodomain-containing protein. Plant lines expressing RNAi constructs targeted against GTE4 show some resistance to agrobacterium-mediated root transformation.
LOC_Os01g14090	17.4998	5.47627	kinesin motor domain containing protein, putative, expressed	AT3G10310		P-loop nucleoside triphosphate hydrolases superfamily protein with CH (Calponin Homology) domain			LOC_Os01g11590	5.68095	16.5079	uncharacterized protein HI0077, putative, expressed	AT1G06240		Protein of unknown function DUF455
LOC_Os01g14120	0.463837	0	hypothetical protein	AT2G35030		Pentatricopeptide repeat (PPR) superfamily protein			LOC_Os01g11600	0	28.8392	conserved hypothetical protein	AT2G31090		unknown protein
LOC_Os01g14180	0.358432	0	expressed protein						LOC_Os01g11620	4.91806	45.1154	GDSL-like lipase/acylhydrolase, putative, expressed	AT5G45910		GDSL-like Lipase/Acylhydrolase superfamily protein
LOC_Os01g14510	19.8926	1.38446	BRASSINOSTEROID INSENSITIVE 1 precursor, putative, expressed	AT1G78530		Protein kinase superfamily protein			LOC_Os01g11650	12.8872	123.378	GDSL-like lipase/acylhydrolase, putative, expressed	AT5G45910		GDSL-like Lipase/Acylhydrolase superfamily protein
LOC_Os01g14514	12.0687	4.79722	expressed protein						LOC_Os01g11670	0	2.09951	OsSCP2 - Putative Serine Carboxypeptidase homologue, expressed	AT1G15000	SCPL50, SERINE CARBOXYPEPTIDASE-LIKE 50	serine carboxypeptidase-like 50 (scpl50)
LOC_Os01g14540	1.42582	0	STIGL1 - Stigma-specific Stig1 family protein precursor, expressed	AT1G11925		Encodes a Stigma-specific Stig1 family protein			LOC_Os01g11700	0	1.43216	GDSL-like lipase/acylhydrolase, putative, expressed	AT2G27360		GDSL-like Lipase/Acylhydrolase superfamily protein
LOC_Os01g14720	1.70322	0.0826102	transcription regulator, putative, expressed	AT3G04930		DNA-binding storekeeper protein-related transcriptional regulator			LOC_Os01g11730	0	18.803	GDSL-like lipase/acylhydrolase, putative, expressed	AT1G28570		SGNH hydrolase-type esterase superfamily protein
LOC_Os01g14760	0.358	0	expressed protein						LOC_Os01g11750	0	2.54612	GDSL-like lipase/acylhydrolase, putative, expressed	AT5G45910		GDSL-like Lipase/Acylhydrolase superfamily protein
LOC_Os01g14790	36.4392	16.5933	expressed protein	AT1G57540		unknown protein			LOC_Os01g11780	0	0.184559	conserved hypothetical protein
LOC_Os01g14820	34.4452	12.021	expressed protein	AT3G06960	PDE320, PIGMENT DEFECTIVE 320, TGD4, TRIGALACTOSYLDIACYLGLYCEROL 4	TGD4 is an integral dimeric beta-barrel lipid transfer protein that binds PtdOH with its N-terminus and contains dimerization domains at its C-terminus. Mutations in this gene suppress the low temperature-induced phenotype of Arabidopsis tocopherol-deficient mutant vte2.			LOC_Os01g11810	0.366959	4.84933	powdery mildew resistant protein 5, putative, expressed	AT1G29050	TBL38, TRICHOME BIREFRINGENCE-LIKE 38	Encodes a member of the TBL (TRICHOME BIREFRINGENCE-LIKE) gene family containing a plant-specific DUF231 (domain of unknown function) domain. TBL gene family has 46 members, two of which (TBR/AT5G06700 and TBL3/AT5G01360) have been shown to be involved in the synthesis and deposition of secondary wall cellulose, presumably by influencing the esterification state of pectic polymers. A nomenclature…
LOC_Os01g14830	36.763	13.2267	ribosomal protein L3, putative, expressed	AT3G17465	RIBOSOMAL PROTEIN L3 PLASTID, RPL3P	encodes a putative L3 ribosomal protein targeted to the plastid.			LOC_Os01g11946	6.35575	50.1878	ABC transporter, ATP-binding protein, putative, expressed	AT1G54350	ABCD2, ATP-BINDING CASSETTE D2	ABC transporter family protein
LOC_Os01g14880	3.11423	0	hypothetical protein						LOC_Os01g11980	4.23723	12.895	SFT2, putative, expressed	AT5G24170		Got1/Sft2-like vescicle transport protein family
LOC_Os01g14920	19.7304	7.56359	zinc knuckle family protein, putative, expressed	AT3G62330		Zinc knuckle (CCHC-type) family protein			LOC_Os01g11990	0.137431	0.418239	expressed protein	AT3G61730	REDUCED MALE FERTILITY, RMF	Encodes a nuclear localized F-box protein that is involved in tapetal layer degeneration and pollen development. Interacts with ASK1 and that interaction is mediated by the F-box domain.
LOC_Os01g14926	0.169848	0	protein kinase domain containing protein, expressed	AT3G04690	ANX1, ANXUR1	Receptor-like kinase required for maintenance of pollen tube growth. Display polar localization at the plasma membrane of the pollen tube tip.			LOC_Os01g12080	15.5025	123.136	plant-specific domain TIGR01589 family protein, putative,expressed	AT3G61700		Plant protein 1589 of unknown function
LOC_Os01g14940	0.230015	0	invertase/pectin methylesterase inhibitor family protein,putative, expressed	AT3G36659		Plant invertase/pectin methylesterase inhibitor superfamily protein			LOC_Os01g12100	9.34624	59.1021	expressed protein
LOC_Os01g14950	344.408	104.223	importin subunit alpha, putative, expressed	AT3G06720	AIMP ALPHA, AT-IMP, ATKAP ALPHA, IMPA-1, IMPA1, IMPORTIN ALPHA, IMPORTIN ALPHA ISOFORM 1	Encodes importin alpha involved in nuclear import. Protein interacts with Agrobacterium proteins VirD2 and VirE2. Is not individually essential for Agrobacterium-mediated root transformation, but when overexpressed can rescue the impa-4 decreased transformation susceptibility phenotype.			LOC_Os01g12160	6.08784	12.9754	OsGH3.3 - Probable indole-3-acetic acid-amido synthetase,expressed	AT2G46370	ATGH3.11, FAR-RED INSENSITIVE 219, FIN219, JAR1, JASMONATE RESISTANT 1	Encodes a jasmonate-amido synthetase that is a member of the GH3 family of proteins. JAR1 catalyzes the formation of a biologically active jasmonyl-isoleucine (JA-Ile) conjugate. JA-Ile promotes the interaction between JAZ1 and COI1 in the jasmonate signaling pathway. JAR1 localizes to the cytoplasm and is also a phytochrome A signaling component. JAR1 is an auxin-induced gene. Loss of function m…
LOC_Os01g15100	0.235785	0	hypothetical protein						LOC_Os01g12190	2.53259	14.7438	expressed protein	AT5G41761		unknown protein
LOC_Os01g15130	0.560659	0.0711248	hydrolase, alpha/beta fold family domain containing protein, expressed	AT4G02340		alpha/beta-Hydrolases superfamily protein			LOC_Os01g12200	6.75459	28.5777	expressed protein	AT2G46220		Uncharacterized conserved protein (DUF2358)
LOC_Os01g15200	1.17999	0.44725	hypothetical protein						LOC_Os01g12210	0.19234	19.8651	aluminum-activated malate transporter, putative, expressed	AT3G18440	ALMT9, ALUMINUM-ACTIVATED MALATE TRANSPORTER 9, ATALMT9	Belongs to the aluminum-activated malate transporter family. Encodes a vacuolar malate channel. Expressed in all parts of plants. Almost exclusively expressed in mesophyll cells of leaves.
LOC_Os01g15270	6102.73	200.878	expressed protein						LOC_Os01g12220	0.133248	2.07126	uncharacterized protein family UPF0016 domain containing protein, expressed	AT1G64150		Uncharacterized protein family (UPF0016)
LOC_Os01g15310	37.0322	17.8375	LSM domain containing protein, expressed	AT5G27720	EMB1644, EMBRYO DEFECTIVE 1644, LSM4, SM-LIKE PROTEIN 4	embryo defective 1644 (emb1644)			LOC_Os01g12230	0.223231	1.83738	peptidase C45, acyl-coenzyme A/6-aminopenicillanic acid acyl-transferase, putative, expressed
LOC_Os01g15399	4.70003	1.9563	expressed protein						LOC_Os01g12270	1.67634	98.6441	hypothetical protein
LOC_Os01g15448	23.0081	9.02498	expressed protein	AT5G16950		unknown protein			LOC_Os01g12304	1.72306	7.35662	esterase, putative, expressed	AT1G28570		SGNH hydrolase-type esterase superfamily protein
LOC_Os01g15480	8.77204	1.00518	EMB3013, putative, expressed	AT5G18700	EMB3013, EMBRYO DEFECTIVE 3013, RUK, RUNKEL	Encodes a microtubule-associated kinase-like protein RUNKEL (RUK). Contains a putative serine/threonine kinase domain and a microtubule-binding domain. RUK directly binds to microtubules in vitro and colocalizes with mitotic preprophase band, spindle, and phragmoplast in vivo. Required for cell plate expansion in cytokinesis.			LOC_Os01g12320	1.06955	62.662	GDSL-like lipase/acylhydrolase, putative, expressed	AT5G45910		GDSL-like Lipase/Acylhydrolase superfamily protein
LOC_Os01g15530	2.50079	0.179789	tetratricopeptide-like helical, putative, expressed	AT5G56310		Pentatricopeptide repeat (PPR) superfamily protein			LOC_Os01g12340	4.14704	13.064	retrotransposon protein, putative, unclassified	AT5G28780		PIF1 helicase
LOC_Os01g15780	23.3025	10.1958	glycosyl transferase, group 1 domain containing protein, expressed	AT1G19710		UDP-Glycosyltransferase superfamily protein			LOC_Os01g12420	0.509291	1.6687	receptor-like protein kinase, putative, expressed	AT2G19130		S-locus lectin protein kinase family protein
LOC_Os01g15790	23.3919	11.0722	expressed protein	AT4G36440		unknown protein			LOC_Os01g12550	7.8796	26.0004	expressed protein	AT5G62650		Tic22-like family protein
LOC_Os01g15840	2.61877	0.467451	PPR repeat containing protein	AT5G57250		Pentatricopeptide repeat (PPR) superfamily protein			LOC_Os01g12710	17.4072	56.5982	oxidoreductase, short chain dehydrogenase/reductase familydomain containing protein, expressed	AT4G13250	NON-YELLOW COLORING 1, NYC1	Encodes a chlorophyll b reductase involved in the degradation of chlorophyll b and LHCII (light harvesting complex II).
LOC_Os01g15880	0.427511	0.0617992	transposon protein, putative, unclassified						LOC_Os01g12720	3.71512	29.8247	protein kinase domain containing protein, expressed	AT3G24550	ATPERK1, PERK1, PROLINE-RICH EXTENSIN-LIKE RECEPTOR KINASE 1	Encodes a member of the proline-rich extensin-like receptor kinase (PERK) family. This family consists of 15 predicted receptor kinases (PMID: 15653807).
LOC_Os01g15920	3.3701	0	hypothetical protein						LOC_Os01g12740	0.229964	5.37217	cytochrome P450, putative, expressed	AT3G48290	CYTOCHROME P450, FAMILY 71, SUBFAMILY A, POLYPEPTIDE 24, CYP71A24	putative cytochrome P450
LOC_Os01g15970	115.278	16.9973	expressed protein						LOC_Os01g12750	0.0981227	1.28572	cytochrome P450, putative, expressed	AT3G48310	CYTOCHROME P450, FAMILY 71, SUBFAMILY A, POLYPEPTIDE 22, CYP71A22	putative cytochrome P450
LOC_Os01g15990	0.392178	0	expressed protein						LOC_Os01g12760	0	2.1225	cytochrome P450, putative, expressed	AT3G48280	CYTOCHROME P450, FAMILY 71, SUBFAMILY A, POLYPEPTIDE 25, CYP71A25	putative cytochrome P450
LOC_Os01g16010	29.5492	13.0382	BCAS2 protein, putative, expressed	AT3G18165	MODIFIER OF SNC1,4, MOS4	Encodes MOS4 (Modifier of snc1, 4), a nuclear protein homologous to human Breast Cancer-Amplified Sequence (BCAS2). MOS4 interacts with AtCDC5 and PRL1. All three proteins are essential for plant innate immunity.			LOC_Os01g12790	0.0235578	2.75531	receptor protein kinase, putative	AT3G47570		Leucine-rich repeat protein kinase family protein
LOC_Os01g16060	1.72659	0.720379	expressed protein						LOC_Os01g12810	0.453785	37.4307	retrotransposon protein, putative, unclassified, expressed	AT5G25630		Tetratricopeptide repeat (TPR)-like superfamily protein
LOC_Os01g16080	13.6414	3.66998	expressed protein	AT5G04910		unknown protein			LOC_Os01g12830	9.40739	41.4763	erythronate-4-phosphate dehydrogenase domain containing protein, expressed	AT1G79870		D-isomer specific 2-hydroxyacid dehydrogenase family protein
LOC_Os01g16140	16.0246	1.43164	expressed protein						LOC_Os01g12840	2.92228	7.68813	expressed protein	AT5G42710	TON1 RECRUITING MOTIF 30, TRM30	unknown protein
LOC_Os01g16146	29.6422	6.14994	phenazine biosynthesis protein, putative, expressed	AT4G02860		Phenazine biosynthesis PhzC/PhzF protein			LOC_Os01g13000	0.399207	8.55286	ethylene-responsive protein related, putative, expressed	AT4G29100		basic helix-loop-helix (bHLH) DNA-binding superfamily protein
LOC_Os01g16220	6.4809	2.85331	Sad1 / UNC-like C-terminal domain containing protein, putative, expressed	AT5G04990	ARABIDOPSIS SAD1/UNC-84 DOMAIN PROTEIN 1, ATSUN1, SAD1/UNC-84 DOMAIN PROTEIN 1, SUN1	Encodes a member of the Sad1/UNC-84 (SUN)-domain proteins: AtSUN1(At5g04990), AtSUN2(AT3G10730). SUN domain proteins are part of the cytoskeletal-nucleoskeletal bridging complexes. AtSUN1 and AtSUN2 are localized to the nuclear envelope and are present as homomers and heteromers in vivo.Encodes an outer nuclear membrane protein that anchors RanGAP1 to the nuclear envelope. It interacts with WPP d…			LOC_Os01g13024	0.295804	0.606062	expressed protein
LOC_Os01g16230	0.495184	0.168202	TKL_IRAK_CR4L.2 - The CR4L subfamily has homology with Crinkly4	AT1G28390		Protein kinase superfamily protein			LOC_Os01g13030	44.9443	266.164	OsIAA3 - Auxin-responsive Aux/IAA gene family member, expressed	AT5G65670	IAA9, INDOLE-3-ACETIC ACID INDUCIBLE 9	auxin (indole-3-acetic acid) induced gene
LOC_Os01g16250	15.7759	1.49136	expressed protein						LOC_Os01g13130	0.153385	6.55216	aquaporin protein, putative, expressed	AT2G25810	TIP4;1, TONOPLAST INTRINSIC PROTEIN 4;1	tonoplast intrinsic protein 4
LOC_Os01g16290	40.8072	8.15906	DNA gyrase subunit B, chloroplast/mitochondrial precursor,putative, expressed	AT5G04130	DNA GYRASE B2, GYRB2	DNA GYRASE B2 (GYRB2)			LOC_Os01g13210	27.1158	333.427	salt stress root protein RS1, putative, expressed	AT4G20260	ARABIDOPSIS THALIANA PLASMA-MEMBRANE ASSOCIATED CATION-BINDING PROTEIN 1, ATPCAP1, MDP25, MICROTUBULE-DESTABILIZING PROTEIN 25, PCAP1, PLASMA-MEMBRANE ASSOCIATED CATION-BINDING PROTEIN 1	Encodes a Ca2+ and Cu2+ binding protein. N-terminal myristylation on glycine 2 appears to enable it to associate tightly with the plasma membrane. Recombinant PCaP1 interacts strongly with phosphatidylinositol 3,5-bisphosphate (PtdIns(3,5)P2) and PtdIns (3,4,5)P3, and weakly with PtdIns(3,5)P2 and PtdIns(4,5). It also interacts with calmodulin (CaM) in a calcium-dependent manner. CaM does not int…
LOC_Os01g16340	6.68273	0.747171	expressed protein	AT2G26840		unknown protein			LOC_Os01g13320	0	1.19618	pectinesterase, putative, expressed	AT3G49220		Plant invertase/pectin methylesterase inhibitor superfamily
LOC_Os01g16450	33.2635	5.02623	peroxidase precursor, putative, expressed	AT2G39040		Peroxidase superfamily protein			LOC_Os01g13390	7.38843	55.9894	expressed protein	AT5G42070		unknown protein
LOC_Os01g16460	1.056	0	hypothetical protein	AT2G29040		Exostosin family protein			LOC_Os01g13420	23.1778	73.1621	SOUL heme-binding protein, putative, expressed	AT1G17100	ATHBP1, HAEM-BINDING PROTEIN 1, HBP1	SOUL heme-binding family protein
LOC_Os01g16510	16.6735	5.07923	expressed protein	AT5G63000		Mitochondrial import inner membrane translocase subunit Tim17/Tim22/Tim23 family protein			LOC_Os01g13480	0	58.3518	glutaredoxin, putative, expressed	AT1G64500		A member of a protein family found in plants and animals that contain conserved C-terminal glutaredoxin-like and putative zinc-binding cysteine-rich domains. It is involved in light stimulated actin bundling and chloroplast movement.
LOC_Os01g16520	13.8901	4.78147	glutamyl-tRNA synthetase, cytoplasmic, putative, expressed	AT5G26710		Glutamyl/glutaminyl-tRNA synthetase, class Ic			LOC_Os01g13490	2.41695	6.2354	expressed protein
LOC_Os01g16610	0.166257	0	plastocyanin-like domain containing protein, putative	AT3G18590	ATENODL5, EARLY NODULIN-LIKE PROTEIN 5, ENODL5	early nodulin-like protein 5 (ENODL5)			LOC_Os01g13560	0	0.181875	membrane associated DUF588 domain containing protein, putative, expressed	AT1G03700		Uncharacterised protein family (UPF0497)
LOC_Os01g16650	23.7883	1.69103	ubiquitin-conjugating enzyme, putative, expressed	AT3G20060	UBC19, UBIQUITIN-CONJUGATING ENZYME19	Encodes one of two ubiquitin-conjugating enzymes belonging to the E2-C gene family (the other being UBC19). Transcript is always found in dividing cells, but also in other non-dividing cells. Protein is localized to the cytoplasm as well as to the nucleus.			LOC_Os01g13570	1.367	11.0544	phosphoglycerate mutase, putative, expressed	AT5G22620		encodes a putative 2-carboxy-D-arabinitol 1-phosphate phosphatase
LOC_Os01g16670	15.3784	7.36371	BSD domain-containing protein, putative, expressed	AT1G03350		BSD domain-containing protein			LOC_Os01g13610	0	14.4424	isoflavone reductase homolog IRL, putative, expressed	AT1G75290		encodes a protein whose sequence is similar to an isoflavone reductase
LOC_Os01g16714	4.72255	1.62076	flavin monooxygenase, putative, expressed	AT1G48910	YUC10, YUCCA 10	A paternally expressed imprinted gene.			LOC_Os01g13630	0.0868538	0.177264	retrotransposon protein, putative, unclassified
LOC_Os01g16760	0.280297	0	hypothetical protein						LOC_Os01g13640	0	0.768671	retrotransposon, putative, centromere-specific
LOC_Os01g16810	6.92107	0.229294	MYB family transcription factor, putative, expressed	AT1G69560	ATMYB105, LATERAL ORGAN FUSION 2, LOF2, MYB DOMAIN PROTEIN 105, MYB105	Encodes LOF2 (LATERAL ORGAN FUSION2), a MYB-domain transcription factor expressed in organ boundaries. Functions in boundary specification, meristem initiation and maintenance, and organ patterning. Also see LOF1 (At1g26780).			LOC_Os01g13650	0	0.402222	retrotransposon protein, putative, unclassified
LOC_Os01g16870	119.672	39.5015	argonaute, putative, expressed	AT2G27040	AGO4, ARGONAUTE 4, OCP11, OVEREXPRESSOR OF CATIONIC PEROXIDASE 11	AGO4 is a member of a class of PAZ/PIWI domain containing proteins involved in siRNA mediated gene silencing.Loss of function mutations have reduced site specific CpNpG and CpHpH methylation and increased susceptibility to bacterial pathogens.			LOC_Os01g13660	8.57083	31.5618	expressed protein
LOC_Os01g16890	498.514	209.208	ribosomal protein L7Ae, putative, expressed	AT1G36240		Ribosomal protein L7Ae/L30e/S12e/Gadd45 family protein			LOC_Os01g13690	0.145154	20.5368	ligA, putative, expressed	AT5G57850	4-AMINO-4-DEOXYCHORISMATE LYASE, ADCL	ADCL encodes a protein that acts as a 4-amino-4-deoxychorismate lyase. It catalyzes the production 4-aminobenzoate (pABA) production which is required for folate biosynthesis. The enzyme localizes to chloroplasts based on an import assay and GFP localization experiments.
LOC_Os01g16910	44.1483	5.50224	outer mitochondrial membrane porin, putative, expressed	AT3G20000	TOM40, TRANSLOCASE OF THE OUTER MITOCHONDRIAL MEMBRANE 40	Encodes a component of the TOM receptor complex responsible for the recognition and translocation of cytosolically synthesized mitochondrial preproteins. With TOM22, functions as the transit peptide receptor at the surface of the mitochondrial outer membrane and facilitates the movement of preproteins into the translocation pore.			LOC_Os01g13740	0.042845	34.1875	myb-like DNA-binding domain containing protein, expressed	AT2G20570	ARABIDOPSIS GOLDEN2-LIKE 1, ATGLK1, GBF'S PRO-RICH REGION-INTERACTING FACTOR 1, GLK1, GOLDEN2-LIKE 1, GPRI1	Encodes GLK1, Golden2-like 1, one of a pair of partially redundant nuclear transcription factors that regulate chloroplast development in a cell-autonomous manner. GLK2, Golden2-like 2, is encoded by At5g44190. GLK1 and GLK2 regulate the expression of the photosynthetic apparatus.
LOC_Os01g16920	9.72928	0.108593	embryonic protein DC-8, putative, expressed						LOC_Os01g13760	7.44202	23.1135	dnaJ domain containing protein, expressed	AT2G20560		DNAJ heat shock family protein
LOC_Os01g16940	47.4545	6.86637	MazG nucleotide pyrophosphohydrolase domain containing protein, expressed	AT1G31860	AT-IE, HISN2, HISTIDINE BIOSYNTHESIS 2	encodes a bifunctional protein that has phosphoribosyl-ATP pyrophosphohydrolase (PRA-PH) and phosphoribosyl-AMP cyclohydrolase (PRA-CH) activities.			LOC_Os01g13770	15.7959	135.797	DUF250 domain containing protein, putative, expressed	AT5G46110	ACCLIMATION OF PHOTOSYNTHESIS TO ENVIRONMENT 2, APE2, TPT, TRIOSE-PHOSPHATE &#8260; PHOSPHATE TRANSLOCATOR	Encodes a chloroplast triose phosphate / 3-phosphoglycerate translocator that transports triose phosphates derived from the Calvin cycle in the stroma to the cytosol for use in sucrose synthesis and other biosynthetic processes. A tpt mutant has altered acclimation responses.
LOC_Os01g16960	187.695	11.458	pyruvate kinase, putative, expressed	AT5G56350		Pyruvate kinase family protein			LOC_Os01g13800	17.0321	43.9056	receptor-like protein kinase 5 precursor, putative, expressed	AT1G28440	HAESA-LIKE 1, HSL1	HAESA-like 1 (HSL1)
LOC_Os01g16990	0.444323	0	expressed protein						LOC_Os01g14050	10.5677	27.628	C2 domain containing protein, putative, expressed	AT1G53590	NTMC2T6.1, NTMC2TYPE6.1	NTMC2T6.1
LOC_Os01g17040	1.26044	0.189563	heat shock protein DnaJ, putative						LOC_Os01g14080	0.369373	2.18064	lipase class 3 family protein, putative, expressed	AT5G50890		alpha/beta-Hydrolases superfamily protein
LOC_Os01g17050	15.7946	3.43849	VQ domain containing protein, putative, expressed						LOC_Os01g14410	8.75939	65.5086	early light-induced protein, chloroplast precursor, putative, expressed	AT3G22840	EARLY LIGHT-INDUCABLE PROTEIN, ELIP, ELIP1	Encodes an early light-inducible protein.
LOC_Os01g17320	42.6318	1.61997	PPR repeat domain containing protein, putative, expressed	AT1G80270	PENTATRICOPEPTIDE REPEAT 596, PPR596	PENTATRICOPEPTIDE REPEAT 596 (PPR596)			LOC_Os01g14520	0.130518	2.32269	C4-dicarboxylate transporter/malic acid transport proteindomain containing protein, expressed	AT1G62280	SLAC1 HOMOLOGUE 1, SLAH1	Encodes a protein with ten predicted transmembrane helices. The SLAH1 protein has similarity to the SLAC1 protein involved in ion homeostasis in guard cells. Although it is not expressed in guard cells, it can complement a slac1-2 mutant suggesting that it performs a similar function. SLAH1:GFP localizes to the plasma membrane.
LOC_Os01g17330	57.8278	1.04049	eukaryotic translation initiation factor 6, putative, expressed	AT3G55620	EIF6A, EMB1624, EMBRYO DEFECTIVE 1624, EUKARYOTIC INITIATION FACOR 6A	embryo defective 1624 (emb1624)			LOC_Os01g14530	0.114024	0.234815	AWPM-19-like membrane family protein, putative, expressed	AT1G29520		AWPM-19-like family protein
LOC_Os01g17402	1.84942	0.274602	cyclin, putative, expressed	AT5G06150	CYC1BAT, CYCB1;2, CYCLIN B 1;2	Encodes a cyclin whose expression is reduced in response to high salt.			LOC_Os01g14550	0.772595	4.05358	pathogen-related protein, putative, expressed	AT1G78780		pathogenesis-related family protein
LOC_Os01g17420	2.02148	0	conserved hypothetical protein						LOC_Os01g14590	0.311438	6.80975	pathogen-related protein, putative, expressed	AT1G78780		pathogenesis-related family protein
LOC_Os01g17440	0.541131	0.092136	retrotransposon protein, putative, unclassified, expressed						LOC_Os01g14630	0.0693354	2.67328	polyprenyl synthetase, putative, expressed	AT4G36810	ATGGPPS11, ATLSU, GERANYL(GERANYL)DIPHOSPHATE SYNTHASE 11, GERANYLGERANYL PYROPHOSPHATE SYNTHASE 1, GGPPS11, GGPS1, LARGE SUBUNIT OF HETERODIMERIC GERANYL(GERANYL)DIPHOSPHATE SYNTHASE, LSU	Encodes a protein with geranylgeranyl pyrophosphate synthase activity involved in isoprenoid biosynthesis. The enzyme appears to be targeted to the chloroplast in epidermal cells and guard cells of leaves, and in etioplasts in roots.
LOC_Os01g18050	78.1096	32.4536	tubulin/FtsZ domain containing protein, putative, expressed	AT5G12250	BETA-6 TUBULIN, TUB6	Encodes a beta-tubulin. Expression of TUB6 has been shown to decrease in response to cold treatment.			LOC_Os01g14640	0	0.564859	hypothetical protein
LOC_Os01g18060	4.80635	0.869832	sugar transporter superfamily, putative, expressed	AT5G12260		BEST Arabidopsis thaliana protein match is: glycosyltransferase family protein 2 (TAIR:AT5G60700.1)			LOC_Os01g14660	0	0.274361	expansin precursor, putative, expressed	AT4G01630	ATEXP17, ATEXPA17, ATHEXP ALPHA 1.13, EXPA17, EXPANSIN 17, EXPANSIN A17	member of Alpha-Expansin Gene Family. Naming convention from the Expansin Working Group (Kende et al, 2004. Plant Mol Bio)
LOC_Os01g18090	1.24469	0.220444	expressed protein						LOC_Os01g14670	5.57978	80.902	Cupin domain containing protein, expressed	AT3G62020	GERMIN-LIKE PROTEIN 10, GLP10	germin-like protein (GLP10)
LOC_Os01g18140	1.03342	0	expressed protein						LOC_Os01g14690	30.8509	264.407	Lg106, putative, expressed	AT5G64130		cAMP-regulated phosphoprotein 19-related protein
LOC_Os01g18160	0.422573	0	conserved hypothetical protein						LOC_Os01g14710	0	0.985335	conserved hypothetical protein	AT1G01490		Heavy metal transport/detoxification superfamily protein
LOC_Os01g18170	12.9339	1.73751	Cupin domain containing protein, expressed	AT1G02335	GERMIN-LIKE PROTEIN SUBFAMILY 2 MEMBER 2 PRECURSOR, GL22, PDGLP2, PLASMODESMAL GERMIN-LIKE PROTEIN 2	Encodes a plasodesmata-located protein involved in regulating primary root growth by controlling phloem-mediated allocation of resources between the primary and lateral root meristems.			LOC_Os01g14770	7.76523	23.7098	retrotransposon protein, putative, unclassified, expressed	AT5G28780		PIF1 helicase
LOC_Os01g18280	14.9112	7.05378	SNF7 domain containing protein, putative, expressed	AT3G62080		SNF7 family protein			LOC_Os01g14870	2.98786	9.92785	zinc finger matrin-type protein 5, putative, expressed	AT5G26749		C2H2 and C2HC zinc fingers superfamily protein
LOC_Os01g18330	4.52058	0	hypothetical protein						LOC_Os01g14890	0	1.49606	expressed protein	AT4G01935		unknown protein
LOC_Os01g18360	34.112	4.62255	OsIAA4 - Auxin-responsive Aux/IAA gene family member, expressed	AT3G62100	IAA30, INDOLE-3-ACETIC ACID INDUCIBLE 30	Encodes a member of the Aux/IAA family of proteins implicated in auxin signaling. IAA30 lacks the conserved degron (domain II) found in many family members. IAA30 transcripts are induced by auxin treatment and accumulate preferentially in the quiescent center cells of the root meristem. Overexpression of IAA30 leads to defects in gravitropism, root development, root meristem maintenance, and coty…			LOC_Os01g14900	0	0.197571	glycerol-3-phosphate acyltransferase, putative, expressed	AT4G01950	ATGPAT3, GLYCEROL-3-PHOSPHATE SN-2-ACYLTRANSFERASE 3, GPAT3	putative sn-glycerol-3-phosphate 2-O-acyltransferase
LOC_Os01g18400	9.50546	2.6261	CHIT10 - Chitinase family protein precursor, expressed	AT1G02360		Chitinase family protein			LOC_Os01g14970	0	0.724765	expressed protein
LOC_Os01g18410	2.72438	0.893317	hypothetical protein						LOC_Os01g14990	0	4.49967	GCRP6 - Glycine and cysteine rich family protein precursor, putative, expressed	AT1G56320		BEST Arabidopsis thaliana protein match is: Glycine-rich protein family (TAIR:AT5G49350.2)
LOC_Os01g18860	1.14151	0.403747	S-adenosylmethionine synthetase, putative, expressed	AT1G02500	ATSAM1, MAT1, METK1, S-ADENOSYLMETHIONINE SYNTHETASE 1, S-ADENOSYLMETHIONINE SYNTHETASE-1, SAM-1, SAM1	encodes a S-adenosylmethionine synthetase. SAM1 is regulated by protein S-nitrosylation. The covalent binding of nitric oxide (NO) to the Cys114 residue inhibits the enzyme activity.			LOC_Os01g15000	7.20144	17.7055	lipase, putative, expressed	AT1G02660		alpha/beta-Hydrolases superfamily protein
LOC_Os01g18880	16.0229	3.33251	ubiquitin carboxyl-terminal hydrolase, family 1, putative,expressed	AT3G63090		Ubiquitin carboxyl-terminal hydrolase family protein			LOC_Os01g15029	23.5621	194.712	expressed protein	AT3G66654		Cyclophilin-like peptidyl-prolyl cis-trans isomerase family protein
LOC_Os01g19160	5.96981	1.34481	protein kinase domain containing protein, expressed	AT4G08850		Leucine-rich repeat receptor-like protein kinase family protein			LOC_Os01g15220	0.19235	0.610039	expressed protein
LOC_Os01g19280	0.212537	0	expressed protein						LOC_Os01g15320	4.00822	15.308	RALFL9 - Rapid ALkalinization Factor RALF family protein precursor, expressed	AT4G15800	RALF-LIKE 33, RALFL33	Member of a diversely expressed predicted peptide family showing sequence similarity to tobacco Rapid Alkalinization Factor (RALF), and is believed to play an essential role in the physiology of Arabidopsis. Consists of a single exon and is characterized by a conserved C-terminal motif and N-terminal signal peptide.
LOC_Os01g19290	4.49164	0	integral membrane protein DUF6 containing protein, expressed	AT1G09380	UMAMIT25, USUALLY MULTIPLE ACIDS MOVE IN AND OUT TRANSPORTERS 25	nodulin MtN21-like transporter family protein			LOC_Os01g15390	2.26592	4.79129	expressed protein
LOC_Os01g19320	2.07235	0.385585	hypothetical protein						LOC_Os01g15470	9.6866	48.9428	protein kinase, putative, expressed	AT5G18610		Protein kinase superfamily protein
LOC_Os01g19330	0.816924	0.0927472	MYB family transcription factor, putative, expressed	AT1G48000	ATMYB112, MYB DOMAIN PROTEIN 112, MYB112	Encodes a putative transcription factor (MYB112).			LOC_Os01g15510	0	0.183066	hypothetical protein
LOC_Os01g19380	2.08006	0.422097	pentatricopeptide, putative	AT1G56570	PENTATRICOPEPTIDE REPEAT PROTEIN FOR GERMINATION ON NACL, PGN	Encodes a mitochondria-localized pentatricopeptide repeat protein PGN. Functions in defense against necrotrophic fungi and abiotic stress tolerance.			LOC_Os01g15520	0.0626568	1.26869	expressed protein	AT5G64680		unknown protein
LOC_Os01g19400	35.3187	14.7085	expressed protein	AT5G26800		FUNCTIONS IN: molecular_function unknown			LOC_Os01g15540	0.0763337	1.49504	kinesin motor domain containing protein, putative, expressed	AT1G55550		P-loop containing nucleoside triphosphate hydrolases superfamily protein
LOC_Os01g19420	2.30534	0	transposon protein, putative, unclassified, expressed						LOC_Os01g15610	8.39778	152.062	conserved hypothetical protein	AT2G16385		unknown protein
LOC_Os01g19430	21.4961	0.387467	3-5 exonuclease domain-containing protein, putative, expressed	AT4G13870	ATWEX, ATWRNEXO, WERNER SYNDROME-LIKE EXONUCLEASE, WEX, WRNEXO	Encodes a protein with homology to the exonuclease domain of hWRN-p of human protein Werner Syndrome Exonuclease (WEX). Forms a complex with the heterodimeric factor Ku. The interaction with KU stimulates WEX exonuclease activity.			LOC_Os01g15630	26.2782	70.8691	zinc finger, C3HC4 type domain containing protein, expressed	AT1G75400		RING/U-box superfamily protein
LOC_Os01g19460	2.95876	0.392953	retrotransposon protein, putative, unclassified	AT3G51700		PIF1 helicase			LOC_Os01g15650	0	0.433049	transposon protein, putative, unclassified	AT1G64260		MuDR family transposase
LOC_Os01g19470	50.8926	20.6692	nodal modulator 1 precursor, putative, expressed	AT3G62360		Carbohydrate-binding-like fold			LOC_Os01g15770	0	10.4696	transmembrane protein 136, putative, expressed	AT1G35180		TRAM, LAG1 and CLN8 (TLC) lipid-sensing domain containing protein
LOC_Os01g19480	63.3995	1.29243	kelch motif family protein, putative, expressed	AT1G74150		Galactose oxidase/kelch repeat superfamily protein			LOC_Os01g15830	9.7576	36.8933	peroxidase precursor, putative, expressed	AT5G66390	PEROXIDASE 72, PRX72	Encodes a peroxidase that is involved in lignin biosynthesis.
LOC_Os01g19490	28.4093	1.80501	pentatricopeptide, putative, expressed	AT4G01990		Tetratricopeptide repeat (TPR)-like superfamily protein			LOC_Os01g15890	0.13691	0.343339	retrotransposon protein, putative, unclassified, expressed
LOC_Os01g19548	5.84494	0.594569	pentatricopeptide, putative, expressed	AT1G02370		Tetratricopeptide repeat (TPR)-like superfamily protein			LOC_Os01g15900	8.0395	39.0091	expressed protein	AT5G39660	CDF2, CYCLING DOF FACTOR 2	Dof-type zinc finger domain-containing protein, identical to H-protein promoter binding factor-2a GI:3386546 from (Arabidopsis thaliana). Interacts with LKP2 and FKF1, but its overexpression does not change flowering time under short or long day conditions.
LOC_Os01g19694	7.56783	0	Homeobox domain containing protein, expressed	AT1G23380	KNAT6, KNAT6L, KNAT6S, KNOTTED1-LIKE HOMEOBOX GENE 6	homeodomain transcription factor KNAT6, belonging to class I of KN transcription factor family (which also includes KNAT1 and KNAT2). Expression is increased in as and bop1 leaf mutants.			LOC_Os01g16030	9.06105	20.9869	ADP-ribosylation factor, putative, expressed	AT1G10630	ADP-RIBOSYLATION FACTOR A1F, ARFA1F, ATARFA1F	A member of ARF GTPase family. A thaliana has 21 members of this family, known to be essential for vesicle coating and uncoating and functions in GTP-binding. Gene encoding ADP-ribosylation factor and similar to other ARFs and ARF-like proteins. The gene is shown to play a role in cell division, cell expansion and cellulose production using antisense construct.
LOC_Os01g19770	6.31837	0.179157	mitochondrial import inner membrane translocase subunit Tim17, putative, expressed	AT4G16160	ATOEP16-2, ATOEP16-S	Homologous to pea OEP16 and barley pPORA (OEP16), a member of Arabidopsis OEP16 family. Two OEP16 genes are closely related to each other and are conserved in all land plants, OEP16-2, also named OEP16-S, and OEP16-1 (renamed OEP16-L) are result of the gene duplication event that occurred prior to divergence of bryophytes and seed plants. Predominantly expressed in seed and is not inducible by co…			LOC_Os01g16120	0	2.12122	zinc finger, C3HC4 type domain containing protein, expressed	AT2G01150	RHA2B, RING-H2 FINGER PROTEIN 2B	Encodes a RING-H2 finger protein that is expressed in vascular tissue, root tips, embryos and pistils.
LOC_Os01g19780	0.559438	0	conserved hypothetical protein						LOC_Os01g16124	11.3134	25.0598	retrotransposon protein, putative, unclassified
LOC_Os01g19800	23.6081	2.55791	zinc finger, C3HC4 type, putative, expressed	AT1G02610		RING/FYVE/PHD zinc finger superfamily protein			LOC_Os01g16130	11.5895	38.6182	retrotransposon protein, putative, unclassified, expressed	AT3G51700		PIF1 helicase
LOC_Os01g19820	46.9705	15.8841	universal stress protein domain containing protein, putative, expressed	AT3G62550		Adenine nucleotide alpha hydrolases-like superfamily protein			LOC_Os01g16310	0.229743	1.84038	glycosyl hydrolase, family 31, putative, expressed	AT5G11720		Glycosyl hydrolases family 31 protein
LOC_Os01g19840	213.256	52.7901	60S ribosomal protein L29-2, putative, expressed	AT3G06680		Ribosomal L29e protein family			LOC_Os01g16530	17.4314	36.9014	OsClp1 - Putative Clp protease homologue, expressed	AT4G17040	CLP PROTEASE R SUBUNIT 4, CLPR4, HAPPY ON NORFLURAZON 5, HON5	HON5 (At4g17040) encodes the ClpR4 subunit of the chloroplast-localized Clp protease complex. hon mutations disturb plastid protein homeostasis, thereby activating plastid signaling and inducing stress acclimatization.
LOC_Os01g19850	2.1287	0.114532	amino acid permease family protein, putative	AT1G30450	ATCCC1, CATION-CHLORIDE CO-TRANSPORTER 1, CCC1, HAP5, HAPLESS 5	member of Cation-chloride co-transporter family			LOC_Os01g16600	7.57305	21.6136	expressed protein	AT5G13500		unknown protein
LOC_Os01g19860	1.36926	0	hypothetical protein						LOC_Os01g16660	0.202051	0.446786	transposon protein, putative, unclassified	AT4G38180	FAR1-RELATED SEQUENCE 5, FRS5	FAR1-related sequence 5 (FRS5)
LOC_Os01g19990	2.13195	0	expressed protein	AT3G26400	EIF4B1, EUKARYOTIC TRANSLATION INITIATION FACTOR 4B1	member of eIF4B - eukaryotic initiation factor 4B			LOC_Os01g16880	1.71964	20.9307	expressed protein
LOC_Os01g20030	5.7694	0	conserved hypothetical protein	AT4G18650		A maternally expressed imprinted gene.			LOC_Os01g16980	0.61993	5.3388	expressed protein
LOC_Os01g20720	1.89652	0.632758	CC-NBS-LRR, putative	AT3G14470		NB-ARC domain-containing disease resistance protein			LOC_Os01g17010	7.83168	20.8874	phospholipid-transporting ATPase, putative, expressed	AT5G04930	ALA1, AMINOPHOSPHOLIPID ATPASE 1	Encodes a putative aminophospholipid translocase (p-type ATPase) involved in chilling response. It is targeted to the plasma membrane following association in the endoplasmic reticulum with an ALIS protein beta-subunit.
LOC_Os01g20780	31.6847	2.31255	anther-specific protein SF18 precursor, putative, expressed						LOC_Os01g17150	6.01127	59.0324	plastid-specific 50S ribosomal protein 5, chloroplast precursor, putative, expressed
LOC_Os01g20800	0.942626	0	hypothetical protein	AT5G67420	ASL39, ASYMMETRIC LEAVES2-LIKE 39, LBD37, LOB DOMAIN-CONTAINING PROTEIN 37	Encodes a LOB-domain protein involved in nitrogen metabolism and affecting leaf morphogenesis.			LOC_Os01g17170	4.65908	675.614	magnesium-protoporphyrin IX monomethyl ester cyclase,chloroplast precursor, putative, expressed	AT3G56940	ACSF, CHL27, COPPER RESPONSE DEFECT 1, CRD1	Encodes a putative ZIP protein with varying mRNA accumulation in leaves, stems and roots. Has a consensus carboxylate-bridged di-iron binding site.
LOC_Os01g20820	13.5617	1.01584	hypothetical protein						LOC_Os01g17214	0.052051	0.997792	major facilitator superfamily antiporter, putative, expressed	AT3G43790	ZIFL2, ZINC INDUCED FACILITATOR-LIKE 2	zinc induced facilitator-like 2 (ZIFL2)
LOC_Os01g20850	0.716864	0	conserved hypothetical protein	AT5G01300		PEBP (phosphatidylethanolamine-binding protein) family protein			LOC_Os01g17240	1.49053	14.0112	transporter, major facilitator family, putative, expressed	AT2G29650	ANION TRANSPORTER 1, ANTR1, PHOSPHATE TRANSPORTER 4;1, PHT4;1	Encodes an inorganic phosphate transporter (PHT4
LOC_Os01g20940	30.4684	5.37615	PHS1, putative, expressed	AT5G23720	PHS1, PROPYZAMIDE-HYPERSENSITIVE 1	Encodes a protein tyrosine phosphatase Propyzamide-Hypersensitive 1 (PHS1). One of the mutant alleles, phs1-1, is hypersensitive to the microtubule-destabilizing drug propyzamide, suggesting that PHS1 may be involved in phosphorylation cascades that control the dynamics of cortical microtubules in plant cells. A second allele, phs1-3, is hypersensitive to abscisic acid, indicating a possible invo…			LOC_Os01g17390	21.7475	89.2208	OsFBX5 - F-box domain containing protein, expressed	AT2G32560		F-box family protein
LOC_Os01g20970	0.199145	0	invertase/pectin methylesterase inhibitor family protein,putative, expressed	AT5G64620	ATC/VIF2, C/VIF2, CELL WALL / VACUOLAR INHIBITOR OF FRUCTOSIDASE 2	Plant cell wall (CWI) and vacuolar invertases (VI) play important roles in carbohydrate metabolism, stress responses and sugar signaling.			LOC_Os01g17396	20.2628	49.5703	expressed protein
LOC_Os01g20980	4.26239	0.462227	pectinesterase, putative, expressed	AT4G02330	ATPME41, ATPMEPCRB, PECTIN METHYLESTERASE 41, PME41	Encodes a pectin methylesterase that is sensitive to chilling stress and brassinosteroid regulation.			LOC_Os01g17470	1.46029	4.43761	plastocyanin-like domain containing protein, putative, expressed	AT1G08500	ATENODL18, EARLY NODULIN-LIKE PROTEIN 18, ENODL18	early nodulin-like protein 18 (ENODL18)
LOC_Os01g21050	0.504724	0.176409	pentatricopeptide, putative	AT1G59720	CHLORORESPIRATORY REDUCTION28, CRR28	Pentatricopeptide Repeat Protein containing the DYW motif. Required for editing of multiple plastid transcripts. Endonuclease activity.			LOC_Os01g18110	0.188625	4.14865	cinnamoyl CoA reductase, putative, expressed	AT1G15950	ATCCR1, CCR1, CINNAMOYL COA REDUCTASE 1, IRREGULAR XYLEM 4, IRX4	Encodes a cinnamoyl CoA reductase. Involved in lignin biosynthesis.
LOC_Os01g21070	9.73737	0.746896	endoglucanase, putative, expressed	AT4G02290	ATGH9B13, GH9B13, GLYCOSYL HYDROLASE 9B13	glycosyl hydrolase 9B13 (GH9B13)			LOC_Os01g18120	0.130035	0.922253	cinnamoyl CoA reductase, putative, expressed	AT1G15950	ATCCR1, CCR1, CINNAMOYL COA REDUCTASE 1, IRREGULAR XYLEM 4, IRX4	Encodes a cinnamoyl CoA reductase. Involved in lignin biosynthesis.
LOC_Os01g21120	218.818	9.14405	AP2 domain containing protein, expressed	AT2G47520	ARABIDOPSIS THALIANA ETHYLENE RESPONSE FACTOR 71, ATERF71, ERF71, ETHYLENE RESPONSE FACTOR 71, HRE2, HYPOXIA RESPONSIVE ERF (ETHYLENE RESPONSE FACTOR) 2	encodes a member of the ERF (ethylene response factor) subfamily B-2 of ERF/AP2 transcription factor family. The protein contains one AP2 domain. There are 5 members in this subfamily including RAP2.2 AND RAP2.12.			LOC_Os01g18220	0.214815	5.58384	expressed protein	AT3G62070		unknown protein
LOC_Os01g21130	0.639866	0	expressed protein						LOC_Os01g18230	0.168241	0.352819	FAD-linked oxidoreductase protein, putative, expressed	AT5G44410		FAD-binding Berberine family protein
LOC_Os01g21144	2.05963	0.491668	expressed protein						LOC_Os01g18240	1.63516	16.0268	MYB family transcription factor, putative, expressed	AT1G09540	ARABIDOPSIS THALIANA MYB DOMAIN PROTEIN 61, ATMYB61, MYB DOMAIN PROTEIN 61, MYB61	Encodes putative transcription factor. Mutants lack of mucilage extrusion from the seeds during imbibition. Reduced quantities of mucilage are deposited during the development of the seed coat epidermis in myb61 mutants. Expressed in guard cells,loss of function mutations show an increase in stomatal pore opening suggesting a role in ABA independent regulation of stomatal pore size.
LOC_Os01g21160	89.9478	32.0133	2-oxo acid dehydrogenases acyltransferase domain containing protein, expressed	AT3G06850	BCE2, DARK INDUCIBLE 3, DIN3, LTA1	dihydrolipoamide branched chain acyltransferase			LOC_Os01g18290	6.53069	26.9657	helix-loop-helix DNA-binding domain containing protein, expressed	AT1G09530	PAP3, PHOTOCURRENT 1, PHYTOCHROME INTERACTING FACTOR 3, PHYTOCHROME-ASSOCIATED PROTEIN 3, PIF3, POC1	Transcription factor interacting with photoreceptors phyA and phyB. Forms a ternary complex in vitro with G-box element of the promoters of LHY, CCA1. Acts as a negative regulator of phyB signalling. It degrades rapidly after irradiation of dark grown seedlings in a process controlled by phytochromes. Does not play a significant role in controlling light input and function of the circadian clockw…
LOC_Os01g21240	2.34169	0.621827	MLA6 protein, putative, expressed	AT3G46730		NB-ARC domain-containing disease resistance protein			LOC_Os01g18390	0.119671	0.246909	OsRCI2-1 - Putative low temperature and salt responsive protein
LOC_Os01g21250	169.897	9.4705	late embryogenesis abundant protein, putative	AT4G02380	ARABIDOPSIS THALIANA LATE EMBRYOGENENSIS ABUNDANT LIKE 5, ATLEA5, SAG21, SENESCENCE-ASSOCIATED GENE 21	Encodes AtLEA5 (late embryogenesis abundant like protein). Also known as SENESCENCE-ASSOCIATED GENE 21 (SAG21). Has a role on oxidative stress tolerance. mRNA levels are elevated in response to various stresses.			LOC_Os01g18584	1.52309	42.2411	OsWRKY9 - Superfamily of TFs having WRKY and zinc finger domains, expressed	AT4G04450	ATWRKY42, WRKY42	member of WRKY Transcription Factor
LOC_Os01g21380	0.470394	0	FAD dependent oxidoreductase domain containing protein, expressed	AT2G24580		FAD-dependent oxidoreductase family protein			LOC_Os01g18620	0	0.200283	transferase family protein, putative	AT5G39080		HXXXD-type acyl-transferase family protein
LOC_Os01g21440	80.0381	15.0961	expressed protein						LOC_Os01g18660	0.367296	12.4953	aminotransferase, putative, expressed	AT3G62130	ATLCD, L-CYSTEINE DESULFHYDRASE, LCD	Encodes an enzyme that decomposes L-cysteine into pyruvate, H2S, and NH3.
LOC_Os01g21590	7.61148	0.578372	homeodomain, putative, expressed	AT3G10040		sequence-specific DNA binding transcription factors			LOC_Os01g18744	2.60609	24.1002	transferase family protein, putative, expressed	AT3G62160		HXXXD-type acyl-transferase family protein
LOC_Os01g21890	1.5116	0							LOC_Os01g18800	22.6604	108.184	CAMK_KIN1/SNF1/Nim1_like.9 - CAMK includes calcium/calmodulin depedent protein kinases, expressed	AT3G17510	CBL-INTERACTING PROTEIN KINASE 1, CIPK1, SNF1-RELATED PROTEIN KINASE 3.16, SNRK3.16	Encodes a CBL-interacting protein kinase. Specifically interacts with ECT1 and ECT2.
LOC_Os01g21900	5.18824	0	expressed protein	AT2G46860	ATPPA3, PPA3, PYROPHOSPHORYLASE 3	Encodes a protein that might have inorganic pyrophosphatase activity.			LOC_Os01g18840	0.0982575	12.4802	IF, putative, expressed	AT5G26770		unknown protein
LOC_Os01g21934	196.627	54.7419							LOC_Os01g18850	14.9513	42.3055	OsSPL1 - SBP-box gene family member, expressed	AT2G47070	SPL1, SQUAMOSA PROMOTER BINDING PROTEIN-LIKE 1	member of SPL gene family, encodes DNA binding proteins and putative transcription factors. All have the SBP-box, which encodes the SBP-domain, required for and sufficient for interaction with DNA.
LOC_Os01g21960	27.9769	5.73442	serine/threonine-protein kinase, putative, expressed	AT1G56720		Protein kinase superfamily protein			LOC_Os01g19020	2.83085	103.951	peroxidase precursor, putative, expressed	AT5G14130		Peroxidase superfamily protein
LOC_Os01g21970	1.18261	0.51866	protein kinase, putative, expressed	AT3G17410		Protein kinase superfamily protein			LOC_Os01g19130	11.5953	31.1804	protein phosphatase 2C, putative, expressed	AT3G62260		Protein phosphatase 2C family protein
LOC_Os01g22000	2.46024	0.0592253	expressed protein						LOC_Os01g19150	37.6714	76.7962	CGMC_GSK.3 - CGMC includes CDA, MAPK, GSK3, and CLKC kinases, expressed	AT5G26751	ARABIDOPSIS GSK ALPHA, ARABIDOPSIS THALIANA SHAGGY-RELATED KINASE 11, ASKALPHA, ATSK11, SHAGGY-RELATED KINASE 11, SK 11	encodes a SHAGGY-related kinase involved in meristem organization.
LOC_Os01g22090	8.4381	3.70914	expressed protein						LOC_Os01g19170	0.394727	5.58336	polygalacturonase, putative, expressed	AT1G02460		Pectin lyase-like superfamily protein
LOC_Os01g22100	0.180868	0.0609906	retrotransposon protein, putative, unclassified	AT1G34070		CONTAINS InterPro DOMAIN/s: Retrotransposon gag protein (InterPro:IPR005162)			LOC_Os01g19390	0.353636	1.57947	glycerol-3-phosphate acyltransferase, putative	AT4G01950	ATGPAT3, GLYCEROL-3-PHOSPHATE SN-2-ACYLTRANSFERASE 3, GPAT3	putative sn-glycerol-3-phosphate 2-O-acyltransferase
LOC_Os01g22336	15.6756	0.625712	peroxidase precursor, putative, expressed	AT3G21770		Peroxidase superfamily protein			LOC_Os01g19440	0	0.514972	pectinesterase, putative	AT3G24130		Pectin lyase-like superfamily protein
LOC_Os01g22400	3.99801	0.427111	OsFBDUF2 - F-box and DUF domain containing protein, expressed	AT5G25290		CONTAINS InterPro DOMAIN/s: F-box domain, cyclin-like (InterPro:IPR001810), F-box domain, Skp2-like (InterPro:IPR022364), Protein of unknown function DUF295 (InterPro:IPR005174)			LOC_Os01g19610	0.0475978	2.68536	plant protein of unknown function domain containing protein, expressed	AT3G50150		Plant protein of unknown function (DUF247)
LOC_Os01g22500	23.7918	11.5824	craniofacial development protein 1, putative, expressed	AT5G30490		CONTAINS InterPro DOMAIN/s: Craniofacial development protein 1/Bucentaur (InterPro:IPR011421)			LOC_Os01g19670	0.280297	0.611086	expressed protein
LOC_Os01g22590	0.181886	0	retrotransposon protein, putative, unclassified, expressed	AT1G48100		Pectin lyase-like superfamily protein			LOC_Os01g19740	0.441483	100.815	calvin cycle protein CP12, putative, expressed	AT2G47400	CP12, CP12 DOMAIN-CONTAINING PROTEIN 1, CP12-1	CP12-1 encodes a small peptide found in the chloroplast stroma. It belongs to the CP12 gene family thought to be involved in the formation of a supramolecular complex with glyceraldehyde-3-phosphate dehydrogenase (GAPDH) and phosphoribulokinase (PRK) embedded in the Calvin cycle.
LOC_Os01g22630	12.6266	4.66497	ECT protein, putative, expressed	AT1G48110	ECT7, EVOLUTIONARILY CONSERVED C-TERMINAL REGION 7	evolutionarily conserved C-terminal region 7 (ECT7)			LOC_Os01g19940	1.22315	9.30356	expressed protein	AT4G16146		cAMP-regulated phosphoprotein 19-related protein
LOC_Os01g22660	18.868	0.929892	GDSL-like lipase/acylhydrolase, putative, expressed	AT1G56670		GDSL-like Lipase/Acylhydrolase superfamily protein			LOC_Os01g20120	6.19684	14.7308	expressed protein	AT4G16100		Protein of unknown function (DUF789)
LOC_Os01g22954	8.60696	0	serine carboxypeptidase, putative, expressed	AT3G17180	SCPL33, SERINE CARBOXYPEPTIDASE-LIKE 33	serine carboxypeptidase-like 33 (scpl33)			LOC_Os01g20160	0	2.98025	OsHKT1;5 - Na+ transporter, expressed	AT4G10310	ATHKT1, HIGH-AFFINITY K+ TRANSPORTER 1, HKT1, HKT1;1	encodes a sodium transporter (HKT1) expressed in xylem parenchyma cells. Mutants over-accumulate sodium in shoot tissue and have increased sodium in the xylem sap and reduced sodium in phloem sap and roots.
LOC_Os01g23410	0.293973	0	transposon protein, putative, unclassified	AT3G42170	DAYSLEEPER	transposase-like gene with conserved domains from the family of hAT transposases that includes hobo from Drosophila melanogaster, Activator (Ac) from maize, and Tam3 from snapdragon but lacks several amino acids known to be essential for Ac transposition5. The DAYSLEEPER gene lacks 8 bp duplications and TIRs (a common feature of transcriptionally silent hAT transposases), however, DAYSLEEPER expr…			LOC_Os01g20710	0.14564	0.606213	hypothetical protein
LOC_Os01g23620	78.1508	30.0823	miro, putative, expressed	AT4G02080	ASAR1, ATSAR2, ATSARA1C, SAR2, SECRETION-ASSOCIATED RAS SUPER FAMILY 2	A member of ARF-like GTPase family. A thaliana has 21 members, in two subfamilies, ARF and ARF-like (ARL) GTPases.			LOC_Os01g20740	0	0.199038	retrotransposon protein, putative, unclassified, expressed
LOC_Os01g23630	13.2593	5.10546	transcription initiation factor IID, 18kD subunit family protein, expressed	AT1G02680	TAF13, TBP-ASSOCIATED FACTOR 13	Encodes a TBP-Associated Factor (TAF) that functions together with PRC2 in transcriptional regulation during seed development.			LOC_Os01g20830	1.0628	28.6076	heavy metal-associated domain containing protein, expressed	AT3G56891		Heavy metal transport/detoxification superfamily protein
LOC_Os01g23730	0.795727	0.274811	retrotransposon protein, putative, unclassified	AT3G25270		Ribonuclease H-like superfamily protein			LOC_Os01g20910	0	2.23255	zinc finger, C3HC4 type domain containing protein, expressed	AT2G47560		RING/U-box superfamily protein
LOC_Os01g23850	7.80075	1.82969	transposon protein, putative, CACTA, En/Spm sub-class, expressed						LOC_Os01g21034	1.99088	5.41318	pectinesterase, putative, expressed	AT1G53830	ATPME2, PECTIN METHYLESTERASE 2, PME2	encodes a pectin methylesterase
LOC_Os01g24030	50.4921	0.714942	AMP-binding enzyme, putative, expressed	AT1G20560	AAE1, ACYL ACTIVATING ENZYME 1	acyl activating enzyme 1 (AAE1)			LOC_Os01g21300	0	0.500663	esterase/lipase/thioesterase family protein, putative, expressed	AT2G47630		alpha/beta-Hydrolases superfamily protein
LOC_Os01g24470	0.921564	0.0526652	PHS1, putative, expressed	AT5G23720	PHS1, PROPYZAMIDE-HYPERSENSITIVE 1	Encodes a protein tyrosine phosphatase Propyzamide-Hypersensitive 1 (PHS1). One of the mutant alleles, phs1-1, is hypersensitive to the microtubule-destabilizing drug propyzamide, suggesting that PHS1 may be involved in phosphorylation cascades that control the dynamics of cortical microtubules in plant cells. A second allele, phs1-3, is hypersensitive to abscisic acid, indicating a possible invo…			LOC_Os01g21310	0.144151	4.49785	expressed protein	AT3G62860		alpha/beta-Hydrolases superfamily protein
LOC_Os01g24550	0.287721	0	fruit bromelain precursor, putative, expressed	AT5G45890	ATSAG12, SAG12, SENESCENCE-ASSOCIATED GENE 12	Senescence-associated gene 12 (SAG12) encoding a cysteine protease influenced by cytokinin, auxin, and sugars.Localized to special vacuole found during senescence called senescence associated vacuoles which are different from central vacuole in the tonoplast composition and pH.			LOC_Os01g21410	13.7135	32.9685	expressed protein	AT4G02425		unknown protein
LOC_Os01g24560	0.34498	0	fruit bromelain precursor, putative, expressed	AT3G19390		Granulin repeat cysteine protease family protein			LOC_Os01g21630	0.0389043	2.69682	pectinacetylesterase domain containing protein, expressed	AT2G46930		Pectinacetylesterase family protein
LOC_Os01g24690	381.302	141.818	60S ribosomal protein L23A, putative, expressed	AT3G55280	RIBOSOMAL PROTEIN L23A2, RIBOSOMAL PROTEIN L23AB, RPL23A2, RPL23AB	60S ribosomal protein L23A (RPL23aB). Paralog of RPL23aA			LOC_Os01g21820	9.95575	26.5976	preprotein translocase subunit secA, chloroplast precursor, putative, expressed	AT4G01800	AGY1, ALBINO OR GLASSY YELLOW 1, ARABIDOPSIS THALIANA CHLOROPLAST SECA, ATCPSECA, SECA1	Encodes the ATPase subunit of the chloroplast Sec translocation machinery which plays an essential role in chloroplast biogenesis and the regulation of photosynthesis, the absence of which triggers a retrograde signal, eventually leading to a reprogramming of chloroplast and mitochondrial gene expression.
LOC_Os01g24720	1.28683	0.494721	hypothetical protein						LOC_Os01g21880	0	0.44725	expressed protein
LOC_Os01g24840	1.72356	0	conserved hypothetical protein						LOC_Os01g22010	175.714	704.35	S-adenosylmethionine synthetase, putative, expressed	AT1G02500	ATSAM1, MAT1, METK1, S-ADENOSYLMETHIONINE SYNTHETASE 1, S-ADENOSYLMETHIONINE SYNTHETASE-1, SAM-1, SAM1	encodes a S-adenosylmethionine synthetase. SAM1 is regulated by protein S-nitrosylation. The covalent binding of nitric oxide (NO) to the Cys114 residue inhibits the enzyme activity.
LOC_Os01g24940	16.6807	0.47209	poly synthetase 2-A, putative, expressed	AT4G02390	APP, PARP2, POLY(ADP-RIBOSE) POLYMERASE, POLY(ADP-RIBOSE) POLYMERASE 2, PP	Encodes a DNA dependent nuclear poly (ADP-ribose) polymerase (E.C.2.4.2.30), thought to be involved in post-translational modification .			LOC_Os01g22249	8.06595	41.264	peroxidase precursor, putative, expressed	AT5G64120	ATPRX71, PEROXIDASE 71, PRX71	Encodes a cell wall bound peroxidase that is induced by hypo-osmolarity and is involved in the lignification of cell walls.
LOC_Os01g25189	11.8208	1.15585	delta14-sterol reductase, putative, expressed	AT3G52940	ELL1, EXTRA-LONG-LIFESPAN 1, FACKEL, FK, HYD2	Encodes a sterol C-14 reductase required for cell division and expansion and is involved in proper organization of the embryo.			LOC_Os01g22352	1.72496	8.80011	peroxidase precursor, putative, expressed	AT5G66390	PEROXIDASE 72, PRX72	Encodes a peroxidase that is involved in lignin biosynthesis.
LOC_Os01g25210	0.201999	0	retrotransposon protein, putative, unclassified						LOC_Os01g22370	3.23753	97.7631	peroxidase precursor, putative, expressed	AT4G11290		Peroxidase superfamily protein
LOC_Os01g25270	4.70649	0.399842	pentatricopeptide repeat protein PPR986-12, putative, expressed	AT3G57430	ORGANELLE TRANSCRIPT PROCESSING 84, OTP84	Encodes a chloroplast RNA editing factor.			LOC_Os01g22380	0	0.313879	expressed protein
LOC_Os01g25300	2.62473	0	expressed protein						LOC_Os01g22440	0	1.89538	hypothetical protein
LOC_Os01g25484	44.0021	16.3493	ferredoxin--nitrite reductase, putative, expressed	AT2G15620	ARABIDOPSIS THALIANA NITRITE REDUCTASE, ATHNIR, NIR, NIR1, NITRITE REDUCTASE, NITRITE REDUCTASE 1	Involved in the second step of nitrate assimilation. Its expression is induced by nitrate.			LOC_Os01g22510	17.584	64.0226	cyclase/dehydrase family protein, expressed	AT1G02475		Polyketide cyclase/dehydrase and lipid transport superfamily protein
LOC_Os01g25510	14.5819	0	alpha-amylase isozyme C, putative, expressed	AT1G69830	ALPHA-AMYLASE-LIKE 3, AMY3, ATAMY3	Encodes a plastid-localized &#945			LOC_Os01g22560	0	1.16716	glycerol-3-phosphate acyltransferase 1, putative, expressed	AT4G01950	ATGPAT3, GLYCEROL-3-PHOSPHATE SN-2-ACYLTRANSFERASE 3, GPAT3	putative sn-glycerol-3-phosphate 2-O-acyltransferase
LOC_Os01g25520	0.200561	0	ferredoxin-nitrite reductase, putative	AT2G15620	ARABIDOPSIS THALIANA NITRITE REDUCTASE, ATHNIR, NIR, NIR1, NITRITE REDUCTASE, NITRITE REDUCTASE 1	Involved in the second step of nitrate assimilation. Its expression is induced by nitrate.			LOC_Os01g22570	0	0.853797	glycerol-3-phosphate acyltransferase, putative	AT4G01950	ATGPAT3, GLYCEROL-3-PHOSPHATE SN-2-ACYLTRANSFERASE 3, GPAT3	putative sn-glycerol-3-phosphate 2-O-acyltransferase
LOC_Os01g25610	198.824	35.1246	40S ribosomal protein S4, putative, expressed	AT5G58420		Ribosomal protein S4 (RPS4A) family protein			LOC_Os01g22640	1.00921	10.1689	GDSL-like lipase/acylhydrolase, putative, expressed	AT1G09390		GDSL-like Lipase/Acylhydrolase superfamily protein
LOC_Os01g25630	0.705255	0.225943	NB-ARC domain containing protein, expressed	AT3G14460		LRR and NB-ARC domains-containing disease resistance protein			LOC_Os01g22780	0.0598626	1.09069	GDSL-like lipase/acylhydrolase, putative, expressed	AT1G56670		GDSL-like Lipase/Acylhydrolase superfamily protein
LOC_Os01g25760	2.19332	1.09556	powdery mildew resistance protein PM3F, putative, expressed	AT3G14470		NB-ARC domain-containing disease resistance protein			LOC_Os01g22900	7.38978	26.3501	neutral/alkaline invertase, putative, expressed	AT1G56560	A/N-INVA, ALKALINE/NEUTRAL INVERTASE A	A/N-InvA is a neutral invertase that breaks sucrose down into fructose and glucose. It is member of the larger family of alkaline/neutral invertases (GH100). GFP-tagged A/N-InvA localizes to the mitochondria. atinva mutants have reduced root growth, reduced invertase activity, and increased expression of antioxidant genes under basal conditions. The levels of A/N-InvA transcripts rise in response…
LOC_Os01g25770	0.534071	0	hypothetical protein						LOC_Os01g22980	0.245453	8.75311	OsSCP3 - Putative Serine Carboxypeptidase homologue, expressed	AT3G17180	SCPL33, SERINE CARBOXYPEPTIDASE-LIKE 33	serine carboxypeptidase-like 33 (scpl33)
LOC_Os01g25789	8.07081	0							LOC_Os01g23190	0	0.899934	retrotransposon protein, putative, Ty3-gypsy subclass
LOC_Os01g25800	1.58198	0.628313	expressed protein						LOC_Os01g23580	0.794762	2.09198	inorganic H+ pyrophosphatase, putative, expressed	AT1G15690	ARABIDOPSIS THALIANA V-PPASE 3, ATAVP1, ATAVP3, ATVHP1;1, AVP-3, AVP1, FUGU 5, FUGU5, VHP1	Encodes a H(+)-translocating (pyrophosphate-energized) inorganic pyrophosphatase (H(+)-PPase
LOC_Os01g25810	4.47985	0.647642	powdery mildew resistance protein PM3A, putative, expressed	AT3G14460		LRR and NB-ARC domains-containing disease resistance protein			LOC_Os01g23600	0.107476	2.49537	expressed protein
LOC_Os01g25880	31.2273	12.9685	dephospho-CoA kinase, putative, expressed	AT2G27490	ATCOAE	AT2G27490 encodes dephospho-CoA kinase. The molecular function was shown to phosphorylate the ribosyl moiety forming CoA.			LOC_Os01g23710	0.30487	4.16293	no apical meristem protein, putative, expressed
LOC_Os01g26130	22.9883	11.4405	expressed protein						LOC_Os01g23990	0	2.25177	expressed protein
LOC_Os01g26160	46.7231	14.3216	exportin 1, putative, expressed	AT3G05040	HASTY, HASTY 1, HST, HST1	Encodes member of importin/exportin family. Involved in timing of shoot maturation. Involved in miRNA transport. Mutants flower early and have small, curled leaves and reduced abundance of certain miRNA species.			LOC_Os01g24050	0.036144	0.181394	expressed protein	AT5G45470		Protein of unknown function (DUF594)
LOC_Os01g26970	15.494	4.7318	expressed protein	AT2G39080	EMB2799, EMBRYO DEFECTIVE 2799	NAD(P)-binding Rossmann-fold superfamily protein			LOC_Os01g24070	2.58012	68.1718	GATA zinc finger domain containing protein, expressed	AT5G26930	GATA TRANSCRIPTION FACTOR 23, GATA23	Encodes a member of the GATA factor family of zinc finger transcription factors. Controls lateral root founder cell specification.
LOC_Os01g27040	65.2935	30.0765	chromatin-remodeling complex ATPase chain, putative, expressed	AT5G18620	CHR17, CHROMATIN REMODELING FACTOR17	chromatin remodeling factor17 (CHR17)			LOC_Os01g24090	1.72203	4.45489	TPR repeat, putative, expressed	AT3G05625		Tetratricopeptide repeat (TPR)-like superfamily protein
LOC_Os01g27160	53.7243	0.312284	cullin, putative, expressed	AT4G02570	ATCUL1, AUXIN RESISTANT 6, AXR6, CUL1, CULLIN 1	Encodes a cullin that is a component of SCF ubiquitin ligase complexes involved in mediating responses to auxin and jasmonic acid. Homozygous auxin-resistant mutants arrest growth soon after germination, lacking a root and hypocotyl. Heterozygotes display a variety of phenotypes consistent with impaired auxin response.			LOC_Os01g24150	0	0.642471	hypothetical protein
LOC_Os01g27190	0.321647	0	C2 domain containing protein, putative, expressed	AT3G16510		Calcium-dependent lipid-binding (CaLB domain) family protein			LOC_Os01g24340	0	0.47454	expressed protein
LOC_Os01g27210	139.792	21.3723	glutathione S-transferase, putative, expressed	AT3G62760	ATGSTF13	Encodes glutathione transferase belonging to the phi class of GSTs. Naming convention according to Wagner et al. (2002).			LOC_Os01g24420	0.0382532	5.11013	expressed protein
LOC_Os01g27240	1.11142	0.473135	12-oxophytodienoate reductase, putative, expressed	AT1G76690	12-OXOPHYTODIENOATE REDUCTASE 2, ARABIDOPSIS 12-OXOPHYTODIENOATE REDUCTASE 2, ATOPR2, OPR2	Encodes one of the closely related 12-oxophytodienoic acid reductases. This enzyme is not expected to participate in jasmonic acid biosynthesis because during in vitro assays, it shows very little activity with the naturally occurring OPDA isomer. Shows activity towards 2,4,6-trinitrotoluene. Expressed predominately in root. Predicted to be a cytosolic protein.			LOC_Os01g24430	0.129835	3.48591	expressed protein
LOC_Os01g27380	0.390023	0	glutathione S-transferase, putative, expressed	AT3G62760	ATGSTF13	Encodes glutathione transferase belonging to the phi class of GSTs. Naming convention according to Wagner et al. (2002).			LOC_Os01g24440	2.58054	5.42025	glycine-rich protein, putative, expressed
LOC_Os01g27390	2.78671	0.802755	glutathione S-transferase, putative, expressed	AT3G62760	ATGSTF13	Encodes glutathione transferase belonging to the phi class of GSTs. Naming convention according to Wagner et al. (2002).			LOC_Os01g24490	0.0436203	7.68059	expressed protein
LOC_Os01g27449	19.8631	0.323686	hypothetical protein						LOC_Os01g24500	0	2.33336	hypothetical protein
LOC_Os01g27520	82.9479	34.9995	tRNA synthetases class II domain containing protein, expressed	AT1G70980	SYNC3	SYNC3			LOC_Os01g24680	45.8064	114.329	3-hydroxyacyl-CoA dehydrogenase, putative, expressed	AT3G06860	ATMFP2, MFP2, MULTIFUNCTIONAL PROTEIN 2	Encodes a multifunctional protein. Involved in peroxisomal fatty acid beta oxidation. Loss-of-function mutant lacks hydroxyacyl-CoA dehydrogenase activity and have reduced levels of long-chain enoyl-CoA hydratase activity. The mutant has fewer but larger peroxisomes.
LOC_Os01g27530	0.517068	0.180976	expressed protein						LOC_Os01g24750	15.6617	31.7509	Ser/Thr protein phosphatase family protein, putative, expressed	AT3G05580	TOPP9, TYPE ONE PROTEIN PHOSPHATASE 9	Calcineurin-like metallo-phosphoesterase superfamily protein
LOC_Os01g27590	6.34116	2.36603	transposon protein, putative, Pong sub-class, expressed	AT3G47680		DNA binding			LOC_Os01g24764	4.39243	14.2396	expressed protein
LOC_Os01g27630	0.736796	0.126813	glutathione S-transferase, putative, expressed	AT3G62760	ATGSTF13	Encodes glutathione transferase belonging to the phi class of GSTs. Naming convention according to Wagner et al. (2002).			LOC_Os01g24780	0.206173	2.13178	cytochrome P450, putative, expressed	AT2G46950	CYTOCHROME P450, FAMILY 709, SUBFAMILY B, POLYPEPTIDE 2, CYP709B2	member of CYP709B
LOC_Os01g27650	1.73963	0.0832904	pentatricopeptide, putative	AT2G33680		Tetratricopeptide repeat (TPR)-like superfamily protein			LOC_Os01g24790	0	4.84679	transferase family protein, putative, expressed	AT5G17540		HXXXD-type acyl-transferase family protein
LOC_Os01g27730	57.4036	14.5722	GTPase of unknown function domain containing protein, putative, expressed	AT3G07050	NSN1, NUCLEOSTEMIN-LIKE 1	Arabidopsis NSN1 encodes a nucleolar GTP- binding protein and is required for maintenance of inflorescence meristem identity and floral organ development.			LOC_Os01g24880	16.5359	90.7658	zinc finger, C3HC4 type domain containing protein, expressed	AT3G05545		RING/U-box superfamily protein
LOC_Os01g27740	26.6223	12.9503	dnaJ domain containing protein, expressed	AT5G18750		DNAJ heat shock N-terminal domain-containing protein			LOC_Os01g24990	0.121215	0.375333	retrotransposon protein, putative, unclassified
LOC_Os01g27770	0.75935	0.308849	expressed protein						LOC_Os01g25010	0	7.13826	flavonol synthase/flavanone 3-hydroxylase, putative, expressed	AT1G17010		2-oxoglutarate (2OG) and Fe(II)-dependent oxygenase superfamily protein
LOC_Os01g28134	2.18599	0.931331	hypothetical protein						LOC_Os01g25065	0	0.434515	ATP synthase subunit beta, putative	ATCG00480	ATP SYNTHASE SUBUNIT BETA, ATPB, PB	chloroplast-encoded gene for beta subunit of ATP synthase
LOC_Os01g28580	2.05247	0.629586	expressed protein						LOC_Os01g25070	0	0.980241	hypothetical protein
LOC_Os01g28600	0.743974	0.0786817	exo70 exocyst complex subunit family protein, putative, expressed	AT5G50380	ATEXO70F1, EXO70F1, EXOCYST SUBUNIT EXO70 FAMILY PROTEIN F1	A member of EXO70 gene family, putative exocyst subunits, conserved in land plants. Arabidopsis thaliana contains 23 putative EXO70 genes, which can be classified into eight clusters on the phylogenetic tree.			LOC_Os01g25280	0	0.395198	jacalin-like lectin domain containing protein, expressed	AT1G19715		Mannose-binding lectin superfamily protein
LOC_Os01g28690	13.368	1.58667	nucleoporin autopeptidase domain containing protein, expressed	AT1G10390		Nucleoporin autopeptidase			LOC_Os01g25360	0	0.566316	esterase, putative	AT2G23610	ARABIDOPSIS THALIANA METHYL ESTERASE 3, ATMES3, MES3, METHYL ESTERASE 3	Encodes a protein shown to have carboxylesterase activity, methyl IAA esterase activity, and methyl jasmonate esterase activity in vitro. This protein does not act on methyl salicylate, MeGA4, or MEGA9 in vitro.
LOC_Os01g28744	40.1302	0	retrotransposon protein, putative, unclassified						LOC_Os01g25500	1.45214	5.73154	sterol carrier protein-2, putative, expressed	AT5G42890	ATSCP2, SCP2, STEROL CARRIER PROTEIN 2	sterol carrier protein 2 (SCP2)
LOC_Os01g28810	0.178098	0	expressed protein						LOC_Os01g25600	0.653577	15.7613	tetratricopeptide repeat domain containing protein, expressed	AT1G02910	LOW PSII ACCUMULATION1, LPA1	Mutants defective in this gene were shown to have a reduced PSII content (overall reduction in the levels of several PSII subunits) and a disrupted grana stack structure. The N-terminal half of the protein contains two tetratricopeptide repeat (TPR) motifs that are arranged tandemly, each consisting of a 34-residue degenerate consensus sequence. The N-terminal sequence is rich in positive and hyd…
LOC_Os01g28840	1.36353	0.117417	C4-dicarboxylate transporter/malic acid transport protein,expressed	AT5G24030	SLAC1 HOMOLOGUE 3, SLAH3	Encodes a protein with ten predicted transmembrane helices. The SLAH3 protein has similarity to the SLAC1 protein involved in ion homeostasis in guard cells. Although it is not expressed in guard cells, it can complement an slac1-2 mutant suggesting that it performs a similar function. SLAH3:GFP localizes to the plasma membrane.			LOC_Os01g25670	0	1.65269	transposon protein, putative, CACTA, En/Spm sub-class
LOC_Os01g28960	1.19509	0	retrotransposon protein, putative, Ty3-gypsy subclass, expressed						LOC_Os01g25679	0	1.66474	retrotransposon protein, putative, Ty3-gypsy subclass	ATMG00860	ORF158	DNA/RNA polymerases superfamily protein.
LOC_Os01g28970	2.56918	0	retrotransposon protein, putative, Ty3-gypsy subclass						LOC_Os01g25688	0.144419	0.582089	retrotransposon protein, putative, Ty3-gypsy subclass
LOC_Os01g28980	4.70271	1.06677	proton-dependent oligopeptide transport, putative, expressed	AT3G53960		Major facilitator superfamily protein			LOC_Os01g25700	0.0988106	0.547835	transposon protein, putative, CACTA, En/Spm sub-class
LOC_Os01g29104	9.8324	0	expressed protein						LOC_Os01g25710	0.519603	6.15291	transposon protein, putative, CACTA, En/Spm sub-class, expressed	AT3G14460		LRR and NB-ARC domains-containing disease resistance protein
LOC_Os01g29150	6.5456	1.63528	cytochrome P450 72A1, putative, expressed	AT2G26710	BAS1, CYP72B1, CYP734A1, PHYB ACTIVATION TAGGED SUPPRESSOR 1	Encodes a member of the cytochrome p450 family that serves as a control point between multiple photoreceptor systems and brassinosteroid signal transduction. Involved in brassinolide metabolism. Mediates response to a variety of light signals including hypocotyl elongation and cotyledon expansion.			LOC_Os01g25720	2.27184	23.8345	disease resistance protein RGA4, putative, expressed	AT3G14460		LRR and NB-ARC domains-containing disease resistance protein
LOC_Os01g29180	13.0731	4.63012	expressed protein						LOC_Os01g25730	0	0.617836	retrotransposon protein, putative, unclassified	AT4G20520		RNA binding
LOC_Os01g29570	0.175577	0	retrotransposon protein, putative, Ty3-gypsy subclass						LOC_Os01g25740	1.41918	7.04539	powdery mildew resistance protein PM3F, putative, expressed	AT3G14460		LRR and NB-ARC domains-containing disease resistance protein
LOC_Os01g29600	3.48804	1.35448	conserved hypothetical protein						LOC_Os01g25820	11.5872	30.3709	respiratory burst oxidase, putative, expressed	AT5G47910	ATRBOHD, RBOHD, RESPIRATORY BURST OXIDASE HOMOLOGUE D	NADPH/respiratory burst oxidase protein D (RbohD).Interacts with AtrbohF gene to fine tune the spatial control of ROI production and hypersensitive response to cell in and around infection site.
LOC_Os01g29610	1.55387	0.146781	hypothetical protein	AT4G31810		ATP-dependent caseinolytic (Clp) protease/crotonase family protein			LOC_Os01g25990	0.688675	27.8051	expressed protein	AT1G54570	PES1, PHYTYL ESTER SYNTHASE 1	Encodes a protein with phytyl ester synthesis and diacylglycerol acyltransferase activities that is involved in the deposition of free phytol and free fatty acids in the form of phytyl esters in chloroplasts, a process involved in maintaining the integrity of the photosynthetic membrane during abiotic stress and senescence.
LOC_Os01g29650	0.190752	0	retrotransposon protein, putative, Ty1-copia subclass	AT4G23160	CRK8, CYSTEINE-RICH RLK (RECEPTOR-LIKE PROTEIN KINASE) 8	Encodes a cysteine-rich receptor-like protein kinase.			LOC_Os01g26020	7.58848	22.0898	expressed protein	AT5G58920		unknown protein
LOC_Os01g29680	0.434742	0.0486763	retrotransposon protein, putative, Ty1-copia subclass	AT4G00980		zinc knuckle (CCHC-type) family protein			LOC_Os01g26039	0.853593	12.2781	expressed protein	AT1G54570	PES1, PHYTYL ESTER SYNTHASE 1	Encodes a protein with phytyl ester synthesis and diacylglycerol acyltransferase activities that is involved in the deposition of free phytol and free fatty acids in the form of phytyl esters in chloroplasts, a process involved in maintaining the integrity of the photosynthetic membrane during abiotic stress and senescence.
LOC_Os01g29690	2.49832	0.477816	hypothetical protein						LOC_Os01g26120	0.801439	17.1872	membrane associated DUF588 domain containing protein, putative, expressed	AT4G15620		Uncharacterised protein family (UPF0497)
LOC_Os01g29780	2.05041	0	expressed protein						LOC_Os01g26240	0	0.699349	retrotransposon protein, putative, Ty1-copia subclass	AT4G23160	CRK8, CYSTEINE-RICH RLK (RECEPTOR-LIKE PROTEIN KINASE) 8	Encodes a cysteine-rich receptor-like protein kinase.
LOC_Os01g29804	10.7266	1.10886	expressed protein						LOC_Os01g26270	0	13.6219	OsWAK7 - OsWAK receptor-like protein kinase	AT1G21270	WAK2, WALL-ASSOCIATED KINASE 2	cytoplasmic serine/threonine protein kinase induced by salicylic acid. mutant plants exhibit a loss of cell expansion and dependence on sugars and salts for seedling growth, affecting the expression and activity of vacuolar invertase.
LOC_Os01g29840	0.197737	0	no apical meristem protein, putative, expressed	AT5G18270	ANAC087, ARABIDOPSIS NAC DOMAIN CONTAINING PROTEIN 87	Arabidopsis NAC domain containing protein 87 (ANAC087)			LOC_Os01g26280	0	18.1851	OsWAK8 - OsWAK receptor-like protein kinase, expressed	AT1G21230	WAK5, WALL ASSOCIATED KINASE 5	encodes a wall-associated kinase
LOC_Os01g29870	3.15629	1.09653	multidrug resistance protein 9, putative, expressed	AT5G46540	ABCB7, ATP-BINDING CASSETTE B7, P-GLYCOPROTEIN 7, PGP7	P-glycoprotein 7 (PGP7)			LOC_Os01g26300	0	1.13214	OsWAK9 - OsWAK receptor-like cytoplasmic kinase OsWAK-RLCK, expressed	AT1G21230	WAK5, WALL ASSOCIATED KINASE 5	encodes a wall-associated kinase
LOC_Os01g31370	5.33145	0.636766	glycosyltransferase, putative, expressed	AT2G41640		Glycosyltransferase family 61 protein			LOC_Os01g26310	0	2.27802	wall-associated kinase-like 2, putative, expressed	AT1G21270	WAK2, WALL-ASSOCIATED KINASE 2	cytoplasmic serine/threonine protein kinase induced by salicylic acid. mutant plants exhibit a loss of cell expansion and dependence on sugars and salts for seedling growth, affecting the expression and activity of vacuolar invertase.
LOC_Os01g31420	0.196764	0	retrotransposon protein, putative, Ty3-gypsy subclass	AT3G01410		Polynucleotidyl transferase, ribonuclease H-like superfamily protein			LOC_Os01g26340	3.64174	12.0222	dirigent, putative	AT1G22900		Disease resistance-responsive (dirigent-like protein) family protein
LOC_Os01g31430	0.252792	0	retrotransposon protein, putative, Ty3-gypsy subclass	AT1G50830		Aminotransferase-like, plant mobile domain family protein			LOC_Os01g26390	1.84013	3.69228	TKL_IRAK_DUF26-lh.1 - DUF26 kinases have homology to DUF26containing loci, expressed	AT4G05200	CRK25, CYSTEINE-RICH RLK (RECEPTOR-LIKE PROTEIN KINASE) 25	Encodes a cysteine-rich receptor-like protein kinase.
LOC_Os01g31450	1.49157	0.254468	retrotransposon protein, putative, unclassified, expressed						LOC_Os01g27050	0	0.604264	flavin-containing monooxygenase family protein, putative,expressed	AT5G07800		Flavin-binding monooxygenase family protein
LOC_Os01g31560	0.442263	0	conserved hypothetical protein						LOC_Os01g27120	0	1.54191	expressed protein	AT4G18425		Protein of unknown function (DUF679)
LOC_Os01g31800	6.38618	3.02015	Core histone H2A/H2B/H3/H4 domain containing protein, putative, expressed	AT5G02560	HISTONE H2A 12, HTA12	Encodes HTA12, a histone H2A protein.			LOC_Os01g27140	0	3.35833	OsGrx_C7 - glutaredoxin subgroup III, expressed	AT3G21460		Glutaredoxin family protein
LOC_Os01g31980	29.5121	12.5419	MATE efflux family protein, putative, expressed	AT1G15150		MATE efflux family protein			LOC_Os01g27230	1.66968	4.47397	12-oxophytodienoate reductase, putative, expressed	AT1G76690	12-OXOPHYTODIENOATE REDUCTASE 2, ARABIDOPSIS 12-OXOPHYTODIENOATE REDUCTASE 2, ATOPR2, OPR2	Encodes one of the closely related 12-oxophytodienoic acid reductases. This enzyme is not expected to participate in jasmonic acid biosynthesis because during in vitro assays, it shows very little activity with the naturally occurring OPDA isomer. Shows activity towards 2,4,6-trinitrotoluene. Expressed predominately in root. Predicted to be a cytosolic protein.
LOC_Os01g32090	0.794217	0.0758218	PPR repeat domain containing protein, putative, expressed	AT1G71060		Tetratricopeptide repeat (TPR)-like superfamily protein			LOC_Os01g27260	0	0.46963	glutathione S-transferase, putative, expressed	AT3G62760	ATGSTF13	Encodes glutathione transferase belonging to the phi class of GSTs. Naming convention according to Wagner et al. (2002).
LOC_Os01g32110	0.253116	0	transposon protein, putative, CACTA, En/Spm sub-class						LOC_Os01g27340	0.114954	0.71041	glutathione S-transferase, putative, expressed	AT3G62760	ATGSTF13	Encodes glutathione transferase belonging to the phi class of GSTs. Naming convention according to Wagner et al. (2002).
LOC_Os01g32120	12.0716	0.811012	OsCML11 - Calmodulin-related calcium sensor protein, expressed	AT3G03000		Calmodulin like protein localized in the plant vacuolar compartment with a function of binding and modifying the activity of a tonoplast transporter (AtNHX1) from within the vacuole in a Ca+2- and pH-dependent manner			LOC_Os01g27360	0.200001	14.3488	glutathione S-transferase, putative, expressed	AT3G62760	ATGSTF13	Encodes glutathione transferase belonging to the phi class of GSTs. Naming convention according to Wagner et al. (2002).
LOC_Os01g32130	23.4301	2.5527	expressed protein	AT1G60640		unknown protein			LOC_Os01g27480	0.258354	0.935783	glutathione S-transferase, putative, expressed	AT3G62760	ATGSTF13	Encodes glutathione transferase belonging to the phi class of GSTs. Naming convention according to Wagner et al. (2002).
LOC_Os01g32560	1.43605	0.123454	expressed protein						LOC_Os01g27700	0	0.286226	laccase precursor protein, putative, expressed	AT5G09360	LAC14, LACCASE 14	putative laccase, a member of laccase family of genes (17 members in Arabidopsis).
LOC_Os01g32610	0.412588	0.184636	expressed protein						LOC_Os01g28030	0.0689397	6.08469	peroxidase precursor, putative, expressed	AT5G15180		Peroxidase superfamily protein
LOC_Os01g32640	1.32729	0.64516	OsFBX9 - F-box domain containing protein, expressed						LOC_Os01g28450	0	4.62002	SCP-like extracellular protein, expressed	AT2G14610	ATPR1, PATHOGENESIS-RELATED GENE 1, PR 1, PR1	PR1 gene expression is induced in response to a variety of pathogens. It is a useful molecular marker for the SAR response. Though the Genbank record for the cDNA associated to this gene is called 'PR-1-like', the sequence actually corresponds to PR1. Expression of this gene is salicylic-acid responsive.
LOC_Os01g32670	323.868	17.3747	expressed protein						LOC_Os01g28474	0	0.239779	transferase family protein, putative, expressed	AT1G27620		HXXXD-type acyl-transferase family protein
LOC_Os01g32710	15.9193	5.6669	EDM2, putative	AT5G55390	EDM2, ENHANCED DOWNY MILDEW 2	Encodes EDM2 (enhanced downy mildew 2). The predicted protein bears typical features of transcriptional regulators. EDM2 contains two putative bipartite nuclear localization signals (NLS) two zinc-finger-like motifs, a Proline-rich region and a large aspartic acid-rich region. Both zinc-finger-like stretches resemble the PHD (plant homeodomain) finger motif. Mutations in EDM2 comprise RPP7 mediat…			LOC_Os01g28500	1.55128	64.7638	SCP-like extracellular protein, expressed	AT2G14610	ATPR1, PATHOGENESIS-RELATED GENE 1, PR 1, PR1	PR1 gene expression is induced in response to a variety of pathogens. It is a useful molecular marker for the SAR response. Though the Genbank record for the cDNA associated to this gene is called 'PR-1-like', the sequence actually corresponds to PR1. Expression of this gene is salicylic-acid responsive.
LOC_Os01g32790	32.0658	11.6228	expressed protein	AT4G05400		copper ion binding			LOC_Os01g28540	0.515349	10.037	stress regulated protein, putative, expressed	AT5G27290		unknown protein
LOC_Os01g32864	12.0509	0	retrotransposon protein, putative, unclassified						LOC_Os01g28920	0	0.289716	retrotransposon, putative, centromere-specific
LOC_Os01g32890	1.61235	0.251081	hypothetical protein	AT1G61730		DNA-binding storekeeper protein-related transcriptional regulator			LOC_Os01g29040	0.132621	0.549621	retrotransposon protein, putative, unclassified
LOC_Os01g33030	42.0248	12.8382	Brix domain containing protein, putative, expressed	AT3G23620		Ribosomal RNA processing Brix domain protein			LOC_Os01g29050	0.0385321	0.193528	retrotransposon protein, putative, unclassified
LOC_Os01g33040	11.6061	0.369738	kinesin motor domain containing protein, expressed	AT1G18370	ARABIDOPSIS NPK1-ACTIVATING KINESIN 1, ATNACK1, HIK, HINKEL, NACK1, NPK1-ACTIVATING KINESIN 1	Encodes a kinesin HINKEL. Required for cytokinesis in pollen. Mutant has cytokinesis defects			LOC_Os01g29070	0	0.322812	retrotransposon protein, putative, unclassified
LOC_Os01g33050	153.023	53.9928	ribosomal protein L24, putative, expressed	AT2G44860		Ribosomal protein L24e family protein			LOC_Os01g29240	0	0.189474	expressed protein	AT3G02430		Protein of unknown function (DUF679)
LOC_Os01g33070	1.28304	0	pentatricopeptide repeat protein PPR868-14, putative	AT5G66500		Tetratricopeptide repeat (TPR)-like superfamily protein			LOC_Os01g29280	0.0907693	1.7622	expressed protein	AT3G02430		Protein of unknown function (DUF679)
LOC_Os01g33080	3.99688	1.93397	fimbrin-like protein 2, putative, expressed	AT5G48460		Actin binding Calponin homology (CH) domain-containing protein			LOC_Os01g29330	0	1.4745	expressed protein	AT5G27370		Protein of unknown function (DUF679)
LOC_Os01g33090	11.6004	1.13955	expressed protein	AT2G01210		Leucine-rich repeat protein kinase family protein			LOC_Os01g29740	5.11175	12.412	expressed protein	AT3G15780		unknown protein
LOC_Os01g33230	2.70547	1.26965	UDP-N-acetylglucosamine--N-acetylmuramyl-pyrophosphor yl-undecaprenol N-acetylglucosamine transferase, putative, expressed	AT1G73740		UDP-Glycosyltransferase superfamily protein			LOC_Os01g31010	0	8.15448	retrotransposon, putative, centromere-specific
LOC_Os01g33270	0.52415	0	hypothetical protein						LOC_Os01g31020	0	7.08608	retrotransposon protein, putative, unclassified	ATMG00860	ORF158	DNA/RNA polymerases superfamily protein.
LOC_Os01g33370	0.231798	0	zinc-binding protein, putative, expressed	AT2G27930		PLATZ transcription factor family protein			LOC_Os01g31040	0.612224	1.99239	retrotransposon protein, putative, unclassified, expressed
LOC_Os01g33400	0.46003	0	helix-loop-helix DNA-binding domain containing protein	AT1G49770	RETARDED GROWTH OF EMBRYO 1, RGE1, ZHOUPI, ZOU	Encodes a member of the basic helix loop helix family of transcription factors. Loss of RGE1 function causes shriveled seeds that contain small embryos. The cuticle in the embryos does not develop normally, possible due to the adeherence of the endosperm to the developing embryo. RGE1 is expressed in the endosperm surrounding region which directly surrounds the developing embryo, however it exert…			LOC_Os01g31050	0	1.29881	hypothetical protein
LOC_Os01g33410	0.761276	0.0382294	transposon protein, putative, unclassified, expressed	AT3G42170	DAYSLEEPER	transposase-like gene with conserved domains from the family of hAT transposases that includes hobo from Drosophila melanogaster, Activator (Ac) from maize, and Tam3 from snapdragon but lacks several amino acids known to be essential for Ac transposition5. The DAYSLEEPER gene lacks 8 bp duplications and TIRs (a common feature of transcriptionally silent hAT transposases), however, DAYSLEEPER expr…			LOC_Os01g31110	12.8114	41.0536	CRS2-associated factor 1, chloroplast precursor, putative,expressed	AT2G20020	ATCAF1, CAF1	Promotes the splicing of chloroplast group II introns. Splices clpP-1 and ropC1 introns.
LOC_Os01g33450	5.77519	1.26611	expressed protein						LOC_Os01g31360	70.2122	352.218	expressed protein	AT3G54500	LNK2, NIGHT LIGHT-INDUCIBLE AND CLOCK-REGULATED 2	FUNCTIONS IN: molecular_function unknown
LOC_Os01g33470	0.46697	0.0676275	retrotransposon protein, putative, unclassified						LOC_Os01g31680	15.6593	33.2362	uncharacterized protein sll0194, putative, expressed	AT2G01110	ALBINO AND PALE GREEN 2, APG2, PGA2, TATC, TWIN-ARGININE TRANSLOCATION C, UNE3, UNFERTILIZED EMBRYO SAC 3	mutant is Albino and pale green
LOC_Os01g33540	23.6761	5.71343	transposon protein, putative, unclassified, expressed	AT4G15090	FAR-RED IMPAIRED RESPONSE 1, FAR1	Encodes a nuclear localized protein involved in far red light response signaling. Loss of function mutants are defective in far red light responses. Interacts with homologous gene FHY3.			LOC_Os01g31690	4.09517	1660.94	oxygen-evolving enhancer protein 1, chloroplast precursor,putative, expressed	AT3G50820	OEC33, OXYGEN EVOLVING COMPLEX SUBUNIT 33 KDA, PHOTOSYSTEM II SUBUNIT O-2, PSBO-2, PSBO2	Encodes a protein which is an extrinsic subunit of photosystem II and which has been proposed to play a central role in stabilization of the catalytic manganese cluster. In
LOC_Os01g33684	8.10004	3.35834	disease resistance RPP13-like protein 1, putative, expressed	AT3G14470		NB-ARC domain-containing disease resistance protein			LOC_Os01g31810	16.6602	49.4606	RNA recognition motif containing protein, putative, expressed	AT3G46020		RNA-binding (RRM/RBD/RNP motifs) family protein
LOC_Os01g33760	0.377623	0	hypothetical protein						LOC_Os01g31870	9.33568	37.5959	natural resistance-associated macrophage protein, putative, expressed	AT1G80830	ATNRAMP1, NATURAL RESISTANCE-ASSOCIATED MACROPHAGE PROTEIN 1, NRAMP1, PMIT1	Thought to be involved in iron homeostasis. Induced in leaves in response to iron deficiency. Transgenic plants accumulate toxic levels of iron. Gene complements yeast iron uptake mutants.
LOC_Os01g33940	0.435179	0	hypothetical protein						LOC_Os01g31890	0.469523	1.83151	transposon protein, putative, unclassified, expressed
LOC_Os01g33950	0.771861	0.193148	conserved hypothetical protein	AT3G47570		Leucine-rich repeat protein kinase family protein			LOC_Os01g32330	2.54038	102.672	heavy metal-associated domain containing protein, expressed	AT1G71050	HEAVY METAL ASSOCIATED ISOPRENYLATED PLANT PROTEIN 20, HIPP20	Heavy metal transport/detoxification superfamily protein
LOC_Os01g34010	5.65674	0.313551	conserved hypothetical protein	AT5G18980		ARM repeat superfamily protein			LOC_Os01g32350	14.0605	29.4336	OsClp2 - Putative Clp protease homologue, expressed	AT1G66670	CLP PROTEASE PROTEOLYTIC SUBUNIT 3, CLPP3, NCLPP3	One of several nuclear-encoded ClpPs (caseinolytic protease). Contains a highly conserved catalytic triad of Ser-type proteases (Ser-His-Asp). The name reflects nomenclature described in Adam et. al (2001).
LOC_Os01g34020	1.34626	0	retrotransposon protein, putative, unclassified						LOC_Os01g32439	1.59408	14.1816	expressed protein
LOC_Os01g34100	4.58827	1.11941	expressed protein						LOC_Os01g32450	0	0.707483	hypothetical protein
LOC_Os01g34470	0.483348	0	tetratricopeptide repeat containing protein, putative						LOC_Os01g32460	0	18.2706	expressed protein
LOC_Os01g34480	355.896	88.0128	NAD dependent epimerase/dehydratase family protein, putative, expressed	AT5G19440		similar to Eucalyptus gunnii alcohol dehydrogenase of unknown physiological function (GI:1143445), apple tree, PIR:T16995			LOC_Os01g32680	0	1.01166	transposon protein, putative, unclassified, expressed
LOC_Os01g34610	22.7952	1.31044	expressed protein	AT1G58210	EMB1674, EMBRYO DEFECTIVE 1674, NET2A, NETWORKED 2A	Encodes a member of the NET superfamily of proteins that potentially couples different membranes to the actin cytoskeleton in plant cells. It colocalizes with filamentous actin and is localized to the plasma membrane.			LOC_Os01g32730	7.99358	20.7464	tetratricopeptide repeat containing protein, putative, expressed	AT3G14110	FLU, FLUORESCENT IN BLUE LIGHT	Encodes a novel coiled-coil, TPR domain containing protein that is localized to the chloroplast membrane and is involved in chlorophyll biosynthesis. Mutants accumulate protochlorophyllide, an intermediate in the chlorophyll biosynthesis pathway, in dark and release singlet oxygen in plastids in a controlled and non-invasive manner upon a dark/light shift.
LOC_Os01g34630	6.2777	2.71305	retrotransposon protein, putative, Ty1-copia subclass, expressed	AT5G66830		CONTAINS InterPro DOMAIN/s: F-box domain, cyclin-like (InterPro:IPR001810), F-box domain, Skp2-like (InterPro:IPR022364), Protein of unknown function DUF295 (InterPro:IPR005174)			LOC_Os01g32830	0.966726	11.7662	expressed protein	AT1G32080	ATLRGB, LRGB	Encodes a plant LrgAB/CidAB protein localized to the chloroplast envelope that is involved in chloroplast development, carbon partitioning and leaf senescence. The gene may have evolved from gene fusion of bacterial lrgA and lrgB.
LOC_Os01g34639	10.6274	0							LOC_Os01g33136	0.0408791	0.246567	retrotransposon protein, putative, unclassified
LOC_Os01g34690	2.36593	0.944019	expressed protein	AT1G29980		INVOLVED IN: biological_process unknown			LOC_Os01g33160	0	2.59524	stress responsive A/B Barrel domain containing protein, expressed	AT3G17210	A. THALIANA HEAT STABLE PROTEIN 1, ATHS1, HEAT STABLE PROTEIN 1, HS1	Encodes a heat stable protein with antimicrobial and antifungal activity.
LOC_Os01g34700	157.422	64.02	dienelactone hydrolase family protein, expressed	AT2G32520		alpha/beta-Hydrolases superfamily protein			LOC_Os01g33550	0	0.828268	MEGL19 - Maternally expressed gene MEG family protein precursor, putative
LOC_Os01g34870	18.8874	4.71956	expressed protein	AT2G32590	EMB2795, EMBRYO DEFECTIVE 2795	LOCATED IN: chloroplast			LOC_Os01g33770	0.46766	1.003	hypothetical protein
LOC_Os01g34880	11.9361	4.0536	callose synthase, putative, expressed	AT1G06490	ARABIDOPSIS THALIANA GLUCAN SYNTHASE-LIKE 7, ATGSL07, ATGSL7, CALLOSE SYNTHASE 7, CALS7, GLUCAN SYNTHASE-LIKE 7, GSL07, GSL7	Encodes Callose Synthase 7 (CalS7), a phloem-specific callose synthase responsible for callose deposition in developing sieve elements during phloem formation and in mature phloem induced by wounding.			LOC_Os01g33810	0.0357922	0.179608	disease resistance protein RPM1, putative, expressed	AT3G07040	RESISTANCE TO P. SYRINGAE PV MACULICOLA 1, RESISTANCE TO PSEUDOMONAS SYRINGAE 3, RPM1, RPS3	Contains an N-terminal tripartite nucleotide binding site and a C-terminal tandem array of leucine-rich repeats. Confers resistance to Pseudomonas syringae strains that carry the avirulence genes avrB and avrRpm1.
LOC_Os01g34890	6.21822	1.80732	GLUCAN SYNTHASE-LIKE protein, putative	AT1G06490	ARABIDOPSIS THALIANA GLUCAN SYNTHASE-LIKE 7, ATGSL07, ATGSL7, CALLOSE SYNTHASE 7, CALS7, GLUCAN SYNTHASE-LIKE 7, GSL07, GSL7	Encodes Callose Synthase 7 (CalS7), a phloem-specific callose synthase responsible for callose deposition in developing sieve elements during phloem formation and in mature phloem induced by wounding.			LOC_Os01g33869	0	2.97783	expressed protein	AT5G18980		ARM repeat superfamily protein
LOC_Os01g34900	2.17751	1.00726	GLUCAN SYNTHASE-LIKE protein, putative, expressed	AT3G59100	ATGSL11, GLUCAN SYNTHASE-LIKE 11, GSL11	encodes a protein similar to callose synthase			LOC_Os01g33910	0	0.38034	hypothetical protein	AT3G06210		ARM repeat superfamily protein
LOC_Os01g34930	10.4317	3.26582	callose synthase, putative, expressed	AT1G06490	ARABIDOPSIS THALIANA GLUCAN SYNTHASE-LIKE 7, ATGSL07, ATGSL7, CALLOSE SYNTHASE 7, CALS7, GLUCAN SYNTHASE-LIKE 7, GSL07, GSL7	Encodes Callose Synthase 7 (CalS7), a phloem-specific callose synthase responsible for callose deposition in developing sieve elements during phloem formation and in mature phloem induced by wounding.			LOC_Os01g34060	4.9646	21.0606	MYB family transcription factor, putative, expressed	AT5G08520		Duplicated homeodomain-like superfamily protein
LOC_Os01g34970	3.62746	0.402756	MDR-like ABC transporter, putative, expressed	AT1G02520	ABCB11, ATP-BINDING CASSETTE B11, MDR8, MULTI-DRUG RESISTANCE 8, P-GLYCOPROTEIN 11, PGP11	Encodes an ATP-binding cassette (ABC) transporter. Expressed in the vascular tissue of primary stem.			LOC_Os01g34450	0	0.306351	expressed protein	AT1G08250	ADT6, ARABIDOPSIS THALIANA AROGENATE DEHYDRATASE 6, AROGENATE DEHYDRATASE 6, ATADT6	Encodes a plastid-localized arogenate dehydratase involved in phenylalanine biosynthesis. Although this enzyme has sequence similarity to prephenate dehydratases, it is 98 times more active with arogenate than prephenate in enzymatic assays.
LOC_Os01g35030	3.83511	0.300836	MDR-like ABC transporter, putative, expressed	AT1G02520	ABCB11, ATP-BINDING CASSETTE B11, MDR8, MULTI-DRUG RESISTANCE 8, P-GLYCOPROTEIN 11, PGP11	Encodes an ATP-binding cassette (ABC) transporter. Expressed in the vascular tissue of primary stem.			LOC_Os01g34560	0	4.44691	3-ketoacyl-CoA synthase, putative, expressed	AT1G68530	3-KETOACYL-COA SYNTHASE 6, CER6, CUT1, CUTICULAR 1, ECERIFERUM 6, G2, KCS6, POLLEN-PISTIL INCOMPATIBILITY 1, POP1	Encodes KCS6, a member of the 3-ketoacyl-CoA synthase family involved in the biosynthesis of VLCFA (very long chain fatty acids).
LOC_Os01g35590	1.87064	0	hypothetical protein						LOC_Os01g34790	0.159911	2.27942	expressed protein
LOC_Os01g35810	1.64453	0.467323	conserved hypothetical protein						LOC_Os01g34850	0.115711	0.994198	OsHKT2;3 - Na+ transporter, expressed	AT4G10310	ATHKT1, HIGH-AFFINITY K+ TRANSPORTER 1, HKT1, HKT1;1	encodes a sodium transporter (HKT1) expressed in xylem parenchyma cells. Mutants over-accumulate sodium in shoot tissue and have increased sodium in the xylem sap and reduced sodium in phloem sap and roots.
LOC_Os01g35850	0.590918	0.100889	Ras family domain containing protein	AT4G28950	ARABIDOPSIS RAC-LIKE 7, ARAC7, ATRAC7, ATROP9, RAC7, RHO-RELATED PROTEIN FROM PLANTS 9, ROP9	A member of ROP GTPase gene family.			LOC_Os01g35000	0	0.355058	hypothetical protein
LOC_Os01g35910	9.22242	2.05995	hypothetical protein						LOC_Os01g35184	9.95107	36.6637	CAMK_KIN1/SNF1/Nim1_like.10 - CAMK includes calcium/calmodulin depedent protein kinases, expressed	AT4G24400	ATCIPK8, CBL-INTERACTING PROTEIN KINASE 8, CIPK8, PKS11, PROTEIN KINASE 11, SNF1-RELATED PROTEIN KINASE 3.13, SNRK3.13	Encodes a CBL (calcineurin B-like calcium sensor proteins) -interacting serine/threonine protein kinase. Regulates the low-affinity phase of the primary nitrate response.
LOC_Os01g35920	7.41199	1.45044	conserved hypothetical protein	AT2G28320		Pleckstrin homology (PH) and lipid-binding START domains-containing protein			LOC_Os01g35230	0	0.796129	1-aminocyclopropane-1-carboxylate oxidase homolog 1, putative, expressed	AT5G59530		2-oxoglutarate (2OG) and Fe(II)-dependent oxygenase superfamily protein
LOC_Os01g36020	0.223521	0.0449954	retrotransposon protein, putative, unclassified						LOC_Os01g35720	0	0.314838	retrotransposon protein, putative, Ty3-gypsy subclass	ATMG00860	ORF158	DNA/RNA polymerases superfamily protein.
LOC_Os01g36229	14.6798	5.60999	expressed protein	AT5G16560	KAN, KAN1, KANADI, KANADI 1	Encodes a KANADI protein (KAN) that regulates organ polarity in Arabidopsis. KAN is required for abaxial identity in both leaves and carpels, and encodes a nuclear-localized protein in the GARP family of putative transcription factors. Together with KAN2, this gene appears to be involved in the development of the carpel and the outer integument of the ovule.Along with KAN2 and KAN4, KAN1 appears …			LOC_Os01g36060	0.129772	0.268651	expressed protein
LOC_Os01g36390	28.566	1.0313	MCM4 - Putative minichromosome maintenance MCM complex subunit 4, expressed	AT2G16440	MCM4, MINICHROMOSOME MAINTENANCE 4	MINICHROMOSOME MAINTENANCE 4 (MCM4)			LOC_Os01g36070	5.31105	20.7477	nodulin MtN3 family protein, putative, expressed	AT3G14770	ATSWEET2, SWEET2	Nodulin MtN3 family protein
LOC_Os01g36540	2.7939	0.276601	pentatricopeptide, putative	AT1G64310		Tetratricopeptide repeat (TPR)-like superfamily protein			LOC_Os01g36220	0.316095	71.2492	bZIP transcription factor domain containing protein, expressed
LOC_Os01g36590	0.199529	0	nodulin, putative	AT5G64700	UMAMIT21, USUALLY MULTIPLE ACIDS MOVE IN AND OUT TRANSPORTERS 21	nodulin MtN21-like transporter family protein			LOC_Os01g36294	0	3.9045	cytochrome P450, putative, expressed	AT2G24180	CYP71B6, CYTOCHROME P450 71B6	cytochrome P450 monooxygenase
LOC_Os01g36600	17.3929	2.01177	PPR repeat domain containing protein, putative, expressed	AT4G38150		Pentatricopeptide repeat (PPR) superfamily protein			LOC_Os01g36350	0.0517252	15.5151	cytochrome P450, putative, expressed	AT3G48270	CYTOCHROME P450, FAMILY 71, SUBFAMILY A, POLYPEPTIDE 26, CYP71A26	putative cytochrome P450
LOC_Os01g36610	1.92589	0.840246	conserved hypothetical protein	AT5G40400		Pentatricopeptide repeat (PPR) superfamily protein			LOC_Os01g36460	0.127008	3.66566	MYB family transcription factor, putative, expressed	AT5G26660	ATMYB86, MYB DOMAIN PROTEIN 86, MYB86	myb domain protein 86 (MYB86)
LOC_Os01g36640	9.56429	3.47023	disease resistance protein RPM1, putative, expressed	AT3G07040	RESISTANCE TO P. SYRINGAE PV MACULICOLA 1, RESISTANCE TO PSEUDOMONAS SYRINGAE 3, RPM1, RPS3	Contains an N-terminal tripartite nucleotide binding site and a C-terminal tandem array of leucine-rich repeats. Confers resistance to Pseudomonas syringae strains that carry the avirulence genes avrB and avrRpm1.			LOC_Os01g36560	0.0803354	0.490828	auxin-induced protein 5NG4, putative, expressed	AT5G64700	UMAMIT21, USUALLY MULTIPLE ACIDS MOVE IN AND OUT TRANSPORTERS 21	nodulin MtN21-like transporter family protein
LOC_Os01g36660	4.74248	0.262906	carboxyl-terminal peptidase, putative, expressed	AT1G70550		Protein of Unknown Function (DUF239)			LOC_Os01g36620	1.8157	18.7625	pectate lyase family protein, expressed	AT3G55140		Pectin lyase-like superfamily protein
LOC_Os01g36740	0.474655	0	expressed protein						LOC_Os01g36720	0.0601606	0.243431	transporter, major facilitator family, putative, expressed	AT1G12940	ATNRT2.5, NITRATE TRANSPORTER2.5, NRT2.5	member of High affinity nitrate transporter family
LOC_Os01g36760	0.246072	0	hypothetical protein						LOC_Os01g36950	124.1	751.912	N-rich protein, putative, expressed	AT5G42050		DCD (Development and Cell Death) domain protein
LOC_Os01g36790	12.0359	0.658478	TKL_IRAK_DUF26-lf.2 - DUF26 kinases have homology to DUF26containing loci, expressed	AT1G70520	ALTERED SEED GERMINATION 6, ASG6, CRK2, CYSTEINE-RICH RLK (RECEPTOR-LIKE PROTEIN KINASE) 2	Encodes a cysteine-rich receptor-like protein kinase.			LOC_Os01g37000	0.5465	10.1986	carboxyl-terminal peptidase, putative, expressed	AT3G13510		Protein of Unknown Function (DUF239)
LOC_Os01g36860	48.4149	23.4389	DEAD-box ATP-dependent RNA helicase 40, putative, expressed	AT3G01540	ARABIDOPSIS THALIANA DEAD BOX RNA HELICASE 1, ATDRH1, DEAD BOX RNA HELICASE 1, DRH1	RNA HELICASE DRH1			LOC_Os01g37040	1.05473	31.4014	retrotransposon protein, putative, Ty1-copia subclass, expressed
LOC_Os01g36970	0.723635	0.0906159	expressed protein	AT5G53020		Ribonuclease P protein subunit P38-related			LOC_Os01g37050	0.514991	9.84665	ribonuclease III domain protein, putative, expressed	AT3G20420	ATRTL2, RNASE THREE-LIKE PROTEIN 2, RNASEIII-LIKE 2, RTL2	double-stranded RNA binding / ribonuclease III. Required for 3' external transcribed spacer (ETS) cleavage of the pre-rRNA in vivo. Localizes in the nucleus and cytoplasm.
LOC_Os01g37090	13.2566	4.32925	expressed protein	AT4G39300		unknown protein			LOC_Os01g37370	0	0.469789	hypothetical protein
LOC_Os01g37100	0.51046	0	RWP-RK domain-containing protein, putative, expressed	AT5G53040	GRD, GROUNDED, RKD4, RWP-RK DOMAIN-CONTAINING 4	Encodes GROUNDED (GRD), a putative RWP-RK-type transcription factor broadly expressed in early development. GRD promotes zygote elongation and basal cell fates.			LOC_Os01g37410	0.0768381	0.486797	retrotransposon protein, putative, Ty1-copia subclass	AT4G23160	CRK8, CYSTEINE-RICH RLK (RECEPTOR-LIKE PROTEIN KINASE) 8	Encodes a cysteine-rich receptor-like protein kinase.
LOC_Os01g37110	2.99242	0.222425	ABIL2, putative, expressed	AT3G49290	ABIL2, ABL INTERACTOR-LIKE PROTEIN 2	One of four ABI-like proteins.			LOC_Os01g37460	0	1.90782	zinc finger family protein, putative, expressed	AT3G15680		Ran BP2/NZF zinc finger-like superfamily protein
LOC_Os01g37200	2.35083	0	retrotransposon protein, putative, Ty3-gypsy subclass, expressed						LOC_Os01g37470	1.59075	77.3661	asp/Glu racemase, putative, expressed	AT1G15410		aspartate-glutamate racemase family
LOC_Os01g37350	16.1167	0.313164	retrotransposon protein, putative, Ty3-gypsy subclass, expressed	AT3G01410		Polynucleotidyl transferase, ribonuclease H-like superfamily protein			LOC_Os01g37480	12.4701	75.2565	expressed protein	AT5G11280		unknown protein
LOC_Os01g37360	9.8247	0.219675	retrotransposon protein, putative, Ty3-gypsy subclass						LOC_Os01g37510	2.85906	6.08709	peptide deformylase, putative, expressed	AT1G15390	ATDEF1, PDF1A, PEPTIDE DEFORMYLASE 1A	encodes a peptide deformylase-like protein. Removes N-formyl groups, a prerequisite for the action of methionine aminopeptidase during protein synthesis. Targeted to mitochondria. Requires Zn for catalysis.
LOC_Os01g37490	4.18784	1.79308	dynein light chain type 1 domain containing protein, expressed	AT5G20110		Dynein light chain type 1 family protein			LOC_Os01g37570	0	0.28571	retrotransposon protein, putative, Ty3-gypsy subclass
LOC_Os01g37600	1.06623	0.20702	agenet domain containing protein, expressed	AT1G03300	ATDUF1, DOMAIN OF UNKNOWN FUNCTION 724 1, DUF1	Member of the plant-specific DUF724 protein family. Arabidopsis has 10 DUF724 proteins. Loss of function mutant has a WT phenotype			LOC_Os01g37590	0.0939182	2.27163	peptide transporter PTR2, putative, expressed	AT2G26690	ATNPF6.2, NPF6.2, NRT1/ PTR FAMILY 6.2	Major facilitator superfamily protein
LOC_Os01g37630	24.7732	5.68233	esterase, putative, expressed	AT2G23610	ARABIDOPSIS THALIANA METHYL ESTERASE 3, ATMES3, MES3, METHYL ESTERASE 3	Encodes a protein shown to have carboxylesterase activity, methyl IAA esterase activity, and methyl jasmonate esterase activity in vitro. This protein does not act on methyl salicylate, MeGA4, or MEGA9 in vitro.			LOC_Os01g37660	0	0.326977	hypothetical protein
LOC_Os01g37832	104.338	8.48752	thioredoxin, putative, expressed	AT2G25950		CONTAINS InterPro DOMAIN/s: Proteasome-interacting thioredoxin-like domain, C-terminal (InterPro:IPR010400)			LOC_Os01g37690	7.13588	86.0088	sodium/calcium exchanger protein, putative, expressed	AT3G51860	ATCAX3, ATHCX1, CATION EXCHANGER 3, CAX1-LIKE, CAX3	cation exchanger 3 (CAX3)
LOC_Os01g37842	8.17271	3.75424	expressed protein	AT3G20430		CONTAINS InterPro DOMAIN/s: Phosphorylated adapter RNA export protein, RNA-binding domain (InterPro:IPR019385)			LOC_Os01g37710	0	0.206003	conserved hypothetical protein
LOC_Os01g37980	36.4449	16.3534	vesicle transport v-SNARE protein, putative, expressed	AT5G39510	ATVTI11, ATVTI1A, SGR4, SHOOT GRAVITROPSIM 4, VESICLE TRANSPORT V-SNARE 11, VTI11, VTI1A, ZIG, ZIG1	Encodes a member of SNARE gene family. Homologous with yeast VTI1 and is involved in vesicle transport. Mutant alleles such as sgr4/zig are defective in the shoots response to gravity resulting in a zigzag growth pattern of the stem. Involved in protein trafficking to lytic vacuoles. Can conditionally substitute VTI12 in protein storage vacuole trafficking when plants are devoid of VTI12.			LOC_Os01g37750	0.475808	1.26589	glutathione S-transferase, putative, expressed	AT1G10370	ATGSTU17, EARLY-RESPONSIVE TO DEHYDRATION 9, ERD9, GLUTATHIONE S-TRANSFERASE 30, GLUTATHIONE S-TRANSFERASE 30B, GLUTATHIONE S-TRANSFERASE TAU 17, GLUTATHIONE S-TRANSFERASE U17, GST30, GST30B, GSTU17	Encodes GSTU17 (Glutathione S-Transferase U17). Functions as a negative component of stress-mediated signal transduction pathways in drought and salt stress responses.
LOC_Os01g38140	1.89145	0.0434413	retrotransposon protein, putative, unclassified	AT5G48570	ATFKBP65, FKBP65, ROF2	Encodes one of the 36 carboxylate clamp (CC)-tetratricopeptide repeat (TPR) proteins (Prasad 2010, Pubmed ID: 20856808) with potential to interact with Hsp90/Hsp70 as co-chaperones.			LOC_Os01g37810	1.02164	4.64525	expressed protein
LOC_Os01g38180	3.34703	1.09278	peptidyl-prolyl isomerase, putative, expressed	AT5G48570	ATFKBP65, FKBP65, ROF2	Encodes one of the 36 carboxylate clamp (CC)-tetratricopeptide repeat (TPR) proteins (Prasad 2010, Pubmed ID: 20856808) with potential to interact with Hsp90/Hsp70 as co-chaperones.			LOC_Os01g37820	2.03428	17.0218	oxidoreductase/ transition metal ion binding protein, putative, expressed	AT4G29400		Protein of unknown function (DUF3531)
LOC_Os01g38244	15.6318	7.64946	expressed protein						LOC_Os01g37910	64.2805	538.607	vacuolar-processing enzyme precursor, putative, expressed	AT4G32940	GAMMA VACUOLAR PROCESSING ENZYME, GAMMA-VPE, GAMMAVPE	Encodes a vacuolar processing enzyme belonging to a novel group of cysteine proteinases that is expressed in vegetative organs and is upregulated in association with various types of cell death and under stressed conditions. They are essential in processing seed storage proteins and for mediating the susceptible response of toxin-induced cell death.
LOC_Os01g38490	12.2117	2.57519	expressed protein	AT1G07020		unknown protein			LOC_Os01g37920	108.797	466.196	expressed protein
LOC_Os01g38500	2.26734	0	DUF538 domain containing protein, putative, expressed	AT5G37070		Protein of unknown function, DUF538			LOC_Os01g38110	0	0.240452	cytochrome P450, putative, expressed	AT2G45550	CYTOCHROME P450, FAMILY 76, SUBFAMILY C, POLYPEPTIDE 4, CYP76C4	member of CYP76C
LOC_Os01g38520	0.321136	0	expressed protein						LOC_Os01g38190	0	19.893	plant protein of unknown function domain containing protein, expressed	AT3G50140		Plant protein of unknown function (DUF247)
LOC_Os01g38560	0.719384	0.257682	expressed protein						LOC_Os01g38229	0.363163	222.402	peptidyl-prolyl isomerase, putative, expressed	AT3G25230	ATFKBP62, FK506 BINDING PROTEIN 62, FKBP62, ROF1, ROTAMASE FKBP 1	Encodes a a high molecular weight member of the FK506 binding protein (FKBP) family. It has three FKBP12-like domains, tetratricopeptide repeats, and a putative calmodulin binding domain. Modulates thermotolerance by interacting with HSP90.1 and affecting the accumulation of HsfA2-regulated sHSPs. Belongs to one of the 36 carboxylate clamp (CC)-tetratricopeptide repeat (TPR) proteins (Prasad 2010…
LOC_Os01g38580	4.04876	0.325569	beta,beta-carotene 9,10-dioxygenase, putative, expressed	AT4G32810	ATCCD8, CAROTENOID CLEAVAGE DIOXYGENASE 8, CCD8, MAX4, MORE AXILLARY BRANCHING 4	Encodes a protein with similarity to carotenoid cleaving deoxygenases, the enzymes that cleave beta-carotene. Involved in the production of a graft transmissable signal to suppress axillary branching. Protein is localized to chloroplast stroma and expressed primarily in root tip. Mutants in the gene exhibit increased shoot branching, and light-dependent defects in hook opening and hypocotyl/root …			LOC_Os01g38310	0.197748	0.837751	hypothetical protein
LOC_Os01g38620	511.737	231.373	3-5 exonuclease/ nucleic acid binding protein, putative, expressed	AT2G25910		3'-5' exonuclease domain-containing protein / K homology domain-containing protein / KH domain-containing protein			LOC_Os01g38359	0	202.324	peptidyl-prolyl cis-trans isomerase, FKBP-type, putative,expressed	AT5G48570	ATFKBP65, FKBP65, ROF2	Encodes one of the 36 carboxylate clamp (CC)-tetratricopeptide repeat (TPR) proteins (Prasad 2010, Pubmed ID: 20856808) with potential to interact with Hsp90/Hsp70 as co-chaperones.
LOC_Os01g38670	0.867251	0	transporter family protein, putative, expressed	AT1G11260	ATSTP1, STP1, SUGAR TRANSPORTER 1	Encodes a H+/hexose cotransporter.			LOC_Os01g38480	51.5315	104.384	GA18326-PA, putative, expressed	AT4G32930		unknown protein
LOC_Os01g39020	2.89389	0.182972	HSF-type DNA-binding domain containing protein, expressed	AT2G26150	ATHSFA2, HEAT SHOCK TRANSCRIPTION FACTOR A2, HSFA2	member of Heat Stress Transcription Factor (Hsf) family. Involved in response to misfolded protein accumulation in the cytosol. Regulated by alternative splicing and non-sense-mediated decay.			LOC_Os01g38610	0.150093	20.837	helix-loop-helix DNA-binding domain containing protein, expressed	AT3G21330		basic helix-loop-helix (bHLH) DNA-binding superfamily protein
LOC_Os01g39100	5.87293	2.13472	zinc finger C-x8-C-x5-C-x3-H type family protein, expressed	AT5G56930	EMB1789, EMBRYO DEFECTIVE 1789	embryo defective 1789 (emb1789)			LOC_Os01g38650	0.0791326	0.322192	expressed protein
LOC_Os01g39250	37.5519	18.1212	OsFtsH4 FtsH protease, homologue of AtFtsH4, expressed	AT2G26140	FTSH PROTEASE 4, FTSH4	encodes an FtsH protease that is localized to the mitochondrion			LOC_Os01g38660	4.83805	73.1201	expressed protein	AT5G11970		Protein of unknown function (DUF3511)
LOC_Os01g39600	8.25264	1.89561	expressed protein	AT5G51560		Leucine-rich repeat protein kinase family protein			LOC_Os01g38980	4.74516	22.8428	calmodulin-binding protein, putative, expressed	AT2G26190		calmodulin-binding family protein
LOC_Os01g39830	21.5334	3.34103	beta-galactosidase, putative, expressed	AT3G13750	BETA GALACTOSIDASE 1, BETA-GALACTOSIDASE 1, BGAL1	beta-galactosidase, glycosyl hydrolase family 35			LOC_Os01g39000	3.22937	26.6243	ZmGR2c, putative, expressed
LOC_Os01g39870	0.358513	0	hypothetical protein						LOC_Os01g39110	6.23733	34.342	ZOS1-10 - C2H2 zinc finger protein, expressed	AT1G03840	MAGPIE, MGP	MGP is a nuclear-localized putative transcription factor with three zinc finger domains. MGP can interact with three proteins implicated in root patterning: SCR, SHR, and JKD in Y2H assays, and these interactions depend on the first zinc finger in MGP. MGP appears to be a direct transcriptional target of SHR and SCR, based on promoter binding assays, though it is not expressed in the QC, based on…
LOC_Os01g40110	29.3726	13.7443	ZOS1-11 - C2H2 zinc finger protein, expressed	AT2G19385		zinc ion binding			LOC_Os01g39290	2.88212	18.8052	harpin-induced protein 1 domain containing protein, expressed	AT5G11890	EMB3135, EMBRYO DEFECTIVE 3135	FUNCTIONS IN: molecular_function unknown
LOC_Os01g40120	3.95954	0.146216	expressed protein	AT2G19385		zinc ion binding			LOC_Os01g39330	3.57567	10.6617	helix-loop-helix DNA-binding domain containing protein, expressed	AT5G56960		basic helix-loop-helix (bHLH) DNA-binding family protein
LOC_Os01g40170	1.4355	0	translation initiation factor, putative	AT1G76810		eukaryotic translation initiation factor 2 (eIF-2) family protein			LOC_Os01g39580	0	0.912343	anthocyanin regulatory Lc protein, putative	AT1G63650	ATEGL3, ATMYC-2, EGL1, EGL3, ENHANCER OF GLABRA 3	Mutant has reduced trichomes, anthocyanin, and seed coat mucilage and abnormally patterned stomates. Encodes a bHLH Transcription Factor 1. The protein is functionally redundant with GL3 and TT8 and interacts with TTG1, the myb proteins GL1, PAP1 and 2, CPC and TRY, and it will form heterodimers with GL3. Expression in N (non-hair cell forming) cell layers is negatively regulated by WER. Expressi…
LOC_Os01g40240	0.167017	0	conserved hypothetical protein						LOC_Os01g39770	3.27956	26.0852	calcineurin B, putative, expressed	AT4G33000	ATCBL10, CALCINEURIN B-LIKE PROTEIN 10, CBL10, SCABP8, SOS3-LIKE CALCIUM BINDING PROTEIN 8	Encodes a member of the calcineurin B-like calcium sensor gene family. Mediates salt tolerance by regulating ion homeostasis in Arabidopsis.
LOC_Os01g40250	19.0236	6.72972	down-regulated in metastasis family protein, expressed	AT4G30990		ARM repeat superfamily protein			LOC_Os01g39800	7.70455	21.5555	esterase, putative, expressed	AT3G47590		alpha/beta-Hydrolases superfamily protein
LOC_Os01g40280	56.3917	8.7832	integral membrane protein, putative, expressed	AT5G35460		unknown protein			LOC_Os01g39840	2.97619	7.91471	expressed protein
LOC_Os01g40590	68.3341	17.2922	tyrosine protein kinase domain containing protein, putative, expressed	AT5G15080		Protein kinase superfamily protein			LOC_Os01g39960	1.40422	31.0211	lycopene epsilon cyclase, chloroplast precursor, putative,expressed	AT5G57030	LUT2, LUTEIN DEFICIENT 2	Lutein-deficient 2 (LUT2) required for lutein biosynthesis, member of the xanthophyll class of carotenoids. Encodes lycopene epsilon cyclase
LOC_Os01g40650	17.8203	6.28757	expressed protein	AT5G53650		unknown protein			LOC_Os01g39990	0.0566921	2.63508	expressed protein	AT3G50950	HOPZ-ACTIVATED RESISTANCE 1, ZAR1	HOPZ-ACTIVATED RESISTANCE 1 (ZAR1)
LOC_Os01g40680	1.338	0.176431	pentatricopeptide, putative	AT4G02750		Tetratricopeptide repeat (TPR)-like superfamily protein			LOC_Os01g40180	0	0.238486	hypothetical protein
LOC_Os01g40700	32.9649	7.02028	expressed protein	AT1G22790		unknown protein			LOC_Os01g40290	0.263589	11.3304	expressed protein
LOC_Os01g40720	3.44115	0.476121	pentatricopeptide, putative	AT5G09950	MEF7, MITOCHONDRIAL EDITING FACTOR 7	Encodes a DYW-class PPR protein required for RNA editing at four sites in mitochondria of A. thaliana.			LOC_Os01g40310	1.88277	105.056	expressed protein	AT1G74730		Protein of unknown function (DUF1118)
LOC_Os01g40750	61.2353	23.9244	expressed protein						LOC_Os01g40320	0	0.174211	DNA damage-binding protein 1, putative	AT4G05420	DAMAGED DNA BINDING PROTEIN 1A, DDB1A	Structurally similar to damaged DNA binding proteins. DDB1a is part of a 350 KDa nuclear localized DET1 protein complex. This complex may physically interact with histone tails and while bound to chromatin- repress transcription of genes involved in photomorphogenesis. DDB1a is shown to be RUB-modified.
LOC_Os01g40790	2.51451	0	retrotransposon protein, putative, Ty3-gypsy subclass						LOC_Os01g40430	0	0.340317	OsWRKY27 - Superfamily of TFs having WRKY and zinc fingerdomains, expressed	AT1G68150	ATWRKY9, WRKY DNA-BINDING PROTEIN 9, WRKY9	member of WRKY Transcription Factor
LOC_Os01g40820	17.1211	4.19394	peptidase family M41 containing protein, expressed	AT5G53170	FTSH PROTEASE 11, FTSH11	encodes an FtsH protease that is localized to the chloroplast and the mitochondrion			LOC_Os01g40550	0.0806418	0.3285	hsp20/alpha crystallin family protein, putative, expressed	AT5G04890	RESTRICTED TEV MOVEMENT 2, RTM2	Specifically restricts the long-distance movement of tobacco etch potyvirus (TEV) without involving either hypersensitive cell death or systemic acquired resistance. Multidomain protein containing an N-terminal region with high similarity to plant small heat shock proteins (HSPs).
LOC_Os01g40980	14.6219	3.62911	helicase, putative, expressed	AT1G79950		RAD3-like DNA-binding helicase protein			LOC_Os01g40630	19.085	106.296	uncharacterized protein PA4923, putative, expressed	AT3G53450	LOG4, LONELY GUY 4	Putative lysine decarboxylase family protein
LOC_Os01g41030	17.0487	3.85405	ribosomal protein L25, putative, expressed	AT4G23620		Ribosomal protein L25/Gln-tRNA synthetase, anti-codon-binding domain			LOC_Os01g40710	1.76008	50.9428	high light inducible protein, putative, expressed	AT1G34000	OHP2, ONE-HELIX PROTEIN 2	Encodes a novel member of the Lhc family from Arabidopsis with one predicted transmembrane alpha-helix closely related to helix I of Lhc protein from PSI (Lhca4). Gene expression is triggered by light stress and both transcript and protein accumulate in a light intensity-dependent manner. Ohp2 is associated with PSI under low- or high-light conditions.
LOC_Os01g41120	16.6186	1.14411	retrotransposon protein, putative, Ty3-gypsy subclass, expressed	AT3G24480		Leucine-rich repeat (LRR) family protein			LOC_Os01g40730	0	0.260079	hypothetical protein
LOC_Os01g41140	0.220899	0	THION18 - Plant thionin family protein precursor, expressed						LOC_Os01g40860	1.32312	10.7182	aldehyde dehydrogenase, putative, expressed	AT3G24503	ALDEHYDE DEHYDROGENASE 1A, ALDEHYDE DEHYDROGENASE 2C4, ALDH1A, ALDH2C4, REDUCED EPIDERMAL FLUORESCENCE1, REF1	Arabidopsis thaliana aldehyde dehydrogenase AtALDH1a mRNA. a sinapaldehyde dehydrogenase catalyzes both the oxidation of coniferylaldehyde and sinapaldehyde forming ferulic acid and sinapic acid, respectively
LOC_Os01g41250	3.17852	1.11725	OsFBX17 - F-box domain containing protein, expressed	AT1G13570		F-box/RNI-like superfamily protein			LOC_Os01g40960	0	0.479984	nodulin MtN3 family protein, putative	AT3G14770	ATSWEET2, SWEET2	Nodulin MtN3 family protein
LOC_Os01g41260	0.18895	0	OsFBD2 - F-box and FBD domain containing protein	AT2G04230		FBD, F-box and Leucine Rich Repeat domains containing protein			LOC_Os01g41010	4.80478	10.8141	DUF581 domain containing protein, expressed	AT5G11460		Protein of unknown function (DUF581)
LOC_Os01g41280	0.377058	0	OsFBD4 - F-box and FBD domain containing protein, expressed	AT1G69630		F-box/RNI-like superfamily protein			LOC_Os01g41040	12.6627	33.6595	SCF apoptosis response protein, putative, expressed	AT1G79990		structural molecules
LOC_Os01g41290	1.40164	0	OsFBD5 - F-box and FBD domain containing protein, expressed	AT5G60610		F-box/RNI-like superfamily protein			LOC_Os01g41160	0.434269	11.9653	FAD dependent oxidoreductase domain containing protein, expressed	AT5G67290		FAD-dependent oxidoreductase family protein
LOC_Os01g41310	10.5529	0	OsFBX18 - F-box domain containing protein, expressed	AT5G60610		F-box/RNI-like superfamily protein			LOC_Os01g41200	0.211073	0.673723	heavy metal-associated domain containing protein, expressed	AT3G24450		Heavy metal transport/detoxification superfamily protein
LOC_Os01g41430	17.9699	3.03259	UDP-glucoronosyl and UDP-glucosyl transferase, putative, expressed	AT2G15480	UDP-GLUCOSYL TRANSFERASE 73B5, UGT73B5	UDP-glucosyl transferase 73B5 (UGT73B5)			LOC_Os01g41220	11.1107	85.9925	DUF538 domain containing protein, putative, expressed	AT5G19590		Protein of unknown function, DUF538
LOC_Os01g41510	5.87959	1.43325	calcineurin B, putative, expressed	AT5G24270	ATSOS3, CALCINEURIN B-LIKE PROTEIN 4, CBL4, SALT OVERLY SENSITIVE 3, SOS3	encodes a calcium sensor that is essential for K+ nutrition, K+/Na+ selectivity, and salt tolerance. The protein is similar to calcineurin B. Lines carrying recessive mutations are hypersensitive to Na+ and Li+ stresses and is unable to grow in low K+. The growth defect is rescued by extracellular calcium.			LOC_Os01g41240	0.238066	1.37327	hydrolase, alpha/beta fold family domain containing protein, expressed	AT3G24420		alpha/beta-Hydrolases superfamily protein
LOC_Os01g41530	1.02435	0.491612	OsFBL2 - F-box domain and LRR containing protein, expressed	AT1G13570		F-box/RNI-like superfamily protein			LOC_Os01g41420	0.195565	0.44349	transmembrane amino acid transporter protein, putative, expressed	AT5G15240		Transmembrane amino acid transporter family protein
LOC_Os01g41550	67.0483	0.740455	aspartic proteinase, putative, expressed	AT1G01300		Eukaryotic aspartyl protease family protein			LOC_Os01g41710	3.32046	979.813	chlorophyll A-B binding protein, putative, expressed	AT2G34430	LHB1B1, LHCB1.4, LIGHT-HARVESTING CHLOROPHYLL-PROTEIN COMPLEX II SUBUNIT B1	Photosystem II type I chlorophyll a/b-binding protein
LOC_Os01g41640	39.5482	19.7193	expressed protein	AT5G11780		unknown protein			LOC_Os01g41750	1.00653	12.9618	expressed protein	AT2G34930		disease resistance family protein / LRR family protein
LOC_Os01g41650	5.29349	2.6364	pentatricopeptide, putative, expressed	AT4G13650		Pentatricopeptide repeat (PPR) superfamily protein			LOC_Os01g41810	1.93572	21.6478	cytochrome P450 72A1, putative, expressed	AT3G14690	CYTOCHROME P450, FAMILY 72, SUBFAMILY A, POLYPEPTIDE 15, CYP72A15	putative cytochrome P450
LOC_Os01g41740	0.883386	0	hypothetical protein						LOC_Os01g41820	0.113308	4.92309	cytochrome P450 72A1, putative, expressed	AT3G14690	CYTOCHROME P450, FAMILY 72, SUBFAMILY A, POLYPEPTIDE 15, CYP72A15	putative cytochrome P450
LOC_Os01g41770	2.26562	0.304219	leucine rich repeat protein, putative, expressed	AT2G34930		disease resistance family protein / LRR family protein			LOC_Os01g41920	0	0.955632	hypothetical protein
LOC_Os01g41880	69.9715	15.348	hyaluronan/mRNA binding family domain containing protein,expressed	AT4G17520		Hyaluronan / mRNA binding family			LOC_Os01g41990	1.01996	6.06863	OsCML12 - Calmodulin-related calcium sensor protein, expressed	AT1G18530		EF hand calcium-binding protein family
LOC_Os01g42024	2.06025	0.153214	expressed protein						LOC_Os01g42010	17.1174	41.5843	expressed protein	AT3G02420		unknown protein
LOC_Os01g42040	5.97822	0.0846774	ubiquitin-conjugating enzyme, putative, expressed	AT3G24515	UBC37, UBIQUITIN-CONJUGATING ENZYME 37	ubiquitin-conjugating enzyme 37 (UBC37)			LOC_Os01g42090	0.45336	2.40876	nodulin MtN3 family protein, putative, expressed	AT3G28007	ATSWEET4, SWEET4	Nodulin MtN3 family protein
LOC_Os01g42060	0.33988	0.0489318	expressed protein	AT5G16020	GAMETE-EXPRESSED 3, GEX3	Encodes GEX3, a plasma membrane localized protein expressed in the male gametophyte. Required for micropylar pollen tube guidance. Also plays a role during early embryogenesis.			LOC_Os01g42150	0.568115	4.03077	MEGL13 - Maternally expressed gene MEG family protein precursor, expressed
LOC_Os01g42070	4.25651	0.381892	kinesin motor domain containing protein, putative, expressed	AT1G18550		ATP binding microtubule motor family protein			LOC_Os01g42160	0	0.862321	MEGL14 - Maternally expressed gene MEG family protein precursor, putative, expressed
LOC_Os01g42190	2.59577	0.077641	heat shock protein DnaJ, putative, expressed	AT1G71000		Chaperone DnaJ-domain superfamily protein			LOC_Os01g42200	0.14539	3.32816	expressed protein
LOC_Os01g42210	2.53877	0.355058	LTPL47 - Protease inhibitor/seed storage/LTP family protein precursor, putative						LOC_Os01g42220	0	1.28841	conserved hypothetical protein
LOC_Os01g42234	27.8389	10.9031	amino acid permease family protein, putative, expressed	AT2G01170	ATGABP, BAT1, BIDIRECTIONAL AMINO ACID TRANSPORTER 1, GABA PERMEASE, GABP	Encodes a bidirectional amino acid transporter that can transport ala, arg, glu and lys, GABA but not pro with both export and import activity. Its expression is localized in the vascular tissues suggesting a function in amino acids export from the phloem into sink tissue.			LOC_Os01g42280	0.920467	2.69998	pentatricopeptide, putative, expressed	AT5G55740	CHLORORESPIRATORY REDUCTION 21, CRR21	Encodes a member of the E+ subgroup of the PPR protein family, containing the E and E+ motifs following a tandem array of PPR motifs. It also contains an unknown motif consisting of 15 aa, which is highly conserved in some PPR proteins, including CRR4. CRR21 is involved in RNA editing of the site 2 of ndhD (ndhD-2),which encodes a subunit of the NDH complex. The RNA editing changes aa 128 from Se…
LOC_Os01g42350	0.59362	0.0197565	pleiotropic drug resistance protein, putative	AT1G15520	ABCG40, ARABIDOPSIS THALIANA ATP-BINDING CASSETTE G40, ATABCG40, ATP-BINDING CASSETTE G40, ATPDR12, PDR12, PLEIOTROPIC DRUG RESISTANCE 12	ABC transporter family involved in ABA transport and resistance to lead. Localizes to plasma membrane. Upregulated by lead. Expressed in leaves, flowers, stomata and roots.			LOC_Os01g42330	0.303965	1.79969	retrotransposon protein, putative, unclassified	AT3G14470		NB-ARC domain-containing disease resistance protein
LOC_Os01g42380	43.8519	12.8798	pleiotropic drug resistance protein, putative, expressed	AT1G15520	ABCG40, ARABIDOPSIS THALIANA ATP-BINDING CASSETTE G40, ATABCG40, ATP-BINDING CASSETTE G40, ATPDR12, PDR12, PLEIOTROPIC DRUG RESISTANCE 12	ABC transporter family involved in ABA transport and resistance to lead. Localizes to plasma membrane. Upregulated by lead. Expressed in leaves, flowers, stomata and roots.			LOC_Os01g42520	5.97455	22.8461	expressed protein	AT5G11420		FUNCTIONS IN: molecular_function unknown
LOC_Os01g42400	0.642269	0	STE_MEK_ste7_MAP2K.3 - STE kinases include homologs to sterile 7, sterile 11 and sterile 20 from yeast	AT1G51660	ARABIDOPSIS THALIANA MITOGEN-ACTIVATED PROTEIN KINASE KINASE 4, ATMEK4, ATMKK4, MITOGEN-ACTIVATED PROTEIN KINASE KINASE 4, MKK4	Encodes a mitogen-activated map kinase kinase (there are nine in Arabidopsis) involved in innate immunity. This protein activates MPK3/MPK6 and early-defense genes redundantly with MKK5. In plants with both MKK5 and MKK6 levels reduced by RNAi plants, floral organs do not abscise suggestion a role for both proteins in mediating floral organ abscission.			LOC_Os01g42730	3.52784	35.7232	GDSL-like lipase/acylhydrolase, putative, expressed	AT2G27360		GDSL-like Lipase/Acylhydrolase superfamily protein
LOC_Os01g42510	6.96836	0.739078	expressed protein						LOC_Os01g42780	0.136764	1.24849	cysteine proteinase EP-B 2 precursor, putative	AT5G45890	ATSAG12, SAG12, SENESCENCE-ASSOCIATED GENE 12	Senescence-associated gene 12 (SAG12) encoding a cysteine protease influenced by cytokinin, auxin, and sugars.Localized to special vacuole found during senescence called senescence associated vacuoles which are different from central vacuole in the tonoplast composition and pH.
LOC_Os01g42530	65.9503	27.6985	ras-related protein, putative, expressed	AT5G55190	ATRAN3, RAN GTPASE 3, RAN3	A member of RAN GTPase gene family. Encodes a small soluble GTP-binding protein. Likely to be involved in nuclear translocation of proteins. May also be involved in cell cycle progression.			LOC_Os01g42790	0	2.94726	xylem cysteine proteinase 2 precursor, putative, expressed	AT3G49340		Cysteine proteinases superfamily protein
LOC_Os01g42620	4.85766	2.11902	pentatricopeptide containing protein, putative, expressed	AT3G54980		Pentatricopeptide repeat (PPR) superfamily protein			LOC_Os01g42860	5.55517	15.1975	inhibitor I family protein, putative, expressed	AT5G43580	UNUSUAL SERINE PROTEASE INHIBITOR, UPI	Predicted to encode a PR (pathogenesis-related) peptide that belongs to the PR-6 proteinase inhibitor family. Functions in resistance to necrotrophic fungi and insect herbivory. Six putative PR-6-type protein encoding genes are found in Arabidopsis: At2g38900, At2g38870, At5g43570, At5g43580, At3g50020 and At3g46860.
LOC_Os01g42710	22.9756	7.63581	retrotransposon protein, putative, unclassified, expressed	AT4G21610	LOL2, LSD ONE LIKE 2	Contains the same novel zinc finger motif with LSD1, a negative regulator of cell death and defense response. Due to differential splicing, it encodes two different proteins, one of which contains an additional, putative DNA binding motif. Northern analysis demonstrated that LOL2 transcripts containing the additional DNA binding motif are predominantly upregulated after treatment with both virule…			LOC_Os01g42880	12.5882	40.4828	transferase family protein, putative, expressed	AT3G62160		HXXXD-type acyl-transferase family protein
LOC_Os01g42720	12.5296	5.63269	expressed protein						LOC_Os01g42900	0	0.419819	ABC-2 type transporter domain containing protein, expressed	AT1G53270	ABCG10, ATP-BINDING CASSETTE G10	ABC-2 type transporter family protein
LOC_Os01g42810	1.83087	0.49403	leaf senescence related protein, putative, expressed	AT3G12060	TBL1, TRICHOME BIREFRINGENCE-LIKE 1	Encodes a member of the TBL (TRICHOME BIREFRINGENCE-LIKE) gene family containing a plant-specific DUF231 (domain of unknown function) domain. TBL gene family has 46 members, two of which (TBR/AT5G06700 and TBL3/AT5G01360) have been shown to be involved in the synthesis and deposition of secondary wall cellulose, presumably by influencing the esterification state of pectic polymers. A nomenclature…			LOC_Os01g43070	11.2301	26.1118	psbP-related thylakoid lumenal protein 4, chloroplast precursor, putative, expressed	AT5G11450	PPD5, PSBP DOMAIN PROTEIN 5	Mog1/PsbP/DUF1795-like photosystem II reaction center PsbP family protein
LOC_Os01g42820	24.9278	8.84083	RNA recognition motif containing protein, putative, expressed	AT3G15010		RNA-binding (RRM/RBD/RNP motifs) family protein			LOC_Os01g43150	30.468	92.4213	OsFtsH9 FtsH protease, homologue of AtFtsH11, expressed	AT5G53170	FTSH PROTEASE 11, FTSH11	encodes an FtsH protease that is localized to the chloroplast and the mitochondrion
LOC_Os01g42960	6.60991	3.28072	TTL1, putative, expressed	AT1G53300	TETRATRICOPEPTIDE-REPEAT THIOREDOXIN-LIKE 1, TTL1	Encodes one of the 36 carboxylate clamp (CC)-tetratricopeptide repeat (TPR) proteins (Prasad 2010, Pubmed ID: 20856808) with potential to interact with Hsp90/Hsp70 as co-chaperones. The TTL family is required for osmotic stress tolerance and male sporogenesis.			LOC_Os01g43230	0.689739	5.18744	expressed protein	AT2G30424	TCL2, TRICHOMELESS 2	In a tandem repeat with AT2g30432 (TCL1) and AT2g30420 (ETC2), it encodes a single-repeat R3 MYB transcription factor that is involved in the negative regulation of trichome formation.
LOC_Os01g42980	61.401	13.9983	ribosomal protein L22, putative, expressed	AT4G28360		Ribosomal protein L22p/L17e family protein			LOC_Os01g43270	0	0.201421	hydroquinone glucosyltransferase, putative	AT1G01420	UDP-GLUCOSYL TRANSFERASE 72B3, UGT72B3	UDP-glucosyl transferase 72B3 (UGT72B3)
LOC_Os01g42990	4.55145	0.573142	PPR repeat domain containing protein, putative	AT4G36680		Tetratricopeptide repeat (TPR)-like superfamily protein			LOC_Os01g43290	0.738215	2.38507	conserved hypothetical protein
LOC_Os01g43020	135.338	22.3864	CTP synthase, putative, expressed	AT3G12670	EMB2742, EMBRYO DEFECTIVE 2742	embryo defective 2742 (emb2742)			LOC_Os01g43350	0.0613529	1.19872	protein kinase family protein, putative, expressed	AT1G64300		Protein kinase family protein
LOC_Os01g43030	56.2896	25.5861	tetratricopeptide repeat domain containing protein, expressed	AT1G80410	EMB2753, EMBRYO DEFECTIVE 2753, OMA, OMISHA	EMBRYO DEFECTIVE 2753 (EMB2753)			LOC_Os01g43390	10.8149	24.3884	uroporphyrinogen decarboxylase, putative, expressed	AT3G14930	HEME1	HEME1
LOC_Os01g43040	5.77826	1.74748	amino acid transporter, putative, expressed	AT4G33495	ROOT PRIMORDIUM DEFECTIVE 1, RPD1	A member of the RPD gene family - there are13 annotated genes and one EST encoding RPD1-like proteins in Arabidopsis. Shows no homology to any protein of known function. Abundant expression found in the shoot apex and the root. rpd1 mutant is a temperature-sensitive mutant isolated on the basis of the impairment in adventitious roots formation in hypocotyl region. Also, disruption of the RPD1 gen…			LOC_Os01g43410	21.176	65.0531	CAMK_CAMK_like.9 - CAMK includes calcium/calmodulin depedent protein kinases, expressed	AT4G23650	CALCIUM DEPENDENT PROTEIN KINASE 3, CALCIUM-DEPENDENT PROTEIN KINASE 6, CDPK6, CPK3	Encodes calcium dependent protein kinase 3 (CPK3), a member of the Arabidopsis CDPK gene family. CDPKs contain an intrinsic Ca2+-activation domain with four EF hand Ca2+-binding sites. CDPKs protein kinases have been proposed to function in multiple plant signal transduction pathways downstream of [Ca2+]cyt elevations, thus transducing various physiological responses. CPK3 is expressed in both gu…
LOC_Os01g43050	42.4889	12.5369	CENP-C1, putative, expressed	AT1G15660	CENP-C, CENP-C HOMOLOGUE, CENTROMERE PROTEIN C	Encodes a homologue of the human centromeric protein C (CENP-C). CENP-C co-localizes with the 180 bp centromeric regions of chromosomes throughout the cell cycle, but does not completely cover the 180 bp regions.			LOC_Os01g43420	32.2973	102.392	expressed protein	AT2G46225	ABI-1-LIKE 1, ABIL1	Encodes a subunit of the WAVE complex. The WAVE complex is required for activation of ARP2/3 complex which functions in actin microfilament nucleation and branching. One of four ABI-like proteins.
LOC_Os01g43060	16.4839	4.55552	expressed protein	AT1G71430		unknown protein			LOC_Os01g43550	0.130035	0.857051	OsWRKY12 - Superfamily of TFs having WRKY and zinc fingerdomains, expressed	AT4G01250	ATWRKY22, WRKY22	AtWRKY22 is a member of WRKY Transcription Factor
LOC_Os01g43080	1.52025	0.6768	exonuclease, putative, expressed	AT3G15140		Polynucleotidyl transferase, ribonuclease H-like superfamily protein			LOC_Os01g43590	0.367462	0.805727	HSF-type DNA-binding domain containing protein, expressed	AT3G24520	AT-HSFC1, HEAT SHOCK TRANSCRIPTION FACTOR C1, HSFC1	member of Heat Stress Transcription Factor (Hsf) family
LOC_Os01g43090	26.0825	12.9509	oxidoreductase, aldo/keto reductase family protein, putative, expressed	AT1G60690		NAD(P)-linked oxidoreductase superfamily protein			LOC_Os01g43610	0.445866	1.03212	DUF623 domain containing protein, expressed	AT2G18500	ARABIDOPSIS THALIANA OVATE FAMILY PROTEIN 7, ATOFP7, OFP7, OVATE FAMILY PROTEIN 7	ovate family protein 7 (OFP7)
LOC_Os01g43100	3.62535	1.68934	protein phosphatase 2C, putative, expressed	AT5G53140		Protein phosphatase 2C family protein			LOC_Os01g43620	0.357496	0.73747	hypothetical protein
LOC_Os01g43140	1.10354	0.118803	lipase, putative, expressed	AT1G02660		alpha/beta-Hydrolases superfamily protein			LOC_Os01g43760	1.35342	8.8524	cytochrome P450 72A1, putative, expressed	AT3G14690	CYTOCHROME P450, FAMILY 72, SUBFAMILY A, POLYPEPTIDE 15, CYP72A15	putative cytochrome P450
LOC_Os01g43160	37.2908	8.06822	polygalacturonase, putative, expressed	AT4G23820		Pectin lyase-like superfamily protein			LOC_Os01g43870	20.2599	49.241	NLI interacting factor-like phosphatase, putative, expressed	AT5G46410	SCP1-LIKE SMALL PHOSPHATASE 4, SSP4	Encodes a SCP1-like small phosphatase (SSP). Three SSPs form a unique group with long N-terminal extensions: AT5G46410 (SSP4), AT5G11860 (SSP5), AT4G18140 (SSP4b). SSP4 and SSP4b were localized exclusively in the nuclei, whereas SSP5 accumulated in both nuclei and cytoplasm. All three SSPs encodes active CTD phosphatases like animal SCP1 family proteins, with distinct substrate specificities: SSP…
LOC_Os01g43250	63.6182	7.63719	WD domain, G-beta repeat domain containing protein, expressed	AT1G64350	SEH1H	seh1-like protein			LOC_Os01g43990	0	0.628313	hypothetical protein	AT5G08020	ARABIDOPSIS THALIANA RPA70-KDA SUBUNIT B, ATRPA70B, RPA70-KDA SUBUNIT B, RPA70B	Encodes a homolog of Replication Protein A. rpa70b mutants are hypersensitive to UV-B radiation and MMS treatments suggesting a role for this protein in DNA damage repair.
LOC_Os01g43370	72.4724	24.1772	CPuORF17 - conserved peptide uORF-containing transcript, expressed	AT1G64140		BEST Arabidopsis thaliana protein match is: loricrin-related (TAIR:AT5G64550.1)			LOC_Os01g44020	0	1.57948	hypothetical protein
LOC_Os01g43380	24.4654	4.66801	glycosyltransferase family protein 1, putative, expressed	AT4G01210		glycosyl transferase family 1 protein			LOC_Os01g44069	2.78253	7.7338	glycerol-3-phosphate acyltransferase, putative, expressed	AT1G06520	ATGPAT1, GLYCEROL-3-PHOSPHATE SN-2-ACYLTRANSFERASE 1, GPAT1, SN-2-GPAT1	sn-glycerol-3-phosphate 2-O-acyltransferase. Expressed in flower buds and siliques. Homozygous mutant plants are male sterile.
LOC_Os01g43400	3.53843	0.295846	hypothetical protein						LOC_Os01g44120	0.239342	1.23454	expressed protein
LOC_Os01g43490	4.49189	0	polygalacturonase, putative, expressed	AT3G59850		Pectin lyase-like superfamily protein			LOC_Os01g44190	4.8861	9.86367	conserved hypothetical protein
LOC_Os01g43510	1.51285	0.466622	expressed protein						LOC_Os01g44210	20.036	117.481	50S ribosomal protein L31, putative, expressed	AT1G75350	EMB2184, EMBRYO DEFECTIVE 2184	embryo defective 2184 (emb2184)
LOC_Os01g43530	1.34712	0	late embryogenesis abundant protein, putative, expressed	AT2G46140		Late embryogenesis abundant protein			LOC_Os01g44390	0.20444	5.46993	MYB family transcription factor, putative, expressed	AT1G75250	ATRL6, RAD-LIKE 6, RADIALIS-LIKE SANT/MYB 3, RL6, RSM3	RAD-like 6 (RL6)
LOC_Os01g43580	29.2463	8.05009	kinesin motor domain containing protein, putative, expressed	AT3G16060		ATP binding microtubule motor family protein			LOC_Os01g44960	1.62401	51.1735	hydrolase, alpha/beta fold family domain containing protein, expressed	AT2G18360		alpha/beta-Hydrolases superfamily protein
LOC_Os01g43639	76.4606	28.4299							LOC_Os01g44970	0.756673	6.21438	polygalacturonase, putative, expressed	AT1G60590		Pectin lyase-like superfamily protein
LOC_Os01g43650	7.01812	2.00483	OsWRKY11 - Superfamily of TFs having WRKY and zinc fingerdomains, expressed	AT1G29860	ATWRKY71, WRKY DNA-BINDING PROTEIN 71, WRKY71	member of WRKY Transcription Factor			LOC_Os01g45060	0	0.31114	polygalacturonase, putative	AT1G60590		Pectin lyase-like superfamily protein
LOC_Os01g43700	34.403	2.09571	cytochrome P450 72A1, putative, expressed	AT3G14630	CYTOCHROME P450, FAMILY 72, SUBFAMILY A, POLYPEPTIDE 9, CYP72A9	putative cytochrome P450			LOC_Os01g45200	2.21249	4.57112	cinnamoyl-CoA reductase-related, putative, expressed	AT5G14700		NAD(P)-binding Rossmann-fold superfamily protein
LOC_Os01g43720	4.52698	0.651241	cytochrome P450 72A1, putative, expressed	AT3G14690	CYTOCHROME P450, FAMILY 72, SUBFAMILY A, POLYPEPTIDE 15, CYP72A15	putative cytochrome P450			LOC_Os01g45250	2.58618	11.5603	DUF1645 domain containing protein, putative, expressed	AT5G62770		Protein of unknown function (DUF1645)
LOC_Os01g43740	16.4755	4.2513	cytochrome P450 72A1, putative, expressed	AT3G14660	CYTOCHROME P450, FAMILY 72, SUBFAMILY A, POLYPEPTIDE 13, CYP72A13	putative cytochrome P450			LOC_Os01g45274	53.0577	407.694	carbonic anhydrase, chloroplast precursor, putative, expressed	AT5G14740	BETA CA2, BETA CARBONIC ANHYDRASE 2, CA18, CA2, CARBONIC ANHYDRASE 18, CARBONIC ANHYDRASE 2	Encodes a beta carbonic anhydrase likely to be localized in the cytoplasm. Expression of its mRNA is seen in etiolated seedlings and points to a possible nonphotosynthetic role for this isoform.
LOC_Os01g43750	29.1969	3.97623	cytochrome P450 72A1, putative, expressed	AT3G14690	CYTOCHROME P450, FAMILY 72, SUBFAMILY A, POLYPEPTIDE 15, CYP72A15	putative cytochrome P450			LOC_Os01g45360	0.50613	33.2494	membrane associated DUF588 domain containing protein, putative, expressed	AT2G36330		Uncharacterised protein family (UPF0497)
LOC_Os01g43774	9.2159	0.649838	cytochrome P450 72A1, putative, expressed	AT3G14690	CYTOCHROME P450, FAMILY 72, SUBFAMILY A, POLYPEPTIDE 15, CYP72A15	putative cytochrome P450			LOC_Os01g45380	5.42203	13.1382	protein kinase domain containing protein, expressed	AT5G50000		Protein kinase superfamily protein
LOC_Os01g43880	2.2242	0	hypothetical protein						LOC_Os01g45439	11.0362	33.04	expressed protein	AT3G02420		unknown protein
LOC_Os01g43890	4.85223	1.25449	OsSCP4 - Putative Serine Carboxypeptidase homologue, expressed	AT1G15000	SCPL50, SERINE CARBOXYPEPTIDASE-LIKE 50	serine carboxypeptidase-like 50 (scpl50)			LOC_Os01g45470	9.8563	2939.75	expressed protein
LOC_Os01g43910	60.9574	19.1015	CGMC_MAPKCMGC_2.4 - CGMC includes CDA, MAPK, GSK3, and CLKC kinases, expressed	AT2G42880	ATMPK20, MAP KINASE 20, MPK20	member of MAP Kinase			LOC_Os01g45520	0.614076	3.66279	D-mannose binding lectin family protein	AT2G19130		S-locus lectin protein kinase family protein
LOC_Os01g44050	35.1555	5.52151	siroheme synthase, putative, expressed	AT5G40850	UPM1, UROPHORPHYRIN METHYLASE 1	Encodes a urophorphyrin III methylase that catalyzes S-adenosyl-L-methionine-dependent transmethylation in a multistep process involving the formation of a covalently linked complex with S-adenosyl-L-methionine.			LOC_Os01g45720	0.819383	1.78598	expressed protein
LOC_Os01g44090	21.2633	1.61655	X8 domain containing protein, expressed	AT1G29380		Carbohydrate-binding X8 domain superfamily protein			LOC_Os01g45730	0	6.32928	zinc finger C-x8-C-x5-C-x3-H type family protein	AT1G68200		Zinc finger C-x8-C-x5-C-x3-H type family protein
LOC_Os01g44110	24.7287	3.26615	serine/threonine-protein kinase, putative, expressed	AT3G59110		Protein kinase superfamily protein			LOC_Os01g45750	32.315	143.211	bile acid sodium symporter family protein, putative, expressed	AT2G26900	BASS2, BILE ACID:SODIUM SYMPORTER FAMILY PROTEIN 2	Sodium Bile acid symporter family
LOC_Os01g44140	2.06295	0.141672	expressed protein						LOC_Os01g45880	15.3517	33.3576	retrotransposon protein, putative, unclassified, expressed
LOC_Os01g44230	89.9099	24.8476	transcription factor X1, putative, expressed	AT3G48670	IDN2, INVOLVED IN DE NOVO 2, RDM12, RNA-DIRECTED DNA METHYLATION 12	Encodes IDN2 (INVOLVED IN DE NOVO 2), a double-stranded RNA-binding protein involved in de novo methylation and small interfering RNA (siRNA)-mediated maintenance methylation. IND2 is a component of the RNA-directed DNA methylation pathway.			LOC_Os01g45900	3.52025	39.0593	OsFBX20 - F-box domain containing protein, expressed	AT5G19970		unknown protein
LOC_Os01g44250	5.6639	2.16735	CBS domain containing membrane protein, putative, expressed	AT3G48530	KING1, SNF1-RELATED PROTEIN KINASE REGULATORY SUBUNIT GAMMA 1	SNF1-related protein kinase regulatory subunit gamma 1 (KING1)			LOC_Os01g45914	1.13198	5583.77	expressed protein
LOC_Os01g44280	0.435503	0	expressed protein	AT3G61760	ADL1B, DL1B, DYNAMIN-LIKE 1B	DYNAMIN-like 1B (DL1B)			LOC_Os01g45990	2.05199	40.3561	potassium channel AKT1, putative, expressed	AT2G26650	AKT1, ATAKT1, K+ TRANSPORTER 1, KT1	Encodes AKT1, a member of the Shaker family inward rectifying potassium channel predominantly expressed in predominantly in root hairs and root endodermis. This family includes five groups based on phylogenetic analysis (FEBS Letters (2007) 581: 2357): I (inward rectifying channel): AKT1 (AT2G26650), AKT5 (AT4G32500) and SPIK (also known as AKT6, AT2G25600)
LOC_Os01g44340	0.323184	0	pectinesterase, putative, expressed	AT2G21610	A. THALIANA PECTINESTERASE 11, ATPE11, PE11, PECTINESTERASE 11	pectinesterase 11 (PE11)			LOC_Os01g46030	0.122146	0.679792	receptor-like protein kinase, putative	AT5G20050		Protein kinase superfamily protein
LOC_Os01g44394	30.2147	2.53511	mitotic checkpoint protein, putative, expressed	AT1G80670	RAE1, RNA EXPORT FACTOR 1	This gene is predicted to encode a protein with a DWD motif. It can bind to DDB1a in Y2H assays, and may be involved in the formation of a CUL4-based E3 ubiquitin ligase			LOC_Os01g46080	3.83979	36.223	GDSL-like lipase/acylhydrolase, putative, expressed	AT1G28600		GDSL-like Lipase/Acylhydrolase superfamily protein
LOC_Os01g44980	1.99167	0.679267	peptide deformylase, putative, expressed	AT5G14660	ATDEF2, DEF2, PDF1B, PEPTIDE DEFORMYLASE 1B	Encodes a peptide deformylase PDF1B. The crystal structure has been determined at a resolution of 0.24 nm (Biochem J, 2008, vol 413:417-427).			LOC_Os01g46090	0	3.63004	GDSL-like lipase/acylhydrolase, putative	AT1G28600		GDSL-like Lipase/Acylhydrolase superfamily protein
LOC_Os01g45020	3.41931	0.874867	F-box protein interaction domain containing protein, expressed	AT3G09560	ATPAH1, PAH1, PHOSPHATIDIC ACID PHOSPHOHYDROLASE 1	The PAH1 gene encodes a phosphatidate phosphohydrolase. Mutant analysis revealed its involvement in galactolipid synthesis pathway, and the membrane lipid remodeling. The pah1pah2 double-mutant showed enhanced Al-susceptibility under low-P conditions, but there was no significant differences in Al tolerance between pah1pah2 and wild type when they were grown in a solution containing 35 &#956			LOC_Os01g46120	0	17.09	GDSL-like lipase/acylhydrolase, putative, expressed	AT1G28590		GDSL-like Lipase/Acylhydrolase superfamily protein
LOC_Os01g45090	2.58032	0	MYB family transcription factor, putative, expressed	AT3G27810	ARABIDOPSIS THALIANA MYB DOMAIN PROTEIN 3, ATMYB21, ATMYB3, MYB DOMAIN PROTEIN 21, MYB21	Encodes a member of the R2R3-MYB transcription factor gene family. Induced by jasmonate. Involved in jasmonate response during stamen development.			LOC_Os01g46130	0.257392	5.42832	expressed protein
LOC_Os01g45110	45.8909	2.66022	anthocyanin 3-O-beta-glucosyltransferase, putative, expressed	AT2G15490	UDP-GLYCOSYLTRANSFERASE 73B4, UGT73B4	UDP-glycosyltransferase 73B4 (UGT73B4)			LOC_Os01g46140	0.898604	32.1492	expressed protein
LOC_Os01g45290	0.193123	0.0350334	retrotransposon protein, putative, unclassified, expressed	ATMG00860	ORF158	DNA/RNA polymerases superfamily protein.			LOC_Os01g46169	1.30136	44.6013	GDSL-like lipase/acylhydrolase, putative, expressed	AT1G28570		SGNH hydrolase-type esterase superfamily protein
LOC_Os01g45350	3.32163	0.0750034	exostosin family protein, putative, expressed	AT4G16745		Exostosin family protein			LOC_Os01g46390	0	0.385585	DUF538 domain containing protein, putative	AT4G24130		Protein of unknown function, DUF538
LOC_Os01g45390	16.9935	4.81562	HD domain containing protein 2, putative, expressed	AT1G26160		Metal-dependent phosphohydrolase			LOC_Os01g46570	3.92694	10.255	CTP synthase, putative, expressed	AT3G12670	EMB2742, EMBRYO DEFECTIVE 2742	embryo defective 2742 (emb2742)
LOC_Os01g45430	0.241392	0	hypothetical protein	AT1G31340	ARABIDOPSIS THALIANA RELATED TO UBIQUITIN 1, ATRUB1, NEDD8, RELATED TO UBIQUITIN 1, RUB1	Encodes a ubiquitin-related protein that is conjugated to target proteins by neddylation. It has been shown to be conjugated to the cullin AtCUL1. The RUB-conjugation pathway has been implicated in in auxin response.			LOC_Os01g46720	4.78619	256.669	expressed protein	AT5G53450	OBP3-RESPONSIVE GENE 1, ORG1	OBP3-responsive gene 1 (ORG1)
LOC_Os01g45460	7.26281	2.8524	serine esterase, putative, expressed	AT5G15860	ATPCME, ICME, ISOPRENYLCYSTEINE METHYLESTERASE, PCME, PRENYLCYSTEINE METHYLESTERASE	Encodes a protein with prenylcysteine methylesterase activity.			LOC_Os01g46750	38.3868	137.297	AMP-binding enzyme, putative, expressed	AT4G23850	LACS4, LONG-CHAIN ACYL-COA SYNTHETASE 4	long-chain acyl-CoA synthetase 4 (LACS4)
LOC_Os01g45510	6.12424	0.116754	DUF617 domain containing protein	AT3G25640		Protein of unknown function, DUF617			LOC_Os01g46790	0	0.347279	conserved hypothetical protein	AT3G61660		unknown protein
LOC_Os01g45530	14.4525	5.64597	single-stranded DNA-binding protein, putative, expressed	AT3G18580		Nucleic acid-binding, OB-fold-like protein			LOC_Os01g46800	0	0.39851	OsWRKY15 - Superfamily of TFs having WRKY and zinc fingerdomains, expressed	AT4G23810	ATWRKY53, WRKY53	member of WRKY Transcription Factor
LOC_Os01g45550	13.3759	1.72315	auxin efflux carrier component, putative, expressed	AT1G70940	ARABIDOPSIS PIN-FORMED 3, ATPIN3, PIN-FORMED 3, PIN3	A regulator of auxin efflux and involved in differential growth. PIN3 is expressed in gravity-sensing tissues, with PIN3 protein accumulating predominantly at the lateral cell surface. PIN3 localizes to the plasma membrane and to vesicles. In roots, PIN3 is expressed without pronounced polarity in tiers two and three of the columella cells, at the basal side of vascular cells, and to the lateral …			LOC_Os01g46820	0	0.750474	hypothetical protein
LOC_Os01g45570	9.49449	0	homeobox associated leucine zipper, putative, expressed	AT2G01430	ARABIDOPSIS THALIANA HOMEOBOX-LEUCINE ZIPPER PROTEIN 17, ATHB-17, ATHB17, HB17, HOMEOBOX-LEUCINE ZIPPER PROTEIN 17	homeobox-leucine zipper protein 17 (HB17)			LOC_Os01g46926	182.58	884.587	ubiquitin-conjugating enzyme, putative, expressed	AT5G53300	UBC10, UBIQUITIN-CONJUGATING ENZYME 10	Encodes a ubiquitin conjugating enzyme.
LOC_Os01g45624	1.26774	0	oleosin, putative, expressed	AT3G18570		Oleosin family protein			LOC_Os01g46932	28.6784	73.2058	vacuolar protein-sorting-associated protein 25, putative,expressed	AT4G19003	VPS25	VPS25
LOC_Os01g45659	1.4242	0	hypothetical protein						LOC_Os01g47070	3.06215	212.394	glycosyl hydrolase, putative, expressed	AT5G24090	ATCHIA, CHIA, CHITINASE A	Chitinase A (class III) expressed exclusively under environmental stress conditions.
LOC_Os01g45760	2.32632	0.720104	YUC4, putative, expressed	AT5G11320	ATYUC4, YUC4, YUCCA4	Belongs to the YUC gene family. Encodes a predicted flavin monooxygenase YUC4 involved in auxin biosynthesis and plant development.			LOC_Os01g47270	2.15232	7.80982	DUF1645 domain containing protein, putative, expressed	AT5G62770		Protein of unknown function (DUF1645)
LOC_Os01g45840	1.59595	0.298869	CRR2, putative, expressed	AT2G36730		Pentatricopeptide repeat (PPR) superfamily protein			LOC_Os01g47330	6.5265	150.765	ribosomal protein L7/L12 C-terminal domain containing protein, expressed	AT3G27850	RIBOSOMAL PROTEIN L12-C, RPL12-C	50S ribosomal protein L12-C
LOC_Os01g45860	10.2933	1.24328	GRAS family transcription factor domain containing protein, expressed	AT1G14920	GAI, GIBBERELLIC ACID INSENSITIVE, RESTORATION ON GROWTH ON AMMONIA 2, RGA2	Similar to a putative transcription factor and transcriptional coactivators. Repressor of GA responses and involved in gibberellic acid mediated signaling. Member of the DELLA proteins that restrain the cell proliferation and expansion that drives plant growth. The protein undergoes degradation in response to GA via the 26S proteasome. GAI may be involved in reducing ROS accumulation in response …			LOC_Os01g47430	41.096	93.1152	protein of unknown function DUF1296 domain containing protein, expressed	AT1G29350		Kinase-related protein of unknown function (DUF1296)
LOC_Os01g46040	5.45224	1.04266	bromodomain domain containing protein, expressed	AT1G06230	GLOBAL TRANSCRIPTION FACTOR GROUP E4, GTE4	This gene is predicted to encode a bromodomain-containing protein. Plant lines expressing RNAi constructs targeted against GTE4 show some resistance to agrobacterium-mediated root transformation.			LOC_Os01g47450	8.21846	17.8486	OsCttP1 - Putative C-terminal processing peptidase homologue, expressed	AT5G46390		Peptidase S41 family protein
LOC_Os01g46220	0.212715	0	GDSL-like lipase/acylhydrolase, putative, expressed	AT1G28600		GDSL-like Lipase/Acylhydrolase superfamily protein			LOC_Os01g47480	0	2.05995	hypothetical protein
LOC_Os01g46230	5.03037	0.209275	tetratricopeptide-like helical, putative	AT5G52630	MEF1, MITOCHONDRIAL RNA EDITING FACTOR 1	Encodes a member of the DYW subfamily of pentatricopeptide repeat (PPR) proteins. Loss of MEF1 function affects RNA editing at specific sites in the mitochondrial genome but do not exhibit obvious phenotypes.			LOC_Os01g47530	21.1898	91.4212	CGMC_MAPKCMGC_2.6 - CGMC includes CDA, MAPK, GSK3, and CLKC kinases, expressed	AT2G42880	ATMPK20, MAP KINASE 20, MPK20	member of MAP Kinase
LOC_Os01g46240	2.69301	0.474757	lipase class 3 family protein, putative, expressed	AT4G18550	ARABIDOPSIS THALIANA DAD1-LIKE SEEDING ESTABLISHMENT-RELATED LIPASE, ATDSEL, DAD1-LIKE SEEDING ESTABLISHMENT-RELATED LIPASE, DSEL	DSEL is cytosolic acylhydrolase that shows prefential lipase activity against the sn-1 position of several classes of lipids, including 1,3-diacylglycerols and 1-monoacylglycerols. Overexpression of DSEL leads to increased peroxisome and oil body levels in cotyledons and reduced beta-oxidation activity in seedlings.			LOC_Os01g47560	12.6701	36.2831	OsWRKY16 - Superfamily of TFs having WRKY and zinc fingerdomains, expressed	AT1G29860	ATWRKY71, WRKY DNA-BINDING PROTEIN 71, WRKY71	member of WRKY Transcription Factor
LOC_Os01g46350	11.9805	1.87227	proteins of unknown function domain containing protein, expressed	AT1G29050	TBL38, TRICHOME BIREFRINGENCE-LIKE 38	Encodes a member of the TBL (TRICHOME BIREFRINGENCE-LIKE) gene family containing a plant-specific DUF231 (domain of unknown function) domain. TBL gene family has 46 members, two of which (TBR/AT5G06700 and TBL3/AT5G01360) have been shown to be involved in the synthesis and deposition of secondary wall cellulose, presumably by influencing the esterification state of pectic polymers. A nomenclature…			LOC_Os01g47580	0.0613833	3.91358	lipid phosphatase protein, putative, expressed	AT1G15080	ATLPP2, ATPAP2, LIPID PHOSPHATE PHOSPHATASE 2, LPP2, PHOSPHATIDIC ACID PHOSPHATASE 2	Encodes phosphatidic acid phosphatase. Involved in ABA signaling. Functions as a negative regulator upstream of ABI4. Expressed during germination and seed development. Expressed overall in young seedlings, in roots, hypocotyls, and vascular cells of cotyledons and leaves of 10 day-old seedlings, in flower filaments and stem elongation zones. Not expressed in anthers, pollen nor petals.
LOC_Os01g46380	776.05	100.373	ketol-acid reductoisomerase, chloroplast precursor, putative, expressed	AT3G58610		ketol-acid reductoisomerase			LOC_Os01g47610	0.0712636	0.723515	lipase class 3 family protein, putative, expressed	AT5G50890		alpha/beta-Hydrolases superfamily protein
LOC_Os01g46430	0.708041	0	glycosyl transferase, group 1 domain containing protein, expressed	AT4G19460		UDP-Glycosyltransferase superfamily protein			LOC_Os01g47630	0.555877	40.5898	expressed protein	AT2G42975		unknown protein
LOC_Os01g46470	0.701267	0	hypothetical protein						LOC_Os01g47760	9.55014	53.2626	OsGrx_I1 - glutaredoxin subgroup III, expressed	AT1G28480	GRX480, ROXY19	Encodes GRX480, a member of the glutaredoxin family that regulates protein redox state. GRX480 interacts with TGA factors and suppresses JA-responsive PDF1.2 transcription. GRX480 transcription is SA-inducible and requires NPR1. Maybe involved in SA/JA cross-talk.
LOC_Os01g46760	3.70938	0.553746	protein phosphatase 2C, putative, expressed	AT5G59220	HAI1, HIGHLY ABA-INDUCED PP2C GENE 1, SAG113, SENESCENCE ASSOCIATED GENE 113	Encodes a member of the PP2C family (Clade A protein phosphatases type 2C). Functions as a negative regulator of osmotic stress and ABA signaling.			LOC_Os01g47780	3.15097	15.4392	fasciclin domain containing protein, expressed	AT5G03170	ARABIDOPSIS FASCICLIN-LIKE ARABINOGALACTAN-PROTEIN 11, ATFLA11, FASCICLIN-LIKE ARABINOGALACTAN-PROTEIN 11, FLA11	Encodes FLA11, a member of fasciclin-like arabinogalactan proteins (FLAs) containing a cell adhesion fasciclin (FAS) domain. Mutations result in altered stem biomechanics with reduced tensile strength and reduced tensile modulus of elasticity, as well as altered cell wall architecture and composition, with increased cellulose microfibril angle, reduced arabinose, galactose and cellulose content.
LOC_Os01g46810	52.0364	16.8932	viral A-type inclusion protein repeat containing protein,expressed	AT1G67170		unknown protein			LOC_Os01g47820	0.336962	1.84218	S-locus-like receptor protein kinase, putative, expressed	AT1G34300		lectin protein kinase family protein
LOC_Os01g46840	10.7935	1.83905	expressed protein	AT5G53220		unknown protein			LOC_Os01g47840	6.24636	15.785	S-locus-like receptor protein kinase, putative, expressed	AT1G34300		lectin protein kinase family protein
LOC_Os01g46870	0.899865	0	AP2 domain containing protein, expressed	AT4G11140	CRF1, CYTOKININ RESPONSE FACTOR 1	encodes a member of the ERF (ethylene response factor) subfamily B-5 of ERF/AP2 transcription factor family. The protein contains one AP2 domain. There are 7 members in this subfamily. Also named as CRF1 (cytokinin response factor 1).			LOC_Os01g47900	0.032097	5.92011	S-locus-like receptor protein kinase, putative, expressed	AT1G34300		lectin protein kinase family protein
LOC_Os01g46950	9.41965	0.4919	aldose 1-epimerase, putative, expressed	AT3G61610		Galactose mutarotase-like superfamily protein			LOC_Os01g48020	1.09083	3.87476	S-locus-like receptor protein kinase, putative, expressed	AT1G34300		lectin protein kinase family protein
LOC_Os01g46984	23.1137	0	expressed protein						LOC_Os01g48030	0.136474	0.283158	expressed protein
LOC_Os01g47040	2.0649	0.722892	C2 domain containing protein, putative, expressed	AT4G01200		Calcium-dependent lipid-binding (CaLB domain) family protein			LOC_Os01g48190	26.1389	57.2933	drought induced 19 protein, putative, expressed	AT5G49230	HRB1, HYPERSENSITIVE TO RED AND BLUE	Identified in a screen for mutations hypersensitive to red and blue light. Mutants have shorter hypocotyls. Encodes a nuclear localized protein with similarity to drought induced proteins. Contains a ZZ zinc finger domain which is thought to mediate protein-protein interactions.May be involved in red and blue light signal transduction.
LOC_Os01g47050	10.3397	1.21959	OsFBK1 - F-box domain and kelch repeat containing protein,expressed	AT3G61590	HAWAIIAN SKIRT, HS, HWS	HAWAIIAN SKIRT (HWS)			LOC_Os01g48360	9.23196	23.363	expressed protein
LOC_Os01g47080	43.4279	19.0065	pyruvate kinase, putative, expressed	AT5G52920	PKP-BETA1, PKP1, PKP2, PLASTIDIAL PYRUVATE KINASE 1, PLASTIDIAL PYRUVATE KINASE 2, PLASTIDIC PYRUVATE KINASE BETA SUBUNIT 1	encodes a dominant chloroplast pyruvate kinase beta subunit. Important for seed oil biosynthesis. Ubiquitously expressed, with significantly increased expression in maturing seeds. The mutant plant has wrinkled seeds, with a 50-70% reduction in seed fatty acid content.			LOC_Os01g48380	8.42955	21.2338	PPR repeat domain containing protein, putative, expressed	AT1G30610	EMB2279, EMB88, EMBRYO DEFECTIVE 2279, EMBRYO DEFECTIVE 88	Mutations in this locus result in embryo lethality. Embryo shape at seed maturity is globular.
LOC_Os01g47110	1.69029	0.486122	expressed protein						LOC_Os01g48390	7.71526	26.5491	expressed protein	AT5G45840		Leucine-rich repeat protein kinase family protein
LOC_Os01g47130	2.0109	0	expressed protein	AT3G18720		F-box family protein			LOC_Os01g48440	15.3509	45.4704	glycosyltransferase family 43 protein, putative, expressed	AT1G27600	I9H, IRREGULAR XYLEM 9 HOMOLOG, IRREGULAR XYLEM 9-LIKE, IRX9-L	Encodes a member of the GT43 family glycosyltransferases involved in glucuronoxylan biosynthesis: AT2G37090 (IRX9) and AT1G27600 (IRX9-L or I9H, IRX9 homolog)
LOC_Os01g47180	4.21077	0.535069	3-5 exonuclease domain-containing protein, putative, expressed	AT4G13870	ATWEX, ATWRNEXO, WERNER SYNDROME-LIKE EXONUCLEASE, WEX, WRNEXO	Encodes a protein with homology to the exonuclease domain of hWRN-p of human protein Werner Syndrome Exonuclease (WEX). Forms a complex with the heterodimeric factor Ku. The interaction with KU stimulates WEX exonuclease activity.			LOC_Os01g48500	1.01259	4.89317	expressed protein	AT1G51100	CHLORORESPIRATORY REDUCTION 41, CRR41	unknown protein
LOC_Os01g47200	17.396	4.09233	retrotransposon protein, putative, unclassified, expressed	AT2G36330		Uncharacterised protein family (UPF0497)			LOC_Os01g48570	0.0580941	0.176184	expressed protein	AT1G52155		unknown protein
LOC_Os01g47256	18.4457	5.78162	exosome complex exonuclease RRP40, putative, expressed	AT2G25355		PNAS-3 related			LOC_Os01g48610	0	8.11383	expressed protein	AT4G21700		Protein of unknown function (DUF2921)
LOC_Os01g47262	177.955	85.8251	AMSH-like protease, putative, expressed	AT1G48790	AMSH1, ASSOCIATED MOLECULE WITH THE SH3 DOMAIN OF STAM 1	associated molecule with the SH3 domain of STAM 1 (AMSH1)			LOC_Os01g48620	0	18.6398	expressed protein	AT4G21700		Protein of unknown function (DUF2921)
LOC_Os01g47280	2.28996	0.124369	expressed protein	AT3G01516		unknown protein			LOC_Os01g48640	0	1.52777	expressed protein	AT4G21700		Protein of unknown function (DUF2921)
LOC_Os01g47290	4.91247	0.112225	expressed protein						LOC_Os01g48650	0	0.599943	hypothetical protein
LOC_Os01g47300	20.8155	0.895232	retrotransposon protein, putative, unclassified, expressed						LOC_Os01g48680	9.84863	24.1463	two pore calcium channel protein 1, putative, expressed	AT4G03560	ATCCH1, ATTPC1, CALCIUM CHANNEL 1, FATTY ACID OXYGENATION UPREGULATED 2, FOU2, TPC1, TWO-PORE CHANNEL 1	Encodes a depolarization-activated Ca(2+) channel. Anti-sense experiments with this gene as well as Sucrose-H(+) symporters and complementation of yeast sucrose uptake mutant cch1 suggest that this protein mediates a voltage-activated Ca(2+ )influx. Mutants lack detectable SV channel activity suggesting TPC1 is essential component of the SV channel. Patch clamp analysis of loss of function mutati…
LOC_Os01g47360	0.751499	0	GATA zinc finger domain containing protein	AT2G18380	GATA TRANSCRIPTION FACTOR 20, GATA20, HANABA TARANU LIKE 1, HANL1	Encodes a member of the GATA factor family of zinc finger transcription factors.			LOC_Os01g48690	12.2112	114.267	ribosomal protein rpS20, putative, expressed	AT3G15190	PLASTID RIBOSOMAL PROTEIN S20, PRPS20	chloroplast 30S ribosomal protein S20, putative
LOC_Os01g47370	0.75343	0	MYB family transcription factor, putative, expressed	AT1G75250	ATRL6, RAD-LIKE 6, RADIALIS-LIKE SANT/MYB 3, RL6, RSM3	RAD-like 6 (RL6)			LOC_Os01g48710	2.77824	8.35602	heavy metal-associated domain containing protein, expressed
LOC_Os01g47410	58.4342	10.1028	aspartic proteinase oryzasin-1 precursor, putative, expressed	AT1G11910	APA1, ASPARTIC PROTEINASE A1, ATAPA1	Encodes an aspartic proteinase that forms a heterodimer and is stable over a broad pH range (ph 3-8).			LOC_Os01g48820	4.67321	10.9849	expressed protein	AT2G33250		unknown protein
LOC_Os01g47420	24.1561	11.0428	pterin-4-alpha-carbinolamine dehydratase, putative, expressed	AT1G29810		Transcriptional coactivator/pterin dehydratase			LOC_Os01g48830	6.7453	19.0858	expressed protein	AT4G20300		Protein of unknown function (DUF1639)
LOC_Os01g47460	21.9504	8.17983	expressed protein	AT1G29820		Magnesium transporter CorA-like family protein			LOC_Os01g48874	2.67312	6.04794	wax synthase, putative, expressed	AT5G53390	FOLDED PETAL 1, FOP1, NTHASE/DIACYLGLYCEROL ACYLTRANSFERASE 11, WSD11	Encodes a member of the bifunctional wax ester synthase/diacylglycerol acyltransferase gene family, WSD11, which is expressed in elongating petals and localized to the plasma membrane.
LOC_Os01g47470	4.04913	1.7862	serine/threonine-protein kinase, putative, expressed	AT2G42960		Protein kinase superfamily protein			LOC_Os01g48920	6.42429	23.7925	beclin-1, putative, expressed	AT3G61710	ATATG6, ATBECLIN1, ATG6, AUTOPHAGY 6, BECLIN1	Encodes autophagy protein 6 (ATG6), required for pollen germination and plant development.
LOC_Os01g47600	18.4129	7.44673	HMG1/2, putative, expressed	AT2G34450		HMG-box (high mobility group) DNA-binding family protein			LOC_Os01g48940	0.165282	0.519399	hypothetical protein
LOC_Os01g47635	5.32827	0.478003	expressed protein	AT2G30890		Cytochrome b561/ferric reductase transmembrane protein family			LOC_Os01g48950	0	0.978236	expressed protein
LOC_Os01g47690	137.497	23.4903	metallo-beta-lactamase family protein, putative, expressed	AT1G53580	ETHE1, ETHE1-LIKE, GLX2-3, GLY3, GLYOXALASE 2-3, GLYOXALASE II 3	Mononuclear Fe(II)-containing member of the b-lactamase fold superfamily. ETHE1 is homodimeric in solution, exhibits low-level esterase activity, and specifically binds a single Fe(II) atom in the active site.			LOC_Os01g48990	16.1393	74.5987	uncharacterized kinase mug58, putative, expressed	AT1G80380		encodes a glycerate kinase which catalyzes the last step of photorespiration C2 cycle.
LOC_Os01g47700	1.75093	0	expressed protein						LOC_Os01g49024	0.0890488	0.181875	phosphatidylserine synthase, putative, expressed	AT1G15110	PHOSPHATIDYLSERINE SYNTHASE 1, PSS1	PSS1 encodes a base-exchange-type Phosphatidylserine (PS) synthase. Mutant analysis revealed its role in pollen maturation.
LOC_Os01g47710	14.2877	0	homeobox domain containing protein, expressed	AT2G33880	HB-3, HOMEOBOX-3, STIMPY, STIP, WOX9, WOX9A, WUSCHEL RELATED HOMEOBOX 9A, WUSCHEL-RELATED HOMEOBOX 9	Encodes a protein with similarity to WUS type homeodomain protein. Required for meristem growth and development and acts through positive regulation of WUS. Loss of function phenotypes include embryo lethality, hyponastic cotyledons, reduced root development and smaller meristems. Phenotypes can be rescued by addition of sucrose in the growth media. Overexpression can partially rescue the triple …			LOC_Os01g49026	53.318	182.339	transmembrane protein 93, putative, expressed	AT5G49540		Rab5-interacting family protein
LOC_Os01g47750	4.15456	1.00634	splicing factor U2AF 35 kDa subunit, putative	AT1G27650	ATU2AF35A	U2 auxiliary factor small subunit. The atU2AF35a protein and its homolog, atU2AF35b, contain most of the conserved domains of hsU2AF35, including the psiRRM, one RS domain, two zinc fingers, and the two regions for interacting with U2AF large subunit. Both proteins lack the stretch of glycines present in human U2AF35. The sequences are overall 83% identical, and each Arabidopsis homolog shows app…			LOC_Os01g49210	1.03599	5.80988	expressed protein
LOC_Os01g47950	0.42167	0.146014	retrotransposon protein, putative, unclassified						LOC_Os01g49230	0.0602463	10.239	limonoid UDP-glucosyltransferase, putative, expressed	AT4G15500	UGT84A4	Encodes a protein that might have sinapic acid:UDP-glucose glucosyltransferase activity.
LOC_Os01g48040	7.44002	0.301118	S-locus-like receptor protein kinase, putative, expressed	AT1G34300		lectin protein kinase family protein			LOC_Os01g49280	0.524288	13.2509	zinc finger family protein, putative, expressed	AT2G01275		RING/FYVE/PHD zinc finger superfamily protein
LOC_Os01g48060	26.5585	6.24174	auxin response factor, putative, expressed	AT2G33860	ARF3, AUXIN RESPONSE TRANSCRIPTION FACTOR 3, ETT, ETTIN	ettin (ett) mutations have pleiotropic effects on Arabidopsis flower development, causing increases in perianth organ number, decreases in stamen number and anther formation, and apical-basal patterning defects in the gynoecium. The ETTIN gene encodes a protein with homology to DNA binding proteins which bind to auxin response elements. ETT transcript is expressed throughout stage 1 floral merist…			LOC_Os01g49310	1.39704	3.72316	expressed protein	AT4G34550		BEST Arabidopsis thaliana protein match is: F-box family protein (TAIR:AT2G16365.3)
LOC_Os01g48140	0.856541	0.108075	pentatricopeptide containing protein, putative	AT5G46100		Pentatricopeptide repeat (PPR) superfamily protein			LOC_Os01g49320	6.56241	70.8922	glycosyl hydrolase, putative, expressed	AT5G24090	ATCHIA, CHIA, CHITINASE A	Chitinase A (class III) expressed exclusively under environmental stress conditions.
LOC_Os01g48170	8.03055	3.40805	homeobox domain containing protein	AT5G44180	RINGLET 2, RLT2	Homeodomain-like transcriptional regulator			LOC_Os01g49410	3.06507	8.13426	expressed protein	AT3G60410		Protein of unknown function (DUF1639)
LOC_Os01g48210	29.2406	13.6372	PAP/25A associated domain containing protein, putative, expressed	AT5G53770		Nucleotidyltransferase family protein			LOC_Os01g49470	17.0313	79.6594	E3 ubiquitin ligase, putative, expressed	AT3G18290	BRUTUS, BTS, EMB2454, EMBRYO DEFECTIVE 2454	Encodes BRUTUS (BTS), a putative E3 ligase protein with metal ion binding and DNA binding domains, which negatively regulates the response to iron deficiency.
LOC_Os01g48290	2.80596	0.250751	dof zinc finger domain containing protein, putative, expressed	AT1G29160		Dof-type zinc finger DNA-binding family protein			LOC_Os01g49560	0.681468	2.09349	expressed protein	AT1G18390		Protein kinase superfamily protein
LOC_Os01g48320	27.0893	11.7048	transcription factor like protein, putative, expressed	AT3G14180	ARABIDOPSIS 6B-INTERACTING PROTEIN 1-LIKE 2, ASIL2	sequence-specific DNA binding transcription factors			LOC_Os01g49580	0.0656645	1.58013	Protein kinase domain containing protein, expressed	AT1G67000		Protein kinase superfamily protein
LOC_Os01g48410	0.350462	0	ATROPGEF7/ROPGEF7, putative, expressed	AT4G13240	ATROPGEF9, ROP (RHO OF PLANTS) GUANINE NUCLEOTIDE EXCHANGE FACTOR 9, ROPGEF9	Encodes a member of KPP-like gene family, homolog of KPP (kinase partner protein) gene in tomato. Also a member of the RopGEF (guanine nucleotide exchange factor) family, containing the novel PRONE domain (plant-specific Rop nucleotide exchanger), which is exclusively active towards members of the Rop subfamily.			LOC_Os01g49650	0.110594	0.227493	LTPL150 - Protease inhibitor/seed storage/LTP family protein precursor, expressed	AT1G66850		Bifunctional inhibitor/lipid-transfer protein/seed storage 2S albumin superfamily protein
LOC_Os01g48550	0.385364	0.0650579	expressed protein						LOC_Os01g49670	18.3243	75.5114	cytidylyltransferase domain containing protein, expressed	AT2G01220		Nucleotidylyl transferase superfamily protein
LOC_Os01g48660	0.392809	0.151353	expressed protein	AT4G21700		Protein of unknown function (DUF2921)			LOC_Os01g49740	0.0782406	19.7699	expressed protein	AT1G66840	PLASTID MOVEMENT IMPAIRED 2, PMI2, WEAK CHLOROPLAST MOVEMENT UNDER BLUE LIGHT 2, WEB2	Encodes a coiled-coil protein WEB2 (weak chloroplast movement under blue light 2, also named PMI2/plastid movement impaired 2). Involved in chloroplast avoidance movement under intermediate and high light intensities. WEB2, together with another coiled-coil protein WEB1 (AT2G26570), maintains the chloroplast photorelocation movement velocity.
LOC_Os01g48700	15.8562	2.45368	transcription factor Dp, putative, expressed	AT5G03415	ATDPB, DPB	Encodes a homolog of the animal DP protein. DP, in animals, forms a heterodimer with E2F and plays a central role in G1/S transition in the cell division cycle. DPB has been shown to interact with non phosphorylated E2Fc			LOC_Os01g49760	7.6288	20.2983	expressed protein	AT1G15060		Uncharacterised conserved protein UCP031088, alpha/beta hydrolase
LOC_Os01g48740	9.3394	0.225961	aspartyl protease family protein, putative, expressed	AT3G12700	NANA	Encodes an aspartic protease has an important regulatory function in chloroplasts that not only influences photosynthetic carbon metabolism but also plastid and nuclear gene expression.			LOC_Os01g49820	3.34846	9.21394	lipid phosphatase protein, putative, expressed	AT1G15080	ATLPP2, ATPAP2, LIPID PHOSPHATE PHOSPHATASE 2, LPP2, PHOSPHATIDIC ACID PHOSPHATASE 2	Encodes phosphatidic acid phosphatase. Involved in ABA signaling. Functions as a negative regulator upstream of ABI4. Expressed during germination and seed development. Expressed overall in young seedlings, in roots, hypocotyls, and vascular cells of cotyledons and leaves of 10 day-old seedlings, in flower filaments and stem elongation zones. Not expressed in anthers, pollen nor petals.
LOC_Os01g48750	11.4789	0.423903	aspartic proteinase nepenthesin-2 precursor, putative, expressed	AT3G12700	NANA	Encodes an aspartic protease has an important regulatory function in chloroplasts that not only influences photosynthetic carbon metabolism but also plastid and nuclear gene expression.			LOC_Os01g49880	0	0.273467	expressed protein
LOC_Os01g48770	238.432	49.0983	60S ribosomal protein L37a, putative, expressed	AT3G10950		Zinc-binding ribosomal protein family protein			LOC_Os01g49890	20.2622	43.7605	threonine synthase, chloroplast precursor, putative, expressed	AT4G29840	METHIONINE OVER-ACCUMULATOR 2, MTO2, THREONINE SYNTHASE, TS	threonine synthase
LOC_Os01g48900	6.69914	0.235141	dynamin-related protein 1A, putative	AT5G42080	ADL1, ADL1A, AG68, DL1, DRP1A, DYNAMIN-LIKE PROTEIN, DYNAMIN-RELATED PROTEIN 1A, RADIAL SWELLING 9, RSW9	Encodes a dynamin-like protein related to phragmoplastin. Mutations in this gene, in combination with mutation in ADL1E, result in defects in embryogenesis, cell plate formation and trichome branching. Also controls vascular patterning in combination with VAN3 and GNOM. DRP2B and DRP1A participate together in clathrin-coated vesicle formation during endocytosis.			LOC_Os01g49920	4.6078	9.38418	protein kinase, putative, expressed	AT3G47570		Leucine-rich repeat protein kinase family protein
LOC_Os01g49010	17.3774	2.30631	ORC4 - Putative origin recognition complex subunit 4, expressed	AT2G01120	ATORC4, ORC4, ORIGIN RECOGNITION COMPLEX SUBUNIT 4	Origin Recognition Complex subunit 4. Involved in the initiation of DNA replication. Regulated transcriptionally during cell cycle, peaking at G1/S-phase. Target of E2F/DF family of transcription factors. Interacts with all ORC subunits except ORC1b.			LOC_Os01g49930	6.37013	14.0065	expressed protein
LOC_Os01g49030	12.0069	5.4896	expressed protein	AT5G24600		Protein of unknown function, DUF599			LOC_Os01g50050	2.85687	5.7876	polyprenyl synthetase, putative, expressed	AT5G47770	FARNESYL DIPHOSPHATE SYNTHASE 1, FPS1	Encodes a protein with farnesyl diphosphate synthase activity.
LOC_Os01g49110	5.17794	0.823771	prenyltransferase, putative, expressed	AT1G10095		Protein prenylyltransferase superfamily protein			LOC_Os01g50060	4.3741	8.92678	1-aminocyclopropane-1-carboxylate deaminase, putative, expressed	AT3G26115		Pyridoxal-5'-phosphate-dependent enzyme family protein
LOC_Os01g49120	9.87574	2.77911	MATE efflux family protein, putative, expressed	AT1G15150		MATE efflux family protein			LOC_Os01g50170	0	3.58838	eukaryotic aspartyl protease domain containing protein, expressed	AT2G03200		Eukaryotic aspartyl protease family protein
LOC_Os01g49140	1.78478	0.550897	retrotransposon protein, putative, unclassified	AT2G02650		Ribonuclease H-like superfamily protein			LOC_Os01g50200	0.944217	5.51107	UDP-glucoronosyl and UDP-glucosyl transferase domain containing protein, expressed	AT3G16520	UDP-GLUCOSYL TRANSFERASE 88A1, UGT88A1	UDP-glucosyl transferase 88A1 (UGT88A1)
LOC_Os01g49150	5.47374	0.431576	anti-silencing protein, ASF1-like domain containing protein, expressed	AT1G66740	ANTI- SILENCING FUNCTION 1A, ASF1A, ATSP7, SGA2, SP7	Located on the SSL2 region of Arabidopsis thaliana, which is homeologous to the Brassica S locus for self incompatibility. Expressed in both vegetative and reproductive organs suggesting AtSP7 might not be involved in self incompatibility. Its expression is regulated during cell cycle progression through E2F transcription factors. The protein interacts with acetylated histones H3 and H4 and HAM a…			LOC_Os01g50410	0.497587	1.94845	STE_MEKK_ste11_MAP3K.6 - STE kinases include homologs to sterile 7, sterile 11 and sterile 20 from yeast, expressed	AT2G32510	MAPKKK17, MITOGEN-ACTIVATED PROTEIN KINASE KINASE KINASE 17	member of MEKK subfamily
LOC_Os01g49154	0.880425	0	expressed protein						LOC_Os01g50440	0.415223	1.17178	AWPM-19-like membrane family protein, putative, expressed	AT5G46530		AWPM-19-like family protein
LOC_Os01g49180	14.33	5.1449	ATP dependent DNA ligase family protein, putative, expressed	AT1G66730	ATLIG6, DNA LIGASE 6, LIG6	Encodes a novel plant specific DNA ligase that is involved in seed germination and DNA repair.			LOC_Os01g50460	0.08409	60.8709	nodulin MtN3 family protein, putative, expressed	AT3G14770	ATSWEET2, SWEET2	Nodulin MtN3 family protein
LOC_Os01g49200	20.4444	0.92446	microtubule associated protein, putative, expressed	AT5G51600	ARABIDOPSIS THALIANA MICROTUBULE-ASSOCIATED PROTEIN 65-3, ATMAP65-3, MAP65-3, MICROTUBULE-ASSOCIATED PROTEIN 65-3, PLE, PLEIADE	Mutant has defective roots. Essential for giant cell ontogenesis. Role in organizing the mitotic microtubule array during both early and late mitosis in all plant organs.			LOC_Os01g50510	0	1.31516	hypothetical protein
LOC_Os01g49240	0.603082	0	limonoid UDP-glucosyltransferase, putative, expressed	AT4G15480	UGT84A1	Encodes a protein that might have sinapic acid:UDP-glucose glucosyltransferase activity.			LOC_Os01g50520	0	0.44021	cytochrome P450 monooxygenase CYP711A12, putative	AT2G26170	CYP711A1, CYTOCHROME P450, FAMILY 711, SUBFAMILY A, POLYPEPTIDE 1, MAX1, MORE AXILLARY BRANCHES 1	Encodes a protein with similarity to thromboxane-A synthase, member of the CYP711A cytochrome P450 family. MAX1 is a specific repressor of vegetative axillary buds generated by the axillary meristem. Expressed in vascular traces in the rosette stem and axillary buds throughout plant development. Mutants have increased axillary branches. Along with MAX3,4 thought to mediate control of shoot branch…
LOC_Os01g49250	15.3486	6.40361	methyltransferase, putative, expressed	AT1G66680	AR401	unknown function			LOC_Os01g50530	0	1.60942	cytochrome P450, putative, expressed	AT2G26170	CYP711A1, CYTOCHROME P450, FAMILY 711, SUBFAMILY A, POLYPEPTIDE 1, MAX1, MORE AXILLARY BRANCHES 1	Encodes a protein with similarity to thromboxane-A synthase, member of the CYP711A cytochrome P450 family. MAX1 is a specific repressor of vegetative axillary buds generated by the axillary meristem. Expressed in vascular traces in the rosette stem and axillary buds throughout plant development. Mutants have increased axillary branches. Along with MAX3,4 thought to mediate control of shoot branch…
LOC_Os01g49260	0.26869	0	expressed protein						LOC_Os01g50610	0.293291	1.12687	SAM dependent carboxyl methyltransferase, putative, expressed	AT4G36470		S-adenosyl-L-methionine-dependent methyltransferases superfamily protein
LOC_Os01g49360	3.94711	0.473307	FAD-binding and arabino-lactone oxidase domains containingprotein, putative, expressed	AT5G11540	ATGULLO3, GULLO3, L -GULONO-1,4-LACTONE ( L -GULL) OXIDASE 3	Encodes a homolog of rat L-gulono-1,4-lactone (L-GulL) oxidase that is involved in the biosynthesis of L-ascorbic acid.			LOC_Os01g50720	0.243063	3.38152	MYB family transcription factor, putative, expressed	AT5G26660	ATMYB86, MYB DOMAIN PROTEIN 86, MYB86	myb domain protein 86 (MYB86)
LOC_Os01g49380	16.1176	2.19869	lipase, putative, expressed	AT1G77420		alpha/beta-Hydrolases superfamily protein			LOC_Os01g50750	0.120665	1.83105	zinc finger, C3HC4 type domain containing protein, expressed	AT4G26580		RING/U-box superfamily protein
LOC_Os01g49640	47.3506	0	LTPL149 - Protease inhibitor/seed storage/LTP family protein precursor, expressed	AT3G18280		Bifunctional inhibitor/lipid-transfer protein/seed storage 2S albumin superfamily protein			LOC_Os01g50840	0.606935	3.77992	expressed protein	AT1G23390		Kelch repeat-containing F-box family protein
LOC_Os01g50000	6.2622	0	expressed protein						LOC_Os01g50849	10.6326	23.8298	expressed protein
LOC_Os01g50020	0.198316	0	hypothetical protein	AT1G43190	POLYPYRIMIDINE TRACT-BINDING PROTEIN 3, PTB3	polypyrimidine tract-binding protein 3 (PTB3)			LOC_Os01g50860	4.69686	14.9634	chloride transporter, chloride channel family, putative, expressed	AT4G35440	ATCLC-E, CHLORIDE CHANNEL E, CLC-E, CLCE	Enclodes a choride channel protein that is localized to the thlakoid membrane.
LOC_Os01g50030	25.5414	11.9231	CPuORF25 - conserved peptide uORF-containing transcript, expressed	AT3G18000	N-METHYLTRANSFERASE 1, NMT1, PEAMT, XIPOTL 1, XPL1	Arabidopsis thaliana N-methyltransferase-like protein mRNA. Reduce transmission through pollen.			LOC_Os01g50870	0	1.41497	conserved hypothetical protein	AT1G80180		Encodes a substrate of the MAPK kinases. Phenotypic analyses of Arabidopsis expressing phosphorylation site mutant forms of At1g80180.1 showed clustered stomata and higher stomatal index in cotyledons expressing the phosphomimetic form of At1g80180.1.
LOC_Os01g50070	0.716864	0	multidrug resistance protein 1, putative	AT4G18050	ABCB9, ATP-BINDING CASSETTE B9, P-GLYCOPROTEIN 9, PGP9	P-glycoprotein 9 (PGP9)			LOC_Os01g50930	9.56878	33.1853	expressed protein	AT5G24314	PDE225, PIGMENT DEFECTIVE 225, PLASTID TRANSCRIPTIONALLY ACTIVE7, PTAC7, TAC7	plastid transcriptionally active7 (PTAC7).
LOC_Os01g50110	2.29593	0	MYB family transcription factor, putative, expressed	AT3G13540	ATMYB5, MYB DOMAIN PROTEIN 5, MYB5	Encodes a member of the MYB family of transcriptional regulators. MYB5 act as a negative regulator of trichome branching and play a role in the correct formation of the seed coat and possibly the formation the underlying endosperm layers. Loss of function mutations have defects in seed coat mucilage and columella cells as well as trichome defects (smaller and reduced number of branches).			LOC_Os01g50940	0.651616	2.1416	helix-loop-helix DNA-binding domain containing protein, expressed	AT2G46510	ABA-INDUCIBLE BHLH-TYPE TRANSCRIPTION FACTOR, AIB, ATAIB, JA-ASSOCIATED MYC2-LIKE 1, JAM1	Encodes a nuclear localized BLH domain containing transcriptional activator involved in response to ABA. Overexpression confers enhanced ABA responsiveness while loss of function mutants are ABA sensitive.
LOC_Os01g50160	97.2272	6.73152	MDR-like ABC transporter, putative, expressed	AT1G02520	ABCB11, ATP-BINDING CASSETTE B11, MDR8, MULTI-DRUG RESISTANCE 8, P-GLYCOPROTEIN 11, PGP11	Encodes an ATP-binding cassette (ABC) transporter. Expressed in the vascular tissue of primary stem.			LOC_Os01g51010	13.371	27.6881	DUF292 domain containing protein, expressed	AT2G19710		Regulator of Vps4 activity in the MVB pathway protein
LOC_Os01g50310	35.1432	13.4253	VIP1 protein, putative, expressed						LOC_Os01g51050	0	4.05013	jacalin-like lectin domain containing protein, expressed	AT1G73040		Mannose-binding lectin superfamily protein
LOC_Os01g50360	0.427511	0	NAC domain containing protein, putative, expressed	AT3G12390		Nascent polypeptide-associated complex (NAC), alpha subunit family protein			LOC_Os01g51060	0.303503	2.3337	hydrolase, putative, expressed	AT1G51760	IAA-ALANINE RESISTANT 3, IAR3, JASMONIC ACID RESPONSIVE 3, JR3	encodes a member of the six Arabidopsis IAA-amino acid conjugate hydrolase subfamily and conjugates and conjugates IAA-Ala in vitro. Gene is expressed most strongly in roots, stems, and flowers.
LOC_Os01g50400	1.90327	0.858592	STE_MEKK_ste11_MAP3K.5 - STE kinases include homologs to sterile 7, sterile 11 and sterile 20 from yeast, expressed	AT4G26890	MAPKKK16, MITOGEN-ACTIVATED PROTEIN KINASE KINASE KINASE 16	member of MEKK subfamily			LOC_Os01g51140	0.526426	25.378	helix-loop-helix DNA-binding domain containing protein, expressed	AT3G21330		basic helix-loop-helix (bHLH) DNA-binding superfamily protein
LOC_Os01g50470	2.01872	0.284916	regulator of chromosome condensation, putative, expressed	AT4G14368		Regulator of chromosome condensation (RCC1) family protein			LOC_Os01g51260	0	0.221837	MYB family transcription factor, putative, expressed	AT3G13890	ATMYB26, MALE STERILE 35, MS35, MYB DOMAIN PROTEIN 26, MYB26	Encodes a putative transcription factor (MYB26). Mutants produces fertile pollen but plants are sterile because anthers do not dehisce. The cellulosic secondary wall thickenings are not formed in the endothecium as they are in non-mutant plants.
LOC_Os01g50690	13.6131	6.62711	WD domain, G-beta repeat domain containing protein, expressed	AT3G49400		Transducin/WD40 repeat-like superfamily protein			LOC_Os01g51290	41.5404	86.7231	protein kinase family protein, putative, expressed	AT5G56890		Protein kinase superfamily protein
LOC_Os01g50700	63.6305	0.124626	dehydrin family protein, expressed	AT2G21510		DNAJ heat shock N-terminal domain-containing protein			LOC_Os01g51320	0.17274	0.698379	peroxisomal N-acetyl-spermine/spermidine oxidase precursor, putative, expressed	AT4G29720	ATPAO5, PAO5, POLYAMINE OXIDASE 5	polyamine oxidase 5 (PAO5)
LOC_Os01g50820	8.15435	1.22186	transporter, major facilitator family, putative, expressed	AT1G12940	ATNRT2.5, NITRATE TRANSPORTER2.5, NRT2.5	member of High affinity nitrate transporter family			LOC_Os01g51330	2.29648	7.04217	expressed protein
LOC_Os01g50900	0.347221	0.119243	Cupin domain containing protein, expressed	AT1G02335	GERMIN-LIKE PROTEIN SUBFAMILY 2 MEMBER 2 PRECURSOR, GL22, PDGLP2, PLASMODESMAL GERMIN-LIKE PROTEIN 2	Encodes a plasodesmata-located protein involved in regulating primary root growth by controlling phloem-mediated allocation of resources between the primary and lateral root meristems.			LOC_Os01g51360	0.180655	58.7928	lipase, putative, expressed	AT2G42690		alpha/beta-Hydrolases superfamily protein
LOC_Os01g50910	507.248	0.305227	late embryogenesis abundant protein, group 3, putative, expressed	AT3G15670		Late embryogenesis abundant protein (LEA) family protein			LOC_Os01g51370	11.4139	48.4992	expressed protein
LOC_Os01g50970	5.85721	2.37498	expressed protein						LOC_Os01g51410	32.9371	516.085	glycine dehydrogenase, putative, expressed	AT2G26080	ATGLDP2, GLDP2, GLYCINE DECARBOXYLASE P-PROTEIN 2	glycine decarboxylase P-protein 2 (GLDP2)
LOC_Os01g50980	1.12654	0	cullin, putative	AT4G02570	ATCUL1, AUXIN RESISTANT 6, AXR6, CUL1, CULLIN 1	Encodes a cullin that is a component of SCF ubiquitin ligase complexes involved in mediating responses to auxin and jasmonic acid. Homozygous auxin-resistant mutants arrest growth soon after germination, lacking a root and hypocotyl. Heterozygotes display a variety of phenotypes consistent with impaired auxin response.			LOC_Os01g51420	11.0354	36.0093	calcineurin B, putative, expressed	AT4G33000	ATCBL10, CALCINEURIN B-LIKE PROTEIN 10, CBL10, SCABP8, SOS3-LIKE CALCIUM BINDING PROTEIN 8	Encodes a member of the calcineurin B-like calcium sensor gene family. Mediates salt tolerance by regulating ion homeostasis in Arabidopsis.
LOC_Os01g50990	1.33278	0	FBD domain containing protein, putative, expressed	AT1G13570		F-box/RNI-like superfamily protein			LOC_Os01g51520	0	0.267543	hypothetical protein
LOC_Os01g51020	30.6824	6.16704	60S ribosomal protein L28-1, putative, expressed	AT2G19730		Ribosomal L28e protein family			LOC_Os01g51530	6.48827	18.6609	methyltransferase domain containing protein, expressed	AT4G29590		S-adenosyl-L-methionine-dependent methyltransferases superfamily protein
LOC_Os01g51220	35.1229	8.40584	transport protein particle component, Bet3, domain containing protein, expressed	AT5G58030		Transport protein particle (TRAPP) component			LOC_Os01g51540	11.9706	39.2144	cytidine/deoxycytidylate deaminase, putative, expressed	AT2G19570	AT-CDA1, CDA1, CYTIDINE DEAMINASE 1, DESZ	Encodes a cytidine deaminase that deaminates cytidine and deoxycytidine and is competitively inhibited by cytosine-containing compounds.
LOC_Os01g51230	21.1181	0.113178	IQ calmodulin-binding motif domain containing protein, expressed	AT2G26180	IQ-DOMAIN 6, IQD6	IQ-domain 6 (IQD6)			LOC_Os01g51570	3.63754	149.831	glycosyl hydrolases family 17, putative, expressed	AT3G57260	BETA-1,3-GLUCANASE 2, ATBG2, ATPR2, BETA-1,3-GLUCANASE 2, BG2, BGL2, PATHOGENESIS-RELATED PROTEIN 2, PR-2, PR2	beta 1,3-glucanase
LOC_Os01g51300	106.573	39.5245	WD domain, G-beta repeat domain containing protein, expressed	AT2G19520	ACG1, ATMSI4, FVE, MSI4, MULTICOPY SUPPRESSOR OF IRA1 4, NFC04, NFC4	Controls flowering.			LOC_Os01g51670	4.84275	59.8412	expressed protein
LOC_Os01g51390	60.2654	21.4347	mitochondrial-processing peptidase subunit, mitochondrialprecursor, putative, expressed	AT3G02090	MPPBETA	MPPBETA			LOC_Os01g51710	5.10547	10.8495	zinc knuckle domain containing protein, expressed	AT5G20220		zinc knuckle (CCHC-type) family protein
LOC_Os01g51450	0.342996	0	NAP domain containing protein, putative	AT2G19480	NAP1;2, NFA02, NFA2, NUCLEOSOME ASSEMBLY PROTEIN 1;2, NUCLEOSOME/CHROMATIN ASSEMBLY FACTOR GROUP A 02, NUCLEOSOME/CHROMATIN ASSEMBLY FACTOR GROUP A 2	This gene is predicted to encode a nucleosome assembly protein. Plant lines expressing an RNAi construct directed against this gene show a reduction in agrobacterium-mediated root transformation.			LOC_Os01g51840	2.58581	10.6152	IQ calmodulin-binding motif family protein, putative, expressed	AT1G74690	IQ-DOMAIN 31, IQD31	IQ-domain 31 (IQD31)
LOC_Os01g51490	0.221477	0	hypothetical protein						LOC_Os01g51860	12.062	25.0117	violaxanthin de-epoxidase, putative, expressed	AT2G21860		violaxanthin de-epoxidase-related
LOC_Os01g51610	25.4459	0.385564	B3 DNA binding domain containing protein, expressed	AT3G26790	FUS3, FUSCA 3	Transcriptional factor with high similarity to the B3 region of the VP1/ABI3-like proteins. Full length FUS3 protein binds to the highly conserved RY motif [DNA motif CATGCA(TG)], present in many seed-specific promoters, and the B3 domains of this transcription factor is necessary for the specific interaction with the RY element. Transcriptional activity of FUS3 requires the B3 DNA-binding domain…			LOC_Os01g51980	0	3.18871	alliin lyase precursor, putative, expressed	AT1G34060		Pyridoxal phosphate (PLP)-dependent transferases superfamily protein
LOC_Os01g51620	8.53155	0.0670332	KRR1 small subunit processome component, putative, expressed	AT5G08420		RNA-binding KH domain-containing protein			LOC_Os01g52010	0.708225	19.1815	alliin lyase precursor, putative, expressed	AT1G34060		Pyridoxal phosphate (PLP)-dependent transferases superfamily protein
LOC_Os01g51634	8.24476	3.56786	myosin-2 heavy chain, non muscle, putative, expressed	AT5G20490	ATXIK, MYOSIN XI K, MYOSIN XI-17, XI-17, XI-K, XIK	Encodes a member of the type XI myosin protein family involved in root hair growth, trichome development, and organelle trafficking. This gene appears to be expressed at low levels throughout the plant.			LOC_Os01g52030	0.863433	4.63949	zinc finger A20 and AN1 domain-containing stress-associated protein, putative, expressed	AT4G12040	ATSAP7, SAP7, STRESS-ASSOCIATED PROTEIN 7	A20/AN1-like zinc finger family protein
LOC_Os01g51770	27.9856	0.785035	outer mitochondrial membrane porin, putative, expressed	AT5G15090	ARABIDOPSIS THALIANA VOLTAGE DEPENDENT ANION CHANNEL 3, ATVDAC3, VDAC3, VOLTAGE DEPENDENT ANION CHANNEL 3	Encodes a voltage-dependent anion channel (VDAC: AT3G01280/VDAC1, AT5G67500/VDAC2, AT5G15090/VDAC3, AT5G57490/VDAC4, AT5G15090/VDAC5). VDACs are reported to be porin-type, beta-barrel diffusion pores. They are prominently localized in the outer mitochondrial membrane and are involved in metabolite exchange between the organelle and the cytosol.			LOC_Os01g52130	6.09467	16.0054	sulfate transporter, putative, expressed	AT5G19600	SULFATE TRANSPORTER 3;5, SULTR3;5	Encodes sulfate transporter Sultr3
LOC_Os01g51780	1.56016	0	auxin efflux carrier component, putative, expressed	AT5G15100	ATPIN8, PIN-FORMED 8, PIN8	Encodes an auxin transporter with a strong expression in a male gametophyte. Mutant studies reveal a role for auxin transport in regulating pollen development and function. It acts together with PIN5.			LOC_Os01g52160	0.336178	1.38372	heavy metal-associated domain containing protein, expressed	AT3G24450		Heavy metal transport/detoxification superfamily protein
LOC_Os01g51790	0.874662	0.264025	conserved hypothetical protein	AT5G40405		Tetratricopeptide repeat (TPR)-like superfamily protein			LOC_Os01g52170	1.89258	24.5853	expressed protein	AT3G24430	HCF101, HIGH-CHLOROPHYLL-FLUORESCENCE 101	Encodes chloroplast protein HCF101 (high chlorophyll fluorescence 101). Serves as a chloroplast scaffold protein that specifically assembles [4Fe-4S] clusters and transfers them to the chloroplast membrane and soluble target proteins.
LOC_Os01g51810	2.53259	0.0878701	pentatricopeptide, putative, expressed	AT1G08070	EMB3102, EMBRYO DEFECTIVE 3102, ORGANELLE TRANSCRIPT PROCESSING 82, OTP82	Encodes a chloroplast RNA editing factor.			LOC_Os01g52230	2.65611	8.85217	phosphoethanolamine/phosphocholine phosphatase, putative,expressed	AT1G73010	ATPPSPASE1, ATPS2, PHOSPHATE STARVATION-INDUCED GENE 2, PPSPASE1, PS2, PYROPHOSPHATE-SPECIFIC PHOSPHATASE1	Encodes PPsPase1, a pyrophosphate-specific phosphatase catalyzing the specific cleavage of pyrophosphate (Km 38.8 uM) with an alkaline catalytic pH optimum. Expression is upregulated in the shoot of cax1/cax3 mutant.
LOC_Os01g51850	3.49701	0.696646	expressed protein	AT1G71760		unknown protein			LOC_Os01g52240	6.83625	580.668	chlorophyll A-B binding protein, putative, expressed	AT2G34430	LHB1B1, LHCB1.4, LIGHT-HARVESTING CHLOROPHYLL-PROTEIN COMPLEX II SUBUNIT B1	Photosystem II type I chlorophyll a/b-binding protein
LOC_Os01g51890	23.4169	5.48421	endonuclease/exonuclease/phosphatase family domain containing protein, expressed	AT1G71710		DNAse I-like superfamily protein			LOC_Os01g52280	3.17122	8.72032	NB-ARC domain containing protein, expressed	AT3G14470		NB-ARC domain-containing disease resistance protein
LOC_Os01g51990	0.206436	0	AN1-like zinc finger domain containing protein	AT1G12440		A20/AN1-like zinc finger family protein			LOC_Os01g52290	2.72251	25.4902	expressed protein	AT3G14470		NB-ARC domain-containing disease resistance protein
LOC_Os01g52050	51.7413	20.3282	systemin receptor SR160 precursor, putative, expressed	AT4G39400	ATBRI1, BIN1, BR INSENSITIVE 1, BRASSINOSTEROID INSENSITIVE 1, BRI1, CABBAGE 2, CBB2, DWARF 2, DWF2	Encodes a plasma membrane localized leucine-rich repeat receptor kinase involved in brassinosteroid signal transduction. BRI1 ligand is brassinolide which binds at the extracellular domain. Binding results in phosphorylation of the kinase domain which activates the BRI1 protein leading to BR responses. Residue T-1049 and either S-1044 or T-1045 were essential for kinase function in vitro and norm…			LOC_Os01g52320	0	0.629114	NB-ARC domain containing protein, expressed	AT3G14470		NB-ARC domain-containing disease resistance protein
LOC_Os01g52110	866.409	396.398	RING finger and CHY zinc finger domain-containing protein1, putative, expressed	AT5G25560		CHY-type/CTCHY-type/RING-type Zinc finger protein			LOC_Os01g52330	0.632662	4.6767	NB-ARC domain containing protein, expressed	AT3G14470		NB-ARC domain-containing disease resistance protein
LOC_Os01g52120	4.91813	0.889528	expressed protein						LOC_Os01g52410	0	0.182866	myb-like DNA-binding domain containing protein, putative,expressed	AT2G36890	ATMYB38, BIT1, BLUE INSENSITIVE TRAIT 1, MYB DOMAIN PROTEIN 38, MYB38, RAX2, REGULATOR OF AXILLARY MERISTEMS 2	Putative homolog of the Blind gene in tomato. Together with RAX1 and RAX3 belong to the class R2R3 MYB genes
LOC_Os01g52140	9.0976	2.3019	expressed protein	AT1G80000		CASC3/Barentsz eIF4AIII binding			LOC_Os01g52480	0.117154	1.71753	senescence-associated protein, putative, expressed	AT4G15450		Senescence/dehydration-associated protein-related
LOC_Os01g52340	27.2409	1.51752	NB-ARC domain containing protein, expressed	AT3G14470		NB-ARC domain-containing disease resistance protein			LOC_Os01g52500	60.0562	321.828	NADP-dependent malic enzyme, putative, expressed	AT5G25880	ARABIDOPSIS THALIANA NADP-MALIC ENZYME 3, ATNADP-ME3, NADP-MALIC ENZYME 3, NADP-ME3	The malic enzyme (EC 1.1.1.40) encoded by the ATNADP-ME3 is presumably cytosolic and restricted in its expression by both developmental and cell-specific signals.
LOC_Os01g52350	1.8633	0.420359							LOC_Os01g52550	1.30301	8.92357	ABC transporter, ATP-binding protein, putative, expressed	AT3G28345	ABCB15, ATP-BINDING CASSETTE B15, MDR13, MULTI-DRUG RESISTANCE 13	Encodes an ATP-binding cassette (ABC) transporter. Expressed in the vascular tissue of primary stem.
LOC_Os01g52370	4.63192	1.90378	expressed protein						LOC_Os01g52570	0	1.73177	lachrymatory factor synthase, putative, expressed	AT4G32870		Polyketide cyclase/dehydrase and lipid transport superfamily protein
LOC_Os01g52390	173.376	39.274	plasminogen activator inhibitor 1 RNA-binding protein, putative, expressed	AT4G16830		Hyaluronan / mRNA binding family			LOC_Os01g52690	0.0755495	0.265549	retrotransposon protein, putative, unclassified, expressed	AT2G42840	PDF1, PROTODERMAL FACTOR 1	Encodes a putative extracellular proline-rich protein is exclusively expressed in the L1 layer of vegetative, inflorescence and floral meristems and the protoderm of organ primordia.
LOC_Os01g52450	7.33896	3.43624	hexokinase, putative, expressed	AT4G29130	ARABIDOPSIS THALIANA HEXOKINASE 1, ATHXK1, GIN2, GLUCOSE INSENSITIVE 2, HEXOKINASE 1, HXK1	Encodes a hexokinase (HXK1) in the plant glucose-signaling network. Functions as a glucose sensor to interrelate nutrient, light, and hormone signaling networks for controlling growth and development in response to the changing environment.			LOC_Os01g52730	0.506455	3.17026	DUF584 domain containing protein, putative, expressed	AT2G34340		Protein of unknown function, DUF584
LOC_Os01g52470	23.0215	0.764769	elongation factor, putative, expressed	AT1G56070	LOS1, LOW EXPRESSION OF OSMOTICALLY RESPONSIVE GENES 1	encodes a translation elongation factor 2-like protein that is involved in cold-induced translation. Mutations in this gene specifically blocks low temperature-induced transcription of cold-responsive genes but induces the expression of CBF genes and mutants carrying the recessive mutations fail to acclimate to cold and is freezing sensitive.			LOC_Os01g52740	0.464823	10.1713	expressed protein	AT2G34340		Protein of unknown function, DUF584
LOC_Os01g52490	152.876	44.5982	40S ribosomal protein S24, putative, expressed	AT5G28060		Ribosomal protein S24e family protein			LOC_Os01g52750	0.167743	11.5067	OsSub3 - Putative Subtilisin homologue, expressed	AT5G45650		subtilase family protein
LOC_Os01g52514	0.588969	0	B3 DNA binding domain containing protein, expressed	AT3G18990	REDUCED VERNALIZATION RESPONSE 1, REM39, REPRODUCTIVE MERISTEM 39, VRN1	Required for vernalization. Essential for the complete repression of FLC in vernalized plants. Required for the methylation of histone H3			LOC_Os01g52760	2.98049	7.12753	expressed protein	AT5G45660		unknown protein
LOC_Os01g52610	5.82708	1.49903	membrane associated DUF588 domain containing protein, putative, expressed	AT1G79780		Uncharacterised protein family (UPF0497)			LOC_Os01g52770	0.0547114	3.31484	GDSL-like lipase/acylhydrolase, putative, expressed	AT5G45670		GDSL-like Lipase/Acylhydrolase superfamily protein
LOC_Os01g52660	0.370636	0	POEI51 - Pollen Ole e I allergen and extensin family protein precursor, expressed	AT1G28290	AGP31, ARABINOGALACTAN PROTEIN 31	Encodes an atypical arabinogalactan protein that is localized to the plasma membrange. AGP31 is highly expressed in flowers and vascular tissue and is repressed by jasmonic acid. AGP31 may play a role in vascular tissue function during defense and development.			LOC_Os01g52790	10.922	57.717	cytochrome P450 72A1, putative, expressed	AT3G14680	CYTOCHROME P450, FAMILY 72, SUBFAMILY A, POLYPEPTIDE 14, CYP72A14	putative cytochrome P450
LOC_Os01g52670	0.27697	0	expressed protein						LOC_Os01g52980	1.14231	4.19074	OsFBX23 - F-box domain containing protein, expressed	AT5G54820		F-box/RNI-like superfamily protein
LOC_Os01g52700	0.786657	0	hypothetical protein						LOC_Os01g53020	0.605163	12.2037	heat shock protein DnaJ, putative, expressed	AT2G42750	DJC77, DNA J PROTEIN C77	DNAJ heat shock N-terminal domain-containing protein
LOC_Os01g52720	12.5666	3.90834	Complex I intermediate-associated protein 30 domain containing protein, putative, expressed	AT1G17350		NADH:ubiquinone oxidoreductase intermediate-associated protein 30			LOC_Os01g53079	16.8126	109.988	ubiquitin domain-containing protein 1, putative, expressed	AT1G53400		Ubiquitin domain-containing protein
LOC_Os01g52780	7.06898	0.78859	HVA22, putative, expressed	AT2G42820	HVA22-LIKE PROTEIN F, HVA22F	HVA22-like protein F (HVA22F)			LOC_Os01g53090	0.28357	0.870323	pathogen-related protein, putative, expressed	AT1G78780		pathogenesis-related family protein
LOC_Os01g52810	41.3612	20.1842	expressed protein	AT3G63340		Protein phosphatase 2C family protein			LOC_Os01g53100	0	1.33923	ubiquitin family protein, putative, expressed	AT5G37640	UBIQUITIN 9, UBQ9	polyubiquitin gene with 4 ubiquitin repeats. The first ubiquitin repeat has 16 amino acid replacements.
LOC_Os01g52830	9.03238	0	DUF1264 domain containing protein, putative, expressed	AT5G45690		Protein of unknown function (DUF1264)			LOC_Os01g53140	7.11745	20.5729	expressed protein	AT2G31490		unknown protein
LOC_Os01g52880	0.187554	0	leucine-rich repeat family protein, putative, expressed	AT2G42800	ATRLP29, RECEPTOR LIKE PROTEIN 29, RLP29	receptor like protein 29 (RLP29)			LOC_Os01g53150	15.6573	46.5416	GTPase of unknown function domain containing protein, putative, expressed	AT5G11480		P-loop containing nucleoside triphosphate hydrolases superfamily protein
LOC_Os01g52890	16.2837	6.8076	expressed protein						LOC_Os01g53210	1.72615	5.65987	metal transporter Nramp3, putative	AT2G23150	ATNRAMP3, NATURAL RESISTANCE-ASSOCIATED MACROPHAGE PROTEIN 3, NRAMP3	Encodes a member of the Nramp2 metal transporter family
LOC_Os01g52900	14.3421	0.130778	expressed protein	AT1G08490	ATCPNIFS, ATNFS2, ATSUFS, CHLOROPLASTIC NIFS-LIKE CYSTEINE DESULFURASE, CPNIFS, SUFS	Chloroplastic NifS-like protein that can catalyze the conversion of cysteine into alanine and elemental sulfur (S(0)) and of selenocysteine into alanine and elemental Se (Se(0)). Overexpression enhances selenium tolerance and accumulation.			LOC_Os01g53240	0.211723	27.1364	BURP domain containing protein, expressed	AT5G25610	ATRD22, RD22, RESPONSIVE TO DESSICATION 22	responsive to dehydration 22 (RD22) mediated by ABA
LOC_Os01g52970	1.11461	0	OsFBX22 - F-box domain containing protein, expressed	AT3G59200		F-box/RNI-like superfamily protein			LOC_Os01g53260	0.769824	43.2757	OsWRKY23 - Superfamily of TFs having WRKY and zinc fingerdomains, expressed	AT5G41570	ARABIDOPSIS THALIANA WRKY DNA-BINDING PROTEIN 24, ATWRKY24, WRKY DNA-BINDING PROTEIN 24, WRKY24	member of WRKY Transcription Factor
LOC_Os01g53000	54.9136	23.927	trehalose synthase, putative, expressed	AT1G06410	ATTPS7, ATTPSA, TPS7, TREHALOSE -6-PHOSPHATASE SYNTHASE S7, TREHALOSE-PHOSPHATASE/SYNTHASE 7	Encodes an enzyme putatively involved in trehalose biosynthesis. Though the protein has both trehalose-6-phosphate synthase (TPS)-like and trehalose-6-phosphate phosphatase (TPP)-like domains, neither activity has been detected in enzymatic assays nor has the protein been able to complement yeast TPS or TPP mutants.			LOC_Os01g53350	12.8331	26.5446	anthocyanidin 5,3-O-glucosyltransferase, putative, expressed	AT3G16520	UDP-GLUCOSYL TRANSFERASE 88A1, UGT88A1	UDP-glucosyl transferase 88A1 (UGT88A1)
LOC_Os01g53010	3.19355	0	expressed protein						LOC_Os01g53370	0	0.79255	anthocyanidin 5,3-O-glucosyltransferase, putative, expressed	AT3G16520	UDP-GLUCOSYL TRANSFERASE 88A1, UGT88A1	UDP-glucosyl transferase 88A1 (UGT88A1)
LOC_Os01g53030	1.49638	0.282206	expressed protein						LOC_Os01g53390	0.0948751	8.17193	glucosyltransferase, putative, expressed	AT3G16520	UDP-GLUCOSYL TRANSFERASE 88A1, UGT88A1	UDP-glucosyl transferase 88A1 (UGT88A1)
LOC_Os01g53160	2.48588	0.210167	DUF623 domain containing protein, expressed	AT5G19650	ATOFP8, OFP8, OVATE FAMILY PROTEIN 8	ovate family protein 8 (OFP8)			LOC_Os01g53570	0	0.36061	aluminum-activated malate transporter, putative, expressed	AT3G18440	ALMT9, ALUMINUM-ACTIVATED MALATE TRANSPORTER 9, ATALMT9	Belongs to the aluminum-activated malate transporter family. Encodes a vacuolar malate channel. Expressed in all parts of plants. Almost exclusively expressed in mesophyll cells of leaves.
LOC_Os01g53170	0.461124	0	retrotransposon protein, putative, unclassified	AT4G23160	CRK8, CYSTEINE-RICH RLK (RECEPTOR-LIKE PROTEIN KINASE) 8	Encodes a cysteine-rich receptor-like protein kinase.			LOC_Os01g53670	7.37356	19.5641	ENTH domain containing protein, expressed	AT5G11710		EPSIN1 plays an important role in the vacuolar trafficking of soluble proteins at the trans-Golgi network via its interaction with gamma-ADR, VTI11, VSR1, and clathrin. Associated with actin filaments and with the Golgi complex. Expressed in most tissues.
LOC_Os01g53180	0.734717	0	retrotransposon protein, putative, Ty1-copia subclass						LOC_Os01g53710	10.6845	27.8542	dual specificity protein phosphatase, putative, expressed	AT2G35680		Phosphotyrosine protein phosphatases superfamily protein
LOC_Os01g53200	5.59022	0.0915122	flavin monooxygenase, putative, expressed	AT5G25620	ATYUC6, YUC6, YUCCA6	YUCCA6 (YUC6)			LOC_Os01g53800	7.48527	20.4253	glutamate carboxypeptidase 2, putative, expressed	AT5G19740		Peptidase M28 family protein
LOC_Os01g53220	3.18092	0.263116	HSF-type DNA-binding domain containing protein, expressed	AT3G24520	AT-HSFC1, HEAT SHOCK TRANSCRIPTION FACTOR C1, HSFC1	member of Heat Stress Transcription Factor (Hsf) family			LOC_Os01g53810	12.6864	40.3311	peptidase, putative, expressed	AT5G19740		Peptidase M28 family protein
LOC_Os01g53330	6.28036	0.76615	anthocyanidin 5,3-O-glucosyltransferase, putative, expressed	AT3G16520	UDP-GLUCOSYL TRANSFERASE 88A1, UGT88A1	UDP-glucosyl transferase 88A1 (UGT88A1)			LOC_Os01g53920	2.00132	17.7827	receptor-like protein kinase 5 precursor, putative, expressed	AT5G65700	BAM1, BARELY ANY MERISTEM 1	Encodes a CLAVATA1-related receptor kinase-like protein required for both shoot and flower meristem function. Very similar to BAM2,with more than 85% a.a. identity. It has a broad expression pattern and is involved in vascular strand development in the leaf, control of leaf shape, size and symmetry, male gametophyte development and ovule specification and function. Anthers of double mutants (bam1…
LOC_Os01g53430	34.4845	0	anthocyanidin 5,3-O-glucosyltransferase, putative, expressed	AT3G16520	UDP-GLUCOSYL TRANSFERASE 88A1, UGT88A1	UDP-glucosyl transferase 88A1 (UGT88A1)			LOC_Os01g53930	5.0949	15.4391	hexokinase, putative, expressed	AT4G29130	ARABIDOPSIS THALIANA HEXOKINASE 1, ATHXK1, GIN2, GLUCOSE INSENSITIVE 2, HEXOKINASE 1, HXK1	Encodes a hexokinase (HXK1) in the plant glucose-signaling network. Functions as a glucose sensor to interrelate nutrient, light, and hormone signaling networks for controlling growth and development in response to the changing environment.
LOC_Os01g53450	10.3654	2.4847	aminotransferase, classes I and II, domain containing protein, expressed	AT5G04620	ATBIOF, BIO4, BIOF, BIOTIN 4, BIOTIN F	The cDNA encoding 7-keto-8-aminopelargonic acid (KAPA) synthase, the first committed enzyme of the biotin synthesis pathway has been cloned and its molecular function confirmed (functional complementation of an E. coli mutant). The subcellular localization of the enzyme (cytosol) proves that the biotin biosynthesis in plants takes place in different compartments which differs from the biosyntheti…			LOC_Os01g54170	0	4.17649	expressed protein	AT2G25780		Protein of unknown function (DUF1677)
LOC_Os01g53470	0.392574	0.100526	harpin-induced protein 1 domain containing protein, expressed	AT2G46150		Late embryogenesis abundant (LEA) hydroxyproline-rich glycoprotein family			LOC_Os01g54350	2.69757	9.33704	protein kinase domain containing protein, expressed	AT5G58950		Protein kinase superfamily protein
LOC_Os01g53560	5.26241	1.25322	phosphoesterase, putative, expressed	AT3G14890		phosphoesterase			LOC_Os01g54400	18.0636	65.5017	VQ domain containing protein, putative, expressed	AT1G28280		VQ motif-containing protein
LOC_Os01g53610	13.1205	6.27518	selenium-binding protein, related, putative, expressed	AT2G25580	MEF8, MITOCHONDRIAL EDITING FACTOR 8	Tetratricopeptide repeat (TPR)-like superfamily protein			LOC_Os01g54450	0.445493	2.3795	DUF584 domain containing protein, putative, expressed	AT1G29640		Protein of unknown function, DUF584
LOC_Os01g53630	8.48639	2.37457	ulp1 protease family protein, putative, expressed	AT1G60220	OTS1, OVERLY TOLERANT TO SALT 1, UB-LIKE PROTEASE 1D, ULP1D	Encodes a deSUMOylating enzyme. In vitro it has both peptidase activity and isopeptidase activity: it can cleave C-terminal residues from SUMO to activate it for attachment to a target protein and it can also act on the isopeptide bond between SUMO and another protein. sGFP:OTS1 protein accumulates in the nucleus. Double mutant analysis with ULP1C/OTS2 indicates that these genes are involved in s…			LOC_Os01g54540	13.2332	75.4459	ribosomal protein L13, putative, expressed	AT1G78630	EMB1473, EMBRYO DEFECTIVE 1473	embryo defective 1473 (emb1473)
LOC_Os01g53640	10.0662	0.989522	retrotransposon protein, putative, unclassified, expressed	AT1G68690	ATPERK9, PERK9, PROLINE-RICH EXTENSIN-LIKE RECEPTOR KINASE 9	Encodes a member of the proline-rich extensin-like receptor kinase (PERK) family. This family consists of 15 predicted receptor kinases (PMID: 15653807).			LOC_Os01g54550	7.05237	19.0245	HSF-type DNA-binding domain containing protein, expressed	AT5G45710	AT-HSFA4C, HEAT SHOCK TRANSCRIPTION FACTOR A4C, HSFA4C, RHA1, ROOT HANDEDNESS 1	member of Heat Stress Transcription Factor (Hsf) family
LOC_Os01g53680	24.8288	11.4308	6-phosphofructokinase, putative, expressed	AT4G26270	PFK3, PHOSPHOFRUCTOKINASE 3	phosphofructokinase 3 (PFK3)			LOC_Os01g54580	7.01534	14.9295	transporter family protein, putative, expressed	AT1G06470		Nucleotide/sugar transporter family protein
LOC_Os01g53700	73.4831	30.463	mitochondrial-processing peptidase subunit, mitochondrialprecursor, putative, expressed	AT1G51980		Insulinase (Peptidase family M16) protein			LOC_Os01g54590	1.71098	5.93305	ras-related protein, putative, expressed	AT1G16920	ATRABA1B, BEX5, BFA-VISUALIZED EXOCYTIC TRAFFICKING DEFECTIVE 5, RAB GTPASE HOMOLOG A1B, RAB11, RABA1B	small GTP-binding protein (Rab11)similar to YPT3/RAB11 proteins in yeast and mammals, respectively. YPT3/RAB11 is involved in intracellular protein trafficking.
LOC_Os01g53730	2.49384	0.478406	expressed protein	AT5G56550	ATOXS3, OXIDATIVE STRESS 3, OXS3	Encodes OXIDATIVE STRESS 3 (OXS3)&#65292			LOC_Os01g54620	1.96563	21.0409	CESA4 - cellulose synthase, expressed	AT4G18780	ATCESA8, CELLULOSE SYNTHASE 8, CESA8, IRREGULAR XYLEM 1, IRX1, LEAF WILTING 2, LEW2	Encodes a member of the cellulose synthase family involved in secondary cell wall biosynthesis. Mutants have abnormal xylem formation, reduced cellulose content, and enhanced drought and osmotic stress tolerance. Mediates resistance towards bacterial pathogens via ABA. Confers resistance towards bacterial and fungal pathogens, independent of salicylic acid, ethylene and jasmonate signaling.
LOC_Os01g53750	101.049	1.63492	glucan endo-1,3-beta-glucosidase precursor, putative, expressed	AT5G56590		O-Glycosyl hydrolases family 17 protein			LOC_Os01g54740	0.584575	1.21682	transposon protein, putative, unclassified, expressed
LOC_Os01g53779	1.97954	0.362295	expressed protein						LOC_Os01g54850	4.38542	21.8659	OsFBX24 - F-box domain containing protein, expressed	AT5G38590		F-box/RNI-like/FBD-like domains-containing protein
LOC_Os01g53840	15.5711	0.419568	protein kinase family protein, putative, expressed	AT1G51940	LYK3, LYSM-CONTAINING RECEPTOR-LIKE KINASE 3	Encodes a LysM-containing receptor-like kinase. Induction of chitin-responsive genes by chitin treatment is not blocked in the mutant.			LOC_Os01g54860	12.6391	53.0237	enoyl-CoA hydratase/isomerase family protein, putative, expressed	AT1G06550		ATP-dependent caseinolytic (Clp) protease/crotonase family protein
LOC_Os01g53990	1.4476	0.407138	pectinesterase, putative, expressed	AT5G19730		Pectin lyase-like superfamily protein			LOC_Os01g55050	24.9582	98.5226	protein of unknown function DUF1421 domain containing protein, expressed	AT4G28300		Encodes a protein with 13.6% proline amino acids that is predicted to localize to the cell wall.
LOC_Os01g54030	25.3108	0.253269	NADP-dependent malic enzyme, putative, expressed	AT2G19900	ARABIDOPSIS THALIANA NADP-MALIC ENZYME 1, ATNADP-ME1, NADP-MALIC ENZYME 1, NADP-ME1	The malic enzyme (EC 1.1.1.40) encoded by AtNADP-ME1 is expressed in response to developmental and cell-specific signals. The enzyme is active in vitro and appears to function as a homohexamer or homooctamer. It is believed to be a cytosolic protein.			LOC_Os01g55100	0.0450134	6.20765	slTCP3, putative, expressed	AT3G15030	MATERNAL EFFECT EMBRYO ARREST 35, MEE35, TCP FAMILY TRANSCRIPTION FACTOR 4, TCP4	Arabidopsis thaliana TCP family transcription factor. Regulated by miR319. Involved in heterchronic regulation of leaf differentiation.
LOC_Os01g54040	6.91742	3.17902	ATP-dependent protease La, putative, expressed	AT2G25740		ATP-dependent protease La (LON) domain protein			LOC_Os01g55150	0.347415	1.32948	bZIP transcription factor domain containing protein, expressed	AT3G58120	ATBZIP61, BZIP61	Encodes a member of the BZIP family of transcription factors. Forms heterodimers with the related protein AtbZIP34. Binds to G-boxes in vitro and is localized to the nucleus in onion epidermal cells.
LOC_Os01g54080	15.9072	3.76701	kinesin motor protein-related, putative, expressed	AT1G63640		P-loop nucleoside triphosphate hydrolases superfamily protein with CH (Calponin Homology) domain			LOC_Os01g55370	0.10865	1.04215	expressed protein	AT1G29195		unknown protein
LOC_Os01g54090	0.500109	0.0725392	expressed protein	AT1G79760	DOWNSTREAM TARGET OF AGL15-4, DTA4	Identified as target of the AGL15 binding motif CArG.			LOC_Os01g55570	4.28679	85.0278	expressed protein	AT1G52220	CURT1C, CURVATURE THYLAKOID 1C	FUNCTIONS IN: molecular_function unknown
LOC_Os01g54119	16.6972	7.12055	retrotransposon protein, putative, unclassified, expressed	AT2G19950	GC1, GOLGIN CANDIDATE 1	This gene is predicted to encode a protein that functions as a Golgi apparatus structural component known as a golgin in mammals and yeast. A fluorescently-tagged version of GC1 co-localizes with Golgi markers, and this localization appears to be replicated using the C-terminal (558-715 aa) portion of the protein.			LOC_Os01g55610	0	0.21785	peptide transporter PTR2, putative, expressed	AT1G52190	ATNPF1.2, NITRATE TRANSPORTER 1.11, NPF1.2, NRT1.11, NRT1/ PTR FAMILY 1.2	Encodes a low affinity nitrate transporter that is expressed in the plasma membrane and found in the phloem of the major veins of leaves. It is responsible for nitrate redistribution to young leaves.
LOC_Os01g54240	35.1851	10.5879	nucleoporin, putative, expressed	AT4G32910		CONTAINS InterPro DOMAIN/s: Nuclear pore complex protein, Nucleoporin Nup85-like (InterPro:IPR011502)			LOC_Os01g55660	0.255182	1.72062	retrotransposon protein, putative, Ty1-copia subclass	AT4G23160	CRK8, CYSTEINE-RICH RLK (RECEPTOR-LIKE PROTEIN KINASE) 8	Encodes a cysteine-rich receptor-like protein kinase.
LOC_Os01g54270	0.641884	0.0379184	transposon protein, putative, unclassified	AT4G32810	ATCCD8, CAROTENOID CLEAVAGE DIOXYGENASE 8, CCD8, MAX4, MORE AXILLARY BRANCHING 4	Encodes a protein with similarity to carotenoid cleaving deoxygenases, the enzymes that cleave beta-carotene. Involved in the production of a graft transmissable signal to suppress axillary branching. Protein is localized to chloroplast stroma and expressed primarily in root tip. Mutants in the gene exhibit increased shoot branching, and light-dependent defects in hook opening and hypocotyl/root …			LOC_Os01g55670	2.73016	16.3014	expressed protein	AT5G55570		unknown protein
LOC_Os01g54420	7.80004	0.516973	dynamin family protein, putative, expressed	AT1G53140	DRP5A, DYNAMIN RELATED PROTEIN 5A	Encodes DRP5A, a dynamin protein involved in cytokinesis in Arabidopsis.			LOC_Os01g55750	0.0570082	3.736	TCP family transcription factor, putative, expressed	AT5G60970	TCP5, TEOSINTE BRANCHED 1, CYCLOIDEA AND PCF TRANSCRIPTION FACTOR 5	TCP gene involved in heterochronic control of leaf differentiation.
LOC_Os01g54470	2.29413	1.0559	GDSL-like lipase/acylhydrolase, putative, expressed	AT1G29660		GDSL-like Lipase/Acylhydrolase superfamily protein			LOC_Os01g55770	37.9196	85.354	expressed protein	AT5G08060		unknown protein
LOC_Os01g54520	0.608508	0	DUF1264 domain containing protein, putative, expressed	AT5G45690		Protein of unknown function (DUF1264)			LOC_Os01g55799	5.47562	17.3353	exo70 exocyst complex subunit domain containing protein, expressed	AT3G29400	ATEXO70E1, EXO70E1, EXOCYST SUBUNIT EXO70 FAMILY PROTEIN E1	A member of EXO70 gene family, putative exocyst subunits, conserved in land plants. Arabidopsis thaliana contains 23 putative EXO70 genes, which can be classified into eight clusters on the phylogenetic tree.
LOC_Os01g54570	5.96084	0	DUF623 domain containing protein	AT2G30400	ARABIDOPSIS THALIANA OVATE FAMILY PROTEIN 2, ATOFP2, OFP2, OVATE FAMILY PROTEIN 2	ovate family protein 2 (OFP2)			LOC_Os01g55870	11.463	105.224	chorismate mutase, chloroplast precursor, putative, expressed	AT1G69370	CHORISMATE MUTASE 3, CM-3, CM3	Encodes chorismate mutase 3 (CM3).
LOC_Os01g54670	51.1556	18.5548	coiled-coil domain-containing protein 25, putative, expressed	AT5G11500		unknown protein			LOC_Os01g55880	1.31511	5.19983	hemimethylated DNA binding domain containing protein	AT2G03390		uvrB/uvrC motif-containing protein
LOC_Os01g54700	6.12522	1.49285	retrotransposon protein, putative, unclassified, expressed	AT3G24550	ATPERK1, PERK1, PROLINE-RICH EXTENSIN-LIKE RECEPTOR KINASE 1	Encodes a member of the proline-rich extensin-like receptor kinase (PERK) family. This family consists of 15 predicted receptor kinases (PMID: 15653807).			LOC_Os01g55950	5.13151	72.1439	acetamidase, putative, expressed	AT4G37560		Acetamidase/Formamidase family protein
LOC_Os01g54730	15.3611	6.77553	expressed protein						LOC_Os01g56070	7.41576	17.2287	RING finger protein, putative, expressed	AT1G19310		RING/U-box superfamily protein
LOC_Os01g54810	11.7207	5.2348	lipase, putative, expressed	AT5G50890		alpha/beta-Hydrolases superfamily protein			LOC_Os01g56150	3.79075	20.3827	OsProCP1 - Putative Lysosomal Pro-x Carboxypeptidase homologue, expressed	AT5G65760		Serine carboxypeptidase S28 family protein
LOC_Os01g54870	296.17	137.601	60S ribosomal protein L18a, putative, expressed	AT2G34480		Ribosomal protein L18ae/LX family protein			LOC_Os01g56220	0.382276	1.71331	expressed protein
LOC_Os01g54890	3.706	0.805801	ethylene-responsive transcription factor 2, putative, expressed	AT5G47220	ATERF-2, ATERF2, ERF2, ETHYLENE RESPONSE FACTOR- 2, ETHYLENE RESPONSIVE ELEMENT BINDING FACTOR 2	Encodes a member of the ERF (ethylene response factor) subfamily B-3 of ERF/AP2 transcription factor family (ATERF-2). The protein contains one AP2 domain. Functions as activator of GCC box鈥揹ependent transcription. Positive regulator of JA-responsive defense genes and resistance to F. oxysporum and enhances JA inhibition of root elongation.			LOC_Os01g56230	6.72084	49.8378	transmembrane protein 56, putative, expressed	AT4G19645		TRAM, LAG1 and CLN8 (TLC) lipid-sensing domain containing protein
LOC_Os01g54910	55.5516	21.3926	GTP-binding protein typA/bipA, putative, expressed	AT2G31060	EMB2785, EMBRYO DEFECTIVE 2785	elongation factor family protein			LOC_Os01g56240	0.273949	0.893842	OsSAUR2 - Auxin-responsive SAUR gene family member, expressed	AT1G16510	SAUR41, SMALL AUXIN UPREGULATED 41	Encodes a clade III SAUR gene with a distinctive expression pattern in root meristems. It is normally expressed in the quiescent center and cortex/endodermis initials and upon auxin stimulation, the expression is found in the endodermal layer. Overexpression studies suggest roles in cell expansion and auxin transport.
LOC_Os01g54940	44.1439	20.8497	dehydrogenase, putative, expressed	AT3G15090		GroES-like zinc-binding alcohol dehydrogenase family protein			LOC_Os01g56260	0.299524	1.21188	hypothetical protein	AT1G40087		Plant transposase (Ptta/En/Spm family)
LOC_Os01g54990	57.5617	5.38818	auxin response factor, putative, expressed	AT2G33860	ARF3, AUXIN RESPONSE TRANSCRIPTION FACTOR 3, ETT, ETTIN	ettin (ett) mutations have pleiotropic effects on Arabidopsis flower development, causing increases in perianth organ number, decreases in stamen number and anther formation, and apical-basal patterning defects in the gynoecium. The ETTIN gene encodes a protein with homology to DNA binding proteins which bind to auxin response elements. ETT transcript is expressed throughout stage 1 floral merist…			LOC_Os01g56270	4.69922	12.4761	transposon protein, putative, CACTA, En/Spm sub-class, expressed
LOC_Os01g55000	15.5533	7.16586	expressed protein						LOC_Os01g56360	1.34183	36.2507	wax synthase, putative, expressed	AT3G49190		O-acyltransferase (WSD1-like) family protein
LOC_Os01g55020	16.7996	2.70025	expressed protein						LOC_Os01g56390	10.4273	29.147	OsFBX26 - F-box domain containing protein, expressed	AT5G46170		F-box family protein
LOC_Os01g55030	55.5453	12.0067	DNA-binding protein-related, putative, expressed	AT2G33845		Nucleic acid-binding, OB-fold-like protein			LOC_Os01g56400	3.20158	12.119	ABC transporter, ATP-binding protein, putative, expressed	AT4G33460	ABCI10, ATNAP13, ATP-BINDING CASSETTE I10, EMB2751, EMBRYO DEFECTIVE 2751	member of NAP subfamily
LOC_Os01g55040	24.0865	8.51615	1,3-beta-glucan synthase component, putative, expressed	AT4G03550	ATGSL05, ATGSL5, EED3, ENHANCER OF EDR1 3, GLUCAN SYNTHASE-LIKE 5, GSL05, GSL5, PMR4, POWDERY MILDEW RESISTANT 4	Encodes a callose synthase that is required for wound and papillary callose formation in response to fungal pathogens Erysiphe and Blumeria. Mutants are resistant to P. parasitica and exhibit an exaggerated PR1 response.Contributes to PAMP-induced basal defense.			LOC_Os01g56530	0.11387	0.586217	DUF260 domain containing protein, putative, expressed	AT3G03760	LBD20, LOB DOMAIN-CONTAINING PROTEIN 20	LOB domain-containing protein 20 (LBD20)
LOC_Os01g55070	1.93499	0.105905	pentatricopeptide, putative, expressed	AT3G58590		Pentatricopeptide repeat (PPR) superfamily protein			LOC_Os01g56550	23.5865	58.9165	transcription initiation factor IIF beta subunit, putative, expressed	AT1G75510		Transcription initiation factor IIF, beta subunit
LOC_Os01g55120	0.950966	0	conserved hypothetical protein	AT3G58110		unknown protein			LOC_Os01g56670	11.5211	68.575	glycosyl hydrolase family 47 domain contain protein, expressed	AT5G43710		Glycosyl hydrolase family 47 protein
LOC_Os01g55140	1.02468	0	hypothetical protein						LOC_Os01g56680	0.284619	7.65605	photosystem II reaction center W protein, chloroplast precursor, putative, expressed
LOC_Os01g55170	81.4222	34.2313	la domain containing protein, expressed	AT5G46250	ATLARP6A, LA RELATED PROTEIN 6A, LARP6A	RNA-binding protein			LOC_Os01g56730	1.04902	2.67655	expressed protein
LOC_Os01g55190	92.02	6.07731	expressed protein	AT1G29980		INVOLVED IN: biological_process unknown			LOC_Os01g56740	0.0574625	0.638851	OsFBDUF7 - F-box and DUF domain containing protein, expressed
LOC_Os01g55220	16.8657	0	hypothetical protein						LOC_Os01g56780	28.8579	118.776	plus-3 domain containing protein, expressed	AT5G43630	TZP	Encodes a zinc knuckle protein that negatively regulates morning specific growth. The role of TZP in hypocotyl elongation was established through a QTL analysis of BayXSha RIL populations. The Bay-0 allele contains a deletion causing a frameshift mutation. TZP is under circadian control and acts to regulate morning-specific hypocotyl growth.
LOC_Os01g55240	20.9724	0.592504	gibberellin 2-beta-dioxygenase, putative, expressed	AT1G30040	ATGA2OX2, GA2OX2, GIBBERELLIN 2-OXIDASE, GIBBERELLIN 2-OXIDASE 2	Encodes a gibberellin 2-oxidase that acts on C-19 gibberellins. AtGA2OX2 expression is responsive to cytokinin and KNOX activities.			LOC_Os01g56790	14.0145	36.5308	expressed protein	AT1G08800	MYOB1, MYOSIN BINDING PROTEIN 1	Protein of unknown function, DUF593
LOC_Os01g55260	8.87401	1.42017	AAA-type ATPase family protein, putative, expressed	AT2G34560	ATCCP1, CCP1, CONSERVED IN CILIATED SPECIES AND IN THE LAND PLANTS 1	P-loop containing nucleoside triphosphate hydrolases superfamily protein			LOC_Os01g56810	0.91002	5.00351	cytokinin dehydrogenase precursor, putative, expressed	AT1G75450	ARABIDOPSIS THALIANA CYTOKININ OXIDASE 5, ATCKX5, ATCKX6, CKX5, CYTOKININ OXIDASE 5, CYTOKININ OXIDASE 6	This gene used to be called AtCKX6. It encodes a protein whose sequence is similar to cytokinin oxidase/dehydrogenase, which catalyzes the degradation of cytokinins.
LOC_Os01g55280	30.0172	2.02247	expressed protein	AT1G78430	RIP4, ROP INTERACTIVE PARTNER 4	Encodes RIP4 (ROP interactive partner 4), a putative Rho protein effector, interacting specifically with the active form of ROPs (Rho proteins of plants).			LOC_Os01g56820	16.7522	34.3268	AGAP000951-PA, putative, expressed	AT1G06060		LisH and RanBPM domains containing protein
LOC_Os01g55310	9.88184	1.44725	haloacid dehalogenase-like hydrolase domain-containing protein 1A, putative, expressed	AT4G21470	ATFMN/FHY, FMN/FHY, RIBOFLAVIN KINASE/FMN HYDROLASE	Bifunctional enzyme that catalyzes hydrolysis of FMN to riboflavin, and phosphorylation of riboflavin to FMN.			LOC_Os01g56900	11.5059	26.6108	expressed protein
LOC_Os01g55350	7.42805	0.292879	phosphoenolpyruvate carboxylase, putative, expressed	AT3G14940	ATPPC3, PHOSPHOENOLPYRUVATE CARBOXYLASE 3, PPC3	Encodes a cytosolic phosphoenolpyruvate carboxylase (PEPC) that has activity when expressed in E.coli. Its mRNA is most abundantly expressed in roots and siliques. PPC3 belongs to the plant-type PEPC family. It can form an enzymatically active complex with a castor bean ortholog of PPC4, which encodes a bacterial-type PEPC.			LOC_Os01g56930	12.5125	31.654	eukaryotic aspartyl protease domain containing protein, expressed	AT5G22850		Eukaryotic aspartyl protease family protein
LOC_Os01g55410	24.2119	10.3102	expressed protein	AT1G29240		Protein of unknown function (DUF688)			LOC_Os01g57050	0.115574	0.714436	expressed protein
LOC_Os01g55420	3.41987	0.643539	expressed protein	AT1G78810		unknown protein			LOC_Os01g57066	10.8909	42.8871	transmembrane protein 49, putative, expressed	AT4G14950	KILLING ME SLOWLY 1, KMS1	KMS1 encode a endoplasmic reticulum protein involved in the early secretory pathway.
LOC_Os01g55450	9.07442	1.56	CAMK_KIN1/SNF1/Nim1_like.11 - CAMK includes calcium/calmodulin depedent protein kinases, expressed	AT4G18700	ATWL4, CBL-INTERACTING PROTEIN KINASE 12, CIPK12, PKS8, PROTEIN KINASE 8, SNF1-RELATED PROTEIN KINASE 3.9, SNRK3.9, WL4, WPL4-LIKE 4	Encodes CBL-interacting protein kinase 12 (CIPK12).			LOC_Os01g57073	17.7405	49.3744	insulin-degrading enzyme, putative, expressed	AT2G41790		Insulinase (Peptidase family M16) family protein
LOC_Os01g55500	4.68415	1.70386	nucleobase-ascorbate transporter, putative, expressed	AT2G34190		Xanthine/uracil permease family protein			LOC_Os01g57082	2.77246	14.0803	insulin-degrading enzyme, putative	AT2G41790		Insulinase (Peptidase family M16) family protein
LOC_Os01g55520	0.904603	0	ATROPGEF7/ROPGEF7, putative, expressed	AT1G52240	ATROPGEF11, PHYTOCHROME INTERACTING ROPGEF 1, PIRF1, ROP (RHO OF PLANTS) GUANINE NUCLEOTIDE EXCHANGE FACTOR 11, ROPGEF11	Encodes a member of KPP-like gene family, homolog of KPP (kinase partner protein) gene in tomato. Also a member of the RopGEF (guanine nucleotide exchange factor) family, containing the novel PRONE domain (plant-specific Rop nucleotide exchanger), which is exclusively active towards members of the Rop subfamily .			LOC_Os01g57220	30.0315	66.2595	secretory carrier-associated membrane protein, putative, expressed	AT1G61250	ATSCAMP1, SC3, SCAMP1, SECRETORY CARRIER 3, SECRETORY CARRIER MEMBRANE PROTEIN 1	Encodes a putative secretory carrier membrane protein (SC3).
LOC_Os01g55560	0.888969	0.346804	ABIL3, putative, expressed	AT2G46225	ABI-1-LIKE 1, ABIL1	Encodes a subunit of the WAVE complex. The WAVE complex is required for activation of ARP2/3 complex which functions in actin microfilament nucleation and branching. One of four ABI-like proteins.			LOC_Os01g57340	1.24576	5.5175	rp1, putative, expressed	AT3G14460		LRR and NB-ARC domains-containing disease resistance protein
LOC_Os01g55640	0.502135	0	seven in absentia protein family protein, putative	AT5G37870		Protein with RING/U-box and TRAF-like domains			LOC_Os01g57360	18.5048	42.2562	acyltransferase, putative, expressed	AT3G18850	LPAT5, LYSOPHOSPHATIDYL ACYLTRANSFERASE 5	lysophosphatidyl acyltransferase 5 (LPAT5)
LOC_Os01g55690	18.9519	0.65223	glutelin, putative, expressed	AT5G44120	ATCRA1, CRA1, CRU1, CRUCIFERINA	Encodes a 12S seed storage protein. The Landsberg erecta genome contains another copy of 12S globulin gene, CRA2, which is located tandemly with CRA1. Protein is tyrosine-phosphorylated and its phosphorylation state is modulated in response to ABA in Arabidopsis thaliana seeds.			LOC_Os01g57410	0.966534	6.94604	pentatricopeptide repeat domain containing protein, putative, expressed	AT1G09900		Pentatricopeptide repeat (PPR-like) superfamily protein
LOC_Os01g55700	14.9901	6.50476	NLI interacting factor-like phosphatase, putative, expressed	AT1G55900	EMB1860, EMBRYO DEFECTIVE 1860, TIM50	component of a translocase in the mitochondrial inner membrane			LOC_Os01g57540	2.48478	6.41288	protein kinase, putative, expressed	AT1G65790	ARK1, RECEPTOR KINASE 1, RK1	An alternatively spliced gene that encodes a functional transmembrane receptor serine/threonine kinase, alternate form may not have transmembrane domain.
LOC_Os01g55720	34.492	3.35264	expressed protein						LOC_Os01g57570	18.5462	683.998	NADPH-dependent FMN reductase domain containing protein, expressed	AT5G54500	FLAVODOXIN-LIKE QUINONE REDUCTASE 1, FQR1	Encodes a flavin mononucleotide-binding flavodoxin-like quinone reductase that is a primary auxin-response gene.
LOC_Os01g55730	45.5627	21.3573	AGAP003732-PA, putative, expressed	AT3G02220		unknown protein			LOC_Os01g57580	0.568411	1.45389	bHelix-loop-helix transcription factor, putative, expressed	AT3G20640		basic helix-loop-helix (bHLH) DNA-binding superfamily protein
LOC_Os01g55740	29.2764	1.96234	OsRhmbd4 - Putative Rhomboid homologue, expressed	AT1G18600	ARABIDOPSIS RHOMBOID-LIKE PROTEIN 12, ATPARL, ATRBL12, PARL, PRESENILINS-ASSOCIATED RHOMBOID-LIKE PROTEIN, RBL12, RHOMBOID-LIKE PROTEIN 12	Mitochondrion-located rhomboid-like protein			LOC_Os01g57710	5.64212	14.5643	membrane protein, putative, expressed	AT1G61740		Sulfite exporter TauE/SafE family protein
LOC_Os01g55820	10.4763	0.397776	X8 domain containing protein, expressed	AT1G18650	PDCB3, PLASMODESMATA CALLOSE-BINDING PROTEIN 3	Encodes a member of the X8-GPI family of proteins. It localizes to the plasmodesmata and is predicted to bind callose.			LOC_Os01g57720	14.5771	33.1967	expressed protein	AT5G54730	ARABIDOPSIS THALIANA HOMOLOG OF YEAST AUTOPHAGY 18 (ATG18) F, ATATG18F, ATG18F, G18F, HOMOLOG OF YEAST AUTOPHAGY 18 (ATG18) F	homolog of yeast autophagy 18 (ATG18) F (G18F)
LOC_Os01g55860	9.96685	4.40541	expressed protein	AT1G69380	RETARDED ROOT GROWTH, RRG	Encodes a mitochondria-localized protein that is required for cell division in the root meristem.			LOC_Os01g57740	2.51711	6.57977	expressed protein
LOC_Os01g55900	5.87047	2.63747	holliday junction resolvase, putative, expressed	AT3G52905		Polynucleotidyl transferase, ribonuclease H-like superfamily protein			LOC_Os01g57870	2.71779	6.50183	disease resistance protein RPS2, putative, expressed	AT4G26090	RESISTANT TO P. SYRINGAE 2, RPS2	Encodes a plasma membrane protein with leucine-rich repeat, leucine zipper, and P loop domains that confers resistance to Pseudomonas syringae infection by interacting with the avirulence gene avrRpt2. RPS2 protein interacts directly with plasma membrane associated protein RIN4 and this interaction is disrupted by avrRpt2.
LOC_Os01g55940	274.993	8.55712	OsGH3.2 - Probable indole-3-acetic acid-amido synthetase,expressed	AT4G37390	AUR3, AUXIN UPREGULATED 3, BRU6, GH3-2, GH3.2, YADOKARI 1, YDK1	Encodes an IAA-amido synthase that conjugates Asp and other amino acids to auxin in vitro. Lines carrying insertions in this gene are hypersensitive to auxin. May function as a negative component in auxin signaling by regulating auxin activity.			LOC_Os01g57960	19.8775	48.383	retrotransposon protein, putative, unclassified, expressed
LOC_Os01g55960	4.28544	0.334098	pentatricopeptide, putative	AT5G56310		Pentatricopeptide repeat (PPR) superfamily protein			LOC_Os01g58000	0	9.11434	ATP synthase epsilon chain, putative, expressed	ATCG00470	ATP SYNTHASE EPSILON CHAIN, ATPE	ATPase epsilon subunit
LOC_Os01g55974	8.34372	1.84584	deoxycytidylate deaminase, putative, expressed	AT3G48540		Cytidine/deoxycytidylate deaminase family protein			LOC_Os01g58010	0.846257	8.34387	ATP synthase, A subunit family protein, putative	ATMG00410	ATP6, ATP6-1, ATPASE SUBUNIT 6, ATPASE SUBUNIT 6-1	ATPase subunit 6
LOC_Os01g56010	2.11466	0.125917	serpin domain containing protein, putative, expressed	AT2G25240	ATCCP3, CCP3, CONSERVED IN CILIATED SPECIES AND IN THE LAND PLANTS 3	Serine protease inhibitor (SERPIN) family protein			LOC_Os01g58020	0	13.0415	ribulose bisphosphate carboxylase large chain precursor, putative	ATCG00490	RBCL	large subunit of RUBISCO. Protein is tyrosine-phosphorylated and its phosphorylation state is modulated in response to ABA in Arabidopsis thaliana seeds.
LOC_Os01g56020	4.21316	0.209606	expressed protein						LOC_Os01g58034	0	1.66362
LOC_Os01g56030	2.94792	0	EF hand family protein, putative, expressed	AT3G50770	CALMODULIN-LIKE 41, CML41	calmodulin-like 41 (CML41)			LOC_Os01g58049	0.109307	12.0242	photosystem I assembly protein ycf4, putative, expressed	ATCG00520	YCF4	Encodes a protein required for photosystem I assembly and stability. In cyanobacteria, loss of function mutation in this gene increases PSII/PSI ratio without any influence on photoautotrophic growth.
LOC_Os01g56050	3.34676	0	MATE efflux family protein, putative	AT1G23300		MATE efflux family protein			LOC_Os01g58100	0.162453	2.40554	polyphenol oxidase, putative
LOC_Os01g56090	1.51253	0.310125	expressed protein	AT2G24970		unknown protein			LOC_Os01g58130	2.87261	8.24667	expressed protein
LOC_Os01g56290	19.5859	6.90175	expressed protein	AT2G34780	EMB1611, EMBRYO DEFECTIVE 1611, MATERNAL EFFECT EMBRYO ARREST 22, MEE22	Encodes a novel protein of unknown function that is essential for embryonic development. Severe loss of function alleles are embryo lethal. Analysis of a partial loss of function allele indicates a role for EMB1611 in regulation of endoreduplication and maintenance of meristem cell fate. It appears to be required for maintaining the CLV-WUS regulatory pathway.			LOC_Os01g58140	1.39169	10.2599	expressed protein	AT4G21920		unknown protein
LOC_Os01g56320	13.7349	1.36099	OsSub4 - Putative Subtilisin homologue, expressed	AT4G20430		Subtilase family protein			LOC_Os01g58194	5.05513	20.2674	protein disulfide isomerase, putative, expressed	AT1G60420	ATNRX1, NRX1, NUCLEOREDOXIN 1	Reduce transmission through pollen.
LOC_Os01g56330	27.2495	5.20933	TKL_IRAK_CrRLK1L-1.5 - The CrRLK1L-1 subfamily has homology to the CrRLK1L homolog, expressed	AT3G51550	FER, FERONIA	Encodes a synergid-expressed, plasma-membrane localized receptor-like kinase that accumulates asymetrically in the synergid membrnane at the filiform apparatus and mediates male-female gametophyte interactions during pollen tube reception. Also involved in powdery mildew infection.			LOC_Os01g58240	1.73121	11.8376	OsSub6 - Putative Subtilisin homologue, expressed	AT4G10520		Subtilase family protein
LOC_Os01g56420	118.697	3.54541	ctr copper transporter family protein, putative, expressed	AT2G26975	COPPER TRANSPORTER 6, COPT6	Ctr copper transporter family			LOC_Os01g58280	0.432726	5.69177	OsSub8 - Putative Subtilisin homologue, expressed	AT4G10540		Subtilase family protein
LOC_Os01g56430	6.42959	0	ctr copper transporter family protein, putative, expressed	AT2G26975	COPPER TRANSPORTER 6, COPT6	Ctr copper transporter family			LOC_Os01g58290	4.73253	24.8758	OsSub9 - Putative Subtilisin homologue, expressed	AT4G10540		Subtilase family protein
LOC_Os01g56460	20.6866	9.38641	mitochondrial glycoprotein, putative, expressed	AT4G32605		Mitochondrial glycoprotein family protein			LOC_Os01g58380	50.0879	146.927	3-hydroxybutyryl-CoA dehydrogenase, putative, expressed	AT3G15290		3-hydroxyacyl-CoA dehydrogenase family protein
LOC_Os01g56540	0.58614	0.200093	histone-lysine N-methyltransferase SUVR3, putative, expressed	AT3G03750	SDG20, SET DOMAIN PROTEIN 20, SUVR3	SET domain protein 20 (SDG20)			LOC_Os01g58390	6.29607	12.9063	haloacid dehalogenase, putative, expressed	AT3G58830		haloacid dehalogenase (HAD) superfamily protein
LOC_Os01g56560	20.3187	9.24834	cyclase/dehydrase family protein, expressed	AT4G17650		Polyketide cyclase / dehydrase and lipid transport protein			LOC_Os01g58470	4.05356	30.0475	expressed protein	AT5G44650	ARABIDOPSIS THALIANA CHLOROPLAST PROTEIN-ENHANCING STRESS TOLERANCE, ATCEST, CEST, CHLOROPLAST PROTEIN-ENHANCING STRESS TOLERANCE, Y3IP1, YCF3-INTERACTING PROTEIN 1	Encodes a nucleus-encoded thylakoid protein, cooperates with the plastid-encoded Ycf3 protein in photosystem i assembly. Also induces tolerance to multiple environmental stresses and reduces photooxidative damage.
LOC_Os01g56570	1.33616	0	xylosyltransferase, putative, expressed	AT5G39990	BETA-GLUCURONOSYLTRANSFERASE 14A, GLCAT14A	Encodes GlcAT14A, a beta-glucuronosyltransferase involved in the biosynthesis of type II arabinogalactan. The protein was localized to the Golgi apparatus when transiently expressed in Nicotiana benthamiana. Plays a role in cell elongation during seedling growth.			LOC_Os01g58490	0	0.217585	hypothetical protein
LOC_Os01g56610	32.1608	0	homocysteine S-methyltransferase protein, putative, expressed	AT3G22740	HMT3, HOMOCYSTEINE S-METHYLTRANSFERASE 3	homocysteine S-methyltransferase (HMT3)			LOC_Os01g58500	0.8382	1.80504	expressed protein	AT5G45540		Protein of unknown function (DUF594)
LOC_Os01g56620	4.75911	0.852417	pseudouridylate synthase, putative, expressed	AT3G04820		Pseudouridine synthase family protein			LOC_Os01g58510	0.658318	2.34776	NB-ARC domain containing protein	AT5G45440		P-loop containing nucleoside triphosphate hydrolases superfamily protein
LOC_Os01g56690	0.25796	0	helix-loop-helix DNA-binding domain containing protein, expressed						LOC_Os01g58610	0.0852772	0.347912	phosphoglycerate kinase protein, putative, expressed	AT3G12780	PGK1, PHOSPHOGLYCERATE KINASE 1	nuclear phosphoglycerate kinase (PGK1)
LOC_Os01g56710	0.667633	0	OsFBDUF6 - F-box and DUF domain containing protein						LOC_Os01g58640	0.904761	7.11988	nucleotide pyrophosphatase/phosphodiesterase, putative, expressed	AT5G50400	ARABIDOPSIS THALIANA PURPLE ACID PHOSPHATASE 27, ATPAP27, PAP27, PURPLE ACID PHOSPHATASE 27	purple acid phosphatase 27 (PAP27)
LOC_Os01g56764	0.17191	0.0432332	expressed protein	AT1G06750		P-loop containing nucleoside triphosphate hydrolases superfamily protein			LOC_Os01g58670	0.666454	1.8512	conserved hypothetical protein	AT5G04010		F-box family protein
LOC_Os01g56840	0.221635	0	DUF domain containing protein, expressed						LOC_Os01g58760	0.111029	3.88317	bZIP transcription factor domain containing protein, expressed	AT2G16770	BZIP23	Basic-region leucine zipper (bZIP23) transcription factor involved in the adaptation to zinc deficiency. Binds ZDRE motifs.
LOC_Os01g56870	7.09239	0.28469	expressed protein						LOC_Os01g58790	7.55921	28.8395	GHMP kinases ATP-binding protein, putative, expressed	AT2G26930	4-(CYTIDINE 5&#8242;-DIPHOSPHO)-2-C-METHYL-D-ERYTHRITOL KINASE, 4-(CYTIDINE 5'-PHOSPHO)-2-C-METHYL-D-ERITHRITOL KINASE, ATCDPMEK, CDPMEK, CMEK, CMK, ISPE, PDE277, PIGMENT DEFECTIVE 277	Encodes a 4-(cytidine 5'-phospho)-2-C-methyl-D-erithritol kinase.
LOC_Os01g56940	4.72082	0.286479	flap endonuclease, putative, expressed	AT1G29630		5'-3' exonuclease family protein			LOC_Os01g58870	44.3217	104.427	domain of unknown function, DUF250 domain containing protein, expressed	AT2G25520		Drug/metabolite transporter superfamily protein
LOC_Os01g57020	0.927594	0.11721	expressed protein	AT1G05577		CONTAINS InterPro DOMAIN/s: Protein of unknown function DUF966 (InterPro:IPR010369), Uncharacterised conserved protein UCP031043 (InterPro:IPR021182)			LOC_Os01g58910	0.110351	27.9179	auxin-induced protein 5NG4, putative, expressed	AT5G07050	UMAMIT9, USUALLY MULTIPLE ACIDS MOVE IN AND OUT TRANSPORTERS 9	nodulin MtN21-like transporter family protein
LOC_Os01g57030	0.457542	0	expressed protein						LOC_Os01g58970	0	0.576094	cytochrome P450, putative, expressed	AT3G56630	CYTOCHROME P450, FAMILY 94, SUBFAMILY D, POLYPEPTIDE 2, CYP94D2	member of CYP94D
LOC_Os01g57040	1.07152	0.29072	expressed protein						LOC_Os01g59000	0.162037	2.9991	cytochrome P450, putative, expressed	AT3G56630	CYTOCHROME P450, FAMILY 94, SUBFAMILY D, POLYPEPTIDE 2, CYP94D2	member of CYP94D
LOC_Os01g57150	1.46445	0.0707648	SR protein related family member, putative, expressed						LOC_Os01g59060	5.44986	62.9324	50S ribosomal protein, putative, expressed	AT1G29070		Ribosomal protein L34
LOC_Os01g57310	0.796109	0.203854	rp1, putative, expressed	AT3G14460		LRR and NB-ARC domains-containing disease resistance protein			LOC_Os01g59080	10.1356	125.435	expressed protein	AT3G17930	DAC, DEFECTIVE ACCUMULATION OF CYTOCHROME B6/F COMPLEX	Encodes a thylakoid membrane protein involved in the accumulation of the cytochrome b6/f complex.
LOC_Os01g57420	33.3943	9.38677	diacylglycerol kinase, putative, expressed	AT2G20900	ATDGK5, DGK5, DIACYLGLYCEROL KINASE 5	diacylglycerol kinase 5 (DGK5)			LOC_Os01g59090	2.30187	7.95767	thylakoid lumenal 20 kDa protein, putative, expressed	AT3G56650	PPD6, PSBP-DOMAIN PROTEIN 6	Mog1/PsbP/DUF1795-like photosystem II reaction center PsbP family protein
LOC_Os01g57450	47.9781	23.0693	universal stress protein domain containing protein, putative, expressed	AT1G11360		Adenine nucleotide alpha hydrolases-like superfamily protein			LOC_Os01g59140	9.78566	25.2043	DNA-directed RNA polymerases I, II, and III subunit RPABC1, putative, expressed	AT3G22320	ATRPABC24.3, NRPB5, NRPD5, RNA POLYMERASE II FIFTH LARGEST SUBUNIT, A, RPB5A	Non-catalytic subunit common to DNA-dependent RNA polymerases I, II, III and IV
LOC_Os01g57480	12.8359	4.15185	serine/threonine-protein kinase receptor precursor, putative, expressed	AT4G21390	B120	B120			LOC_Os01g59160	6.00333	13.8827	UBA/TS-N domain containing protein, expressed	AT3G56740		Ubiquitin-associated (UBA) protein
LOC_Os01g57510	0.316503	0.035287	receptor protein kinase, putative, expressed	AT4G21380	ARK3, RECEPTOR KINASE 3, RK3	encodes a putative receptor-like serine/threonine protein kinases that is similar to Brassica self-incompatibility (S) locus. Expressed in root. Shoot expression limited to limited to the root-hypocotyl transition zone and at the base of lateral roots as well as in axillary buds, and pedicels.			LOC_Os01g59190	1.93011	5.5081	expressed protein
LOC_Os01g57610	2.24331	0.0671562	OsGH3.1 - Probable indole-3-acetic acid-amido synthetase,expressed	AT5G54510	DFL1, DWARF IN LIGHT 1, GH3.6, GRETCHEN HAGEN3.6	Encodes an IAA-amido synthase that conjugates Ala, Asp, Phe, and Trp to auxin. Lines overexpressing this gene accumulate IAA-ASP and are hypersensitive to several auxins. Identified as a dominant mutation that displays shorter hypocotyls in light grown plants when compared to wild type siblings. Protein is similar to auxin inducible gene from pea (GH3).			LOC_Os01g59420	0	0.178909	expressed protein
LOC_Os01g57630	16.1571	6.45652	pentatricopeptide containing protein, putative, expressed	AT1G55890		Tetratricopeptide repeat (TPR)-like superfamily protein			LOC_Os01g59440	155.246	482.811	BRASSINOSTEROID INSENSITIVE 1-associated receptor kinase 1precursor, putative, expressed	AT5G21090		Leucine-rich repeat (LRR) family protein
LOC_Os01g57650	4.17088	0.0977496	ZOS1-12 - C2H2 zinc finger protein, expressed	AT5G54630		zinc finger protein-related			LOC_Os01g59490	5.53307	13.2728	FAD dependent oxidoreductase domain containing protein, expressed	AT3G56840		FAD-dependent oxidoreductase family protein
LOC_Os01g57690	16.1847	0.340154	early nodulin 20 precursor, putative, expressed	AT2G32300	UCC1, UCLACYANIN 1	Encodes a uclacyanin, a protein precursor that is closely related to precursors of stellacyanins and a blue copper protein from pea pods.			LOC_Os01g59660	6.8568	14.7635	MYB family transcription factor, putative, expressed	AT5G06100	ATMYB33, MYB DOMAIN PROTEIN 33, MYB33	Encodes a member of the myb family of transcription factors (MYB33), contains Pfam profile: PF00249 myb DNA-binding domain. Double mutants with MYB65 are male sterile- anthers are small, pollen development is defective. Spatial expression appears to be under the control of miR159, contains a target site for this micro RNA. When the target site is mutated , expression is detected in leaves, roots,…
LOC_Os01g57770	48.9822	11.4161	OsPOP4 - Putative Prolyl Oligopeptidase homologue, expressed	AT5G10300	ARABIDOPSIS THALIANA METHYL ESTERASE 5, ATHNL, ATMES5, HNL, HYDROXYNITRILE LYASE, MES5, METHYL ESTERASE 5	Encodes a protein with R-selective hydroxynitrile lyase activity. It has similarity to the SABP2 methyl salicylate esterase from tobacco. This protein does not act on methyl IAA, methyl JA, MeSA, MeGA4, or MEGA9 in vitro.			LOC_Os01g59750	5.88011	14.6146	histidine triad family protein, putative, expressed	AT3G56490	HINT1, HIS TRIAD FAMILY PROTEIN 3, HISTIDINE TRIAD NUCLEOTIDE-BINDING 1, HIT3	Encodes a protein that has adenylylsulfate sulfohydrolase activity (E.C. 3.6.2.1) in vitro.
LOC_Os01g57890	0.628375	0.111138	Homeobox domain containing protein, expressed	AT4G21750	ATML1, MERISTEM LAYER 1	Encodes a homeobox protein similar to GL2. It is expressed in both the apical and basal daughter cells of the zygote as well as their progeny. Expression is detected starting the two-celled stage of embryo development and is later restricted to the outermost, epidermal cell layer from its inception. Its promoter is highly modular with each region contributing to specific aspects of the gene's spa…			LOC_Os01g59800	9.54477	19.4798	EAP30/Vps36 family domain containing protein, expressed	AT5G04920		EAP30/Vps36 family protein
LOC_Os01g57920	5.76583	0	OsFBL3 - F-box domain and LRR containing protein, expressed	AT4G14103		F-box/RNI-like superfamily protein			LOC_Os01g59819	0	1.66338	Os1bglu2 - beta-glucosidase homologue, similar to G. max isohydroxyurate hydrolase, expressed	AT1G02850	BETA GLUCOSIDASE 11, BGLU11	beta glucosidase 11 (BGLU11)
LOC_Os01g57930	7.45318	1.10962	CDP-alcohol phosphatidyltransferase, putative, expressed	AT4G04870	CARDIOLIPIN SYNTHASE, CLS	Encodes a protein with cardiolipin synthase activity that is localized to the mitochondiria.			LOC_Os01g59840	0	8.81445	Os1bglu3 - beta-glucosidase homologue, similar to G. max isohydroxyurate hydrolase, expressed	AT1G02850	BETA GLUCOSIDASE 11, BGLU11	beta glucosidase 11 (BGLU11)
LOC_Os01g57940	0.270928	0	tyrosine protein kinase domain containing protein, putative, expressed	AT3G20530		Protein kinase superfamily protein			LOC_Os01g59850	41.2707	93.7535	GTPase-activating protein, putative, expressed	AT1G08680	AGD14, ARF GAP-LIKE ZINC FINGER-CONTAINING PROTEIN ZIGA4, ARF-GAP DOMAIN 14, ZIGA4	A member of ARF GAP domain (AGD), A thaliana has 15 members, grouped into four classes. AGD14 belongs to the class 4, together with AGD15.
LOC_Os01g57990	1.96857	0.265008	hypothetical protein						LOC_Os01g59970	6.98733	186.429	expressed protein	AT3G47510		unknown protein
LOC_Os01g58080	27.6802	7.59557	membrane-associated salt-inducible protein, putative, expressed	AT1G61870	PENTATRICOPEPTIDE REPEAT 336, PPR336	pentatricopeptide repeat 336 (PPR336)			LOC_Os01g60110	3.72037	13.8671	E2F-related protein, putative, expressed	AT1G09575		Protein of unknown function (DUF607)
LOC_Os01g58420	60.5932	18.3667	AP2 domain containing protein, expressed	AT3G15210	ATERF-4, ATERF4, ERF4, ETHYLENE RESPONSIVE ELEMENT BINDING FACTOR 4, RAP2.5, RELATED TO AP2 5	Encodes a member of the ERF (ethylene response factor) subfamily B-1 of ERF/AP2 transcription factor family (ATERF-4). The protein contains one AP2 domain. Acts as a negative regulator of JA-responsive defense gene expression and resistance to the necrotrophic fungal pathogen Fusarium oxysporum and antagonizes JA inhibition of root elongation.			LOC_Os01g60130	0	0.486122	hypothetical protein
LOC_Os01g58630	3.91142	0.63444	pentatricopeptide repeat, putative, expressed	AT5G15300		Pentatricopeptide repeat (PPR) superfamily protein			LOC_Os01g60170	0.0890488	2.00063	DUF567 domain containing protein, putative, expressed	AT2G38640		Protein of unknown function (DUF567)
LOC_Os01g58660	1.56009	0	LTPL29 - Protease inhibitor/seed storage/LTP family protein precursor, expressed	AT4G30880		Bifunctional inhibitor/lipid-transfer protein/seed storage 2S albumin superfamily protein			LOC_Os01g60230	14.8941	69.0551	auxin efflux carrier component, putative, expressed	AT5G01990		Auxin efflux carrier family protein
LOC_Os01g58680	37.1586	2.44508	apurinic endonuclease-redox protein, putative, expressed	AT2G41460	APURINIC ENDONUCLEASE-REDOX PROTEIN, ARP	apurinic endonuclease-redox protein. It functions as an apurinic/apyrimidinic class II endonuclease, and is involved in DNA repair.			LOC_Os01g60280	5.73337	17.4581	ATP binding protein, putative, expressed	AT1G06840		Leucine-rich repeat protein kinase family protein
LOC_Os01g58690	16.9442	6.5899	endonuclease/exonuclease/phosphatase family domain containing protein, expressed	AT2G41460	APURINIC ENDONUCLEASE-REDOX PROTEIN, ARP	apurinic endonuclease-redox protein. It functions as an apurinic/apyrimidinic class II endonuclease, and is involved in DNA repair.			LOC_Os01g60309	6.07278	33.5505	retrotransposon protein, putative, Ty1-copia subclass	AT3G08670		unknown protein
LOC_Os01g58754	5.23404	1.96664	expressed protein						LOC_Os01g60340	0	0.796351	NTMC2Type1.1 protein, putative	AT1G20080	ATSYTB, NTMC2T1.2, NTMC2TYPE1.2, SYNAPTOTAGMIN 2, SYT2, SYTB	Encodes a synaptotagmin localized on the Golgi apparatus and that regulates protein secretion via the unconventional protein transport from the cytosol to the extracellular matrix in plant cells.
LOC_Os01g58930	1.77511	0	expressed protein						LOC_Os01g60360	0	0.330846	ubiquitin-conjugating enzyme, putative	AT3G08690	ATUBC11, UBC11, UBIQUITIN-CONJUGATING ENZYME 11	ubiquitin-conjugating enzyme 11 (UBC11)
LOC_Os01g58950	0.191085	0	cytochrome P450, putative, expressed	AT3G56630	CYTOCHROME P450, FAMILY 94, SUBFAMILY D, POLYPEPTIDE 2, CYP94D2	member of CYP94D			LOC_Os01g60410	233.305	1197.69	ubiquitin-conjugating enzyme, putative, expressed	AT3G08690	ATUBC11, UBC11, UBIQUITIN-CONJUGATING ENZYME 11	ubiquitin-conjugating enzyme 11 (UBC11)
LOC_Os01g59070	6.59088	2.74454	expressed protein	AT4G12700		unknown protein			LOC_Os01g60420	0.52387	8.68445	expressed protein	AT5G05190		Protein of unknown function (DUF3133)
LOC_Os01g59100	7.27761	0.982522	cytokinin-N-glucosyltransferase 1, putative, expressed	AT2G30150		UDP-Glycosyltransferase superfamily protein			LOC_Os01g60600	0	0.490444	WRKY DNA-binding domain containing protein, expressed	AT4G11070	ATWRKY41, WRKY41	member of WRKY Transcription Factor
LOC_Os01g59110	3.22174	0.88838	indole-3-acetate beta-glucosyltransferase, putative, expressed	AT2G30140	UDP-GLUCOSYL TRANSFERASE 87A2, UGT87A2	Encodes a putative glycosyltransferase. Regulates flowering time via FLOWERING LOCUS C.			LOC_Os01g60640	5.4628	22.4711	OsWRKY21 - Superfamily of TFs having WRKY and zinc fingerdomains, expressed	AT2G46400	ATWRKY46, WRKY DNA-BINDING PROTEIN 46, WRKY46	member of WRKY Transcription Factor
LOC_Os01g59120	27.0394	1.14694	cyclin, putative, expressed	AT5G06150	CYC1BAT, CYCB1;2, CYCLIN B 1;2	Encodes a cyclin whose expression is reduced in response to high salt.			LOC_Os01g60770	0.711437	136.003	expansin precursor, putative, expressed	AT1G69530	AT-EXP1, ATEXP1, ATEXPA1, ATHEXP ALPHA 1.2, EXP1, EXPA1, EXPANSIN 1, EXPANSIN A1	Member of Alpha-Expansin Gene Family. Naming convention from the Expansin Working Group (Kende et al, Plant Mol Bio). Involved in the formation of nematode-induced syncytia in roots of Arabidopsis thaliana.
LOC_Os01g59250	0.201988	0	expressed protein						LOC_Os01g60780	1.60031	7.64341	solute carrier family 35 member E3, putative, expressed	AT2G30460		Nucleotide/sugar transporter family protein
LOC_Os01g59360	0.220605	0	CAMK_CAMK_like.10 - CAMK includes calcium/calmodulin depedent protein kinases, expressed	AT5G19360	ATCPK34, CALCIUM-DEPENDENT PROTEIN KINASE 34, CPK34	member of Calcium Dependent Protein Kinase			LOC_Os01g60810	0.663404	3.74099	DUF623 domain containing protein, expressed	AT1G06920	ARABIDOPSIS THALIANA OVATE FAMILY PROTEIN 4, ATOFP4, OFP4, OVATE FAMILY PROTEIN 4	Encodes OFP4, a member of the plant specific ovate family proteins. Members of this family have been shown to bind to KNOX and BELL- like TALE class homeodomain proteins. OFP4 interacts with KNAT7 to regulate secondary cell wall formation.
LOC_Os01g59520	7.10628	2.4165	cupin, RmlC-type, putative, expressed	AT3G56820		unknown protein			LOC_Os01g60830	2.39725	55.7889	expressed protein	AT3G56290		unknown protein
LOC_Os01g59550	2.90826	1.3567	senescence-induced receptor-like serine/threonine-proteinkinase precursor, putative, expressed	AT4G29990		Leucine-rich repeat transmembrane protein kinase protein			LOC_Os01g60860	6.86644	15.426	spotted leaf 11, putative, expressed	AT5G01830	SAUR21, SMALL AUXIN UP RNA 21	ARM repeat superfamily protein
LOC_Os01g59670	14.4498	4.09391	expressed protein	AT5G17910		unknown protein			LOC_Os01g60930	0.584065	20.6317	expressed protein
LOC_Os01g59680	0.853097	0	NHL25, putative, expressed	AT2G27080		Late embryogenesis abundant (LEA) hydroxyproline-rich glycoprotein family			LOC_Os01g61010	0.0616411	3.9421	nodulin, putative, expressed	AT2G30300		Major facilitator superfamily protein
LOC_Os01g59720	3.4425	0	expressed protein						LOC_Os01g61030	12.9933	40.2117	VHS and GAT domain containing protein, expressed	AT2G38410		ENTH/VHS/GAT family protein
LOC_Os01g59730	49.0741	4.27223	ribosomal protein L7Ae, putative, expressed	AT1G36240		Ribosomal protein L7Ae/L30e/S12e/Gadd45 family protein			LOC_Os01g61080	1.0175	4.86096	OsWRKY24 - Superfamily of TFs having WRKY and zinc fingerdomains, expressed	AT2G38470	ATWRKY33, WRKY DNA-BINDING PROTEIN 33, WRKY33	Member of the plant WRKY transcription factor family. Regulates the antagonistic relationship between defense pathways mediating responses to P. syringae and necrotrophic fungal pathogens. Located in nucleus. Involved in response to various abiotic stresses - especially salt stress.
LOC_Os01g59760	6.09882	1.81424	bZIP transcription factor, putative, expressed	AT3G56850	ABA-RESPONSIVE ELEMENT BINDING PROTEIN 3, AREB3, DPBF3	Encodes an ABA-responsive element binding protein with a bZIP domain. Located in the nucleus and expressed in the embryo during seed maturation.			LOC_Os01g61110	0	0.333083	ulp1 protease family, C-terminal catalytic domain containing protein	AT2G30230		unknown protein
LOC_Os01g59860	22.7349	8.63932	expressed protein	AT5G18440	ATNUFIP, NUCLEAR FMRP-INTERACTING PROTEIN, NUFIP	Encodes NUFIP that directs assembly of C/D snoRNP (small nucleolar ribonucleoprotein).			LOC_Os01g61120	5.56062	38.4611	expressed protein	AT3G56140		Protein of unknown function (DUF399 and DUF3411)
LOC_Os01g59870	8.41682	3.21956	LTPL65 - Protease inhibitor/seed storage/LTP family protein precursor, expressed	AT2G27130		Bifunctional inhibitor/lipid-transfer protein/seed storage 2S albumin superfamily protein			LOC_Os01g61150	4.01322	10.4623	phox domain-containing protein, putative, expressed	AT5G07120	SNX2B, SORTING NEXIN 2B	Encodes sorting nexin SNX2b. SNX2b is peripherally associated with membranes. Involved in vesicular trafficking from endosomes to the vacuole.
LOC_Os01g59890	2.59956	0.3308	pentatricopeptide, putative, expressed	AT5G40405		Tetratricopeptide repeat (TPR)-like superfamily protein			LOC_Os01g61160	0.135908	6.70421	laccase precursor protein, putative, expressed	AT5G05390	LAC12, LACCASE 12	putative laccase, a member of laccase family of genes (17 members in Arabidopsis).
LOC_Os01g59920	6.70379	1.84961	cysteine synthase, chloroplast precursor, putative, expressed	AT3G03630	CS26, CYSTEINE SYNTHASE 26	Encodes a protein that possesses S-sulfocysteine synthase activity and lacks O-acetylserien(thiol)lyase activity.			LOC_Os01g61190	2.6033	8.11426	exo70 exocyst complex subunit, putative, expressed	AT5G58430	ATEXO70B1, EXO70B1, EXOCYST SUBUNIT EXO70 FAMILY PROTEIN B1	A member of EXO70 gene family, putative exocyst subunits, conserved in land plants. Arabidopsis thaliana contains 23 putative EXO70 genes, which can be classified into eight clusters on the phylogenetic tree.
LOC_Os01g59990	392.518	130.835	ribosomal protein L24, putative, expressed	AT3G53020	RIBOSOMAL PROTEIN L24, RPL24, RPL24B, SHORT VALVE1, STV1	RPL24B encodes ribosomal protein L24, homolog of cytosolic RPL24, found in archaea and higher eukaryotes. Arabidopsis has two RPL24 homologs, RPL24A (AT2G36620) and RPL24B. Mutants showed defects in apical-basal gynoecium patterning similar to previously described ett and mp mutants. Transformation of stv1-1 mutant with a uORF-eliminated ETT construct partially suppressed the stv1 gynoecium pheno…			LOC_Os01g61210	0	0.77399	bet v I allergen family protein, putative, expressed	AT5G05440	PYL5, PYRABACTIN RESISTANCE 1-LIKE 5, RCAR8, REGULATORY COMPONENT OF ABA RECEPTOR 8	Encodes a member of the PYR (pyrabactin resistance )/PYL(PYR1-like)/RCAR (regulatory components of ABA receptor) family proteins with 14 members. PYR/PYL/RCAR family proteins function as abscisic acid sensors. Mediate ABA-dependent regulation of protein phosphatase 2Cs ABI1 and ABI2.
LOC_Os01g60000	2.51107	0.276262	pentatricopeptide, putative, expressed	AT2G22410	SLO1, SLOW GROWTH 1	SLOW GROWTH 1 (SLO1)			LOC_Os01g61230	6.72627	16.4318	dihydroflavonol-4-reductase, putative, expressed	AT5G58490		NAD(P)-binding Rossmann-fold superfamily protein
LOC_Os01g60010	4.27771	0.172915	PPR repeat domain containing protein, putative, expressed	AT5G15010		Tetratricopeptide repeat (TPR)-like superfamily protein			LOC_Os01g61240	0	0.459642	gamma-interferon-inducible lysosomal thiol reductase precursor, putative	AT1G07080		Thioredoxin superfamily protein
LOC_Os01g60020	22.4537	3.15355	NAC domain transcription factor, putative, expressed	AT5G63790	ANAC102, NAC DOMAIN CONTAINING PROTEIN 102, NAC102	Encodes a member of the NAC family of transcription factors. ANAC102 appears to have a role in mediating response to low oxygen stress (hypoxia) in germinating seedlings.			LOC_Os01g61250	1.68723	3.49486	methyltransferase, putative, expressed	AT2G40280		S-adenosyl-L-methionine-dependent methyltransferases superfamily protein
LOC_Os01g60050	0.421288	0	HEAT, putative	AT2G35630	GEM1, MICROTUBULE ORGANIZATION 1, MOR1	Member of the MAP215 family of microtubule-associated proteins required to establish interphase arrays of cortical microtubules.Mutants have defects in cytokinesis during pollen development. Vegetative phenotypes observed in temperature sensitive mutants include left-handed organ twisting, isotropic cell expansion and impairment of root hair polarity.			LOC_Os01g61310	0.17892	0.564859	DUF640 domain containing protein, putative	AT1G07090	LIGHT SENSITIVE HYPOCOTYLS 6, LSH6	LIGHT SENSITIVE HYPOCOTYLS 6 (LSH6)
LOC_Os01g60250	2.83259	0.379446	pentatricopeptide, putative, expressed	AT3G14730		Pentatricopeptide repeat (PPR) superfamily protein			LOC_Os01g61330	2.77925	7.76273	ankyrin homolog precursor, putative, expressed	AT2G03430		Ankyrin repeat family protein
LOC_Os01g60260	21.4654	6.47921	KH domain containing protein, putative, expressed	AT2G38610		RNA-binding KH domain-containing protein			LOC_Os01g61370	0.109992	0.277699	expressed protein
LOC_Os01g60330	9.42496	1.7714	inactive receptor kinase At2g26730 precursor, putative, expressed	AT5G58300		Leucine-rich repeat protein kinase family protein			LOC_Os01g61400	25.3429	67.2855	sufB/sufD domain containing protein, putative, expressed	AT4G04770	ABC1, ABCI8, ARABIDOPSIS THALIANA NUCLEOSOME ASSEMBLY PROTEIN 1, ATABC1, ATNAP1, ATP BINDING CASSETTE PROTEIN 1, ATP-BINDING CASSETTE I8, LAF6, LONG AFTER FR	Encodes an iron-stimulated ATPase. A member of the NAP subfamily of ABC transporters. Involved in Fe-S cluster assembly. Similar to SufB. Involved in the regulation of iron homeostasis. Able to form homodimers. Interacts with AtNAP7 inside the chloroplast.
LOC_Os01g60490	0.401643	0	OsWRKY22 - Superfamily of TFs having WRKY and zinc fingerdomains, expressed	AT2G40740	ATWRKY55, WRKY DNA-BINDING PROTEIN 55, WRKY55	member of WRKY Transcription Factor			LOC_Os01g61440	9.52645	35.7457	expressed protein	AT3G11150		2-oxoglutarate (2OG) and Fe(II)-dependent oxygenase superfamily protein
LOC_Os01g60650	19.6427	8.73693	non-green plastid inner envelope membrane protein, putative, expressed	AT2G38550		Transmembrane proteins 14C			LOC_Os01g61470	0	0.222785	zinc finger, C3HC4 type domain containing protein	AT3G18930		RING/U-box superfamily protein
LOC_Os01g60670	5.05879	1.79066	receptor-like protein kinase precursor, putative, expressed	AT3G56370		Leucine-rich repeat protein kinase family protein			LOC_Os01g61510	0.262192	4.76215	ammonium transporter protein, putative, expressed	AT2G38290	AMMONIUM TRANSPORTER 2, AMMONIUM TRANSPORTER 2;1, AMT2, AMT2;1, ATAMT2	encodes a high-affinity ammonium transporter, which is expressed in shoot and root. Expression in root and shoot is under nitrogen and carbon dioxide regulation, respectively.
LOC_Os01g60680	0.615214	0.15644	hypothetical protein						LOC_Os01g61560	14.1065	79.9158	phosphatidate cytidylyltransferase, putative, expressed	AT5G58560	FARNESOL KINASE, FOLK	FOLK is a farnesol kinase that can phosphorylate farnesol using an NTP donor. It can also phosphorylate geraniol, or geranylgeraniol, but it prefers farnesol in experiments performed using yeast membranes. folk loss-of-function mutants show ABA hypersensitivity in a seed germination assay and the mutants also exhibit abnormal flower development, including extra carpel formation, when subjected to…
LOC_Os01g60730	0.214514	0	RING-H2 finger protein, putative, expressed	AT3G10910	DAF-LIKE GENE 1, DAFL1	RING/U-box superfamily protein			LOC_Os01g61570	0.248784	4.59598	GDSL-like lipase/acylhydrolase, putative, expressed	AT2G40250		SGNH hydrolase-type esterase superfamily protein
LOC_Os01g60740	1829.6	33.5892	LTPL16 - Protease inhibitor/seed storage/LTP family protein precursor, expressed	AT5G01870		Predicted to encode a PR (pathogenesis-related) protein. Belongs to the lipid transfer protein (PR-14) family with the following members: At2g38540/LTP1, At2g38530/LTP2, At5g59320/LTP3, At5g59310/LTP4, At3g51600/LTP5, At3g08770/LTP6, At2g15050/LTP7, At2g18370/LTP8, At2g15325/LTP9, At5g01870/LTP10, At4g33355/LTP11, At3g51590/LTP12, At5g44265/LTP13, At5g62065/LTP14, At4g08530/LTP15.			LOC_Os01g61580	44.551	119.406	selT-like protein precursor, putative, expressed	AT5G58640		Selenoprotein, Rdx type
LOC_Os01g60760	0.410376	0	hypothetical protein						LOC_Os01g61640	11.9349	49.0334	NLI interacting factor-like phosphatase, putative, expressed	AT3G55960		Haloacid dehalogenase-like hydrolase (HAD) superfamily protein
LOC_Os01g60900	0.292058	0.0996901	expressed protein	AT2G30370	CHAL, CHALLAH, EPF1-LIKE 6, EPFL6	Encodes a small, potentially secreted protein that acts as an inhibitor of stomatal production though likely not through direct interaction with the TMM receptor. It is homologous to known stomatal regulators EPF1 and EPF2.			LOC_Os01g61670	19.453	76.7392	ureidoglycolate hydrolase, putative, expressed	AT2G35810		unknown protein
LOC_Os01g60920	7.06917	2.77614	OsFBX30 - F-box domain containing protein, expressed	AT3G16210		F-box family protein			LOC_Os01g61720	31.7468	63.5187	IQ calmodulin-binding motif domain containing protein, expressed	AT5G03040	IQ-DOMAIN 2, IQD2	IQ-domain 2 (iqd2)
LOC_Os01g60940	0.191184	0	expressed protein						LOC_Os01g61850	4.10309	26.1964
LOC_Os01g61340	0.479399	0	hypothetical protein						LOC_Os01g61880	4.83929	11.4066	respiratory burst oxidase, putative, expressed	AT5G60010		ferric reductase-like transmembrane component family protein
LOC_Os01g61380	52.785	5.13468	lactate/malate dehydrogenase, putative, expressed	AT3G47520	MALATE DEHYDROGENASE, MDH, PLASTIDIC NAD-DEPENDENT MALATE DEHYDROGENASE, PNAD-MDH	Encodes a protein with NAD-dependent malate dehydrogenase activity, located in chloroplasts.			LOC_Os01g61900	0.263309	0.933987	CCT motif family protein, expressed	AT5G41380		CCT motif family protein
LOC_Os01g61550	0.908349	0	ammonium transporter protein, putative, expressed	AT2G38290	AMMONIUM TRANSPORTER 2, AMMONIUM TRANSPORTER 2;1, AMT2, AMT2;1, ATAMT2	encodes a high-affinity ammonium transporter, which is expressed in shoot and root. Expression in root and shoot is under nitrogen and carbon dioxide regulation, respectively.			LOC_Os01g61940	0.0651585	3.49494	white-brown complex homolog protein, putative, expressed	AT2G39350	ABCG1, ATP-BINDING CASSETTE G1	ABC-2 type transporter family protein
LOC_Os01g61590	27.7788	7.11515	CAMK_CAMK_like.1 - CAMK includes calcium/calmodulin depedent protein kinases, expressed	AT3G51850	CALCIUM-DEPENDENT PROTEIN KINASE 13, CPK13	member of Calcium Dependent Protein Kinase			LOC_Os01g62060	0.126472	37.8034	plant-specific domain TIGR01589 family protein, expressed	AT3G55240		Overexpression leads to PEL (Pseudo-Etiolation in Light) phenotype.
LOC_Os01g61610	0.397333	0.093783	flavonol synthase/flavanone 3-hydroxylase, putative, expressed	AT5G05600		2-oxoglutarate (2OG) and Fe(II)-dependent oxygenase superfamily protein			LOC_Os01g62070	14.0546	147.541	cation efflux family protein, putative, expressed	AT2G39450	ATMTP11, MTP11	Encodes a Golgi-localized manganese transporter that is involved in Mn tolerance. When expressed into yeast cells, this gene confer Mn
LOC_Os01g61690	2.05601	0.202594	OsSCP5 - Putative Serine Carboxypeptidase homologue, expressed	AT3G07990	SCPL27, SERINE CARBOXYPEPTIDASE-LIKE 27	serine carboxypeptidase-like 27 (SCPL27)			LOC_Os01g62080	11.8096	39.4231	serine/threonine-protein kinase AFC1, putative, expressed	AT3G53570	AFC1, AME2, FC1, FUS3-COMPLEMENTING GENE 1	a member of a CDC2-related kinase subfamily, the LAMMER kinases. activates STE12-dependent functions in yeast.
LOC_Os01g61760	6.26838	1.88944	myosin heavy chain-related, putative, expressed	AT2G37080	RIP2, ROP INTERACTIVE PARTNER 2	Encodes RIP2 (ROP interactive partner 2), a putative Rho protein effector, interacting specifically with the active form of ROPs (Rho proteins of plants).			LOC_Os01g62100	0.806501	1.64077	retrotransposon protein, putative, unclassified	AT3G51700		PIF1 helicase
LOC_Os01g61780	44.6674	19.2602	vacuolar ATP synthase 98 kDa subunit, putative, expressed	AT2G28520	VACUOLAR PROTON ATPASE A1, VHA-A1	Vacuolar proton ATPase subunit VHA-a isoform 1. Localized in the trans-Golgi network.			LOC_Os01g62120	0.311184	3.4302	hypothetical protein
LOC_Os01g61814	525.917	47.3587	40S ribosomal protein S23, putative, expressed	AT5G02960		Ribosomal protein S12/S23 family protein			LOC_Os01g62290	166.832	403.317	DnaK family protein, putative, expressed	AT5G02500	ARABIDOPSIS THALIANA HEAT SHOCK COGNATE PROTEIN 70-1, AT-HSC70-1, ATHSP70-1, HEAT SHOCK COGNATE PROTEIN 70, HEAT SHOCK COGNATE PROTEIN 70-1, HEAT SHOCK PROTEIN 70-1, HSC70, HSC70-1, HSP70-1	encodes a member of heat shock protein 70 family.
LOC_Os01g61860	24.8176	7.16661	TBC domain containing protein, expressed	AT3G55020		Ypt/Rab-GAP domain of gyp1p superfamily protein			LOC_Os01g62480	0.0885654	2.89674	laccase precursor protein, putative, expressed	AT5G60020	ATLAC17, LAC17, LACCASE 17	LAC17 appears to have laccase activity based on enzyme assays performed using lac17 mutants. Notably, these mutants appear to have a reduced deposition of G lignin units. LAC17 is expressed in interfascicular fibers and likely contributes to lignin biosynthesis, and hence, cell wall biosynthesis, there.
LOC_Os01g61910	6.82827	1.04958	KIP1, putative, expressed	AT1G58210	EMB1674, EMBRYO DEFECTIVE 1674, NET2A, NETWORKED 2A	Encodes a member of the NET superfamily of proteins that potentially couples different membranes to the actin cytoskeleton in plant cells. It colocalizes with filamentous actin and is localized to the plasma membrane.			LOC_Os01g62490	0	2.49252	laccase precursor protein, putative, expressed	AT5G60020	ATLAC17, LAC17, LACCASE 17	LAC17 appears to have laccase activity based on enzyme assays performed using lac17 mutants. Notably, these mutants appear to have a reduced deposition of G lignin units. LAC17 is expressed in interfascicular fibers and likely contributes to lignin biosynthesis, and hence, cell wall biosynthesis, there.
LOC_Os01g61920	83.1623	32.3531	Core histone H2A/H2B/H3/H4 domain containing protein, putative, expressed	AT5G59970		Histone superfamily protein			LOC_Os01g62510	0	0.400863	WRKY DNA binding domain containing protein	AT2G37260	ATWRKY44, DR. STRANGELOVE 1, DSL1, TRANSPARENT TESTA GLABRA 2, TTG2, WRKY44	Encodes a protein similar to WRKY transcription factors that is expressed in the seed integument and endosperm. Mutants are defective in proanthocyanidin synthesis and seed mucilate deposition. Seeds are yellow colored. Seed size is also affected
LOC_Os01g61960	0.255621	0	GPR107 precursor, putative	AT5G18520	CAND7, CANDIDATE G-PROTEIN COUPLED RECEPTOR 7	Encodes a candidate G-protein Coupled Receptor that is involved in the regulation of root growth by bacterial N-acyl-homoserine lactones (AHLs) and plays a role in mediating interactions between plants and microbes.			LOC_Os01g62514	0.333826	3.32382	WRKY DNA-binding domain containing protein, expressed	AT5G43290	ARABIDOPSIS THALIANA WRKY DNA-BINDING PROTEIN 49, ATWRKY49, WRKY DNA-BINDING PROTEIN 49, WRKY49	member of WRKY Transcription Factor
LOC_Os01g61980	10.029	1.26311	expressed protein	AT2G39370	MAKR4, MEMBRANE-ASSOCIATED KINASE REGULATOR 4	Encodes a member of the MAKR (MEMBRANE-ASSOCIATED KINASE REGULATOR) gene family. MAKRs have putative kinase interacting motifs and membrane localization signals. Known members include: AT5G26230 (MAKR1), AT1G64080 (MAKR2), AT2G37380 (MAKR3), AT2G39370 (MAKR4), AT5G52870 (MAKR5) and AT5G52900 (MAKR6).			LOC_Os01g62620	9.75887	23.0269	DHHC zinc finger domain containing protein, expressed	AT3G09320		DHHC-type zinc finger family protein
LOC_Os01g62110	0.600261	0	expressed protein						LOC_Os01g62720	0	0.182154	GRF zinc finger family protein
LOC_Os01g62150	24.358	11.7272	clathrin adaptor complex small chain domain containing protein, expressed	AT4G08520		SNARE-like superfamily protein			LOC_Os01g62750	2.62029	5.99471	expressed protein	AT1G14800		Nucleic acid-binding, OB-fold-like protein
LOC_Os01g62210	42.5321	8.50093	50S ribosomal protein L17, putative, expressed	AT5G09770		Ribosomal protein L17 family protein			LOC_Os01g62810	16.6693	55.6347	regulator of chromosome condensation, putative, expressed	AT3G55580		Regulator of chromosome condensation (RCC1) family protein
LOC_Os01g62220	0.772186	0.0712456	pentatricopeptide, putative	AT5G42450		Pentatricopeptide repeat (PPR) superfamily protein			LOC_Os01g62840	29.3338	83.0928	mannose-1-phosphate guanyltransferase, putative, expressed	AT2G39770	CYT1, CYTOKINESIS DEFECTIVE 1, EMB101, EMBRYO DEFECTIVE 101, GDP-MANNOSE PYROPHOSPHORYLASE 1, GMP1, SENSITIVE TO OZONE 1, SOZ1, VITAMIN C DEFECTIVE 1, VTC1	Encodes a GDP-mannose pyrophosphorylase/ mannose-1-pyrophosphatase. This enzyme provides GDP-mannose, which is used for cell wall carbohydrate biosynthesis and protein glycosylation as well as for ascorbate (vitamin C) biosynthesis. Mutations in this gene confer hypersensitivity to NH4+.
LOC_Os01g62260	1961.11	6.85339	thaumatin, putative, expressed	AT2G28790		Pathogenesis-related thaumatin superfamily protein			LOC_Os01g62850	5.37973	16.6638	membrane associated DUF588 domain containing protein, putative, expressed	AT3G53850		Uncharacterised protein family (UPF0497)
LOC_Os01g62310	11.0507	0	homeobox domain containing protein, expressed	AT5G59340	WOX2, WUSCHEL RELATED HOMEOBOX 2	Encodes a WUSCHEL-related homeobox gene family member with 65 amino acids in its homeodomain. Proteins in this family contain a sequence of eight residues (TLPLFPMH) downstream of the homeodomain called the WUS box. WOX2 has a putative Zinc finger domain downstream of the homeodomain. Transcripts are expressed in the egg cell, the zygote and the apical cell lineage and are reduced in met3-1 early…			LOC_Os01g62890	9.45679	20.4865	prenylated rab acceptor, putative, expressed	AT3G11397	PRA1.A3, PRENYLATED RAB ACCEPTOR 1.A3	prenylated RAB acceptor 1.A3 (PRA1.A3)
LOC_Os01g62350	104.765	19.8639	60S ribosomal protein L36-2, putative, expressed	AT3G53740		Ribosomal protein L36e family protein			LOC_Os01g62920	0.529959	14.5891	homeodomain protein, putative, expressed	AT2G27990	BEL1-LIKE HOMEODOMAIN 8, BLH8, PNF, POUND-FOOLISH	Encodes a BEL1-like homeobox gene that functions together with PNY in meristem maintenance by regulating the allocation process during vegetative and reproductive development. Both gene products are required for the competence of the SAM to respond properly to floral inductive signals.
LOC_Os01g62370	19.1872	6.1733	ENTH domain containing protein, expressed	AT3G46540		ENTH/VHS family protein			LOC_Os01g62970	6.1098	13.2703	expressed protein	AT5G59080		unknown protein
LOC_Os01g62380	7.19584	0.861977	fasciclin-like arabinogalactan protein, putative, expressed	AT3G46550	FASCICLIN-LIKE ARABINOGALACTAN-PROTEIN 4, FLA4, SALT OVERLY SENSITIVE 5, SOS5	Isolated in a screen for salt hypersensitive mutants. Mutants have thinner cell walls, abnormal siliques and root growth is inhibited under salt stress. The gene has similarity to arabinogalactan proteins and domains associated with cell adhesion.			LOC_Os01g63180	0.0703633	1.48268	laccase-6 precursor, putative, expressed	AT3G09220	LAC7, LACCASE 7	putative laccase, a member of laccase family of genes (17 members in Arabidopsis).
LOC_Os01g62390	47.8304	18.0275	growth regulator related protein, putative, expressed	AT2G01480		O-fucosyltransferase family protein			LOC_Os01g63190	1.31944	12.1945	laccase precursor protein, putative, expressed	AT3G09220	LAC7, LACCASE 7	putative laccase, a member of laccase family of genes (17 members in Arabidopsis).
LOC_Os01g62420	137.541	16.0329	triosephosphate isomerase, cytosolic, putative, expressed	AT3G55440	ATCTIMC, CYTOSOLIC ISOFORM TRIOSE PHOSPHATE ISOMERASE, CYTOSOLIC TRIOSE PHOSPHATE ISOMERASE, CYTOTPI, TPI, TRIOSEPHOSPHATE ISOMERASE	Encodes triosephosphate isomerase.			LOC_Os01g63200	0	0.822249	laccase precursor protein, putative, expressed	AT3G09220	LAC7, LACCASE 7	putative laccase, a member of laccase family of genes (17 members in Arabidopsis).
LOC_Os01g62500	16.1538	0.899264	OsFtsH3 FtsH protease, homologue of AtFtsH3/10, expressed	AT2G29080	FTSH PROTEASE 3, FTSH3	encodes an FtsH protease that is localized to the mitochondrion			LOC_Os01g63230	4.5284	35.9973	growth regulator related protein, putative, expressed	AT2G37980		O-fucosyltransferase family protein
LOC_Os01g62570	1.0214	0.147053	ATP/GTP/Ca++ binding protein, putative	AT5G27540	EMB2473, EMBRYO DEFECTIVE 2473, MIRO-RELATED GTP-ASE 1, MIRO1	Encodes a protein with similarity to GTPases that is localized to the mitochondrion. Involved in embryogenesis, pollen tube growth and required for mitochondrial development.			LOC_Os01g63280	0.469902	16.0475	tyrosine protein kinase domain containing protein, putative, expressed	AT5G58940	CALMODULIN-BINDING RECEPTOR-LIKE CYTOPLASMIC KINASE 1, CRCK1	Arabidopsis thaliana calmodulin-binding receptor-like kinase mRNA
LOC_Os01g62584	10.5353	0.236424	peptidase aspartic family protein, putative, expressed	AT5G02220	SIAMESE-RELATED 4, SMR4	unknown protein			LOC_Os01g63460	1.47578	10.0775	MYB family transcription factor, putative, expressed	AT2G38090		Duplicated homeodomain-like superfamily protein
LOC_Os01g62605	1.49045	0	conserved hypothetical protein	AT3G55515	DEVIL 8, DVL8, ROTUNDIFOLIA LIKE 7, RTFL7	ROTUNDIFOLIA like 7 (RTFL7)			LOC_Os01g63480	0.899372	4.40506	transferase family protein, putative, expressed	AT5G01210		HXXXD-type acyl-transferase family protein
LOC_Os01g62610	12.2405	0.666099	peptidyl-prolyl cis-trans isomerase, FKBP-type, putative,expressed	AT3G55520		FKBP-like peptidyl-prolyl cis-trans isomerase family protein			LOC_Os01g63540	0	0.946935	cytochrome P450, putative, expressed	AT5G58860	CYTOCHROME P450, FAMILY 86, SUBFAMILY A, POLYPEPTIDE 1, CYP86, CYP86A1, HORST, HYDROXYLASE OF ROOT SUBERIZED TISSUE	Encodes a member of the CYP86A subfamily of cytochrome p450 genes. Expressed significantly only in root tissue.
LOC_Os01g62650	76.9986	16.1955	pumilio-family RNA binding protein, putative, expressed	AT2G29190	APUM2, PUM2, PUMILIO 2	Encodes a member of the Arabidopsis Pumilio (APUM) proteins containing PUF domain (eight repeats of approximately 36 amino acids each). PUF proteins regulate both mRNA stability and translation through sequence-specific binding to the 3' UTR of target mRNA transcripts.			LOC_Os01g63620	1.68827	13.3125	expressed protein	AT2G29670		Tetratricopeptide repeat (TPR)-like superfamily protein
LOC_Os01g62660	4.47755	1.19731	MYB family transcription factor, putative, expressed	AT5G05090		Homeodomain-like superfamily protein			LOC_Os01g63810	3.99981	16.2573	starch binding domain containing protein, putative, expressed	AT5G01260		Carbohydrate-binding-like fold
LOC_Os01g62670	6.97744	1.30066	avr9/Cf-9 rapidly elicited protein, putative, expressed	AT3G23160		Protein of unknown function (DUF668)			LOC_Os01g63830	1.15538	4.98371	dehydrodolichyl diphosphate synthase, putative, expressed	AT5G58770	ATCPT4, CIS-PRENYLTRANSFERASE 4, CPT4	Undecaprenyl pyrophosphate synthetase family protein
LOC_Os01g62740	0.90608	0	expressed protein						LOC_Os01g63854	5.30897	21.6818	transmembrane amino acid transporter protein, putative, expressed	AT1G08230		Codes for a H+-driven, high affinity gamma-aminobutyric acid (GABA) transporter. Localized at the plasma membrane. In planta, AtGAT1 expression was highest in flowers and under conditions of elevated GABA concentrations such as wounding or senescence.
LOC_Os01g62790	48.8092	6.40045	expressed protein	AT2G39740	HEN1 SUPPRESSOR 1, HESO1	Encodes HESO1 (HEN1 suppressor 1), a terminal nucleotidyl transferase that uridylates miRNAs and siRNAs at 3&#8242			LOC_Os01g63930	0.536575	2.69043	cytochrome P450, putative, expressed	AT2G27690	CYTOCHROME P450, FAMILY 94, SUBFAMILY C, POLYPEPTIDE 1, CYP94C1	Encodes a CYP94C1. Has highest omega-hydroxylase activity with 9,10-epoxystearic acid, while also metabolized lauric acid (C12:0) and C18 unsaturated fatty acids. Gene expression is induced in response to wounding and jasmonic acid treatment.
LOC_Os01g62870	105.197	42.275	oxidoreductase, aldo/keto reductase family protein, putative, expressed	AT2G37790	AKR4C10, ALDO-KETO REDUCTASE FAMILY 4 MEMBER C10	NAD(P)-linked oxidoreductase superfamily protein			LOC_Os01g63970	3.39342	15.4251	sialyltransferase family domain containing protein, expressed	AT1G08280		Glycosyltransferase family 29 (sialyltransferase) family protein
LOC_Os01g62900	6.76586	1.98921	amino acid kinase, putative, expressed	AT3G55610	DELTA 1-PYRROLINE-5-CARBOXYLATE SYNTHASE 2, P5CS2	encodes delta 1-pyrroline-5-carboxylate synthetase B. Gene expression is induced by dehydration, high salt and ABA. Knock-out mutations in P5CS2 are embryo-lethal. P5CS2 appears to be present in different cells and/or different subcellular locations from P5CS1 in a tissue-dependent manner. Mutants are defective in pollen development.			LOC_Os01g63990	0.674831	20.3542	hydrolase, alpha/beta fold family protein, putative, expressed	AT3G48410		alpha/beta-Hydrolases superfamily protein
LOC_Os01g62990	4.58765	0.289785	ATROPGEF7/ROPGEF7, putative, expressed	AT5G02010	ATROPGEF7, ROP (RHO OF PLANTS) GUANINE NUCLEOTIDE EXCHANGE FACTOR 7, ROPGEF7	Encodes a member of KPP-like gene family, homolog of KPP (kinase partner protein) gene in tomato. Also a member of the RopGEF (guanine nucleotide exchange factor) family, containing the novel PRONE domain (plant-specific Rop nucleotide exchanger), which is exclusively active towards members of the Rop subfamily.			LOC_Os01g64100	0	1.54462	glycosyl hydrolase, putative, expressed	AT5G24090	ATCHIA, CHIA, CHITINASE A	Chitinase A (class III) expressed exclusively under environmental stress conditions.
LOC_Os01g63130	0.330916	0	retrotransposon protein, putative, Ty3-gypsy subclass						LOC_Os01g64110	5.28637	11.9528	glycosyl hydrolase, putative, expressed	AT5G24090	ATCHIA, CHIA, CHITINASE A	Chitinase A (class III) expressed exclusively under environmental stress conditions.
LOC_Os01g63160	5.23515	1.11809	MYB family transcription factor, putative, expressed	AT3G55730	ATMYB109, MYB DOMAIN PROTEIN 109, MYB109	putative transcription factor MYB109 (MYB109) mRNA,			LOC_Os01g64130	0	0.288776	octapeptide-repeat protein T2, putative
LOC_Os01g63240	2.30395	0.0955999	reticulon domain containing protein, putative, expressed	AT5G41600	BTI3, RETICULAN LIKE PROTEIN B4, RTNLB4, VIRB2-INTERACTING PROTEIN 3	VIRB2-interacting protein 3 (BTI3)			LOC_Os01g64262	5.8789	13.4389	hydrolase, alpha/beta fold family, putative, expressed	AT3G52570		alpha/beta-Hydrolases superfamily protein
LOC_Os01g63310	7.22956	0.285596	DUF740 domain containing protein, expressed	AT5G01170		Protein of unknown function (DUF740)			LOC_Os01g64270	12.1078	39.7053	expressed protein	AT2G36145		unknown protein
LOC_Os01g63444	5.48969	0.881275	expressed protein						LOC_Os01g64310	0.330418	1.87543	no apical meristem protein, putative, expressed	AT5G22380	ANAC090, NAC DOMAIN CONTAINING PROTEIN 90, NAC090	NAC domain containing protein 90 (NAC090)
LOC_Os01g63500	2.98589	0.101993	expressed protein						LOC_Os01g64410	0	1.63461	ATOFP18/OFP18, putative, expressed	AT5G04820	ARABIDOPSIS THALIANA OVATE FAMILY PROTEIN 13, ATOFP13, OFP13, OVATE FAMILY PROTEIN 13	ovate family protein 13 (OFP13)
LOC_Os01g63510	12.132	0	homeobox domain containing protein, expressed	AT3G11260	WOX5, WOX5B, WUSCHEL RELATED HOMEOBOX 5, WUSCHEL RELATED HOMEOBOX 5B	Arabidopsis thaliana WOX5 protein mRNA			LOC_Os01g64440	0	6.61713	expressed protein
LOC_Os01g63690	42.0595	4.92809	hs1, putative, expressed	AT2G40000	ARABIDOPSIS ORTHOLOG OF SUGAR BEET HS1 PRO-1 2, ATHSPRO2, HSPRO2, ORTHOLOG OF SUGAR BEET HS1 PRO-1 2	ortholog of sugar beet HS1 PRO-1 2 (HSPRO2)			LOC_Os01g64470	2.40001	6.45694	harpin-induced protein 1 domain containing protein, expressed	AT2G35980	ARABIDOPSIS NDR1/HIN1-LIKE 10, ATNHL10, NDR1/HIN1-LIKE, NHL10, YELLOW-LEAF-SPECIFIC GENE 9, YLS9	Encodes a protein whose sequence is similar to tobacco hairpin-induced gene (HIN1) and Arabidopsis non-race specific disease resistance gene (NDR1). Expression of this gene is induced by cucumber mosaic virus, spermine and during senescence. The gene product is localized to the chloroplast.
LOC_Os01g63780	25.9715	7.52824	nsp1-like C-terminal region family protein, expressed	AT2G45000	ATNUP62, EMB2766, EMBRYO DEFECTIVE 2766, NUCLEOPORIN 62, NUP62	EMBRYO DEFECTIVE 2766 (EMB2766)			LOC_Os01g64490	9.61398	23.4372	protein kinase domain containing protein, expressed	AT3G44200	NIMA (NEVER IN MITOSIS, GENE A)-RELATED 6, ATNEK6, IBO1, NEK6, NIMA-RELATED KINASE6	Encodes AtNek5, a member of the NIMA-related serine/threonine kinases (Neks) that have been linked to cell-cycle regulation in fungi and mammals. Plant Neks might be involved in plant development processes.Interacts physically with plant kinesins ARK1 and ARK2. Mutants show defects in root epidermal cell morphology, trichome branching and other epidermal cell abnormalities suggesting a rol e in e…
LOC_Os01g63790	16.8137	7.88761	prolipoprotein diacylglyceryl transferase, putative, expressed						LOC_Os01g64620	0	0.905063	zinc finger, C3HC4 type domain containing protein, expressed	AT3G10910	DAF-LIKE GENE 1, DAFL1	RING/U-box superfamily protein
LOC_Os01g63840	14.3098	4.18263	3-deoxy-D-manno-octulosonic-acid transferase, putative, expressed	AT5G03770	ATKDTA, KDO TRANSFERASE A, KDTA	Encodes a putative KDO (3-deoxy-D-manno-octulosonate) transferase			LOC_Os01g64630	129.492	354.136	actin, putative, expressed	AT5G09810	ACT7, ACTIN 7, ATACT7	Member of Actin gene family.Mutants are defective in germination and root growth.
LOC_Os01g63870	20.0866	2.6121	nucleobase-ascorbate transporter, putative, expressed	AT2G27810	ARABIDOPSIS NUCLEOBASE-ASCORBATE TRANSPORTER 12, ATNAT12, NAT12, NUCLEOBASE-ASCORBATE TRANSPORTER 12	nucleobase-ascorbate transporter 12 (NAT12)			LOC_Os01g64650	53.6317	109.316	VAMP-like protein YKT62, putative, expressed	AT5G58060	ATGP1, ATYKT61, YKT61	member of YKT6 Gene Family
LOC_Os01g63950	10.4367	4.1139	expressed protein	AT2G27590		S-adenosyl-L-methionine-dependent methyltransferases superfamily protein			LOC_Os01g64660	0.849923	264.8	fructose-1,6-bisphosphatase, putative, expressed	AT1G43670	ARABIDOPSIS THALIANA CYTOSOLIC FRUCTOSE-1,6-BISPHOSPHATASE, ATCFBP, FBP, FINS1, FRUCTOSE INSENSITIVE 1, FRUCTOSE-1,6-BISPHOSPHATASE	Encodes a fructose-1,6-bisphosphatase. This enzyme, in addition to catalyzing the formation of fructose-6-phosphate for sucrose biosynthesis, appears to play a role in fructose-mediated signaling that is independent of its enzymatic activity. atcfbp-1/fins1 mutants have reduced photosynthetic rates, elevated levels of starch and reduced levels of sucrose during the day. Although the protein is ex…
LOC_Os01g64000	33.1926	0.549434	bZIP transcription factor, putative, expressed	AT3G44460	ATBZIP67, BASIC LEUCINE ZIPPER TRANSCRIPTION FACTOR 67, DPBF2	basic leucine zipper transcription factor (BZIP67), identical to basic leucine zipper transcription factor GI:18656053 from (Arabidopsis thaliana)			LOC_Os01g64670	0.151978	0.553613	soluble inorganic pyrophosphatase, putative, expressed	AT1G01050	ATPPA1, PPA1, PYROPHOSPHORYLASE 1	Encodes a soluble protein with inorganic pyrophosphatase activity that is highly specific for Mg-inorganic pyrophosphate.
LOC_Os01g64020	4.2417	1.41105	transcription factor, putative, expressed	AT1G08320	BZIP21, TGA9, TGACG (TGA) MOTIF-BINDING PROTEIN 9	bZIP transcription factor family protein			LOC_Os01g64700	17.0546	35.3981	OsFBT3 - F-box and tubby domain containing protein, expressed	AT1G76900	ATTLP1, TLP1, TUBBY LIKE PROTEIN 1	Member of TLP family
LOC_Os01g64090	76.7888	26.9017	L1P family of ribosomal proteins domain containing protein, expressed	AT1G08360		Ribosomal protein L1p/L10e family			LOC_Os01g64860	0.0709537	1.78007	OsSub11 - Putative Subtilisin homologue, expressed	AT5G67090		Subtilisin-like serine endopeptidase family protein
LOC_Os01g64120	12.6419	2.88695	2Fe-2S iron-sulfur cluster binding domain containing protein, expressed	AT2G27510	ATFD3, FD3, FERREDOXIN 3	ferredoxin 3 (FD3)			LOC_Os01g64890	4.94389	15.2434	CorA-like magnesium transporter protein, putative, expressed	AT3G19640	MAGNESIUM TRANSPORTER 4, MGT4, MRS2-3	Transmembrane magnesium transporter. One of nine family members.
LOC_Os01g64190	9.06063	4.17055	expressed protein	AT5G09270		unknown protein			LOC_Os01g64949	0	0.500008	expressed protein
LOC_Os01g64230	1.74092	0.0805481	long cell-linked locus protein, putative, expressed						LOC_Os01g64960	1.02999	349.533	chlorophyll A-B binding protein, putative, expressed	AT1G44575	CP22, NONPHOTOCHEMICAL QUENCHING 4, NPQ4, PHOTOSYSTEM II SUBUNIT S, PSBS	Encoding PSII-S (CP22), a ubiquitous pigment-binding protein associated with photosystem II (PSII) of higher plants. Involved in nonphotochemical quenching rather than in photosynthesis. Mutant has a normal violaxanthin cycle but has a limited capacity of quenching singlet excited chlorophylls and is tolerant to lipid peroxidation.
LOC_Os01g64250	19.5426	7.0286	hemerythrin family protein, expressed	AT3G54290		FUNCTIONS IN: molecular_function unknown			LOC_Os01g64970	33.756	75.2947	CAMK_CAMK_like.11 - CAMK includes calcium/calmodulin depedent protein kinases, expressed	AT1G10940	ARABIDOPSIS SERINE/THREONINE KINASE 1, ASK1, SNF1-RELATED PROTEIN KINASE 2.4, SNRK2-4, SNRK2.4, SRK2A, SUCROSE NONFERMENTING 1-RELATED PROTEIN KINASE 2-4	Encodes a plant protein kinase similar to the calcium/calmodulin-dependent protein kinase subfamily and the SNF1 kinase subfamily (SnRK2) whose activity is activated by ionic (salt) and non-ionic (mannitol) osmotic stress. Kinase activity of its homolog in tobacco is induced by hyperosmotic condition within 1 minute.
LOC_Os01g64350	9.2594	4.43397	expressed protein						LOC_Os01g65000	1.52524	3.28232	ammonium transporter protein, putative, expressed	AT2G38290	AMMONIUM TRANSPORTER 2, AMMONIUM TRANSPORTER 2;1, AMT2, AMT2;1, ATAMT2	encodes a high-affinity ammonium transporter, which is expressed in shoot and root. Expression in root and shoot is under nitrogen and carbon dioxide regulation, respectively.
LOC_Os01g64360	11.2563	3.44573	MYB family transcription factor, putative, expressed	AT5G04760		Duplicated homeodomain-like superfamily protein			LOC_Os01g65030	0.0330117	3.11151	S-locus-specific glycoprotein precursor, putative, expressed	AT2G19130		S-locus lectin protein kinase family protein
LOC_Os01g64430	21.6996	0.339506	DUF623 domain containing protein, expressed	AT2G36026		Ovate family protein			LOC_Os01g65040	0	4.54111	hypothetical protein
LOC_Os01g64480	1.35401	0.355058	harpin-induced protein 1 domain containing protein, expressed	AT5G06320	NDR1/HIN1-LIKE 3, NHL3	encodes a protein whose sequence is similar to tobacco hairpin-induced gene (HIN1) and Arabidopsis non-race specific disease resistance gene (NDR1). Expression of this gene is induced by cucumber mosaic virus, spermine and Pseudomonas syringae pv. tomato DC3000. The gene product is localized to the plasma membrane.			LOC_Os01g65070	5.14513	16.2109	hydrolase, alpha/beta fold family domain containing protein, expressed	AT1G34340		alpha/beta-Hydrolases superfamily protein
LOC_Os01g64520	130.609	33.2767	uricase, putative, expressed	AT2G26230		uricase / urate oxidase / nodulin 35, putative			LOC_Os01g65080	56.3629	779.471	ZOS1-18 - C2H2 zinc finger protein, expressed	AT1G34370	ATSTOP1, SENSITIVE TO PROTON RHIZOTOXICITY 1, STOP1	Encodes a putative nuclear Cys(2)His(2)-type zinc finger protein involved in H+ and Al3+ rhizotoxicity. In mutants exposed to aluminum stress, there is no induction of AtALMT1, an malate transporter known to be involved in the mediation of aluminum toxicity. Cell wall of the mutant is unstable in low pH medium (pH 4.5) in low Ca solution. This would mediate Ca-alleviation of low pH stress through…
LOC_Os01g64540	1.46748	0.652861	anthocyanidin 3-O-glucosyltransferase, putative, expressed	AT5G49690		UDP-Glycosyltransferase superfamily protein			LOC_Os01g65090	27.2448	61.4192	aminotransferase, classes I and II, domain containing protein, expressed	AT2G22250	AAT, ASPARTATE AMINOTRANSFERASE, ATAAT, MATERNAL EFFECT EMBRYO ARREST 17, MEE17	Encodes a prokaryotic-type plastidic aspartate aminotransferase with glutamate/aspartate-prephenate aminotransferase (PAT) activity.
LOC_Os01g64560	21.5287	9.82051	helix-loop-helix DNA-binding protein, putative, expressed	AT2G27230	LHW, LONESOME HIGHWAY	Encodes a nuclear-localized transcriptional activator with weak sequence similarity to basic helix-loop-helix(bHLH)-domain proteins. It promotes the production of stele cells in root meristems and is required to establish and maintain the normal vascular cell number and pattern in primary and lateral roots.			LOC_Os01g65100	5.88841	132.453	peptide transporter, putative, expressed	AT1G22540		Major facilitator superfamily protein
LOC_Os01g64570	0.241926	0.082125	U-box domain-containing protein, putative, expressed	AT2G35930	ATPUB23, PLANT U-BOX 23, PUB23	Encodes a cytoplasmically localized U-box domain containing E3 ubiquitin ligase that is involved in the response to water stress and acts as a negative regulator of PAMP-triggered immunity.			LOC_Os01g65110	3.97397	15.0331	POT family protein, expressed	AT1G22540		Major facilitator superfamily protein
LOC_Os01g64590	0.511495	0	dof zinc finger domain containing protein, putative, expressed	AT3G52440		Dof-type zinc finger DNA-binding family protein			LOC_Os01g65210	0.661742	9.97998	proton-dependent oligopeptide transport, putative, expressed	AT1G22540		Major facilitator superfamily protein
LOC_Os01g64640	82.7972	25.0787	histone H3, putative, expressed	AT5G10390	H3.1, HISTONE 3.1	Histone superfamily protein			LOC_Os01g65310	20.4866	47.9749	DUF803 domain containing, putative, expressed	AT2G21120		Protein of unknown function (DUF803)
LOC_Os01g64720	33.0099	5.86887	expressed protein						LOC_Os01g65350	8.84285	18.3779	deoxynucleoside kinase family, putative, expressed	AT1G72040	ATDNK, DEOXYRIBONUCLEOSIDE KINASE, DNK	Encodes a multisubstrate deoxyribonucleoside kinase that salvages DNA precursors.
LOC_Os01g64790	10.688	1.56809	AP2 domain containing protein, expressed	AT5G50080	ERF110, ETHYLENE RESPONSE FACTOR 110	encodes a member of the ERF (ethylene response factor) subfamily B-4 of ERF/AP2 transcription factor family. The protein contains one AP2 domain and is phosphorylated in planta. There are 7 members in this subfamily.			LOC_Os01g65370	3.51524	7.13134	MYB family transcription factor, putative	AT4G38620	ATMYB4, MYB DOMAIN PROTEIN 4, MYB4	Encodes a R2R3 MYB protein which is involved in the response to UV-B. It functions as a repressor of target gene expression. One of its target genes encodes cinnamate 4-hydroxylase
LOC_Os01g64820	13.1789	0.966851	POLA1 - Putative DNA polymerase alpha catalytic subunit, expressed	AT5G67100	ICU2, INCURVATA2	Encodes the putative catalytic subunit of the DNA polymerase alpha. Interacts with genes involved in chromatin-mediated cellular memory. ICU2 genetically interacts with TERMINAL FLOWER2, the ortholog of HETEROCHROMATIN PROTEIN1 of animals and yeasts, and with the Polycomb group (PcG) gene CURLY LEAF. A number of regulatory genes were derepressed in the icu2-1 mutant, including genes associated wi…			LOC_Os01g65400	6.02392	21.1853	DNA polymerase I, putative, expressed	AT1G34380		5'-3' exonuclease family protein
LOC_Os01g64880	0.325519	0	expressed protein	AT4G30120	A. THALIANA HEAVY METAL ATPASE 3, ATHMA3, HEAVY METAL ATPASE 3, HMA3	encodes a protein similar to Zn-ATPase, a P1B-type ATPases transport zinc			LOC_Os01g65480	3.81008	9.8924	dnaJ domain containing protein, expressed	AT3G08910		DNAJ heat shock family protein
LOC_Os01g64900	7.44382	0.120331	HEAT, putative, expressed	AT1G77600		ARM repeat superfamily protein			LOC_Os01g65640	0.320649	1.10427	expressed protein
LOC_Os01g64910	2.67435	0.0529128	anthocyanidin 5,3-O-glucosyltransferase, putative, expressed	AT3G16520	UDP-GLUCOSYL TRANSFERASE 88A1, UGT88A1	UDP-glucosyl transferase 88A1 (UGT88A1)			LOC_Os01g65660	0.991564	2.50742	amino acid transporter, putative, expressed	AT1G10010	AAP8, AMINO ACID PERMEASE 8, ATAAP8	Encodes a high affinity amino acid transporter that is probably responsible for import of organic nitrogen into developing seeds. One of eight gene family members that encode amino acid permeases. Most closely related to AAP1 (75%) identity.
LOC_Os01g65200	12.7283	4.5114	proton-dependent oligopeptide transport, putative, expressed	AT1G22540		Major facilitator superfamily protein			LOC_Os01g65690	0.0803293	35.5498	4,5-DOPA dioxygenase extradiol, putative, expressed	AT4G15093	ATLIGB, LIGB	catalytic LigB subunit of aromatic ring-opening dioxygenase family
LOC_Os01g65240	19.3411	0.108776	transposon protein, putative, Pong sub-class, expressed	AT2G13770		CONTAINS InterPro DOMAIN/s: Putative harbinger transposase-derived nuclease (InterPro:IPR006912)			LOC_Os01g65700	0.727534	10.5594	expressed protein	AT1G58170		Disease resistance-responsive (dirigent-like protein) family protein
LOC_Os01g65380	93.9346	36.956	patellin protein, putative, expressed	AT4G09160		SEC14 cytosolic factor family protein / phosphoglyceride transfer family protein			LOC_Os01g65710	1.65282	4.32832	conserved hypothetical protein	AT5G42655		Disease resistance-responsive (dirigent-like protein) family protein
LOC_Os01g65420	1.35412	0.0810931	expressed protein	AT1G22030		CONTAINS InterPro DOMAIN/s: Protein BYPASS related (InterPro:IPR008511)			LOC_Os01g65790	2.04961	8.1624	pectinesterase, putative, expressed	AT5G09760		Plant invertase/pectin methylesterase inhibitor superfamily
LOC_Os01g65440	23.9862	9.52542	universal stress protein domain containing protein, putative, expressed	AT1G44760		Adenine nucleotide alpha hydrolases-like superfamily protein			LOC_Os01g65800	2.69221	6.14243	powdery mildew resistant protein 5, putative, expressed	AT1G48880	TBL7, TRICHOME BIREFRINGENCE-LIKE 7	Encodes a member of the TBL (TRICHOME BIREFRINGENCE-LIKE) gene family containing a plant-specific DUF231 (domain of unknown function) domain. TBL gene family has 46 members, two of which (TBR/AT5G06700 and TBL3/AT5G01360) have been shown to be involved in the synthesis and deposition of secondary wall cellulose, presumably by influencing the esterification state of pectic polymers. A nomenclature…
LOC_Os01g65460	49.9814	2.02471	beta-galactosidase precursor, putative, expressed	AT5G63810	ARABIDOPSIS THALIANA BETA-GALACTOSIDASE 10, ATBGAL10, BETA-GALACTOSIDASE 10, BGAL10	member of Glycoside Hydrolase Family 35			LOC_Os01g65890	5.08188	12.1333	DNA repair metallo-beta-lactamase, putative, expressed	AT1G19025		DNA repair metallo-beta-lactamase family protein
LOC_Os01g65520	41.9159	14.6949	Sad1 / UNC-like C-terminal domain containing protein, putative, expressed	AT1G71360		Galactose-binding protein			LOC_Os01g65900	56.4955	158.57	chitin-inducible gibberellin-responsive protein, putative,expressed	AT1G21450	SCARECROW-LIKE 1, SCL1	Encodes a scarecrow-like protein (SCL1). Member of GRAS gene family.
LOC_Os01g65530	10.151	4.06745	RNA recognition motif containing protein, putative, expressed	AT4G10110		RNA-binding (RRM/RBD/RNP motifs) family protein			LOC_Os01g65986	13.2879	30.516	DUF803 domain containing, putative, expressed	AT1G71900		Protein of unknown function (DUF803)
LOC_Os01g65610	2.00574	0.347502	expressed protein	AT5G17540		HXXXD-type acyl-transferase family protein			LOC_Os01g65992	0.908514	2.22142	expressed protein	AT3G21520	ARABIDOPSIS THALIANA DUF679 DOMAIN MEMBRANE PROTEIN 1, ATDMP1, DMP1, DUF679 DOMAIN MEMBRANE PROTEIN 1	Encodes a protein is directly or indirectly involved in membrane fission during breakdown of the ER and the tonoplast during leaf senescence and in membrane fusion during vacuole biogenesis in roots.
LOC_Os01g65620	7.23958	0.168271	expressed protein						LOC_Os01g66000	0.154365	9.34304	NADH dehydrogenase I subunit N, putative, expressed	AT5G58260	NADH DEHYDROGENASE-LIKE COMPLEX N, NDHN	Encodes subunit NDH-N of NAD(P)H:plastoquinone dehydrogenase complex (Ndh complex) present in the thylakoid membrane of chloroplasts. This subunit is thought to be required for Ndh complex assembly.
LOC_Os01g65630	1.06026	0.103248	expressed protein	AT1G09812		unknown protein			LOC_Os01g66010	0	1.20674	amino acid transporter, putative, expressed	AT5G09220	AAP2, AMINO ACID PERMEASE 2	member of AAAP family
LOC_Os01g65650	62.1207	17.7796	receptor-like protein kinase HAIKU2 precursor, putative, expressed	AT1G72180		Leucine-rich receptor-like protein kinase family protein			LOC_Os01g66020	0	0.576096	protein kinase family protein, putative	AT1G11050		Protein kinase superfamily protein
LOC_Os01g65670	51.5167	4.5489	amino acid transporter, putative, expressed	AT1G44100	AAP5, AMINO ACID PERMEASE 5	amino acid permease 5			LOC_Os01g66100	0.183351	4.1436	gibberellin 20 oxidase 2, putative, expressed	AT4G25420	ARABIDOPSIS THALIANA GIBBERELLIN 20-OXIDASE 1, AT2301, ATGA20OX1, GA REQUIRING 5, GA20OX1, GA5	Encodes gibberellin 20-oxidase that is involved in the later steps of the gibberellin biosynthetic pathway. Regulated by a circadian clock. Weak expression response to far red light.
LOC_Os01g65730	12.5987	3.04374	SET domain containing protein, expressed	AT3G56570		SET domain-containing protein			LOC_Os01g66130	3.46994	7.54258	armadillo/beta-catenin repeat family protein, putative, expressed	AT2G23140	ATPUB4, PLANT U-BOX 4, PUB4	RING/U-box superfamily protein with ARM repeat domain
LOC_Os01g65780	33.5026	13.048	glycosyl transferase, putative, expressed	AT3G18660	GLUCURONIC ACID SUBSTITUTION OF XYLAN 1, GUX1, PGSIP1, PLANT GLYCOGENIN-LIKE STARCH INITIATION PROTEIN 1	Plants expressing an RNAi construct specifically targeting PGSIP1 was shown to have a dramatically reduced amount of starch. Encodes a glucuronyltransferase responsible for the addition of GlcA residues onto xylan and for secondary wall deposition.			LOC_Os01g66150	7.97747	28.0785	expressed protein	AT4G10080		unknown protein
LOC_Os01g65830	37.0416	0.251646	acyl-desaturase, chloroplast precursor, putative, expressed	AT1G43800	FLORAL TRANSITION AT THE MERISTEM1, FTM1	Plant stearoyl-acyl-carrier-protein desaturase family protein			LOC_Os01g66170	8.53871	18.6493	SNARE associated Golgi protein, putative, expressed	AT1G22850		SNARE associated Golgi protein family
LOC_Os01g65840	2.72263	0.314462	pentatricopeptide, putative, expressed	AT3G21470		Pentatricopeptide repeat (PPR-like) superfamily protein			LOC_Os01g66200	5.91629	37.6912	expressed protein	AT1G24160		unknown protein
LOC_Os01g65920	143.218	55.5984	F-box/LRR-repeat protein 2, putative, expressed	AT1G21410	SKP2A	AtSKP2			LOC_Os01g66300	14.9504	46.6515	KH domain containing protein, putative, expressed	AT1G09660		RNA-binding KH domain-containing protein
LOC_Os01g65950	0.350426	0	thioesterase family protein, putative, expressed	AT1G04290		Thioesterase superfamily protein			LOC_Os01g66320	11.0186	32.3834	expressed protein	AT4G10330		glycine-rich protein
LOC_Os01g66110	54.08	9.19873	methyltransferase, putative, expressed	AT5G64030		S-adenosyl-L-methionine-dependent methyltransferases superfamily protein			LOC_Os01g66330	3.25449	8.87401	ATP-dependent Clp protease ATP-binding subunit clpX, putative, expressed	AT5G53350	CLP PROTEASE REGULATORY SUBUNIT X, CLPX	CLP protease regulatory subunit CLPX mRNA, nuclear gene
LOC_Os01g66160	0.992372	0.177051	pentatricopeptide, putative, expressed	AT2G03880	REME1, REQUIRED FOR EFFICIENCY OF MITOCHONDRIAL EDITING 1	Pentatricopeptide repeat (PPR) superfamily protein			LOC_Os01g66360	5.55875	13.4367	2-C-methyl-D-erythritol 4-phosphate cytidylyltransferase,putative, expressed	AT2G02500	2-C-METHYL-D-ERYTHRITOL 4-PHOSPHATE CYTIDYLTRANSFERASE, ATMEPCT, ISPD, MCT	Encodes a protein with 4-Diphosphocytidyl-2C-methyl-D-erythritol synthase activity. The enzyme has an absolute requirement for divalent cations (Mg2+ reaches the highest catalytic activity).
LOC_Os01g66180	43.4955	18.245	cytochrome c, putative, expressed	AT4G10040	CYTC-2, CYTOCHROME C-2	Encodes cytochrome c. Promoter directs preferential expression in vascular tissues of cotyledons, leaves, roots, and hypocotyls, and in anthers.			LOC_Os01g66480	0	1.66816	expressed protein
LOC_Os01g66230	8.11867	1.79066	csAtPR5, putative, expressed						LOC_Os01g66490	0.630524	4.26156	no apical meristem protein, putative, expressed	AT2G02450	ANAC034, ANAC035, ARABIDOPSIS NAC DOMAIN CONTAINING PROTEIN 34, ATLOV1, LONG VEGETATIVE PHASE 1, LOV1, NAC DOMAIN CONTAINING PROTEIN 35, NAC035	NAC domain containing protein 35 (NAC035)
LOC_Os01g66240	21.0328	7.21782	mitochondrion protein, putative, expressed	AT4G10030		alpha/beta-Hydrolases superfamily protein			LOC_Os01g66530	0.114642	0.472274	ARGOS, putative, expressed
LOC_Os01g66290	0.46223	0.0732921	OsMADS21 - MADS-box family gene with MIKCc type-box, expressed	AT4G18960	AG, AGAMOUS	Floral homeotic gene encoding a MADS domain transcription factor. Specifies floral meristem and carpel and stamen identity. Binds CArG box sequences. It is the only C function gene. It interacts genetically with the other homeotic genes to specify the floral organs.			LOC_Os01g66544	0.573669	6.41254	hypothetical protein
LOC_Os01g66440	2.03038	0.494922	hypothetical protein						LOC_Os01g66590	0.20028	2.20782	DUF260 domain containing protein, putative, expressed	AT1G65620	AS2, ASYMMETRIC LEAVES 2	required for formation of a symmetric flat leaf lamina, encodes a member of a family of proteins characterized by cysteine repeats and a leucine zipper
LOC_Os01g66500	35.8995	12.0746	phosphoribosylformylglycinamidine synthase, putative, expressed	AT1G74260	PUR4, PURINE BIOSYNTHESIS 4	Encodes formylglycinamidine ribonucleotide synthase an enzyme involved in de novo purine biosynthesis. PUR4 is localizes to the chloroplast and mitochondria. Loss of PUR4 function affects male but not female gametophyte development.			LOC_Os01g66600	1.39739	23.0493	rhodanese-like, putative, expressed	AT3G25480		Rhodanese/Cell cycle control phosphatase superfamily protein
LOC_Os01g66520	17.1214	6.80854	serine/threonine-protein kinase RIO-like, putative, expressed	AT3G51270		protein serine/threonine kinases			LOC_Os01g66610	0.858795	12.4017	serine/threonine-protein kinase receptor precursor, putative, expressed	AT2G19130		S-locus lectin protein kinase family protein
LOC_Os01g66580	26.7825	9.9282	RNA polymerase III RPC4 domain containing protein, expressed	AT5G09380		RNA polymerase III RPC4			LOC_Os01g66620	0	0.542726	glucosyltransferase, putative	AT4G34135	UDP-GLUCOSYLTRANSFERASE 73B2, UGT73B2	The At4g34135 gene encodes a flavonol 7-O-glucosyltransferase (EC 2.4.1.237) that glucosylates also with a 20 fold lower activity flavonols (kaempferol and quercetin) at the 3-O-position.
LOC_Os01g66650	1.27374	0	expressed protein						LOC_Os01g66690	0.564672	2.07498	ZIP4/SPO22, putative, expressed	AT5G48390	A. THALIANA HOMOLOGUE OF YEAST SPO22, ATSPO22, ATZIP4	Defective in meiotic chromosome segregation. It is involved in crossover formation and involved in both male and female meiosis.
LOC_Os01g66720	9.62147	4.77588	NADP-dependent oxidoreductase, putative, expressed	AT1G65560		Zinc-binding dehydrogenase family protein			LOC_Os01g66710	0	1.54226	polygalacturonase, putative	AT2G43880		Pectin lyase-like superfamily protein
LOC_Os01g66730	5.42788	0.0792969	exosome complex exonuclease RRP40, putative, expressed	AT2G25355		PNAS-3 related			LOC_Os01g66740	0	1.39204	inactive receptor kinase At1g27190 precursor, putative	AT5G48380	BAK1-INTERACTING RECEPTOR-LIKE KINASE 1, BIR1	Encodes a BAK1-interacting receptor-like kinase named BIR1. Negatively regulates multiple plant resistance signaling pathways, one of which is the SOBIR1(AT2G31880)-dependent pathway.
LOC_Os01g66760	7.91482	0.550115	inactive receptor kinase At2g26730 precursor, putative, expressed	AT5G48380	BAK1-INTERACTING RECEPTOR-LIKE KINASE 1, BIR1	Encodes a BAK1-interacting receptor-like kinase named BIR1. Negatively regulates multiple plant resistance signaling pathways, one of which is the SOBIR1(AT2G31880)-dependent pathway.			LOC_Os01g66820	0.211855	10.9577	inactive receptor kinase At1g27190 precursor, putative, expressed	AT5G48380	BAK1-INTERACTING RECEPTOR-LIKE KINASE 1, BIR1	Encodes a BAK1-interacting receptor-like kinase named BIR1. Negatively regulates multiple plant resistance signaling pathways, one of which is the SOBIR1(AT2G31880)-dependent pathway.
LOC_Os01g66900	1.26277	0	expressed protein	AT3G07570		Cytochrome b561/ferric reductase transmembrane with DOMON related domain			LOC_Os01g66840	0.0815753	13.7948	pectinacetylesterase domain containing protein	AT3G09410		Pectinacetylesterase family protein
LOC_Os01g67010	3.96159	0	expressed protein	AT3G07570		Cytochrome b561/ferric reductase transmembrane with DOMON related domain			LOC_Os01g66850	7.29953	110.946	pectinacetylesterase domain containing protein, expressed	AT3G62060		Pectinacetylesterase family protein
LOC_Os01g67030	8.34024	0	auxin-responsive protein, putative, expressed	AT3G07570		Cytochrome b561/ferric reductase transmembrane with DOMON related domain			LOC_Os01g66890	3.54944	7.65618	BTBZ1 - Bric-a-Brac, Tramtrack, and Broad Complex BTB domain with TAZ zinc finger and Calmodulin-binding domains, expressed	AT1G05690	BT3, BTB AND TAZ DOMAIN PROTEIN 3	BTB and TAZ domain protein. Acts redunantly with BT1 and BT2 during female gametophyte development. Acts with BT2 during male gametophyte development.
LOC_Os01g67070	0.431846	0	hypothetical protein						LOC_Os01g66960	16.021	40.8546	selenoprotein precursor, putative, expressed	AT1G05720		selenoprotein family protein
LOC_Os01g67100	14.0567	0.857854	expressed protein	AT1G65470	FAS1, FASCIATA 1, FUGU 2, FUGU2, NFB2, NUCLEOSOME/CHROMATIN ASSEMBLY FACTOR GROUP B	Chromatin Assembly Factor-1 (CAF-1) p150 subunit. Mutants have reduced heterochromatin content. In Arabidopsis, the three CAF-1 subunits are encoded by FAS1, FAS2 and, most likely, MSI1, respectively. Mutations in FAS1 or FAS2 lead to increased frequency of homologous recombination and T-DNA integration in Arabidopsis.			LOC_Os01g66970	5.76184	38.3493	zinc finger, C3HC4 type domain containing protein, expressed	AT2G02960		RING/FYVE/PHD zinc finger superfamily protein
LOC_Os01g67126	638.658	165.538	ribosomal L18p/L5e family protein, putative, expressed	AT3G25520	ATL5, OLI5, OLIGOCELLULA 5, PGY3, PIGGYBACK3, RIBOSOMAL PROTEIN L5, RIBOSOMAL PROTEIN L5 A, RPL5A	Encodes ribosomal protein L5 that binds to 5S ribosomal RNA and in involved in its export from the nucleus to the cytoplasm. Identified in a screen for enhancers of as1. as1/pgy double mutants show defects in leaf vascular patterning and adaxial cell fate. Double mutant analysis indicates pgy genes function in the same pathway as REV, KAN1 and KAN2.			LOC_Os01g66980	0	13.0958	expressed protein	AT2G30695		FUNCTIONS IN: molecular_function unknown
LOC_Os01g67134	300.139	104.961	ribosomal L18p/L5e family protein, putative, expressed	AT3G25520	ATL5, OLI5, OLIGOCELLULA 5, PGY3, PIGGYBACK3, RIBOSOMAL PROTEIN L5, RIBOSOMAL PROTEIN L5 A, RPL5A	Encodes ribosomal protein L5 that binds to 5S ribosomal RNA and in involved in its export from the nucleus to the cytoplasm. Identified in a screen for enhancers of as1. as1/pgy double mutants show defects in leaf vascular patterning and adaxial cell fate. Double mutant analysis indicates pgy genes function in the same pathway as REV, KAN1 and KAN2.			LOC_Os01g67000	21.4265	201.071	membrane-associated 30 kDa protein, chloroplast precursor,putative, expressed	AT1G65260	PLASTID TRANSCRIPTIONALLY ACTIVE 4, PTAC4, VESICLE-INDUCING PROTEIN IN PLASTIDS 1, VIPP1	Encodes a protein required for thylakoid membrane formation.
LOC_Os01g67160	44.1813	9.95678	cyclin-dependent kinase B1-1, putative, expressed	AT2G38620	CDKB1;2, CYCLIN-DEPENDENT KINASE B1;2	Encodes a member of a plant specific family of cyclin dependent kinases.			LOC_Os01g67054	100.911	219.266	calreticulin precursor protein, putative, expressed	AT1G08450	CALRETICULIN 3, CRT3, EBS2, EMS-MUTAGENIZED BRI1 SUPPRESSOR 2, PRIORITY IN SWEET LIFE 1, PSL1	Encodes one of three Arabidopsis calreticulins. In CRT-deficient mouse fibroblasts, this protein restores ER Ca2+ levels. Non-receptor component required for EFR-mediated immunity. Mutants show de-repressed anthocyanin accumulation in the presence of elf18, and EFR accumulation and signalling.
LOC_Os01g67210	24.0655	7.85798	PPR repeat domain containing protein, putative, expressed	AT3G02650		Tetratricopeptide repeat (TPR)-like superfamily protein			LOC_Os01g67090	1.76663	4.87738	IQ calmodulin-binding motif domain containing protein, expressed	AT3G59690	IQ-DOMAIN 13, IQD13	IQ-domain 13 (IQD13)
LOC_Os01g67260	1.29736	0.149928	hypothetical protein						LOC_Os01g67120	2.19293	137.803	rhodanese-like domain containing protein, putative, expressed	AT3G59780		Rhodanese/Cell cycle control phosphatase superfamily protein
LOC_Os01g67280	0.329626	0	hypothetical protein						LOC_Os01g67180	33.4387	77.8973	ribonuclease T2 family domain containing protein, expressed	AT2G39780	RIBONUCLEASE 2, RNS2	Encodes the main endoribonuclease activity in plant cells and localizes to the endoplasmic reticulum (ER), ER-derived structures, and vacuoles. It is essential for normal ribosomal RNA recycling.
LOC_Os01g67300	8.97664	1.73203	expressed protein						LOC_Os01g67190	1.81665	10.4512	ribonuclease T2 family domain containing protein, expressed	AT2G39780	RIBONUCLEASE 2, RNS2	Encodes the main endoribonuclease activity in plant cells and localizes to the endoplasmic reticulum (ER), ER-derived structures, and vacuoles. It is essential for normal ribosomal RNA recycling.
LOC_Os01g67310	1.80504	0.89983	patatin, putative, expressed	AT4G37050	ATPLAIVC, PATATIN-LIKE PROTEIN 4, PATATIN-RELATED PHOSPHOLIPASE III BETA, PHOSPHOLIPASE A IVC, PLA V, PLAIII{BETA}, PLP4	Patatin-related phospholipase A. Expressed in the floral gynaecium and is induced by abscisic acid (ABA) or phosphate deficiency in roots.			LOC_Os01g67220	17.1094	45.2677	Os1bglu4 - beta-glucosidase-like protein without signal sequence, expressed	AT5G36890	BETA GLUCOSIDASE 42, BGLU42	beta glucosidase 42 (BGLU42)
LOC_Os01g67320	1.44451	0	expressed protein						LOC_Os01g67314	0.225118	4.33225	expressed protein
LOC_Os01g67390	3.25775	1.52906	POEI32 - Pollen Ole e I allergen and extensin family protein precursor, expressed						LOC_Os01g67360	1.33317	9.73088	methyltransferase, putative, expressed	AT4G10440		S-adenosyl-L-methionine-dependent methyltransferases superfamily protein
LOC_Os01g67410	3.02987	0.032663	AP2/EREBP transcription factor BABY BOOM, putative, expressed	AT5G57390	AIL5, AINTEGUMENTA-LIKE 5, CHO1, CHOTTO 1, EMBRYOMAKER, EMK, PLETHORA 5, PLT5	Encodes a member of the AP2 family of transcriptional regulators. May be involved in germination and seedling growth. Mutants are resistant to ABA analogs and are resistant to high nitrogen concentrations.essential for the developmental transition between the embryonic and vegetative phases in plants. Overexpression results in the formation of somatic embryos on cotyledons. It is also required to…			LOC_Os01g67364	0.195606	0.701163	retrotransposon protein, putative, Ty3-gypsy subclass, expressed	AT2G13680	ARABIDOPSIS THALIANA GLUCAN SYNTHASE-LIKE 2, ATGSL02, CALLOSE SYNTHASE 5, CALS5, GLS2, GLUCAN SYNTHASE-LIKE 2	Responsible for the synthesis of callose deposited at the primary cell wall of meiocytes, tetrads and microspores. Required for exine formation during microgametogenesis and for pollen viability. Highest expression in meiocytes, tetrads, microspores and mature pollen.
LOC_Os01g67420	19.3288	4.65814	lipase, putative, expressed	AT1G05790		lipase class 3 family protein			LOC_Os01g67370	19.3839	61.2285	expressed protein	AT3G59300		Pentatricopeptide repeat (PPR) superfamily protein
LOC_Os01g67510	58.6104	4.91573	recA protein, putative, expressed	AT2G19490	A. THALIANA RECA HOMOLOG 2, RECA2	recA DNA recombination family protein			LOC_Os01g67480	3.32021	41.3832	helix-loop-helix DNA-binding domain containing protein, expressed	AT1G05805		basic helix-loop-helix (bHLH) DNA-binding superfamily protein
LOC_Os01g67520	10.1264	1.27148	VTC2, putative, expressed	AT5G55120	VITAMIN C DEFECTIVE 5, VTC5	Encodes a GDP-L-galactose phosphorylase, with similar biochemical properties as VTC2.			LOC_Os01g67490	2.04854	6.61589	OTU-like cysteine protease family protein, putative, expressed	AT3G57810		Cysteine proteinases superfamily protein
LOC_Os01g67550	18.9976	1.83121	FAD binding domain containing protein, expressed	AT1G24340	EMB2421, EMB260, EMBRYO DEFECTIVE 2421, EMBRYO DEFECTIVE 260	A locus involved in embryogenesis. Mutations in this locus result in embryo lethality.			LOC_Os01g67530	1.41883	4.97695	AMP-binding enzyme, putative, expressed	AT5G63380		Encodes a peroxisomal protein involved in the activation of fatty acids through esterification with CoA. At5g63380 preferentially activates fatty acids with increased chain length (C9:0 to C8:0) and thus shares characteristics with long-chain fatty acyl-CoA synthases. Also able to catalyze the conversion of OPDA to its CoA ester and is therefore thought to be involved in the peroxisomal &#946
LOC_Os01g67580	15.5901	2.82981	multidrug resistance-associated protein, putative, expressed	AT3G13080	ABCC3, ATMRP3, ATP-BINDING CASSETTE C3, MRP3, MULTIDRUG RESISTANCE PROTEIN 3, MULTIDRUG RESISTANCE-ASSOCIATED PROTEIN 3	encodes an ATP-dependent MRP-like ABC transporter able to transport glutathione-conjugates as well as chlorophyll catabolites. The expression of this gene is upregulated by herbicide safeners such as benoxacor and fenclorim.			LOC_Os01g67540	0.180921	4.82646	AMP-binding domain containing protein, expressed	AT5G63380		Encodes a peroxisomal protein involved in the activation of fatty acids through esterification with CoA. At5g63380 preferentially activates fatty acids with increased chain length (C9:0 to C8:0) and thus shares characteristics with long-chain fatty acyl-CoA synthases. Also able to catalyze the conversion of OPDA to its CoA ester and is therefore thought to be involved in the peroxisomal &#946
[truncated: 7,715 more rows]
