# Supplementary material for: Systematic Analysis of Differential H3K27me3 and H3K4me3 Deposition in Callus and Seedling Reveals the Epigenetic Regulatory Mechanisms Involved in Callus Formation in Rice
Source: Front Genet. 2020 Jul 17;11:766. doi: 10.3389/fgene.2020.00766 (PMC7379484; doi:10.3389/fgene.2020.00766)
Supplement: Supplementary file 1 [file Data_Sheet_1.zip › Data Sheet 1/Table 5.XLSX]

## Sheet: Sheet1
Supplementary Table 5. The 1565 callus preferentially expressed genes with the depostion of H3K27me3,H3K4me3 and DHS.
Probe Set ID	Locus ID	Cluster	Z-score (callus vs other tissues)	P-value	TF family	H3K27me3		H3K4me3		DHS
						callus↑	seedling↑	callus↑	seedling↑	callus↑	seedling↑	Description	Arabidopsis ortholog	Alias	Arabidopsis Description
Os.21563.1.S1_a_at	LOC_Os01g07120	cluster 1	2.34365	0.0249035	AP2-EREBP							DREB1	AT5G05410	DEHYDRATION-RESPONSIVE ELEMENT BINDING PROTEIN 2, DRE-BINDING PROTEIN 2A, DREB2, DREB2A	Encodes a transcription factor that specifically binds to DRE/CRT cis elements (responsive to drought and low-temperature stress). Belongs to the DREB subfamily A-2 of ERF/AP2 transcription factor family (DREB2A). There are eight members in this subfamily including DREB2B. The protein contains one AP2 domain. Overexpression of transcriptional activation domain of DREB2A resulted in significant dr…
Os.9025.3.S1_at	LOC_Os01g68160	cluster 1	4.16922	0.00019082	C2H2			√		√		Zinc finger, C2H2 type, putative	AT5G03740	HD2C, HDT3, HISTONE DEACETYLASE 2C, HISTONE DEACETYLASE 3	HD2-type histone deacetylase HDAC. Involved in the ABA and stress responses. Mediates transcriptional repression
Os.54510.1.S1_at	LOC_Os07g44640	cluster 1	2.12507	0.0407156	C2H2			√				Zinc finger, C2H2 type, putative	AT3G12270	ARABIDOPSIS THALIANA PROTEIN ARGININE METHYLTRANSFERASE 3, ATPRMT3, PRMT3, PROTEIN ARGININE METHYLTRANSFERASE 3	protein arginine methyltransferase 3 (PRMT3)
Os.12938.1.S1_at	LOC_Os03g58640	cluster 1	2.20742	0.0339338	FHA							expressed protein	AT3G54350	EMB1967, EMBRYO DEFECTIVE 1967	embryo defective 1967 (emb1967)
Os.17516.1.S1_at	LOC_Os04g40840	cluster 1	2.2646	0.0298366	GNAT							histone acetyltransferase, ELP3 family	AT5G50320	ATELP3, EAST1, ELO3, ELONGATA 3, ELONGATOR PROTEIN 3, ELP3, ENHANCER-OF-ASYMMETRIC LEAVES-TWO 1, HAC8, HAG3, HISTONE ACETYLTRANSFERASE 8, HISTONE ACETYLTRANSFERASE OF THE GNAT FAMILY 3	A subunit of Elongator, a histone acetyl transferase complex, consisting of six subunits (ELP1鈥揈LP6), that copurifies with the elongating RNAPII in yeast and humans. Three Arabidopsis thaliana genes, encoding homologs of the yeast Elongator subunits ELP1, ELP3 (histone acetyl transferase), and ELP4 are responsible for the narrow leaf phenotype in elongata mutants and for reduced root growth that …
Os.14934.2.S1_at	LOC_Os04g08740	cluster 1	2.04543	0.0483871	Orphans							GAF domain, putative	AT3G04580	EIN4, ETHYLENE INSENSITIVE 4	Ethylene receptor, subfamily 2. Has serine kinase activity.
Os.55261.1.S1_at	LOC_Os01g57082	cluster 1	34.4783	1.31613e-28		√			√			hypothetical protein	AT2G41790		Insulinase (Peptidase family M16) family protein
Os.5794.1.S1_a_at	LOC_Os03g10800	cluster 1	13.056	5.17035e-15				√				transposon protein, putative, mutator sub-class	AT2G14820	MAB4/ENP/NPY1-LIKE 3, MEL3, NAKED PINS IN YUC MUTANTS 2, NPY2	A member of the NPY gene family (NPY1/AT4G31820, NPY2/AT2G14820, NPY3/AT5G67440, NPY4/AT2G23050, NPY5/AT4G37590). Involved in auxin-mediated organogenesis.
Os.8947.1.S1_at	LOC_Os03g05910	cluster 1	10.897	8.54519e-13						√		monooxygenase (EC 1.-.-.-) 2 - Arabidopsis thaliana	AT4G38540		FAD/NAD(P)-binding oxidoreductase family protein
OsAffx.5572.1.S1_at	LOC_Os07g38930	cluster 1	6.12914	5.22091e-07						√		probable beta-1,3-glucanase [imported] - Arabidopsis thaliana	AT3G13560		O-Glycosyl hydrolases family 17 protein
Os.51909.1.S1_at	LOC_Os05g39150	cluster 1	5.88346	1.09954e-06				√		√		hypothetical protein
OsAffx.11641.1.S1_at	LOC_Os01g57990	cluster 1	5.87495	1.12832e-06								hypothetical protein
Os.8660.1.S1_at	LOC_Os08g38320	cluster 1	5.03289	1.45252e-05						√		Protein kinase domain, putative	AT5G47750	D6 PROTEIN KINASE LIKE 2, D6PKL2, PK5	D6 protein kinase like 2 (D6PKL2)
Os.35391.1.S1_at	LOC_Os01g02100	cluster 1	4.95075	1.86143e-05								BED zinc finger, putative	AT1G18560		BED zinc finger
Os.23172.1.S1_x_at	LOC_Os07g02950	cluster 1	4.85397	2.49188e-05								expressed protein	AT3G50430		unknown protein
Os.1228.2.S1_at	LOC_Os01g13730	cluster 1	4.78768	3.04159e-05								Sof1-like domain, putative	AT4G28450		This gene is predicted to encode a protein with a DWD motif. It can bind to DDB1a in Y2H assays and may be involved in the formation of a CUL4-based E3 ubiquitin ligase
Os.57467.1.S1_x_at	LOC_Os03g16020	cluster 1	4.68016	4.19927e-05								Hsp20/alpha crystallin family, putative	AT5G59720	HEAT SHOCK PROTEIN 18.2, HSP18.2	encodes a low molecular weight heat shock protein that contains the heat shock element in the promoter region. Expression is induced in response to heat shock.
Os.52202.1.S1_at	LOC_Os03g22450	cluster 1	4.56053	6.00373e-05							√	auxin response factor 75, putative	AT3G05480	ATRAD9, RAD9	Involved in the regulation of DNA damage repair and homologous recombination.
Os.39764.1.S1_at	LOC_Os04g02530	cluster 1	4.41174	9.34329e-05		√						hypothetical protein
Os.46684.1.S1_at	LOC_Os10g25590	cluster 1	4.30862	0.000126719				√				Glutathione S-transferase, N-terminal domain, putative	AT1G59700	ATGSTU16, GLUTATHIONE S-TRANSFERASE TAU 16, GSTU16	Encodes glutathione transferase belonging to the tau class of GSTs. Naming convention according to Wagner et al. (2002).
Os.52306.1.S1_at	LOC_Os11g15000	cluster 1	4.19536	0.000176765								expressed protein
OsAffx.26677.1.S1_x_at	LOC_Os05g01440	cluster 1	4.077	0.00024971								phosphoribosylformylglycinamidine synthase	AT1G74260	PUR4, PURINE BIOSYNTHESIS 4	Encodes formylglycinamidine ribonucleotide synthase an enzyme involved in de novo purine biosynthesis. PUR4 is localizes to the chloroplast and mitochondria. Loss of PUR4 function affects male but not female gametophyte development.
Os.12257.1.S1_at	LOC_Os02g52150	cluster 1	3.91311	0.000401119								Hsp20/alpha crystallin family, putative	AT5G51440		HSP20-like chaperones superfamily protein
Os.10299.1.S1_at	LOC_Os05g30140	cluster 1	3.56339	0.00108061								pre-mrna splicing factor sf2 (sr1 protein)	AT1G02840	AT-SR34, ATSRP34, SERINE/ARGININE-RICH PROTEIN SPLICING FACTOR 34, SR1, SR34, SRP34	SR34/SR1 is a plant homologue of the human general/alternative splicing factor SF2/ASF. Barta et al (2010) have proposed a nomenclature for Serine/Arginine-Rich Protein Splicing Factors (SR proteins): Plant Cell. 2010, 22:2926.
OsAffx.17196.1.S1_at	LOC_Os08g27759	cluster 1	3.51538	0.00123503						√		hypothetical protein
Os.7005.1.S1_s_at	LOC_Os05g51650	cluster 1	3.51197	0.00124677							√	At1g65700/F1E22_3	AT1G65700	ATLSM8, LSM8, SM-LIKE 8	Small nuclear ribonucleoprotein family protein
Os.37867.1.S1_at	LOC_Os01g52890	cluster 1	3.47025	0.00139942				√		√		hypothetical protein
Os.26738.1.S1_at	LOC_Os01g46590	cluster 1	3.43624	0.00153699							√	Sterol-regulatory element binding protein (SREBP) site 2 protease	AT4G20310		Peptidase M50 family protein
Os.18205.1.S1_at	LOC_Os01g67510	cluster 1	3.41374	0.00163506								recA protein, putative	AT2G19490	A. THALIANA RECA HOMOLOG 2, RECA2	recA DNA recombination family protein
Os.27861.1.S2_a_at	LOC_Os09g25139	cluster 1	3.41369	0.00163525								bZIP transcription factor, putative
Os.32895.1.S1_at	LOC_Os01g19160	cluster 1	3.34889	0.00195238								Protein kinase domain, putative	AT4G08850		Leucine-rich repeat receptor-like protein kinase family protein
Os.5657.2.S1_at	LOC_Os03g06290	cluster 1	3.34767	0.00195891				√			√	PA domain, putative	AT4G26330	ATSBT3.18, UNE17, UNFERTILIZED EMBRYO SAC 17	UNFERTILIZED EMBRYO SAC 17 (UNE17)
Os.54000.1.S1_at	LOC_Os11g38250	cluster 1	3.30997	0.00217032				√			√	expressed protein
Os.51282.1.S1_at	LOC_Os12g26970	cluster 1	3.1415	0.00341136			√					transposon protein, putative, CACTA, En/Spm sub-class
Os.4756.1.S1_at	LOC_Os02g33080	cluster 1	3.07728	0.00404261								hydrolase, carbon-nitrogen family, putative	AT2G27450	ATNLP1, CPA, NITRILASE-LIKE PROTEIN 1, NLP1	Encodes N-carbamoylputrescine amidohydrolase that is involved in putrescine and polyamine biosynthesis.
Os.43600.1.S1_at	LOC_Os01g10040	cluster 1	3.07212	0.00409787			√	√		√		Cytochrome P450	AT3G13730	CYTOCHROME P450, FAMILY 90, SUBFAMILY D, POLYPEPTIDE 1, CYP90D1	Encodes a cytochrome P-450 gene that is involved in brassinosteroid biosynthesis, most likely in the conversion step of teasterone (TE) to 3-dehydroteasterone (3DT), and/or 6-deoxoteasterone (6-deoxoTE) to 6-deoxo-3-dehydroteasterone (6-deoxo3DT)
Os.14676.1.S1_a_at	LOC_Os07g01920	cluster 1	3.04894	0.00435504							√	Nucleolar GTP-binding protein 1 (NOG1), putative	AT1G50920		Nucleolar GTP-binding protein
Os.4636.1.S2_at	LOC_Os01g64170	cluster 1	3.04104	0.00444601						√		Glycosyl hydrolases family 17, putative	AT2G27500		Glycosyl hydrolase superfamily protein
Os.57463.1.S1_x_at	LOC_Os03g08060	cluster 1	3.03203	0.00455207								translation elongation factor EF-1, subunit alpha	AT5G60390		GTP binding Elongation factor Tu family protein
Os.5668.2.S1_x_at	LOC_Os12g09290	cluster 1	2.92587	0.00599549							√	retrotransposon protein, putative, unclassified	AT1G09800		Pseudouridine synthase family protein
Os.2120.1.S1_a_at	LOC_Os01g33050	cluster 1	2.84314	0.0074078						√		Ribosomal protein L24e, putative	AT2G44860		Ribosomal protein L24e family protein
Os.9948.1.S1_at	LOC_Os08g38880	cluster 1	2.8216	0.00782359								expressed protein	AT1G55680		Transducin/WD40 repeat-like superfamily protein
Os.27127.1.S1_a_at	LOC_Os05g23320	cluster 1	2.7965	0.00833547								expressed protein	AT3G01750		Ankyrin repeat family protein
Os.17149.2.S1_x_at	LOC_Os03g60910	cluster 1	2.77517	0.00879493								putative chloroplast RNA processing protein	AT1G74850	PDE343, PIGMENT DEFECTIVE 343, PLASTID TRANSCRIPTIONALLY ACTIVE 2, PTAC2	Present in transcriptionally active plastid chromosomes. Involved in plastid gene expression.
Os.53751.1.S1_at	LOC_Os03g18840	cluster 1	2.76922	0.00892733								expressed protein	AT5G11240		transducin family protein / WD-40 repeat family protein
OsAffx.4196.1.S1_s_at	LOC_Os04g56760	cluster 1	2.76555	0.00900986								PHF5-like protein	AT2G30000		PHF5-like protein
OsAffx.28028.1.S1_x_at	LOC_Os06g40790	cluster 1	2.74211	0.00955388					√			Similar to seven transmembrane protein Mlo7	AT4G24250	ATMLO13, MILDEW RESISTANCE LOCUS O 13, MLO13	A member of a large family of seven-transmembrane domain proteins specific to plants, homologs of the barley mildew resistance locus o (MLO) protein. The Arabidopsis genome contains 15 genes encoding MLO proteins, with localization in plasma membrane. Phylogenetic analysis revealed four clades of closely-related AtMLO genes. ATMLO13 belongs to the clade II, with ATMLO1 and ATMLO15. The gene is ex…
Os.16743.3.S1_x_at	LOC_Os11g01880	cluster 1	2.69663	0.0106979								hypothetical protein	AT2G30280	DEFECTIVE IN MERISTEM SILENCING 4, DMS4, RDM4, RNA-DIRECTED DNA METHYLATION 4	Encodes RDM4, a transcriptional regulator functioning in RNA-directed DNA methylation and plant development.
Os.46094.1.S1_at	LOC_Os08g32690	cluster 1	2.69426	0.0107609			√					expressed protein	AT5G64680		unknown protein
Os.13960.2.S1_x_at	LOC_Os01g73560	cluster 1	2.68371	0.0110452								Leucine Rich Repeat, putative	AT5G22320		Leucine-rich repeat (LRR) family protein
Os.1849.1.S1_at	LOC_Os01g02390	cluster 1	2.6769	0.0112328								Protein kinase domain, putative	AT1G66910		Protein kinase superfamily protein
Os.1978.1.S1_at	LOC_Os01g02290	cluster 1	2.64619	0.0121145				√		√		Protein kinase domain, putative	AT5G38260		Protein kinase superfamily protein
Os.8453.2.S1_at	LOC_Os02g56210	cluster 1	2.60227	0.0134871								Dcp2, box A domain, putative	AT5G13570	ATDCP2, DCP2, DECAPPING 2, INCREASED TRANSGENE SILENCING 1, ITS1, TDT, TRIDENT	Encodes DCP2 with mRNA decapping activity. DCP2 forms a mRNA decapping complex with DCP1 (At1g08370) and VCS (VARICOSE) (At3g13300). Recombinant DCP2 is enzymatically active in vitro, generating from capped mRNAs m7GDP, and 5鈥?phosphorylated mRNAs. DCP1, DCP2 and VCS colocalize in cytoplasmic loci, which are putative Arabidopsis mRNA processing bodies. Null mutants of DCP1, DCP2, and VCS accumula…
OsAffx.23865.1.S1_at	LOC_Os01g60010	cluster 1	2.59746	0.0136456								hypothetical protein	AT5G15010		Tetratricopeptide repeat (TPR)-like superfamily protein
Os.11121.1.S1_at	LOC_Os01g01410	cluster 1	2.55972	0.0149521								Protein kinase domain, putative	AT1G52310		protein kinase family protein / C-type lectin domain-containing protein
Os.7294.1.S1_at	LOC_Os04g33040	cluster 1	2.52903	0.016098						√		Alpha amylase, catalytic domain	AT1G76130	ALPHA-AMYLASE-LIKE 2, AMY2, ARABIDOPSIS THALIANA ALPHA-AMYLASE-LIKE 2, ATAMY2	alpha-amylase, putative / 1,4-alpha-D-glucan glucanohydrolase, putative, strong similarity to alpha-amylase GI:7532799 from (Malus x domestica)
Os.10041.1.S1_at	LOC_Os02g22480	cluster 1	2.5219	0.0163756						√		hypothetical protein	AT3G18170		Glycosyltransferase family 61 protein
Os.5294.1.S1_at	LOC_Os04g53410	cluster 1	2.49187	0.0175933								BTB/POZ domain, putative	AT3G06190	ATBPM2, BPM2, BTB-POZ AND MATH DOMAIN 2	Encodes a member of the MATH-BTB domain proteins (BPMs) that directly interact with and target for proteasomal degradation the class I homeobox-leucine zipper (HD-ZIP) transcription factor ATHB6. Known members include AT5G19000 (BPM1), AT3G06190 (BPM2), AT2G39760 (BPM3), AT3G03740 (BPM4), AT5G21010 (BPM5) and AT3G43700 (BPM6).
Os.57432.1.S1_a_at	LOC_Os08g07290	cluster 1	2.4841	0.0179215								expressed protein	AT3G55160		unknown protein
Os.6595.2.S1_s_at	LOC_Os03g20700	cluster 1	2.48389	0.0179306					√		√	magnesium-chelatase, subunit H	AT5G13630	ABA-BINDING PROTEIN, ABAR, CCH, CCH1, CHLH, CONDITIONAL CHLORINA, GENOMES UNCOUPLED 5, GUN5, H SUBUNIT OF MG-CHELATASE	Encodes magnesium chelatase involved in plastid-to-nucleus signal transduction.
Os.39997.2.S1_x_at	LOC_Os12g14830	cluster 1	2.47628	0.0182577				√				hypothetical protein	AT5G02970		alpha/beta-Hydrolases superfamily protein
Os.5112.1.S1_at	LOC_Os04g57810	cluster 1	2.44546	0.0196388								expressed protein	AT5G18400	ATDRE2, DRE2, HOMOLOG OF YEAST DRE2	Cytokine-induced anti-apoptosis inhibitor 1, Fe-S biogenesis
Os.15015.1.S1_a_at	LOC_Os08g37960	cluster 1	2.43928	0.0199268								transposon protein, putative, CACTA, En/Spm sub-class	AT5G64200	ARABIDOPSIS THALIANA ORTHOLOG OF HUMAN SPLICING FACTOR SC35, AT-SC35, ATSC35, ORTHOLOG OF HUMAN SPLICING FACTOR SC35, SC35	encodes an SC35-like splicing factor of 35 kD localized to the nuclear specks.
Os.652.1.S1_a_at	LOC_Os01g43520	cluster 1	2.36531	0.0236867								Neutral/alkaline nonlysosomal ceramidase	AT2G38010		Neutral/alkaline non-lysosomal ceramidase
Os.31858.2.S1_x_at	LOC_Os07g35340	cluster 1	2.36141	0.0239015								expressed protein	AT4G23180	CRK10, CYSTEINE-RICH RLK (RECEPTOR-LIKE PROTEIN KINASE) 10, RLK4	Encodes a receptor-like protein kinase. Naming convention from Chen et al 2003 (PMID 14756307)
Os.11930.1.S1_at	LOC_Os01g11110	cluster 1	2.31624	0.0265236							√	14-3-3 protein	AT1G26480	GENERAL REGULATORY FACTOR 12, GF14 IOTA, GRF12	14-3-3 protein GF14iota (grf12)
Os.12244.1.S1_at	LOC_Os03g15960	cluster 1	2.27038	0.029448				√				Hsp20/alpha crystallin family, putative	AT3G46230	ARABIDOPSIS THALIANA HEAT SHOCK PROTEIN 17.4, ATHSP17.4, HEAT SHOCK PROTEIN 17.4, HSP17.4	member of the class I small heat-shock protein (sHSP) family, which accounts for the majority of sHSPs in maturing seeds
Os.11299.1.S1_x_at	LOC_Os10g41120	cluster 1	2.24525	0.0311703								expressed protein	AT5G47400		unknown protein
OsAffx.3024.1.S1_at	LOC_Os02g50070	cluster 1	2.24441	0.0312296								hypothetical protein
Os.53206.1.S1_at	LOC_Os02g46380	cluster 1	2.23824	0.0316668								hypothetical protein	AT1G44750	ATPUP11, PUP11, PURINE PERMEASE 11	Member of a family of proteins related to PUP1, a purine transporter. May be involved in the transport of purine and purine derivatives such as cytokinins, across the plasma membrane.
Os.49819.1.S1_at	LOC_Os11g36200	cluster 1	2.23571	0.0318475								protein kinase Xa21 (EC 2.7.1.-) A1, receptor type - long-staminate rice	AT3G47110		Leucine-rich repeat protein kinase family protein
Os.49318.1.S1_at	LOC_Os09g39590	cluster 1	2.22066	0.0329425								cleavage and polyadenylation specificity factor, 100 kda subunit (cpsf100 kda subunit)	AT5G23880	ATCPSF100, CLEAVAGE AND POLYADENYLATION SPECIFICITY FACTOR 100, CPSF100, EMB1265, EMBRYO DEFECTIVE 1265, ENHANCED SILENCING PHENOTYPE 5, ESP5	Encodes a protein similar to the 100kD subunit of cleavage and polyadenylation specificity factor (CPSF), the factor responsible for the recognition of the AAUAAA motif during mRNA polyadenylation. The protein interacts with a portion of a nuclear poly(A) polymerase. It is likely to be a part of the mRNA 3'end formation apparatus.
Os.16498.1.S1_at	LOC_Os03g16870	cluster 1	2.20632	0.0340174							√	hypothetical protein	AT3G04020		unknown protein
Os.27159.1.S1_at	LOC_Os06g37010	cluster 1	2.18807	0.0354301								zinc transporter 4, chloroplast precursor (zrt/irt-like protein 4)	AT1G10970	ATZIP4, ZINC TRANSPORTER 4 PRECURSOR, ZIP4	A member of Zrt- and Irt-related protein (ZIP) family. transcript is induced in response to zinc deficiency in the root and shoot. Expression is regulated by copper, but response to copper deficiency is detected only after three weeks of deficiency.
Os.27259.1.S1_at	LOC_Os05g33260	cluster 1	2.17686	0.0363229							√	Similar to 1-(5-phosphoribosyl)-5-[ (5-phosphoribosylamino)methylideneamino)imidazole-4-carboxam ide isomerase (EC 5.3.1.16) [validated] - Arabidopsis thaliana	AT2G36230	ALBINO AND PALE GREEN 10, APG10, HISN3	Encodes a BBMII isomerase involved in histidine biosynthesis.
Os.7216.1.S1_at	LOC_Os10g25780	cluster 1	2.1538	0.0382239								dwarf protein, OSDIM - rice	AT3G19820	CABBAGE 1, CBB1, DIM, DIM1, DIMINUTIA, DIMINUTO 1, DWARF 1, DWF1, ENHANCED VERY-LOW-FLUENCE RESPONSES 1, EVE1	Involved in the conversion of the early brassinosteroid precursor 24-methylenecholesterol to campesterol. Brassinosteroids affect cellular elongation. Mutants have dwarf phenotype. DWF1 is a Ca2+-dependent calmodulin-binding protein.
Os.14861.2.S1_x_at	LOC_Os01g45880	cluster 1	-2.13589	0.0397609								hypothetical protein
Os.10953.1.A1_at	LOC_Os02g32430	cluster 1	2.11708	0.0414334		√		√				WD40 repeat protein	AT1G12910	ANTHOCYANIN11, ATAN11, LIGHT-REGULATED WD 1, LWD1	Encodes LIGHT-REGULATED WD1 (LWD1), a clock proteins regulating circadian period length and photoperiodic flowering.
Os.26581.1.S1_at	LOC_Os02g57980	cluster 1	2.10155	0.0428609								RNA helicase RH25 [imported] - Arabidopsis thaliana	AT1G63250		DEA(D/H)-box RNA helicase family protein
Os.18091.1.S1_at	LOC_Os05g38210	cluster 1	2.09969	0.0430347								Mitochondrial glycoprotein, putative	AT3G55605		Mitochondrial glycoprotein family protein
Os.12309.1.S1_at	LOC_Os03g40550	cluster 1	2.04352	0.0485855								putative kinase	AT1G69200	FLN2, FRUCTOKINASE-LIKE 2	Encodes a fructokinase-like protein (AT3G54090/FLN1, AT1G69200/FLN2), a member of the pfkB-carbohydrate kinase family. FLN1 and FLN2 are potential plastidial thioredoxin z (TRX z) targets. Mutants display mutant chloroplast development, general plant growth and development defects and defects in PEP-dependent transcription.
Os.45896.1.S1_x_at	LOC_Os01g35850	cluster 1	9.14148	8.41058e-11				√				Similar to small GTP-binding protein OsRac2	AT4G28950	ARABIDOPSIS RAC-LIKE 7, ARAC7, ATRAC7, ATROP9, RAC7, RHO-RELATED PROTEIN FROM PLANTS 9, ROP9	A member of ROP GTPase gene family.
Os.36451.2.S1_x_at	LOC_Os03g06860	cluster 1	4.85034	2.51921e-05						√		transposon protein, putative, unclassified	AT4G38180	FAR1-RELATED SEQUENCE 5, FRS5	FAR1-related sequence 5 (FRS5)
Os.52218.1.S1_x_at	LOC_Os07g41120	cluster 1	4.4537	8.2501e-05								RNA recognition motif. (a.k.a. RRM, RBD, or RNP domain), putative	AT5G61030	GLYCINE-RICH RNA-BINDING PROTEIN 3, GR-RBP3	encodes a glycine-rich RNA binding protein. Gene expression is induced by cold.
Os.52024.1.S1_at	LOC_Os02g12440	cluster 1	3.95794	0.000352537				√		√		Leucine Rich Repeat, putative	AT3G47090		Leucine-rich repeat protein kinase family protein
OsAffx.20014.1.S1_at	LOC_Os12g38770	cluster 1	2.29215	0.0280253				√				diphosphonucleotide phosphatase 1	AT1G13750		Purple acid phosphatases superfamily protein
Os.35149.1.S1_at	LOC_Os01g63870	cluster 1	2.23866	0.031637				√				Xanthine/uracil permeases family, putative	AT2G27810	ARABIDOPSIS NUCLEOBASE-ASCORBATE TRANSPORTER 12, ATNAT12, NAT12, NUCLEOBASE-ASCORBATE TRANSPORTER 12	nucleobase-ascorbate transporter 12 (NAT12)
Os.53331.2.S1_x_at	LOC_Os11g04910	cluster 1	2.06042	0.0468523				√				hypothetical protein	AT3G04710	TETRATRICOPEPTIDE REPEAT 10, TPR10	Encodes one of the 36 carboxylate clamp (CC)-tetratricopeptide repeat (TPR) proteins (Prasad 2010, Pubmed ID: 20856808) with potential to interact with Hsp90/Hsp70 as co-chaperones.
Os.14983.1.S1_a_at	LOC_Os05g51790	cluster 2	2.36932	0.0234676						√		SMC5 protein	AT5G15920	EMB2782, EMBRYO DEFECTIVE 2782, SMC5, STRUCTURAL MAINTENANCE OF CHROMOSOMES 5	Encodes SMC5 (STRUCTURAL MAINTENANCE OF CHROMOSOMES 5), a component of the SMC5/6 complex. SMC5/6 complex promotes sister chromatid alignment and homologous recombination after DNA damage.
Os.54629.1.S1_at	LOC_Os03g12950	cluster 2	10.6468	1.60375e-12	AP2-EREBP			√		√		AP2 domain, putative	AT4G37750	AINTEGUMENTA, ANT, CKC, CKC1, COMPLEMENTING A PROTEIN KINASE C MUTANT 1, DRAGON, DRG	ANT is required for control of cell proliferation and encodes a putative transcriptional regulator similar to AP2. Loss of function alleles have reduced fertility, abnormal ovules and abnormal lateral organs. Expressed specifically in the chalaza and in floral organ primordia.
Os.22271.2.S1_x_at	LOC_Os06g48950	cluster 2	2.12239	0.040955	ARF					√		auxin response factor 7a	AT1G19220	ARF11, ARF19, AUXIN RESPONSE FACTOR 19, AUXIN RESPONSE FACTOR11, IAA22, INDOLE-3-ACETIC ACID INDUCIBLE 22	Encodes an auxin response factor that contains the conserved VP1-B3 DNA-binding domain at its N-terminus and the Aux/IAA-like domains III and IV present in most ARFs at its C-terminus. The protein interacts with IAA1 (yeast two hybrid) and other auxin response elements such as ER7 and ER9 (yeast one hybrid). ARF19 protein can complement many aspects of the arf7 mutant phenotype and , together wit…
Os.4806.1.S1_at	LOC_Os02g57250	cluster 2	2.53075	0.0160319	AUX/IAA							AUX/IAA family	AT2G33310	AUXIN-INDUCED PROTEIN 13, IAA13	Auxin induced gene, IAA13 (IAA13).
Os.1443.1.S1_a_at	LOC_Os01g06640	cluster 2	2.99235	0.00504824	bHLH							Helix-loop-helix DNA-binding domain, putative	AT2G40200		basic helix-loop-helix (bHLH) DNA-binding superfamily protein
Os.35049.1.S1_a_at	LOC_Os01g59350	cluster 2	2.9966	0.00499277	bZIP					√		expressed protein	AT5G06950	AHBP-1B, TGA2, TGACG SEQUENCE-SPECIFIC BINDING PROTEIN 2	Transcription factor of the B-ZIP family that has high affinity for C-box motifs. Interacts with NPR1 and may regulate PR gene expression. Phosphorylated by a CK2-like protein in vitro. Phosphorylation is enhanced by salicylic acid treatment.
Os.54058.1.S1_at	LOC_Os12g05680	cluster 2	2.49449	0.0174837	bZIP		√			√		bZIP transcription factor	AT1G08320	BZIP21, TGA9, TGACG (TGA) MOTIF-BINDING PROTEIN 9	bZIP transcription factor family protein
Os.18354.1.S1_at	LOC_Os02g58670	cluster 2	2.22575	0.0325687	bZIP					√		bZIP transcription factor, putative	AT3G56850	ABA-RESPONSIVE ELEMENT BINDING PROTEIN 3, AREB3, DPBF3	Encodes an ABA-responsive element binding protein with a bZIP domain. Located in the nucleus and expressed in the embryo during seed maturation.
Os.42941.1.S1_s_at	LOC_Os01g74540	cluster 2	4.07501	0.00025116	C2C2-GATA							GATA zinc finger, putative	AT5G49300	GATA TRANSCRIPTION FACTOR 16, GATA16	Encodes a member of the GATA factor family of zinc finger transcription factors.
Os.16297.1.S1_a_at	LOC_Os03g61570	cluster 2	2.15091	0.0384684	C2C2-GATA							putative GATA-type zinc finger protein	AT5G49300	GATA TRANSCRIPTION FACTOR 16, GATA16	Encodes a member of the GATA factor family of zinc finger transcription factors.
Os.54660.1.S1_at	LOC_Os03g44540	cluster 2	5.47499	3.8024e-06	CCAAT							CCAAT-box transcription factor -related	AT5G06510	NUCLEAR FACTOR Y, SUBUNIT A10, NF-YA10	nuclear factor Y, subunit A10 (NF-YA10)
Os.28038.1.S1_at	LOC_Os05g49780	cluster 2	2.49951	0.017276	CCAAT							Histone-like transcription factor (CBF/NF-Y) and archaeal histone, putative	AT2G37060	NUCLEAR FACTOR Y, SUBUNIT B8, NF-YB8	nuclear factor Y, subunit B8 (NF-YB8)
Os.19270.1.S1_at	LOC_Os03g63530	cluster 2	2.23203	0.0321121	CCAAT						√	expressed protein	AT1G07980	NUCLEAR FACTOR Y, SUBUNIT C10, NF-YC10	nuclear factor Y, subunit C10 (NF-YC10)
Os.47395.1.S1_at	LOC_Os11g35030	cluster 2	2.20956	0.0337721	GRF					√		growth-regulating factor, putative	AT4G37740	ATGRF2, GRF2, GROWTH-REGULATING FACTOR 2	Growth regulating factor encoding transcription activator. One of the nine members of a GRF gene family, containing nuclear targeting domain. Mutants result in smaller leaves indicating the role of the gene in leaf development. Expressed in root, shoot and flower
Os.32618.1.S1_at	LOC_Os06g02560	cluster 2	2.03809	0.0491541	GRF					√		expressed protein	AT3G13960	ATGRF5, GRF5, GROWTH-REGULATING FACTOR 5	Growth regulating factor encoding transcription activator. One of the nine members of a GRF gene family, containing nuclear targeting domain. Involved in leaf development and expressed in root, shoot and flower.
Os.7330.1.S2_at	LOC_Os02g05450	cluster 2	3.78798	0.000573794	HB							PHD-finger, putative	AT4G29940	PATHOGENESIS RELATED HOMEODOMAIN PROTEIN A, PRHA	Homeodomain protein (PRHA). Expression of the gene differs in various vegetative and floral plant tissues and is positively influenced by the phytohormone auxin. It is often associated with regions of developing vascular tissue. The prha promoter is highly responsive to the synthetic auxin, naphthalene acetic acid, in transient assays using tobacco protoplasts. The PRHA protein has the capacity t…
Os.32984.1.S1_at	LOC_Os12g41860	cluster 2	3.44046	0.00151922	HB							homeodomain transcription factor (ATHB-14) [imported] - Arabidopsis thaliana	AT2G34710	ARABIDOPSIS THALIANA HOMEOBOX PROTEIN 14, ATHB-14, ATHB14, PHABULOSA, PHABULOSA 1D, PHB, PHB-1D	Dominant PHB mutations cause transformation of abaxial leaf fates into adaxial leaf fates. Encodes a member of HD-Zip family which contains homeodomain-leucine zipper domains and domain similar to a mammalian sterol binding domain. Has overlapping functions with PHAVOLUTA, REVOLUTA and CORONA.
Os.6039.1.S1_at	LOC_Os02g45250	cluster 2	2.31956	0.0263225	HB							START domain, putative	AT4G00730	AHDP, ANL2, ANTHOCYANINLESS 2, ARABIDOPSIS THALIANA HOMEODOMAIN PROTEIN	Encodes a homeodomain protein of the HD-GLABRA2 group. Involved in the accumulation of anthocyanin and in root development
Os.22665.1.S1_at	LOC_Os03g01890	cluster 2	2.23632	0.0318041	HB							START domain, putative	AT5G60690	IFL, IFL1, INTERFASCICULAR FIBERLESS, INTERFASCICULAR FIBERLESS 1, REV, REVOLUTA	REVOLUTA regulates meristem initiation at lateral positions. a member of a small homeodomain-leucine zipper family. Has overlapping functions with PHAVOLUTA and PHABULOSA.
Os.26399.1.S1_at	LOC_Os02g49840	cluster 2	3.99606	0.00031578	MADS		√					SRF-type transcription factor (DNA-binding and dimerisation domain), putative	AT3G57230	AGAMOUS-LIKE 16, AGL16	MADS-box transcription factor. Expressed in leaf, root and stem, with higher RNA accumulation in guard cells and trichomes.
Os.4175.1.S1_at	LOC_Os01g69850	cluster 2	2.33984	0.0251232	MADS							hypothetical protein	AT3G30260	AGAMOUS-LIKE 79, AGL79	AGAMOUS-like 79 (AGL79)
Os.23927.1.S1_at	LOC_Os08g40630	cluster 2	2.20699	0.0339666	mTERF							mTERF, putative	AT5G06810		Mitochondrial transcription termination factor family protein
Os.32634.1.S1_at	LOC_Os07g48870	cluster 2	2.74215	0.00955293	MYB					√		Myb-like DNA-binding domain, putative	AT5G49620	ATMYB78, MYB DOMAIN PROTEIN 78, MYB78	Member of the R2R3 factor gene family.
Os.35343.1.A1_at	LOC_Os11g03370	cluster 2	10.1143	6.29267e-12	NAC		√			√		No apical meristem (NAM) protein, putative	AT5G18270	ANAC087, ARABIDOPSIS NAC DOMAIN CONTAINING PROTEIN 87	Arabidopsis NAC domain containing protein 87 (ANAC087)
Os.12947.1.S1_at	LOC_Os09g21770	cluster 2	2.71509	0.0102191	PHD							BAH domain, putative	AT4G22140	EARLY BOLTING IN SHORT DAYS, EBS	EARLY BOLTING IN SHORT DAYS (EBS)
Os.14686.1.S1_at	LOC_Os04g50120	cluster 2	2.58668	0.0140078	PLATZ							expressed protein	AT1G32700		PLATZ transcription factor family protein
Os.40106.2.S1_s_at	LOC_Os08g42600	cluster 2	4.9574	1.82448e-05	RB			√				Retinoblastoma-associated protein A domain, putative	AT3G12280	ATRBR1, RB, RB1, RBR, RBR1, RETINOBLASTOMA 1, RETINOBLASTOMA-RELATED, RETINOBLASTOMA-RELATED 1, RETINOBLASTOMA-RELATED PROTEIN 1	Encodes a retinoblastoma homologue RETINOBLASTOMA-RELATED protein (RBR or RBR1). RBR controls nuclear proliferation in the female gametophyte. Also required for correct differentiation of male gametophytic cell types. Regulates stem cell maintenance in Arabidopsis roots. Involved in the determination of cell cycle arrest in G1 phase after sucrose starvation. RBR1 is also involved in regulation of…
OsAffx.2005.1.S1_x_at	LOC_Os01g14420	cluster 2	2.747	0.00943813	RWP-RK							RWP-RK domain, putative	AT4G35270	NIN-LIKE PROTEIN 2, NLP2	Plant regulator RWP-RK family protein
Os.10628.1.S1_at	LOC_Os02g03730	cluster 2	2.08414	0.0445128	SWI/SNF-BAF60b							SWIB/MDM2 domain, putative	AT1G31760		SWIB/MDM2 domain superfamily protein
Os.18053.1.S1_at	LOC_Os01g52340	cluster 2	29.7671	1.90867e-26				√		√		NB-ARC domain, putative	AT3G14470		NB-ARC domain-containing disease resistance protein
Os.52377.1.S1_s_at	LOC_Os02g13370	cluster 2	13.393	2.4489e-15						√		expressed protein	AT5G56550	ATOXS3, OXIDATIVE STRESS 3, OXS3	Encodes OXIDATIVE STRESS 3 (OXS3)&#65292
OsAffx.14436.1.S1_at	LOC_Os04g56470	cluster 2	11.0387	6.00285e-13				√		√		Transmembrane amino acid transporter protein	AT5G23810	AAP7, AMINO ACID PERMEASE 7	Encodes nonfunctional amino acid transporter. AAP7 is the most distantly related member of the AAP family, a group of well characterized amino acid transporters within the ATF1 superfamily. Expression of this gene has not been detected with RNA gel blots or promoter GUS studies.
Os.54393.1.S1_at	LOC_Os07g48080	cluster 2	9.00719	1.21464e-10				√		√		expressed protein	AT2G38370		Plant protein of unknown function (DUF827)
Os.9556.1.S2_at	LOC_Os12g44060	cluster 2	8.67373	3.05592e-10								At2g28120/F24D13.9	AT2G39210		Major facilitator superfamily protein
Os.4892.1.S1_at	LOC_Os05g15530	cluster 2	8.15647	1.31389e-09						√		aminotransferase, class IV, putative	AT5G57850	4-AMINO-4-DEOXYCHORISMATE LYASE, ADCL	ADCL encodes a protein that acts as a 4-amino-4-deoxychorismate lyase. It catalyzes the production 4-aminobenzoate (pABA) production which is required for folate biosynthesis. The enzyme localizes to chloroplasts based on an import assay and GFP localization experiments.
OsAffx.23665.1.S1_at	LOC_Os01g45274	cluster 2	7.92434	2.55451e-09					√		√	hypothetical protein	AT5G14740	BETA CA2, BETA CARBONIC ANHYDRASE 2, CA18, CA2, CARBONIC ANHYDRASE 18, CARBONIC ANHYDRASE 2	Encodes a beta carbonic anhydrase likely to be localized in the cytoplasm. Expression of its mRNA is seen in etiolated seedlings and points to a possible nonphotosynthetic role for this isoform.
Os.20202.1.S1_at	LOC_Os02g45170	cluster 2	7.70682	4.78963e-09			√			√		expressed protein	AT2G27230	LHW, LONESOME HIGHWAY	Encodes a nuclear-localized transcriptional activator with weak sequence similarity to basic helix-loop-helix(bHLH)-domain proteins. It promotes the production of stele cells in root meristems and is required to establish and maintain the normal vascular cell number and pattern in primary and lateral roots.
Os.4766.1.S1_at	LOC_Os10g28350	cluster 2	7.60135	6.50846e-09						√		probable submergence induced protein 2 - rice	AT4G14710	ATARD2	ATARD2
Os.8752.1.S1_at	LOC_Os09g25330	cluster 2	7.46384	9.72492e-09						√		NPH3 family, putative	AT4G31820	ENHANCER OF PINOID, ENP, MAB4, MACCHI-BOU 4, NAKED PINS IN YUC MUTANTS 1, NPY1	A member of the NPY family genes (NPY1/AT4G31820, NPY2/AT2G14820, NPY3/AT5G67440, NPY4/AT2G23050, NPY5/AT4G37590). Encodes a protein with similarity to NHP3. Contains BTB/POZ domain. Promoter region has canonical auxin response element binding site and Wus binding site. Co-localizes to the late endosome with PID. Regulates cotyledon development through control of PIN1 polarity in concert with PID…
Os.15699.1.S1_at	LOC_Os10g38590	cluster 2	7.23232	1.92036e-08						√		putative glutathione S-transferase	AT1G10360	ATGSTU18, GLUTATHIONE S-TRANSFERASE 29, GLUTATHIONE S-TRANSFERASE TAU 18, GST29, GSTU18	Encodes glutathione transferase belonging to the tau class of GSTs. Naming convention according to Wagner et al. (2002).
Os.10510.1.S1_at	LOC_Os03g03034	cluster 2	7.13232	2.58051e-08								oxidoreductase, 2OG-Fe(II) oxygenase family, putative	AT5G24530	DMR6, DOWNY MILDEW RESISTANT 6	Encodes a putative 2OG-Fe(II) oxygenase that is defense-associated but required for susceptibility to downy mildew.
Os.7170.2.A1_at	LOC_Os12g18110	cluster 2	6.52173	1.59651e-07						√		Lysosomal Cystine Transporter	AT5G40670		PQ-loop repeat family protein / transmembrane family protein
Os.32596.3.S1_x_at	LOC_Os01g71620	cluster 2	6.30211	3.09459e-07								hypothetical protein
Os.12640.1.S1_at	LOC_Os01g65650	cluster 2	6.1927	4.30733e-07								Leucine Rich Repeat, putative	AT1G72180		Leucine-rich receptor-like protein kinase family protein
Os.49707.1.S1_at	LOC_Os06g49000	cluster 2	5.74184	1.69036e-06						√		hypothetical protein	AT5G45540		Protein of unknown function (DUF594)
Os.22703.1.S1_at	LOC_Os07g42650	cluster 2	5.73335	1.73451e-06								expressed protein
Os.22660.2.S1_x_at	LOC_Os02g06640	cluster 2	5.73158	1.74387e-06								polyubiquitin 6 - rice	AT4G05320	POLYUBIQUITIN 10, UBI10, UBIQUITIN 10, UBQ10	One of five polyubiquitin genes in A. thaliana. These genes encode the highly conserved 76-amino acid protein ubiquitin that is covalently attached to substrate proteins targeting most for degradation. Polyubiquitin genes are characterized by the presence of tandem repeats of the 228 bp that encode a ubiquitin monomer. Induced by salicylic acid. Independent of NPR1 for their induction by salicyli…
Os.18958.1.S1_at	LOC_Os06g49250	cluster 2	5.56744	2.8713e-06								amino acid/peptide transporter	AT2G02040	ARABIDOPSIS THALIANA PEPTIDE TRANSPORTER 2, ATNPF8.3, ATPTR2, ATPTR2-B, NITRATE TRANSPORTER 1, NPF8.3, NRT1/ PTR FAMILY 8.3, NTR1, PEPTIDE TRANSPORTER 2, PTR2, PTR2-B	Encodes a di- and tri-peptide transporter that recognizes a variety of different amino acid combinations. Expression of the transcripts for this gene can be detected in the embryo through in situ hybridization. This protein does not have nitrate transporter activity based on oocyte transport assays.
Os.13615.4.S1_x_at	LOC_Os01g47262	cluster 2	5.5237	3.27941e-06								Mov34/MPN/PAD-1 family, putative	AT1G10600	AMSH2, ASSOCIATED MOLECULE WITH THE SH3 DOMAIN OF STAM 2	associated molecule with the SH3 domain of STAM 2 (AMSH2)
Os.48020.1.S1_at	LOC_Os03g56660	cluster 2	5.51452	3.37217e-06							√	putative calmodulin-binding protein	AT5G57580		Calmodulin-binding protein
Os.54606.1.S1_at	LOC_Os05g02450	cluster 2	5.49992	3.52512e-06								hypothetical protein	AT2G28690		Protein of unknown function (DUF1635)
Os.7392.2.S1_x_at	LOC_Os01g62880	cluster 2	5.46597	3.90803e-06								oxidoreductase, aldo/keto reductase family	AT2G37790	AKR4C10, ALDO-KETO REDUCTASE FAMILY 4 MEMBER C10	NAD(P)-linked oxidoreductase superfamily protein
Os.13500.2.S1_x_at	LOC_Os01g20940	cluster 2	5.36179	5.36226e-06								Dual specificity phosphatase, catalytic domain, putative	AT5G23720	PHS1, PROPYZAMIDE-HYPERSENSITIVE 1	Encodes a protein tyrosine phosphatase Propyzamide-Hypersensitive 1 (PHS1). One of the mutant alleles, phs1-1, is hypersensitive to the microtubule-destabilizing drug propyzamide, suggesting that PHS1 may be involved in phosphorylation cascades that control the dynamics of cortical microtubules in plant cells. A second allele, phs1-3, is hypersensitive to abscisic acid, indicating a possible invo…
Os.11344.1.S1_s_at	LOC_Os05g48040	cluster 2	5.33586	5.80131e-06						√		MatE, putative	AT1G71140		MATE efflux family protein
Os.38309.1.S1_at	LOC_Os06g36390	cluster 2	5.12962	1.08405e-05								expressed protein	AT3G03170		unknown protein
Os.32455.1.S1_at	LOC_Os01g54670	cluster 2	5.11219	1.14277e-05								expressed protein	AT5G11500		unknown protein
Os.25619.1.S1_at	LOC_Os05g36270	cluster 2	4.93104	1.97548e-05								fructose-1,6-bisphosphatase	AT1G43670	ARABIDOPSIS THALIANA CYTOSOLIC FRUCTOSE-1,6-BISPHOSPHATASE, ATCFBP, FBP, FINS1, FRUCTOSE INSENSITIVE 1, FRUCTOSE-1,6-BISPHOSPHATASE	Encodes a fructose-1,6-bisphosphatase. This enzyme, in addition to catalyzing the formation of fructose-6-phosphate for sucrose biosynthesis, appears to play a role in fructose-mediated signaling that is independent of its enzymatic activity. atcfbp-1/fins1 mutants have reduced photosynthetic rates, elevated levels of starch and reduced levels of sucrose during the day. Although the protein is ex…
Os.23143.1.S1_at	LOC_Os09g31478	cluster 2	4.91408	2.07914e-05								ribosomal protein L19, putative	AT1G20925		Auxin efflux carrier family protein
Os.6207.1.S1_s_at	LOC_Os06g41840	cluster 2	4.8806	2.29984e-05								probable cinnamoyl-CoA reductase [imported] - Arabidopsis thaliana	AT2G33590	ATCRL1, CCR(CINNAMOYL COA:NADP OXIDOREDUCTASE)-LIKE 1, CRL1	Encodes a protein with homology to members of the dihydroflavonol-4-reductase (DFR) superfamily. The expression pattern of AtCRL1 indicates that CRL1 has a role in embryogenesis and seed germination. AtCRL1 is induced by ABA, drought and heat, and is highly expressed in seeds.
Os.2597.1.S1_at	LOC_Os10g35980	cluster 2	4.66244	4.42804e-05								putative senescence-associated protein	AT1G63260	TET10, TETRASPANIN10	Member of TETRASPANIN family
Os.50549.1.S1_at	LOC_Os12g23460	cluster 2	4.62697	4.92364e-05								expressed protein
Os.27438.2.S1_x_at	LOC_Os08g05320	cluster 2	4.51949	6.7846e-05			√					hypothetical protein
Os.24748.1.A1_at	LOC_Os03g10350	cluster 2	4.50857	7.00876e-05						√		calmodulin-binding protein MPCBP	AT1G27460	NO POLLEN GERMINATION RELATED 1, NPGR1	encodes a calmodulin-binding protein that is expressed in pollen, suspension culture cells, flowers, and fruits.
Os.8252.1.S1_at	LOC_Os01g55190	cluster 2	4.41385	9.28505e-05						√		expressed protein	AT1G29980		INVOLVED IN: biological_process unknown
Os.11827.1.S1_a_at	LOC_Os01g34480	cluster 2	4.3976	9.74264e-05								expressed protein	AT5G19440		similar to Eucalyptus gunnii alcohol dehydrogenase of unknown physiological function (GI:1143445), apple tree, PIR:T16995
Os.56280.1.S1_at	LOC_Os02g06560	cluster 2	4.38321	0.000101666								hypothetical protein
Os.21185.1.S1_at	LOC_Os05g11730	cluster 2	4.29287	0.000132739						√		Protein kinase domain, putative	AT1G06390	A. THALIANA SHAGGY-LIKE KINASE GROUP 2 3, ATGSK1, ATSK2-3, ATSK22, BIL2, BIN2-LIKE 2, GSK1, GSK3/SHAGGY-LIKE PROTEIN KINASE 1, SHAGGY-LIKE PROTEIN KINASE 22, SK22	encodes a GSK3/shaggy-like protein kinase. Gene expression is induced by NaCl and ABA but not KCl, suggesting that this gene may be involved in response to osmotic stress. This protein can interact with the BZR1 protein involved in brassinosteroid-mediated signaling in a Y2H assay and promotes BZR1 phosphorylation in protoplasts.
Os.4624.1.S1_at	LOC_Os07g03180	cluster 2	4.28418	0.000136181								expressed protein	AT1G61255		BEST Arabidopsis thaliana protein match is: glycine-rich protein (TAIR:AT4G21620.2)
Os.27125.1.A1_at	LOC_Os04g54820	cluster 2	4.25484	0.000148453								Programmed cell death protein 2, C-terminal domain, putative	AT5G64830		programmed cell death 2 C-terminal domain-containing protein
Os.57464.1.S1_x_at	LOC_Os11g10480	cluster 2	4.21067	0.000169007						√		alcohol dehydrogenase I	AT1G77120	ADH, ADH1, ALCOHOL DEHYDROGENASE, ALCOHOL DEHYDROGENASE 1, ARABIDOPSIS THALIANA ALCOHOL DEHYDROGENASE, ATADH, ATADH1	Catalyzes the reduction of acetaldehyde using NADH as reductant. Requires zinc for activity. Dimer. Anaerobic response polypeptide (ANP). Fermentation. The protein undergoes thiolation following treatment with the oxidant tert-butylhydroperoxide.
Os.51828.1.S1_at	LOC_Os05g03120	cluster 2	4.08521	0.000243819				√				retrotransposon protein, putative, unclassified	AT2G37080	RIP2, ROP INTERACTIVE PARTNER 2	Encodes RIP2 (ROP interactive partner 2), a putative Rho protein effector, interacting specifically with the active form of ROPs (Rho proteins of plants).
Os.50746.1.S1_at	LOC_Os02g49770	cluster 2	4.05758	0.000264205				√				hypothetical protein	AT1G70280		NHL domain-containing protein
Os.46241.2.S1_s_at	LOC_Os03g44620	cluster 2	4.02995	0.000286262								DnaJ protein, putative	AT3G44110	ATJ, ATJ3, DNAJ HOMOLOGUE 3, J3	homologous to the co-chaperon DNAJ protein from E coli
Os.8150.2.S1_x_at	LOC_Os05g42350	cluster 2	4.00538	0.000307379		√						sulfite reductase, ferredoxin dependent	AT5G04590	SIR, SULFITE REDUCTASE	A.thaliana gene encoding sulfite reductase.
Os.50557.1.S1_at	LOC_Os12g02230	cluster 2	3.91128	0.000403231								expressed protein	AT2G45260		Plant protein of unknown function (DUF641)
Os.28409.20.A1_a_at	LOC_Os05g03480	cluster 2	3.90803	0.000407021								isovaleryl-coa dehydrogenase 2, mitochondrial precursor (ec 1.3.99.10)(ivd 2) (fragment)	AT3G45300	ATIVD, ISOVALERYL-COA-DEHYDROGENASE, IVD, IVDH	Encodes isovaleryl-coenzyme a dehydrogenase. Mutants have increases in 12 seed free amino acids, accumulation of seed homomethionine and 3-isovaleroyloxypropyl-glucosinolate, with a concomitant decrease in seed 3-benzoyloxypropyl-glucosinolate.
Os.4741.2.S1_x_at	LOC_Os10g41930	cluster 2	3.86078	0.000466102								putative beta-phosphoglucomutase	AT2G38740		Haloacid dehalogenase-like hydrolase (HAD) superfamily protein
Os.47824.1.S1_at	LOC_Os05g23440	cluster 2	3.77752	0.000591119								retrotransposon protein, putative, unclassified	AT3G59310		Eukaryotic protein of unknown function (DUF914)
Os.11450.1.S2_a_at	LOC_Os01g52110	cluster 2	3.70633	0.000723345								CHY zinc finger, putative	AT5G25560		CHY-type/CTCHY-type/RING-type Zinc finger protein
Os.14287.2.S1_x_at	LOC_Os01g64560	cluster 2	3.68596	0.000766181						√		expressed protein	AT2G27230	LHW, LONESOME HIGHWAY	Encodes a nuclear-localized transcriptional activator with weak sequence similarity to basic helix-loop-helix(bHLH)-domain proteins. It promotes the production of stele cells in root meristems and is required to establish and maintain the normal vascular cell number and pattern in primary and lateral roots.
Os.37616.1.S1_at	LOC_Os08g39140	cluster 2	3.67434	0.000791697								heat shock protein 82	AT5G56030	ATHSP90.2, EARLY-RESPONSIVE TO DEHYDRATION 8, ERD8, HEAT SHOCK PROTEIN 90.2, HEAT SHOCK PROTEIN 81-2, HEAT SHOCK PROTEIN 81.2, HEAT SHOCK PROTEIN 90.2, HSP81-2, HSP81.2, HSP90.2	A member of heat shock protein 90 (HSP90) gene family. Expressed in all tissues and abundant in root apical meristem, pollen and tapetum. Expression is NOT heat-induced but induced by IAA and NaCl. Interacts with HsfA1d in the cytosol and the nucleus and negatively regulates HsfA1d. Did not bind to AtHsfA4c.
Os.8850.1.S1_x_at	LOC_Os09g04160	cluster 2	3.64335	0.00086385								expressed protein	AT2G24100	ALTERED SEED GERMINATION 1, ASG1	unknown protein
Os.5413.1.S1_at	LOC_Os04g33860	cluster 2	3.52212	0.00121212								hypothetical protein	AT5G06270		unknown protein
Os.50910.1.S1_at	LOC_Os04g45160	cluster 2	3.46714	0.00141147								Similar to gene_id:MRO11.11	AT5G23850		FUNCTIONS IN: molecular_function unknown
Os.16746.1.S1_at	LOC_Os01g55720	cluster 2	3.38916	0.00174905						√		expressed protein
Os.25135.1.A1_at	LOC_Os12g38000	cluster 2	3.37385	0.00182383			√					60s ribosomal protein l2 (l8) (ribosomal protein tl2).	AT4G36130		Ribosomal protein L2 family
Os.5659.1.S1_at	LOC_Os02g52130	cluster 2	3.33246	0.00204173								F-box domain, putative	AT4G08980	F-BOX WITH WD-40 2, FBW2	Encodes an F-box gene that is a novel negative regulator of AGO1 protein levels and may play a role in ABA signalling and/or response.
Os.12560.1.S1_s_at	LOC_Os01g02060	cluster 2	3.29267	0.00227448						√		Leucine Rich Repeat, putative	AT1G13230		Encodes a leucine-rich repeat protein pii-2. Located in the endoplasmic reticulum/plasma membrane continuum in Arabidopsis roots. Required for growth promotion and enhanced seed production mediated by the endophytic fungus Piriformospora indica in Arabidopsis.
Os.8205.1.S1_at	LOC_Os09g26870	cluster 2	3.27815	0.00236557								BRCA1 C Terminus (BRCT) domain, putative	AT2G26270		FUNCTIONS IN: molecular_function unknown
Os.18397.1.S1_at	LOC_Os02g46640	cluster 2	3.27209	0.00240465								Transposable element protein, putative	AT5G16650		Chaperone DnaJ-domain superfamily protein
Os.4421.1.S1_at	LOC_Os06g01490	cluster 2	3.19897	0.0029269						√		Multicopper oxidase, putative	AT4G12420	SKU5	Encodes a protein of unknown function involved in directed root tip growth. It is a member of 19-member gene family and is distantly related structurally to the multiple-copper oxidases ascorbate oxidase and laccase, though it lacks the copper-binding domains. The protein is glycosylated and GPI-anchored. It is localized to the plasma membrane and the cell wall. The gene is expressed most strongl…
Os.23268.1.S1_at	LOC_Os10g42196	cluster 2	3.1562	0.00328067			√					expressed protein	AT3G02890		RING/FYVE/PHD zinc finger superfamily protein
Os.47374.1.S1_at	LOC_Os04g58960	cluster 2	3.1164	0.00364606								Regulator of chromosome condensation (RCC1), putative	AT1G76950	PRAF1	PRAF1
Os.38192.1.S1_at	LOC_Os07g14160	cluster 2	3.11635	0.00364653								Polygalacturonase (pectinase)	AT3G62110		Pectin lyase-like superfamily protein
Os.19480.1.S1_at	LOC_Os03g20870	cluster 2	3.10937	0.00371445								Zinc finger, C3HC4 type (RING finger), putative	AT1G55530		RING/U-box superfamily protein
Os.23212.1.S1_at	LOC_Os12g44090	cluster 2	3.10181	0.00378947								receptor-like protein kinase	AT5G62710		Leucine-rich repeat protein kinase family protein
Os.11284.1.S1_at	LOC_Os08g01760	cluster 2	3.04688	0.00437854						√		oxidoreductase, zinc-binding dehydrogenase family	AT5G63620		GroES-like zinc-binding alcohol dehydrogenase family protein
Os.12402.2.S1_x_at	LOC_Os05g44320	cluster 2	3.04667	0.00438099								Periodic tryptophan protein 2 WD repeat associated domain, putative	AT1G15440	ATPWP2, PERIODIC TRYPTOPHAN PROTEIN 2, PWP2	Encodes a nucleolar protein that is a ribosome biogenesis co-factor. Mutants display aberrant RNA processing and female gametophyte development.
Os.32856.1.S2_at	LOC_Os01g55450	cluster 2	3.04106	0.00444578			√					Protein kinase domain, putative	AT4G18700	ATWL4, CBL-INTERACTING PROTEIN KINASE 12, CIPK12, PKS8, PROTEIN KINASE 8, SNF1-RELATED PROTEIN KINASE 3.9, SNRK3.9, WL4, WPL4-LIKE 4	Encodes CBL-interacting protein kinase 12 (CIPK12).
Os.51733.1.S1_x_at	LOC_Os05g16640	cluster 2	3.01206	0.00479581				√		√		expressed protein	AT4G39790		Protein of unknown function (DUF630 and DUF632)
Os.27778.2.S1_at	LOC_Os01g40000	cluster 2	2.98379	0.00516176						√		Similar to BT005904 At3g53440	AT3G53440		Homeodomain-like superfamily protein
Os.4468.1.S1_at	LOC_Os01g72240	cluster 2	2.97755	0.00524603				√				Orotidine 5'-phosphate decarboxylase / HUMPS family, putative	AT3G54470		encodes the bi-functional orotate phosphoribosyltransferase/orotidine-5'-phosphate decarboxylase catalyzing the fifth and sixth step in the de novo pyrimidine ribonucleotide biosynthesis
Os.21635.1.S1_at	LOC_Os12g03860	cluster 2	2.96565	0.00541037								expressed protein	AT5G13750	ZIFL1, ZINC INDUCED FACILITATOR-LIKE 1	zinc induced facilitator-like 1 (ZIFL1)
Os.38047.2.S1_x_at	LOC_Os10g06130	cluster 2	2.94494	0.00570803								RNA recognition motif. (a.k.a. RRM, RBD, or RNP domain), putative	AT4G00830	LHP1-INTERACTING FACTOR 2, LIF2	RNA-binding (RRM/RBD/RNP motifs) family protein
Os.9496.1.S1_at	LOC_Os10g42620	cluster 2	2.93981	0.00578404			√					putative cinnamoyl-CoA reductase	AT2G23910		NAD(P)-binding Rossmann-fold superfamily protein
Os.33974.1.S1_at	LOC_Os01g08010	cluster 2	2.92858	0.00595391								expressed protein
Os.32039.1.S1_at	LOC_Os01g46810	cluster 2	2.92295	0.00604081								Viral A-type inclusion protein repeat, putative	AT5G41790	CIP1, COP1-INTERACTIVE PROTEIN 1	encodes a protein that physically interacts specifically with the putative coiled-coil region of COP1 in vitro. In hypocotyl and cotyledon protoplasts, it is associated to the cytoskeleton, but not in the root. expression is not regulated by light.
OsAffx.15134.1.S1_s_at	LOC_Os05g46950	cluster 2	2.91826	0.00611398								hypothetical protein
Os.27386.1.S1_at	LOC_Os07g41250	cluster 2	2.89733	0.00645144						√		POT family, putative	AT2G02040	ARABIDOPSIS THALIANA PEPTIDE TRANSPORTER 2, ATNPF8.3, ATPTR2, ATPTR2-B, NITRATE TRANSPORTER 1, NPF8.3, NRT1/ PTR FAMILY 8.3, NTR1, PEPTIDE TRANSPORTER 2, PTR2, PTR2-B	Encodes a di- and tri-peptide transporter that recognizes a variety of different amino acid combinations. Expression of the transcripts for this gene can be detected in the embryo through in situ hybridization. This protein does not have nitrate transporter activity based on oocyte transport assays.
Os.49354.1.S1_at	LOC_Os07g48730	cluster 2	2.89391	0.00650812						√		Protein kinase domain, putative	AT5G02290	NAK	Encodes a candidate protein kinase NAK that is similar to the oncogenes met and abl.
Os.24563.1.S1_at	LOC_Os03g33580	cluster 2	2.88003	0.00674329								putative mitotic checkpoint protein	AT3G19590	BUB (BUDDING UNINHIBITED BY BENZYMIDAZOL) 3.1, BUB3.1	Encodes a protein that may have a role in the spindle assembly checkpoint.
Os.172.2.S1_a_at	LOC_Os04g56450	cluster 2	2.86476	0.0070113								Protein phosphatase 2C, putative	AT4G31750	HOPW1-1-INTERACTING 2, WIN2	Encodes HopW1-1-Interacting protein 2 (WIN2). Interacts with the P. syringae effector HopW1-1. WIN2 has protein phosphatase activity. Modulates plant defenses against bacteria. Three WIN proteins are identified so far (WIN1: AT1G80600
Os.4749.1.S1_at	LOC_Os03g53190	cluster 2	2.83341	0.00759293							√	putative histone H2 protein	AT3G54560	HISTONE H2A 11, HTA11	Encodes HTA11, a histone H2A protein. Loss of all H2A.Z (triple mutant with HTA8 and HTA9) results in a reduction in DNA methylation of transposons but not that of genes. Loss of H2A.Z causes misregulation of many genes involved in the response to developmental and environmental cues, and that these genes tend to have high levels of gene-body H2A.Z.
Os.5476.1.S1_at	LOC_Os05g32630	cluster 2	2.81872	0.00788079								At3g05290/T12H1_26	AT3G05290	ATPNC1, PEROXISOMAL ADENINE NUCLEOTIDE CARRIER 1, PNC1	encodes a peroxisomal adenine nucleotide transporter, involved in fatty acid beta-oxidation during early stage of postgerminative growth.
Os.23152.1.S1_at	LOC_Os11g33090	cluster 2	2.77983	0.00869256						√		amidase-like protein	AT5G07360		Amidase family protein
Os.52672.1.S1_at	LOC_Os08g16130	cluster 2	2.76138	0.00910456								expressed protein	AT1G68220		Protein of unknown function (DUF1218)
Os.24495.2.S1_x_at	LOC_Os03g29980	cluster 2	2.76117	0.0091094							√	putative ACT domain containing protein, ACR4, with alternative splicing forms	AT1G69040	ACR4, ACT DOMAIN REPEAT 4	ACT-domain containing protein involved in feedback regulation of amino acid metabolism
Os.49660.1.S1_at	LOC_Os02g33560	cluster 2	2.74241	0.00954675								At5g04840	AT5G04840		bZIP protein
Os.23276.1.S1_at	LOC_Os02g37920	cluster 2	2.74146	0.00956962								DNA mismatch repair protein MutL, putative	AT4G02460	ATPMS1, PMS1, POSTMEIOTIC SEGREGATION 1	Encodes a protein similar to PMS1 in yeast, a member of the family of eukaryotic MutL homologs. The protein appears to play a role in DNA mismatch repair and in the suppression of somatic homeologous recombination.
Os.52694.1.S1_at	LOC_Os06g46030	cluster 2	2.71304	0.0102712			√					expressed protein	AT2G31160	LIGHT SENSITIVE HYPOCOTYLS 3, LSH3, OBO1, ORGAN BOUNDARY 1	LIGHT SENSITIVE HYPOCOTYLS 3 (LSH3)
Os.52026.2.S1_at	LOC_Os08g40830	cluster 2	2.71036	0.0103399						√		expressed protein	AT3G20250	APUM5, PUM5, PUMILIO 5	Encodes a member of the Arabidopsis Pumilio (APUM) proteins containing PUF domain (eight repeats of approximately 36 amino acids each). PUF proteins regulate both mRNA stability and translation through sequence-specific binding to the 3' UTR of target mRNA transcripts.
OsAffx.14759.1.S1_s_at	LOC_Os05g19270	cluster 2	2.70833	0.0103922								Similar to dna mismatch repair protein msh2 (mus1)	AT3G18524	ATMSH2, MSH2, MUTS HOMOLOG 2	Encodes a DNA mismatch repair homolog of human MutS gene, MSH6. MSH2 is involved in maintaining genome stability and repressing recombination of mismatched heteroduplexes.There are four MutS genes in Arabidopsis, MSH2, MSH3, MSH6, and MSH7, which all act as heterodimers and bind to 51-mer duplexes. MSH2 has different binding specificity to different mismatches in combination with MSH3, MSH6, or M…
Os.11021.2.S1_x_at	LOC_Os05g07700	cluster 2	2.70171	0.0105642						√		Ribosomal L10	AT1G26910	RIBOSOMAL PROTEIN L10 B, RPL10B	Ribosomal protein L16p/L10e family protein
Os.18524.2.S1_at	LOC_Os03g01016	cluster 2	2.69947	0.0106229					√			0	AT5G46560		CONTAINS InterPro DOMAIN/s: Inner nuclear membrane protein MAN1 (InterPro:IPR018996)
Os.53058.1.S1_at	LOC_Os03g64200	cluster 2	2.69022	0.0108691						√		putative ABC transporter	AT2G28070	ABCG3, ATP-BINDING CASSETTE G3	ABC-2 type transporter family protein
Os.9869.1.S1_at	LOC_Os08g23120	cluster 2	2.68598	0.0109837								RNA recognition motif. (a.k.a. RRM, RBD, or RNP domain), putative	AT3G13224		RNA-binding (RRM/RBD/RNP motifs) family protein
Os.11641.1.S1_at	LOC_Os05g06530	cluster 2	2.66399	0.0115958								hypothetical protein
Os.54082.1.S1_at	LOC_Os09g28920	cluster 2	2.65957	0.0117225								hypothetical protein
Os.33076.1.S1_at	LOC_Os01g55530	cluster 2	2.63549	0.0124364						√		hypothetical protein	AT4G23440		Disease resistance protein (TIR-NBS class)
Os.37345.1.S1_s_at	LOC_Os03g43890	cluster 2	2.63514	0.0124472								MSI type nucleosome/chromatin assembly factor C, putative	AT5G58230	ARABIDOPSIS MULTICOPY SUPRESSOR OF IRA1, ATMSI1, MATERNAL EFFECT EMBRYO ARREST 70, MEE70, MSI1, MULTICOPY SUPRESSOR OF IRA1	Encodes a WD-40 repeat containing protein that functions in chromatin assembly as part of the CAF1 and FIE complex. Mutants exhibit parthenogenetic development that includes proliferation of unfertilized endosperm and embryos. In heterozygous plants 50% of embryos abort. Of the aborted embryos the early aborted class are homozygous and the later aborting lass are heterozygotes in which the defect…
Os.52424.1.S1_x_at	LOC_Os02g46720	cluster 2	2.63368	0.0124917								RWD domain, putative	AT1G32340	NDR1/HIN1-LIKE 8, NHL8	Encodes a protein whose sequence is similar to tobacco hairpin-induced gene (HIN1) and Arabidopsis non-race specific disease resistance gene (NDR1). Expression is not detected under normal conditions and in response to cucumber mosaic virus or spermine.
Os.11669.1.S1_at	LOC_Os03g50850	cluster 2	2.62507	0.0127575							√	putative splicing factor	AT5G06160	ATO, ATROPOS	Encodes a protein with similarity to pre-mRNA splicing factor SF3a60 that is involved in gametic cell fate determination. Loss of function results in the ectopic expression of egg cell makers suggesting a role in restriction of gametic cell fate. Expressed strongly in gametophytes and weakly in sporophytes.
Os.38687.1.S1_at	LOC_Os02g06920	cluster 2	2.61834	0.012969								expressed protein	AT5G60580		RING/U-box superfamily protein
Os.12788.1.S1_at	LOC_Os01g11240	cluster 2	2.61445	0.0130925							√	hypothetical protein	AT5G46230		Protein of unknown function, DUF538
OsAffx.14552.1.S1_at	LOC_Os05g05180	cluster 2	2.60719	0.0133263						√		GH3 auxin-responsive promoter, putative	AT5G13320	ATGH3.12, AVRPPHB SUSCEPTIBLE 3, GDG1, GH3-LIKE DEFENSE GENE 1, GH3.12, GRETCHEN HAGEN 3.12, HOPW1-1-INTERACTING 3, PBS3, WIN3	Encodes an enzyme capable of conjugating amino acids to 4-substituted benzoates. 4-HBA (4-hydroxybenzoic acid) and pABA (4-aminobenzoate) may be targets of the enzyme in Arabidopsis, leading to the production of pABA-Glu, 4HBA-Glu, or other related compounds. This enzyme is involved in disease-resistance signaling. It is required for the accumulation of salicylic acid, activation of defense respo…
Os.32602.1.S1_at	LOC_Os01g74370	cluster 2	2.60644	0.0133509								expressed protein	AT3G46110		LOCATED IN: plasma membrane
Os.18330.1.S1_at	LOC_Os10g41030	cluster 2	2.59958	0.0135757								expressed protein	AT4G17330	ATG2484-1, G2484-1, G2484-1 PROTEIN	gene of unknown function expressed in seedlings, flower buds and stems
Os.45997.1.S1_x_at	LOC_Os01g45640	cluster 2	2.57391	0.014448						√		hypothetical protein
Os.22486.1.A1_at	LOC_Os03g46090	cluster 2	2.56029	0.0149317						√		putative phosphatase (with alternative splicing)	AT2G32010	CVL1, CVP2 LIKE 1	Encodes an inositol polyphosphate 5鈥?phosphatase (5PTase). Mediating phosphoinositide signaling. Involved in establishment of foliar vein patterns.
Os.9800.1.S1_at	LOC_Os08g18920	cluster 2	2.54933	0.0153314						√		Protein kinase domain, putative	AT5G11020		Protein kinase superfamily protein
OsAffx.30830.1.S1_at	LOC_Os11g05650	cluster 2	2.54584	0.0154608			√					Dcp1-like decapping family, putative	AT1G08370	ATDCP1, DCP1, DECAPPING 1	Encodes DCP1 involved in mRNA decapping. DCP1 forms a mRNA decapping complex with DCP2 (At5g13570) and VCS (VARICOSE) (At3g13300). However, unlike DCP2, DCP1 itself does not have mRNA decapping activity in vitro. DCP1, DCP2 and VCS colocalize in cytoplasmic loci, which are putative Arabidopsis mRNA processing bodies. Null mutants of DCP1, DCP2, and VCS accumulate capped mRNAs with a reduced degra…
Os.16142.1.S1_at	LOC_Os03g31510	cluster 2	2.54223	0.0155957								putative cysteine proteinase inhibitor	AT5G47550		Cystatin/monellin superfamily protein
Os.46708.1.S1_at	LOC_Os08g14860	cluster 2	2.54066	0.0156545								hypothetical protein	AT4G32470		Cytochrome bd ubiquinol oxidase, 14kDa subunit
Os.17014.1.S1_at	LOC_Os04g53850	cluster 2	2.52856	0.0161161								anthocyanidin reductase	AT1G61720	BAN, BANYULS	Negative regulator of flavonoid biosynthesis, mutants accumulate flavonoid pigments in their seed coat, putative oxidoreductase. It is thought that a ternary complex composed of TT2, TT8 and TTG1 is necessary for correct expression of BAN in seed endothelium.
Os.46057.1.S1_at	LOC_Os10g35230	cluster 2	2.52712	0.016172								putative chloroplast RNA processing protein	AT1G12300		Tetratricopeptide repeat (TPR)-like superfamily protein
Os.40545.1.S1_x_at	LOC_Os01g26160	cluster 2	2.52304	0.0163309								Protein kinase domain, putative	AT3G05040	HASTY, HASTY 1, HST, HST1	Encodes member of importin/exportin family. Involved in timing of shoot maturation. Involved in miRNA transport. Mutants flower early and have small, curled leaves and reduced abundance of certain miRNA species.
Os.2331.1.S1_x_at	LOC_Os11g02080	cluster 2	2.4999	0.0172598						√		Similar to anaerobically inducible early gene 2	AT5G27760		Hypoxia-responsive family protein
Os.33891.1.S1_at	LOC_Os07g38060	cluster 2	2.49625	0.0174109								expressed protein	AT1G10180		BEST Arabidopsis thaliana protein match is: exocyst complex component 84B (TAIR:AT5G49830.1)
Os.15738.1.S1_at	LOC_Os12g44020	cluster 2	2.49081	0.0176377								secretory acid phosphatase precursor	AT2G16430	ATPAP10, PAP10, PURPLE ACID PHOSPHATASE 10	purple acid phosphatase 10 (PAP10)
Os.52123.1.S1_at	LOC_Os02g38386	cluster 2	2.4805	0.0180756								Similar to NBS-LRR disease resistance protein homologue	AT3G46530	RECOGNITION OF PERONOSPORA PARASITICA 13, RPP13	Confers resistance to the biotrophic oomycete, Peronospora parasitica. Encodes an NBS-LRR type R protein with a putative amino-terminal leucine zipper. Fungal protein ATR13 induces RPP13 gene expression and disease resistance.
Os.10829.2.S1_x_at	LOC_Os01g04260	cluster 2	2.47804	0.0181814						√		delta-7-sterol-c5(6)-desaturase (ec 1.3.3.-) (delta-7-c-5 steroldesaturase) (delta7-sterol-c5-desaturase)	AT3G02580	BOULE 1, BUL1, DWARF 7, DWF7, STE1, STEROL 1	Brassinosteroid biosynthetic enzyme, catalyzes delta7 sterol C-5 desaturation step. Mutant has dwarf phenotype.
Os.8742.1.S1_at	LOC_Os03g19250	cluster 2	2.47516	0.018306							√	adenosine monophosphate binding protein 7 AMPBP7	AT3G16910	AAE7, ACETATE NON-UTILIZING 1, ACN1, ACYL-ACTIVATING ENZYME 7	Encodes a peroxisomal protein with acetyl-CoA synthetase activity that is responsible for the activation of acetate for entry into the glyoxylate cycle.
Os.10814.1.S1_a_at	LOC_Os06g03770	cluster 2	2.45908	0.019017								ABC transporter protein, putative	AT5G58270	ABC TRANSPORTER OF THE MITOCHONDRION 3, ABCB25, ARABIDOPSIS THALIANA ABC TRANSPORTER OF THE MITOCHONDRION 3, ATATM3, ATM3, ATP-BINDING CASSETTE B25, STA1, STARIK 1	Encodes a mitochondrial half-molecule ABC transporter, a member of ATM subfamily. Mutants are dwarfed, chlorotic plants with altered leaf morphology. ATM3 transcription is induced by Cd(II) or Pb(II). Involved in heavy metal resistance. Arabidopsis thaliana has three ATM genes, namely ATM1, ATM2 and ATM3. Only ATM3 has an important function for plant growth. Role in Moco biosynthesis.
Os.17266.1.S1_at	LOC_Os01g05070	cluster 2	2.44933	0.0194601								hypothetical protein	AT3G49720		unknown protein
Os.10823.1.S1_x_at	LOC_Os05g40890	cluster 2	2.44107	0.0198427						√		expressed protein
Os.17133.1.S1_at	LOC_Os03g43990	cluster 2	2.42995	0.0203692						√		transposon protein, putative, mutator sub-class	AT1G30440		Phototropic-responsive NPH3 family protein
Os.34012.1.S1_at	LOC_Os07g18510	cluster 2	2.428	0.0204625								F-box domain, putative	AT5G60610		F-box/RNI-like superfamily protein
Os.6055.3.S1_x_at	LOC_Os08g25720	cluster 2	2.42521	0.020597								hypothetical protein	AT1G76550		Phosphofructokinase family protein
Os.53690.1.S1_x_at	LOC_Os02g05880	cluster 2	2.41958	0.0208713				√				probable DNA-directed RNA polymerase II subunit [imported] - Arabidopsis thaliana	AT2G40030	ATNRPD1B, DEFECTIVE IN MERISTEM SILENCING 5, DMS5, DRD3, NRPD1B, NRPE1, NUCLEAR RNA POLYMERASE D1B	Encodes the unique largest subunit of nuclear DNA-dependent RNA polymerase V
Os.11828.1.S1_at	LOC_Os09g26830	cluster 2	2.41632	0.0210312								Lung seven transmembrane receptor, putative	AT1G72480		Lung seven transmembrane receptor family protein
Os.53317.2.S1_at	LOC_Os09g39790	cluster 2	2.4143	0.0211312								Lipase, putative	AT2G42450		alpha/beta-Hydrolases superfamily protein
Os.24025.1.S1_s_at	LOC_Os11g03160	cluster 2	2.41283	0.021204						√		Glycosyl transferase family 8, putative	AT2G38650	GALACTURONOSYLTRANSFERASE 7, GAUT7, JS33, LGT7, LIKE GLYCOSYL TRANSFERASE 7	galacturonosyltransferase 7 (GAUT7)
Os.22714.1.A1_at	LOC_Os07g38460	cluster 2	2.38666	0.0225406								expressed protein	AT5G28150		Plant protein of unknown function (DUF868)
Os.27249.1.S1_at	LOC_Os08g42320	cluster 2	2.38516	0.0226192								hypothetical protein
Os.23226.1.S1_at	LOC_Os01g73150	cluster 2	2.38182	0.0227956								expressed protein	AT1G04940	ATTIC20, ATTIC20-I, TIC20, TIC20-I, TRANSLOCON AT THE INNER ENVELOPE MEMBRANE OF CHLOROPLASTS 20, TRANSLOCON AT THE INNER ENVELOPE MEMBRANE OF CHLOROPLASTS 20-I	Tic20 is believed to function as a component of the protein-conducting channel at the inner envelope membrane. Genes AT1G04940 and AT1G04945 were switched for the TAIR7 genome release to give consistency with MIPs annotation. The Arabidopsis genome encodes four Tic20 homologous proteins, AT1G04940(Tic20-I), AT2G47840(Tic20-II), AT4G03320(Tic20-IV) and AT5G55710(Tic20-V).
Os.6093.2.S1_at	LOC_Os04g02110	cluster 2	2.36718	0.0235839								NB-ARC domain, putative	AT3G14460		LRR and NB-ARC domains-containing disease resistance protein
Os.9349.1.S1_at	LOC_Os11g06910	cluster 2	2.35234	0.0244085								coiled-coil protein	AT1G77580		Plant protein of unknown function (DUF869)
Os.8304.1.S1_at	LOC_Os04g58470	cluster 2	2.3498	0.0245524								hypothetical protein	AT3G15380		Plasma-membrane choline transporter family protein
Os.52386.2.S1_x_at	LOC_Os08g29854	cluster 2	2.34613	0.0247613						√		retrotransposon protein, putative, Ty3-gypsy sub-class	AT3G07040	RESISTANCE TO P. SYRINGAE PV MACULICOLA 1, RESISTANCE TO PSEUDOMONAS SYRINGAE 3, RPM1, RPS3	Contains an N-terminal tripartite nucleotide binding site and a C-terminal tandem array of leucine-rich repeats. Confers resistance to Pseudomonas syringae strains that carry the avirulence genes avrB and avrRpm1.
Os.415.1.S1_at	LOC_Os10g32970	cluster 2	2.34069	0.0250739						√		cap-binding protein p28	AT5G35620	EIF(ISO)4E, EIF4E2, EIFISO4E, EUKARYOTIC INITIATION FACTOR (ISO)4E, EUKARYOTIC TRANSLATION INITATION FACTOR 4E2, EUKARYOTIC TRANSLATION INITIATION FACTOR ISOFORM 4E, LOSS OF SUSCEPTIBILITY TO POTYVIRUS 1, LSP, LSP1	Cap-binding protein, binds to the 5' cap structure of nuclear-encoded mRNAs. Mutant is resistant to potyvirus infection.
Os.2550.1.S1_at	LOC_Os10g35020	cluster 2	2.32615	0.0259272								expressed protein	AT3G18170		Glycosyltransferase family 61 protein
Os.5620.2.S1_s_at	LOC_Os01g02180	cluster 2	2.32526	0.0259804								hypothetical protein	AT1G24267		Protein of unknown function (DUF1664)
Os.5272.1.S1_at	LOC_Os02g03100	cluster 2	2.32193	0.0261796								oxidoreductase, aldo/keto reductase family, putative	AT2G21250		NAD(P)-linked oxidoreductase superfamily protein
Os.27422.2.S1_at	LOC_Os02g27000	cluster 2	2.31796	0.0264194			√					ATPase, histidine kinase-, DNA gyrase B-, and HSP90-like domain protein, putative	AT5G50780		Histidine kinase-, DNA gyrase B-, and HSP90-like ATPase family protein
Os.4079.1.S1_a_at	LOC_Os06g12790	cluster 2	2.31649	0.0265082						√		Rop family GTPase ROP4, putative	AT3G48040	ARABIDOPSIS RAC-LIKE 8, ARAC8, ATRAC8, ATROP10, RHO-RELATED PROTEIN FROM PLANTS 10, ROP10	Encodes a member of the Rop subfamily of Rho GTPases in Arabidopsis that contains a putative farnesylation motif. It is localized to the plasma membrane and involved in the negative regulation of ABA signalling.
Os.9943.4.S1_at	LOC_Os01g49529	cluster 2	2.31353	0.0266889					√		√	expressed protein	AT1G66880		Protein kinase superfamily protein
Os.8776.1.S1_at	LOC_Os03g64219	cluster 2	2.30754	0.0270573								OTU-like cysteine protease domain containing protein	AT5G04250		Cysteine proteinases superfamily protein
Os.6150.1.S1_s_at	LOC_Os03g29240	cluster 2	2.30704	0.0270883								C1-like domain containing protein	AT1G60420	ATNRX1, NRX1, NUCLEOREDOXIN 1	Reduce transmission through pollen.
Os.7582.1.S1_at	LOC_Os08g09610	cluster 2	2.30655	0.027119								hypothetical protein
Os.11357.1.S1_at	LOC_Os09g34910	cluster 2	2.29581	0.0277926								RNA helicase	AT5G62190	PRH75	DEAD/DEAH box RNA helicase PRH75
Os.37533.1.S1_at	LOC_Os08g44390	cluster 2	2.2901	0.0281571								EF hand, putative	AT3G10300		Calcium-binding EF-hand family protein
Os.13910.1.S1_at	LOC_Os03g21210	cluster 2	2.28256	0.0286444			√					endo-1,4-beta-D-glucanase	AT5G49720	ATGH9A1, DEC, DEFECTIVE CYTOKINESIS, GH9A1, GLYCOSYL HYDROLASE 9A1, IRREGULAR XYLEM 2, IRX2, KOR, KOR1, KORRIGAN, KORRIGAN 1, RADIALLY SWOLLEN 2, RSW2, TSD1, TUMOROUS SHOOT DEVELOPMENT 1	Encodes a membrane-bound endo-1,4-beta-D-glucanase, involved in cellulose biosynthesis. Loss-of-function mutants have severe cellulose-deficient phenotypes. During cell elongation, KOR1 is associated with Golgi apparatus and early endosome. Inhibition of cellulose biosynthesis promoted a redistribution of KOR1 in subcellular locations. These observations suggest that deposition of cellulose invol…
Os.12014.1.S1_s_at	LOC_Os05g44922	cluster 2	2.28192	0.0286863								mitochondrial processing peptidase (EC 3.4.24.64) alpha-II chain precursor - potato	AT4G26270	PFK3, PHOSPHOFRUCTOKINASE 3	phosphofructokinase 3 (PFK3)
Os.35561.4.S1_x_at	LOC_Os03g01550	cluster 2	2.28021	0.0287982						√		expressed protein	AT4G11450		Protein of unknown function (DUF3527)
Os.33150.1.S1_at	LOC_Os06g21560	cluster 2	2.27969	0.0288318							√	cdk5rap3-like protein	AT5G06830		unknown protein
OsAffx.4796.1.S1_s_at	LOC_Os06g11070	cluster 2	2.25333	0.0306071								expressed protein	AT4G33380		unknown protein
Os.8095.1.S2_at	LOC_Os03g22050	cluster 2	2.24531	0.0311663							√	Protein kinase domain, putative	AT5G58380	CBL-INTERACTING PROTEIN KINASE 10, CIPK10, PKS2, SIP1, SNF1-RELATED PROTEIN KINASE 3.8, SNRK3.8, SOS3-INTERACTING PROTEIN 1	Encodes a CBL-interacting protein kinase with similarity to SOS protein kinase.
Os.35362.1.S1_at	LOC_Os07g23169	cluster 2	2.2421	0.0313929								expressed protein	AT1G54650		Methyltransferase family protein
Os.16076.1.S1_s_at	LOC_Os06g33340	cluster 2	2.22826	0.0323853								expressed protein	AT1G28540		unknown protein
Os.17294.1.S1_a_at	LOC_Os03g29540	cluster 2	2.21618	0.0332748						√		expressed protein	AT1G19740		ATP-dependent protease La (LON) domain protein
Os.6715.1.S1_at	LOC_Os04g59550	cluster 2	2.20974	0.0337578						√		Integral membrane protein DUF6, putative	AT1G77610		EamA-like transporter family protein
Os.10962.1.S1_at	LOC_Os02g38050	cluster 2	2.20305	0.0342667						√		PB1 domain, putative	AT4G24690	ARABIDOPSIS THALIANA NEXT TO BRCA1 GENE 1, ATNBR1, NBR1, NEXT TO BRCA1 GENE 1	Encodes NBR1, a selective autophagy substrate.
Os.3376.1.S1_at	LOC_Os02g56130	cluster 2	2.19299	0.0350439							√	proliferating cell nuclear antigen (pcna)	AT2G29570	A. THALIANA PROLIFERATING CELL NUCLEAR ANTIGEN 2, ATPCNA2, PCNA2, PROLIFERATING CELL NUCLEAR ANTIGEN 2	Functionally interacts with POLH to repair DNA damaged by UVB damage. May be sumoylated.
Os.27473.1.S1_at	LOC_Os07g44320	cluster 2	2.19116	0.035187							√	expressed protein	AT3G62200		Putative endonuclease or glycosyl hydrolase
OsAffx.16013.1.S1_at	LOC_Os06g50850	cluster 2	2.1776	0.0362638								hypothetical protein	AT1G11320		unknown protein
Os.2212.1.S1_at	LOC_Os02g53500	cluster 2	2.17248	0.0366777								ATPase, AAA family, putative	AT1G77470	EMB2810, EMBRYO DEFECTIVE 2810, REPLICATION FACTOR C 5, REPLICATION FACTOR C SUBUNIT 3, RFC3, RFC5	Encodes a protein with high homology to the Replication Factor C, Subunit 3 (RFC3) of yeast and other eukaryotes. rfc3 mutants are hypersensitive to salicylic acid and exhibit enhanced induction of PR genes and resistance against virulent oomycete Hyaloperonospora arabidopsidis Noco2. The enhanced pathogen resistance in the mutant is NPR1-independent.
Os.49594.1.S1_at	LOC_Os01g67520	cluster 2	2.16429	0.0373488								hypothetical protein	AT5G55120	VITAMIN C DEFECTIVE 5, VTC5	Encodes a GDP-L-galactose phosphorylase, with similar biochemical properties as VTC2.
Os.9314.1.S1_at	LOC_Os03g03140	cluster 2	2.14768	0.0387427								RNA recognition motif. (a.k.a. RRM, RBD, or RNP domain), putative	AT3G55340	PHIP1, PHRAGMOPLASTIN INTERACTING PROTEIN 1	Plant-specific protein. Interacts with phragmoplastin, Rop1 and Rop2. Involved in cell plate formation.
Os.17662.1.S1_at	LOC_Os07g12770	cluster 2	2.1316	0.0401364								Transmembrane amino acid transporter protein	AT3G11900	ANT1, AROMATIC AND NEUTRAL TRANSPORTER 1	encodes an amino acid transporter that transports aromatic and neutral amino acids, IAA, and 2,4-D. Expressed in all tissues with highest abundance in flowers and cauline leaves. a member of a small gene family in Arabidopsis and represents a new class of amino acid transporters.
Os.47398.1.S1_at	LOC_Os02g46150	cluster 2	2.12977	0.0402979								Uncharacterised protein family (UPF0160)	AT5G41970		Metal-dependent protein hydrolase
Os.23413.1.A1_at	LOC_Os03g24040	cluster 2	2.12849	0.0404114								Seven in absentia protein family, putative	AT3G61790		Protein with RING/U-box and TRAF-like domains
Os.11442.1.S1_at	LOC_Os06g43640	cluster 2	2.12196	0.0409933								acid phosphatase	AT5G34850	ATPAP26, PAP26, PURPLE ACID PHOSPHATASE 26	Encodes a root-secreted purple acid phosphatase precursor involved in extracellular phosphate-scavenging.
Os.52520.1.S1_at	LOC_Os12g08180	cluster 2	2.11875	0.0412825								Leucine Rich Repeat, putative	AT1G34420		leucine-rich repeat transmembrane protein kinase family protein
Os.52210.1.S1_at	LOC_Os04g46300	cluster 2	2.11075	0.0420099								NBS-LRR disease resistance protein homologue	AT3G07040	RESISTANCE TO P. SYRINGAE PV MACULICOLA 1, RESISTANCE TO PSEUDOMONAS SYRINGAE 3, RPM1, RPS3	Contains an N-terminal tripartite nucleotide binding site and a C-terminal tandem array of leucine-rich repeats. Confers resistance to Pseudomonas syringae strains that carry the avirulence genes avrB and avrRpm1.
Os.14153.3.S1_x_at	LOC_Os05g02070	cluster 2	2.10704	0.0423512				√		√		Similar to metallothionein-like protein type 2
Os.27893.3.S1_x_at	LOC_Os01g67250	cluster 2	2.10217	0.0428026								Similar to kiaa0078 protein	AT5G16270	ARABIDOPSIS HOMOLOG OF RAD21 3, ATRAD21.3, SISTER CHROMATID COHESION 1 PROTEIN 4, SYN4	Encodes a SCC1/REC8 ortholog that may be involved in mitosis and may represent a mitotic cohesin.
OsAffx.14374.1.S1_x_at	LOC_Os04g52200	cluster 2	2.10085	0.0429261								RNA recognition motif. (a.k.a. RRM, RBD, or RNP domain), putative	AT4G19610		nucleotide binding
Os.9850.1.S1_s_at	LOC_Os01g09420	cluster 2	2.10039	0.0429689							√	expressed protein
Os.5554.1.S1_at	LOC_Os01g69940	cluster 2	2.08824	0.0441183								F-box domain, putative	AT1G27340	LCR, LEAF CURLING RESPONSIVENESS	Encodes a putative F-box protein that is involved in the regulation of leaf morphology.
Os.22918.1.S1_a_at	LOC_Os07g42380	cluster 2	2.08623	0.0443112								RNA recognition motif. (a.k.a. RRM, RBD, or RNP domain), putative	AT1G17370	OLIGOURIDYLATE BINDING PROTEIN 1B, UBP1B	Encodes an RNA鈥揵inding protein involved in stress granule formation. Regulated by a transposable element small RNA.
Os.7419.1.S1_a_at	LOC_Os02g58490	cluster 2	2.08605	0.0443288						√		Piwi domain, putative	AT1G48410	AGO1, ARGONAUTE 1, ATAGO1, ICU9	Encodes an RNA Slicer that selectively recruits microRNAs and siRNAs. There is currently no evidence that AGO1 Slicer is in a high molecular weight RNA-induced silencing complex (RISC). Mutants are defective in post-transcriptional gene silencing and have pleiotropic developmental and morphological defects. Through its action on the regulation of ARF17 expression, the protein regulates genes invo…
Os.54023.1.S1_at	LOC_Os02g17304	cluster 2	2.08427	0.0445001								retrotransposon protein, putative, unclassified	AT3G46530	RECOGNITION OF PERONOSPORA PARASITICA 13, RPP13	Confers resistance to the biotrophic oomycete, Peronospora parasitica. Encodes an NBS-LRR type R protein with a putative amino-terminal leucine zipper. Fungal protein ATR13 induces RPP13 gene expression and disease resistance.
Os.19366.4.A1_a_at	LOC_Os11g20310	cluster 2	2.07679	0.0452261								hypothetical protein
Os.19587.1.S2_at	LOC_Os05g07940	cluster 2	2.07662	0.0452433								glyoxalase family protein, putative	AT1G80160	GLYI7, GLYOXYLASE I 7	Lactoylglutathione lyase / glyoxalase I family protein
Os.9100.1.S1_at	LOC_Os06g17840	cluster 2	2.07577	0.0453266								expressed protein	AT5G47690		binding
Os.7881.1.S1_a_at	LOC_Os09g07360	cluster 2	2.06854	0.0460397								expressed protein	AT5G48385		FRIGIDA-like protein
Os.33220.1.S1_at	LOC_Os01g70260	cluster 2	2.06519	0.046373								Protein kinase domain, putative	AT5G13290	CORYNE, CRN, SOL2, SUPPRESSOR OF LLP1 2	Encodes a protein with predicted Ser/Thr kinase activity and membrane localization that is involved in the CLV3 signaling pathway that represses WUS expression in the meristem. Loss of function of CRN can suppress the phenotype caused by overexpression of CLV3. SOL2 isolated as a suppressor of root- specific overexpression of CLE19, a clavata3 like gene. sol2 partially suppresses the short root p…
Os.7911.1.S1_at	LOC_Os01g27210	cluster 2	2.06388	0.0465043					√			Glutathione S-transferase, C-terminal domain, putative	AT3G62760	ATGSTF13	Encodes glutathione transferase belonging to the phi class of GSTs. Naming convention according to Wagner et al. (2002).
Os.32753.1.S1_at	LOC_Os01g49030	cluster 2	2.06261	0.0466318								hypothetical protein	AT5G24600		Protein of unknown function, DUF599
Os.3405.1.S1_at	LOC_Os01g14950	cluster 2	2.06101	0.0467933								Armadillo/beta-catenin-like repeat, putative	AT3G06720	AIMP ALPHA, AT-IMP, ATKAP ALPHA, IMPA-1, IMPA1, IMPORTIN ALPHA, IMPORTIN ALPHA ISOFORM 1	Encodes importin alpha involved in nuclear import. Protein interacts with Agrobacterium proteins VirD2 and VirE2. Is not individually essential for Agrobacterium-mediated root transformation, but when overexpressed can rescue the impa-4 decreased transformation susceptibility phenotype.
Os.1637.1.S1_at	LOC_Os01g02020	cluster 2	2.05998	0.0468973								acetyl-CoA acyltransferases	AT5G47720	AACT1, ACETOACETYL-COA THIOLASE 1	Encodes a functional acetoacetyl-CoA thiolase that is functionally redundant with AACT2. Loss-of-function mutants show no apparent growth phenotypes.
Os.47373.1.S1_at	LOC_Os03g11110	cluster 2	2.04889	0.0480288								DHHC zinc finger domain, putative	AT1G69420		DHHC-type zinc finger family protein
Os.13654.1.S1_at	LOC_Os08g40230	cluster 2	2.04706	0.0482179								expressed protein	AT3G18240		Ribosomal protein S24/S35, mitochondrial
Os.56139.1.S1_at	LOC_Os11g44420	cluster 2	2.04127	0.0488202						√		serine/threonine protein kinase	AT2G17780	MCA2, MID1-COMPLEMENTING ACTIVITY 2	mid1-complementing activity 2 (MCA2)
Os.26354.2.S1_x_at	LOC_Os07g31540	cluster 2	2.03933	0.0490238								Ubiquitin family, putative	AT5G42220		Ubiquitin-like superfamily protein
Os.8848.1.S1_at	LOC_Os11g40100	cluster 2	2.03264	0.04973								protein T25K16.15 [imported] - Arabidopsis thaliana	AT1G01160	GIF2, GRF1-INTERACTING FACTOR 2	Arabidopsis thaliana GRF1-interacting factor 2 (GIF2) mRNA
Os.1440.2.S1_x_at	LOC_Os01g06600	cluster 2	2.03212	0.0497854								Acyl-CoA dehydrogenase, C-terminal domain, putative	AT3G51840	ACX4, ACYL-COA OXIDASE 4, ATG6, ATSCX	Encodes a short-chain acyl-CoA oxidase, which catalyzes the first step of peroxisomal fatty acid beta-oxidation during early, post-germinative growth in oilseed species. Null mutants virtually lack short-chain acyl-CoA and are resistant to 2,4-dichlorophenoxybutyric acid, which is converted to the herbicide and auxin analogue 2,4-dichlorophenoxyacetic acid by beta-oxidation. Despite the almost co…
Os.54232.1.S1_at	LOC_Os05g37190	cluster 2	2.21199	0.0335884	C2H2		√			√		Zinc finger, C2H2 type, putative	AT3G57670	NO TRANSMITTING TRACT, NTT, WIP DOMAIN PROTEIN 2, WIP2	Encodes a a C2H2/C2HC zinc finger transcription factor specifically expressed in the transmitting tract and involved in transmitting tract development and pollen tube growth.
Os.4384.1.S1_at	LOC_Os01g60020	cluster 2	3.41966	0.00160867	NAC							No apical meristem (NAM) protein, putative	AT1G01720	ANAC002, ARABIDOPSIS NAC DOMAIN CONTAINING PROTEIN 2, ATAF1	Belongs to a large family of putative transcriptional activators with NAC domain. Transcript level increases in response to wounding and abscisic acid. ATAF1 attentuates ABA signaling and sythesis. Mutants are hyposensitive to ABA.
Os.4453.1.S1_at	LOC_Os06g03520	cluster 2	15.5349	2.82241e-17			√					expressed protein	AT5G47060		Protein of unknown function (DUF581)
Os.10468.1.S1_at	LOC_Os03g51470	cluster 2	10.8141	1.05182e-12				√				expressed protein (having alternative splicing products)
Os.46895.1.S1_at	LOC_Os10g34230	cluster 2	7.15407	2.41974e-08				√		√		putative cytokinin oxidase	AT2G41510	ATCKX1, CKX1, CYTOKININ OXIDASE/DEHYDROGENASE 1	It encodes a protein whose sequence is similar to cytokinin oxidase/dehydrogenase, which catalyzes the degradation of cytokinins.
Os.51174.1.S1_at	LOC_Os03g13570	cluster 2	5.98325	8.12329e-07				√		√		ETAG-A3	AT2G01850	ATXTH27, ENDOXYLOGLUCAN TRANSFERASE A3, EXGT-A3, XTH27, XYLOGLUCAN ENDOTRANSGLUCOSYLASE/HYDROLASE 27	EXGT-A3 has homology to xyloglucan endotransglucosylases/hydrolases (XTHs). Mutants in this gene show a lesion mimic phenotype associated with leaf maturation and a reduction in the number of tertiary veins. Individual tracheary elements in the mutants are shorter, but phloem transport activity is not severely affected. EXGT-A3 plays a role in xyloglucan degradation in the differentiating trachea…
Os.37795.1.S1_at	LOC_Os01g19480	cluster 2	5.81811	1.34084e-06				√		√		Kelch motif, putative	AT1G74150		Galactose oxidase/kelch repeat superfamily protein
OsAffx.25355.1.S1_at	LOC_Os03g33650	cluster 2	5.60133	2.59042e-06			√			√		putative piwi domain containing protein	AT1G69440	AGO7, ARGONAUTE7, ZIP, ZIPPY	Encodes ARGONAUTE7, a member of the ARGONAUTE family, characterised by the presence of PAZ and PIWI domains. Involved in the regulation of developmental timing. Required for the accumulation of TAS3 ta-siRNAs but not for accumulation of miR171, miR173, miR390 or mi391. Localized in mature rosette leaves and floral buds.
Os.57474.1.S1_x_at	LOC_Os04g58110	cluster 2	5.00413	1.58438e-05						√		pyruvate kinase	AT5G08570		Pyruvate kinase family protein
Os.25564.1.S1_at	LOC_Os02g46910	cluster 2	4.09327	0.000238165								Glycosyl hydrolases family 16, putative	AT1G32170	XTH30, XTR4, XYLOGLUCAN ENDOTRANSGLUCOSYLASE/HYDROLASE 30, XYLOGLUCAN ENDOTRANSGLYCOSYLASE 4	xyloglucan endotransglycosylase-related protein (XTR4)
Os.53589.1.S1_at	LOC_Os01g72710	cluster 2	3.36929	0.0018467			√					hypothetical protein	AT5G12470		Protein of unknown function (DUF3411)
Os.19230.2.S1_at	LOC_Os06g40050	cluster 2	3.24026	0.00262004								brittle-1 protein, chloroplast precursor	AT4G32400	ARABIDOPSIS THALIANA BRITTLE 1, ATBT1, EMB104, EMB42, EMBRYO DEFECTIVE 104, EMBRYO DEFECTIVE 42, SHS1, SODIUM HYPERSENSITIVE 1	Encodes a plastidial nucleotide uniport carrier protein required to export newly synthesized adenylates into the cytosol.
Os.13866.2.S1_at	LOC_Os03g55670	cluster 2	3.16385	0.00321451								hypothetical protein	AT2G15890	MATERNAL EFFECT EMBRYO ARREST 14, MEE14	maternal effect embryo arrest 14 (MEE14)
Os.47904.1.S1_at	LOC_Os03g04690	cluster 2	3.05427	0.00429452				√				hypothetical protein
Os.51616.1.S1_at	LOC_Os03g16600	cluster 2	2.88389	0.00667713								hypothetical protein	AT2G29125	DEVIL 13, DVL13, ROTUNDIFOLIA LIKE 2, RTFL2	ROTUNDIFOLIA like 2 (RTFL2)
Os.11548.1.S1_at	LOC_Os03g55420	cluster 2	2.80948	0.00806697				√		√		putative peroxidase	AT3G49960		Its expression is enriched in root hair cells (compared to non-root hair cells) and this enrichment is associated with increase in the transcription-associated mark trimethylation of H3 lysine 4 (H3K4me3) and decrease in the Polycomb silencing-associated mark trimethylation of H3 lysine 27 (H3K27me3) in root hair cells relative to non-root hair cells.
Os.55270.1.S1_s_at	LOC_Os04g54210	cluster 2	2.7757	0.00878341							√	expressed protein
Os.26928.2.S1_at	LOC_Os08g29020	cluster 2	2.75518	0.0092469								expressed protein	AT1G21230	WAK5, WALL ASSOCIATED KINASE 5	encodes a wall-associated kinase
Os.36139.1.S1_at	LOC_Os08g06600	cluster 2	2.74286	0.00953607								Nuf2 family, putative	AT1G61000		FUNCTIONS IN: molecular_function unknown
OsAffx.25187.1.S1_at	LOC_Os02g45490	cluster 2	2.73317	0.00976956						√		hypothetical protein
Os.49654.1.S1_at	LOC_Os03g18970	cluster 2	2.59513	0.0137233						√		Protein phosphatase 2C, putative	AT1G09160		Protein phosphatase 2C family protein
Os.46627.1.S1_at	LOC_Os10g40640	cluster 2	2.59132	0.0138508				√				expressed protein	AT2G35710	PGSIP7, PLANT GLYCOGENIN-LIKE STARCH INITIATION PROTEIN 7	Nucleotide-diphospho-sugar transferases superfamily protein
Os.10279.1.S1_at	LOC_Os01g64520	cluster 2	2.54894	0.0153457						√		retrotransposon protein, putative, Ty3-gypsy sub-class	AT2G26230		uricase / urate oxidase / nodulin 35, putative
Os.8840.1.S1_at	LOC_Os02g48390	cluster 2	2.54338	0.0155528								ribose-phosphate pyrophosphokinase	AT2G42910		Phosphoribosyltransferase family protein
Os.53795.1.S1_at	LOC_Os03g08840	cluster 2	2.51135	0.0167945			√	√				expressed protein	AT3G60520		unknown protein
Os.47984.1.A1_at	LOC_Os02g51950	cluster 2	2.50253	0.0171519								expressed protein	AT5G10310		unknown protein
Os.10245.1.S1_at	LOC_Os04g37700	cluster 2	2.36786	0.0235469			√					expressed protein	AT1G02070		unknown protein
Os.12411.1.S1_at	LOC_Os09g30300	cluster 2	2.31562	0.0265613						√		hypothetical protein
Os.6038.1.S1_at	LOC_Os07g08710	cluster 2	2.21287	0.0335225								linker histone H1 and H5 family, putative	AT2G30620		winged-helix DNA-binding transcription factor family protein
Os.54069.1.S1_at	LOC_Os05g47870	cluster 2	2.16172	0.0375617						√		hypothetical protein	AT2G16365		F-box family protein
Os.53075.1.S1_at	LOC_Os08g28030	cluster 2	2.12585	0.0406459								retrotransposon protein, putative, Ty1-copia sub-class
Os.34478.1.S1_at	LOC_Os07g49000	cluster 2	2.11318	0.0417879						√		DnaJ domain, putative	AT4G02100		Heat shock protein DnaJ with tetratricopeptide repeat
OsAffx.3615.1.S1_s_at	LOC_Os03g55530	cluster 2	6.81905	6.54935e-08	GNAT		√					putative acetyl transferase	AT4G37580	CONSTITUTIVE PHOTOMORPHOGENIC 3, COP3, HLS1, HOOKLESS 1, UNS2, UNUSUAL SUGAR RESPONSE 2	involved in apical hook development. putative N-acetyltransferase
Os.53259.1.A1_at	LOC_Os03g33090	cluster 2	2.51964	0.0164647	LOB		√			√		expressed protein	AT5G67420	ASL39, ASYMMETRIC LEAVES2-LIKE 39, LBD37, LOB DOMAIN-CONTAINING PROTEIN 37	Encodes a LOB-domain protein involved in nitrogen metabolism and affecting leaf morphogenesis.
Os.9574.1.S1_at	LOC_Os02g26790	cluster 3	10.5531	2.03427e-12						√		expressed protein
Os.52623.1.S1_at	LOC_Os08g23470	cluster 3	3.4194	0.00160981	ABI3VP1			√				B3 DNA binding domain, putative	AT4G33280		AP2/B3-like transcriptional factor family protein
Os.7329.1.S1_s_at	LOC_Os08g42550	cluster 3	3.34897	0.00195197	AP2-EREBP							Plant protein family, putative	AT1G52630		O-fucosyltransferase family protein
Os.413.1.S1_at	LOC_Os01g46970	cluster 3	2.03247	0.0497488	bZIP							expressed protein	AT2G46270	G-BOX BINDING FACTOR 3, GBF3	encodes a bZIP G-box binding protein whose expression is induced by ABA. It has been shown to bind to Adh that contains the G-box and is induced by cold and water deprivation. GBF3 has been shown to be expressed mostly in the root and dark-grown leaves. GBF3 can act as homodimers and as heterodimers with GFB1, GBF2 and GBF4. In addition, GBF3’s DNA binding activity is enhanced by GIP1, GPRI1 and …
Os.51601.1.S1_at	LOC_Os07g40300	cluster 3	4.77596	3.15058e-05	C2H2		√			√		expressed protein	AT1G24625	ZFP7, ZINC FINGER PROTEIN 7	Encodes a zinc finger protein containing only a single zinc finger.
Os.7618.1.S1_at	LOC_Os04g02730	cluster 3	2.28944	0.0281994	C3H					√		Dihydrouridine synthase (Dus), putative	AT4G38890		FMN-linked oxidoreductases superfamily protein
OsAffx.5617.1.S1_x_at	LOC_Os07g43030	cluster 3	2.2397	0.0315627	CAMTA							CG-1 domain, putative	AT5G09410	CALMODULIN-BINDING TRANSCRIPTION ACTIVATOR 1, CAMTA1, EICBP.B, ETHYLENE INDUCED CALMODULIN BINDING PROTEIN	calmodulin-binding protein, similar to another ethylene-upregulated calmodulin-binding protein ER1 GI:11612392 from (Nicotiana tabacum)
Os.24566.1.S1_at	LOC_Os06g45640	cluster 3	3.29185	0.00227957	CCAAT							CCAAT-box binding factor HAP5 homolog	AT1G56170	NUCLEAR FACTOR Y, SUBUNIT C2, ATHAP5B, HAP5B, NF-YC2	Encodes a protein with similarity to a subunit of the CCAAT promoter motif binding complex of yeast.One of two members of this class (HAP5B) and expressed in vegetative and reproductive tissues
Os.10876.1.S1_at	LOC_Os02g07450	cluster 3	3.26972	0.00242008	CCAAT							CCAAT-box binding factor HAP5 homolog	AT1G56170	NUCLEAR FACTOR Y, SUBUNIT C2, ATHAP5B, HAP5B, NF-YC2	Encodes a protein with similarity to a subunit of the CCAAT promoter motif binding complex of yeast.One of two members of this class (HAP5B) and expressed in vegetative and reproductive tissues
Os.9714.2.A1_a_at	LOC_Os04g51190	cluster 3	4.20701	0.000170831	GRF					√		expressed protein	AT3G13960	ATGRF5, GRF5, GROWTH-REGULATING FACTOR 5	Growth regulating factor encoding transcription activator. One of the nine members of a GRF gene family, containing nuclear targeting domain. Involved in leaf development and expressed in root, shoot and flower.
OsAffx.9317.1.S1_x_at	LOC_Os01g47600	cluster 3	4.28728	0.000134943	HMG							expressed protein	AT2G34450		HMG-box (high mobility group) DNA-binding family protein
Os.51839.1.S1_x_at	LOC_Os04g01970	cluster 3	3.19202	0.00298181	MYB				√	√		SWIRM domain, putative	AT4G34430	ATSWI3D, CHB3, SWITCH/SUCROSE NONFERMENTING 3D	Member of a small family of SWI3-like genes in Arabidopsis. Referred to as CHB4 in Zhou et al. (2002).
Os.28769.1.S1_at	LOC_Os01g34610	cluster 3	3.77014	0.000603662	Orphans							expressed protein	AT1G58210	EMB1674, EMBRYO DEFECTIVE 1674, NET2A, NETWORKED 2A	Encodes a member of the NET superfamily of proteins that potentially couples different membranes to the actin cytoskeleton in plant cells. It colocalizes with filamentous actin and is localized to the plasma membrane.
Os.24409.2.S1_at	LOC_Os01g28150	cluster 3	38.6253	2.72899e-30								F-box domain, putative	AT5G49610		F-box family protein
Os.7350.1.S1_at	LOC_Os10g20450	cluster 3	23.1943	00:00:00				√		√		MATE efflux family protein	AT5G52450		MATE efflux family protein
Os.16068.2.S1_at	LOC_Os02g47840	cluster 3	17.3445	9.19126e-19								hypothetical protein	AT5G14680		Adenine nucleotide alpha hydrolases-like superfamily protein
OsAffx.5627.1.S1_at	LOC_Os07g43770	cluster 3	10.0098	8.26355e-12								expressed protein
Os.57361.1.S1_at	LOC_Os08g13400	cluster 3	8.75364	2.4466e-10						√		hypothetical protein	AT4G29905		unknown protein
Os.52198.1.S1_at	LOC_Os04g11440	cluster 3	6.87452	5.55025e-08				√				F-box protein interaction domain, putative
Os.9002.1.S1_at	LOC_Os05g08620	cluster 3	6.8546	5.89002e-08							√	expressed protein	AT2G36985	DEVIL 16, DVL16, ROT4, ROTUNDIFOLIA4	Encodes ROTUNDIFOLIA4, a member of the seed plant-specific family of small peptides, RTFL (ROT FOUR LIKE), characterised by the presence of a 29-amino acid domain: RTF. Expressed in shoot apices, young leaves and flowers. Involved in controlling polarity-dependent cell proliferation.
Os.9498.1.S1_at	LOC_Os05g48070	cluster 3	6.43943	2.04518e-07								F19G10.8 protein - Arabidopsis thaliana	AT1G22970		unknown protein
Os.8818.2.S1_x_at	LOC_Os01g72650	cluster 3	6.3928	2.35374e-07								RNA recognition motif. (a.k.a. RRM, RBD, or RNP domain), putative	AT2G33440		RNA-binding (RRM/RBD/RNP motifs) family protein
Os.53542.1.S1_at	LOC_Os01g70240	cluster 3	6.1963	4.26075e-07						√		heavy metal-associated domain, putative	AT2G35730		Heavy metal transport/detoxification superfamily protein
Os.15931.1.S1_x_at	LOC_Os02g32840	cluster 3	5.94507	9.12069e-07						√		AN1-like Zinc finger, putative	AT2G27580		A20/AN1-like zinc finger family protein
Os.52639.1.S1_at	LOC_Os11g29490	cluster 3	5.93357	9.44439e-07						√		E1-E2 ATPase, putative	AT5G57350	AHA3, ARABIDOPSIS THALIANA ARABIDOPSIS H(+)-ATPASE, ATAHA3, H(+)-ATPASE 3, HA3	member of Plasma membrane H+-ATPase family
Os.51863.1.S1_at	LOC_Os04g47010	cluster 3	5.57274	2.82548e-06								expressed protein
Os.8378.1.S1_at	LOC_Os05g02580	cluster 3	5.25005	7.52613e-06				√				expressed protein	AT3G53540	TON1 RECRUITING MOTIF 19, TRM19	unknown protein
Os.20406.3.S1_x_at	LOC_Os02g49332	cluster 3	5.08418	1.24384e-05								SET domain, putative	AT1G55850	ATCSLE1, CELLULOSE SYNTHASE LIKE E1, CSLE1	encodes a protein similar to cellulose synthase
Os.7337.1.S1_at	LOC_Os12g32660	cluster 3	5.01923	1.51374e-05								NBS-LRR type disease resistance protein Hom-F	AT3G14460		LRR and NB-ARC domains-containing disease resistance protein
Os.18607.1.S1_at	LOC_Os09g29100	cluster 3	4.61053	5.17163e-05						√		Cyclin, N-terminal domain, putative	AT5G65420	CYCD4;1, CYCLIN D4;1	Encodes a D-type cyclin CYCD4
Os.27108.1.S1_at	LOC_Os08g36774	cluster 3	4.60703	5.22594e-05								retrotransposon protein, putative, Ty1-copia sub-class	AT5G37340		ZPR1 zinc-finger domain protein
OsAffx.2920.1.S1_s_at	LOC_Os02g39720	cluster 3	4.29518	0.000131838								Transposable element protein, putative	AT4G31580	AT-RSZ22, ATRSZ22, RS-CONTAINING ZINC FINGER PROTEIN 22, RSZ22, RSZP22, SERINE/ARGININE-RICH 22, SRZ-22, SRZ22	Encodes a Serine/arginine-rich (SR) protein RSZp22. SR proteins are splicing regulators that share a modular structure consisting of one or two N-terminal RNA recognition motif domains and a C-terminal RS-rich domain. RSZp22 is located in the nucleolus. It is a nucleocytoplasmic shuttling protein and an interacting partner to the Arabidopsis U1-70K. Barta et al (2010) have proposed a nomenclature…
Os.24852.1.A1_at	LOC_Os01g24940	cluster 3	4.25683	0.000147587								WGR domain, putative	AT4G02390	APP, PARP2, POLY(ADP-RIBOSE) POLYMERASE, POLY(ADP-RIBOSE) POLYMERASE 2, PP	Encodes a DNA dependent nuclear poly (ADP-ribose) polymerase (E.C.2.4.2.30), thought to be involved in post-translational modification .
Os.12899.1.S1_s_at	LOC_Os12g05410	cluster 3	4.20256	0.000173073								g10 protein homolog	AT4G21110		G10 family protein
Os.10574.1.S1_at	LOC_Os10g02770	cluster 3	4.17812	0.000185916						√		Glycosyl hydrolases family 16, putative	AT1G14720	ATXTH28, ENDOXYLOGLUCAN TRANSFERASE A2, EXGT-A2, XTH28, XTR2, XYLOGLUCAN ENDOTRANSGLUCOSYLASE/HYDROLASE 28, XYLOGLUCAN ENDOTRANSGLYCOSYLASE RELATED 2	member of Glycoside Hydrolase Family 16
Os.51750.1.S1_at	LOC_Os05g32590	cluster 3	4.06384	0.000259443								hypothetical protein	AT3G60910		S-adenosyl-L-methionine-dependent methyltransferases superfamily protein
Os.51663.1.S1_at	LOC_Os04g50760	cluster 3	4.01616	0.000297938						√		Similar to Contains similarity to ring finger protein 14 from Homo sapiens gb	AT1G32340	NDR1/HIN1-LIKE 8, NHL8	Encodes a protein whose sequence is similar to tobacco hairpin-induced gene (HIN1) and Arabidopsis non-race specific disease resistance gene (NDR1). Expression is not detected under normal conditions and in response to cucumber mosaic virus or spermine.
Os.49925.2.S1_x_at	LOC_Os05g05720	cluster 3	4.01185	0.00030168								TPR Domain, putative	AT2G39090	ANAPHASE-PROMOTING COMPLEX 7, APC7, ATAPC7	tetratricopeptide repeat (TPR)-containing protein
Os.13051.1.S1_at	LOC_Os12g04980	cluster 3	3.89698	0.000420143			√					Helix-hairpin-helix motif, putative	AT3G22880	ARABIDOPSIS HOMOLOG OF LILY MESSAGES INDUCED AT MEIOSIS 15, ARABIDOPSIS THALIANA DISRUPTION OF MEIOTIC CONTROL 1, ARLIM15, ATDMC1, DISRUPTION OF MEIOTIC CONTROL 1, DMC1	Expression of the AtDMC1 is restricted to pollen mother cells in anthers and to megaspore mother cells in ovules. Similar to meiosis-specific yeast DMC gene.
Os.53769.1.S1_x_at	LOC_Os01g74610	cluster 3	3.88345	0.000436774								Zinc finger, C3HC4 type (RING finger), putative	AT5G58410		HEAT/U-box domain-containing protein
Os.32933.1.S1_at	LOC_Os01g33684	cluster 3	3.85217	0.000477727						√		NB-ARC domain, putative	AT3G14470		NB-ARC domain-containing disease resistance protein
Os.49992.1.S1_at	LOC_Os05g46770	cluster 3	3.84512	0.000487471								transposon protein, putative, CACTA, En/Spm sub-class
Os.14815.1.S1_at	LOC_Os07g38600	cluster 3	3.83591	0.00050047								Similar to protein F5O11.12 [imported] - Arabidopsis thaliana	AT1G12400		Nucleotide excision repair, TFIIH, subunit TTDA
Os.20010.1.S1_at	LOC_Os07g12490	cluster 3	3.82904	0.000510393			√					KH domain, putative	AT3G08620		RNA-binding KH domain-containing protein
Os.19179.1.S1_at	LOC_Os08g38570	cluster 3	3.79684	0.000559483								expressed protein	AT1G49540	ATELP2, ELONGATOR PROTEIN 2, ELONGATOR SUBUNIT 2, ELP2	elongator protein 2 (ELP2)
Os.9868.1.S1_at	LOC_Os09g38777	cluster 3	3.794	0.000564035						√		MOSC N-terminal beta barrel domain, putative	AT1G30910		Molybdenum cofactor sulfurase family protein
Os.7484.1.S1_at	LOC_Os03g49210	cluster 3	3.71601	0.000703801								pescadillo-like protein	AT5G14520	PES, PESCADILLO	Encodes a nucleolar protein that plays an essential role in cell growth and survival through its regulation of ribosome biogenesis and mitotic progression.
Os.14437.2.S1_x_at	LOC_Os01g66520	cluster 3	3.59083	0.00100088				√				RIO1 family, putative	AT3G51270		protein serine/threonine kinases
Os.5240.1.S1_at	LOC_Os10g43040	cluster 3	3.5763	0.00104238			√					putative ankyrin protein	AT4G19150		Ankyrin repeat family protein
Os.10189.1.S1_at	LOC_Os02g39180	cluster 3	3.56472	0.00107661			√					expressed protein	AT1G08580		unknown protein
Os.25007.1.S1_a_at	LOC_Os01g68760	cluster 3	3.549	0.00112483								hypothetical protein	AT2G41020		WW domain-containing protein
Os.5865.1.S1_at	LOC_Os02g33400	cluster 3	3.54547	0.00113594								F-box domain, putative	AT1G13570		F-box/RNI-like superfamily protein
Os.54312.1.S1_at	LOC_Os11g05570	cluster 3	3.52577	0.00119991								ribonuclease HII, putative	AT2G25100		Polynucleotidyl transferase, ribonuclease H-like superfamily protein
OsAffx.11732.2.S1_s_at	LOC_Os01g64720	cluster 3	3.5237	0.00120681								tyrosyl-tRNA synthetase, putative
Os.51935.1.S1_at	LOC_Os11g01830	cluster 3	3.48429	0.00134613						√		nuclease	AT2G40410	ATCAN2, CA2+-DEPENDENT NUCLEASE, CALCIUM DEPENDENT NUCLEASE 2, CAN2	Encodes a Ca(2+)-dependent nuclease that can degrade both DNA and RNA.
Os.32496.1.S1_at	LOC_Os04g48940	cluster 3	3.47858	0.00136755								Mechanosensitive ion channel, putative	AT4G00290		Mechanosensitive ion channel protein
Os.49738.1.S1_at	LOC_Os06g01640	cluster 3	3.47456	0.00138284								At4g16570/dl4310w	AT4G16570	ARABIDOPSIS THALIANA PROTEIN ARGININE METHYLTRANSFERASE 7, ATPRMT7, PRMT7, PROTEIN ARGININE METHYLTRANSFERASE 7	protein arginine methyltransferase 7 (PRMT7)
OsAffx.13423.1.S1_at	LOC_Os03g49490	cluster 3	3.44241	0.00151109								hypothetical protein	AT1G44770		unknown protein
Os.53325.1.S1_at	LOC_Os01g09384	cluster 3	3.43389	0.00154695								hypothetical protein	AT3G04710	TETRATRICOPEPTIDE REPEAT 10, TPR10	Encodes one of the 36 carboxylate clamp (CC)-tetratricopeptide repeat (TPR) proteins (Prasad 2010, Pubmed ID: 20856808) with potential to interact with Hsp90/Hsp70 as co-chaperones.
Os.663.1.S1_at	LOC_Os01g43250	cluster 3	3.43219	0.00155422								hypothetical protein	AT1G64350	SEH1H	seh1-like protein
Os.54527.1.S1_at	LOC_Os09g19570	cluster 3	3.42844	0.00157032								expressed protein	AT4G14000		Putative methyltransferase family protein
Os.33758.2.S1_x_at	LOC_Os01g09460	cluster 3	3.4147	0.00163075						√		Hexokinase, putative	AT4G29130	ARABIDOPSIS THALIANA HEXOKINASE 1, ATHXK1, GIN2, GLUCOSE INSENSITIVE 2, HEXOKINASE 1, HXK1	Encodes a hexokinase (HXK1) in the plant glucose-signaling network. Functions as a glucose sensor to interrelate nutrient, light, and hormone signaling networks for controlling growth and development in response to the changing environment.
Os.54230.1.S1_at	LOC_Os04g11790	cluster 3	3.36074	0.00189029								F-box domain, putative	AT5G49610		F-box family protein
Os.26828.2.S1_at	LOC_Os11g26130	cluster 3	3.3339	0.00203371								receptor-like kinase RHG4	AT1G66150	TMK1, TRANSMEMBRANE KINASE 1	receptor-like transmembrane kinase I (TMK1)
Os.9229.2.S1_x_at	LOC_Os06g47350	cluster 3	3.3221	0.00210002								RNA polymerase I specific transcription initiation factor RRN3	AT2G34750		RNA polymerase I specific transcription initiation factor RRN3 protein
Os.14676.2.S1_at	LOC_Os06g09570	cluster 3	3.32085	0.00210716								Nucleolar GTP-binding protein 1 (NOG1), putative	AT1G50920		Nucleolar GTP-binding protein
Os.53372.2.S1_at	LOC_Os01g62790	cluster 3	3.31446	0.00214404						√		hypothetical protein	AT2G39740	HEN1 SUPPRESSOR 1, HESO1	Encodes HESO1 (HEN1 suppressor 1), a terminal nucleotidyl transferase that uridylates miRNAs and siRNAs at 3&#8242
Os.51985.1.S1_at	LOC_Os11g37050	cluster 3	3.31376	0.00214813						√		NB-ARC domain, putative	AT1G59780		NB-ARC domain-containing disease resistance protein
Os.3046.1.S1_at	LOC_Os10g33620	cluster 3	3.29797	0.00224211								putative polyubiquitin	AT5G20620	UBIQUITIN 4, UBQ4	encodes a ubiquitin polyprotein.
Os.15548.1.S1_at	LOC_Os08g07960	cluster 3	3.25462	0.00252067								hypothetical protein	AT1G80670	RAE1, RNA EXPORT FACTOR 1	This gene is predicted to encode a protein with a DWD motif. It can bind to DDB1a in Y2H assays, and may be involved in the formation of a CUL4-based E3 ubiquitin ligase
Os.52754.1.S1_x_at	LOC_Os03g50230	cluster 3	3.25453	0.00252127								putative serine/threonine kinase	AT3G25840		Protein kinase superfamily protein
Os.27569.1.S2_at	LOC_Os11g03760	cluster 3	3.24397	0.00259396								expressed protein	AT3G29170		Eukaryotic protein of unknown function (DUF872)
Os.49473.1.S1_at	LOC_Os09g25640	cluster 3	3.24312	0.00259995								At2g23890	AT2G23890		HAD-superfamily hydrolase, subfamily IG, 5'-nucleotidase
Os.13846.1.S1_at	LOC_Os06g30440	cluster 3	3.23967	0.00262413								auxin-regulated protein GH3 homolog F3H9.21 - Arabidopsis thaliana	AT1G28130	GH3.17	encodes an IAA-amido synthase that conjugates Asp and other amino acids to auxin in vitro. Lines carrying insertions in this gene are hypersensitive to auxin.
Os.52110.1.S1_at	LOC_Os07g30110	cluster 3	3.2364	0.00264736								expressed protein	AT3G60660		unknown protein
Os.5947.1.S1_at	LOC_Os01g73470	cluster 3	3.21197	0.00282675								expressed protein	AT5G22120		unknown protein
OsAffx.11685.1.S1_at	LOC_Os01g61430	cluster 3	3.13765	0.00344646								hypothetical protein	AT4G28820		HIT-type Zinc finger family protein
Os.25130.1.S1_at	LOC_Os08g02460	cluster 3	3.12009	0.00361058						√		expressed protein	AT4G22740		glycine-rich protein
OsAffx.15017.1.S1_at	LOC_Os05g38850	cluster 3	3.0972	0.00383579								Similar to dna replication licensing factor mcm8 (minichromosome maintenance 8)(fragment)	AT3G09660	ATMCM8, MCM8, MINICHROMOSOME MAINTENANCE 8	Encodes a minichromosome maintenance protein that is involved with RAD51 in a backup pathway that repairs meiotic double strand breaks without giving meiotic crossovers when the major pathway, which relies on DMC1, fails.
Os.16777.1.S1_at	LOC_Os09g23280	cluster 3	3.09587	0.00384936						√		hypothetical protein	AT1G56700		Peptidase C15, pyroglutamyl peptidase I-like
Os.25042.1.S1_x_at	LOC_Os08g38010	cluster 3	3.09346	0.00387389								hypothetical protein
Os.27625.1.S1_at	LOC_Os12g24020	cluster 3	3.07218	0.00409718								AT5g66170/K2A18_25	AT5G66170	STR18, SULFURTRANSFERASE 18	Encodes a thiosulfate sulfurtransferase/rhodanese.
Os.17148.2.S1_at	LOC_Os03g64320	cluster 3	3.06163	0.00421243				√		√		hypothetical protein	AT5G43310		COP1-interacting protein-related
Os.6345.1.S1_at	LOC_Os06g36560	cluster 3	3.0168	0.0047368								expressed protein	AT1G14520	MIOX1, MYO-INOSITOL OXYGENASE 1	Encodes MIOX1. Belongs to myo-inositol oxygenase gene family.
Os.51760.1.S1_at	LOC_Os03g46730	cluster 3	2.96624	0.00540209								hypothetical protein
Os.7573.1.S1_at	LOC_Os06g49140	cluster 3	2.9616	0.00546735								FtsJ-like methyltransferase, putative	AT5G01230		S-adenosyl-L-methionine-dependent methyltransferases superfamily protein
Os.38995.1.S1_at	LOC_Os03g26229	cluster 3	2.95984	0.00549234								ribosomal protein S4, putative	AT5G15200		Ribosomal protein S4
Os.15606.1.S1_at	LOC_Os01g07590	cluster 3	2.93003	0.00593163								hypothetical protein	AT3G17020		Adenine nucleotide alpha hydrolases-like superfamily protein
Os.19569.1.S1_x_at	LOC_Os05g01990	cluster 3	2.92704	0.00597749								ATP-dependent RNA helicase, putative	AT2G40700		P-loop containing nucleoside triphosphate hydrolases superfamily protein
Os.36597.1.S1_x_at	LOC_Os01g05140	cluster 3	2.91343	0.0061904								expressed protein
Os.9309.1.S1_at	LOC_Os08g31810	cluster 3	2.91327	0.00619285							√	RNA binding protein	AT5G04600		RNA-binding (RRM/RBD/RNP motifs) family protein
Os.8853.1.S1_at	LOC_Os12g19590	cluster 3	2.8947	0.00649493								Similar to At2g47790/F17A22.18	AT2G47790	GIGANTUS 1, GTS1	Transducin/WD40 repeat-like superfamily protein
Os.46514.2.S1_x_at	LOC_Os10g29502	cluster 3	2.88982	0.00657664			√					snRNP protein, putative
Os.13010.1.S1_a_at	LOC_Os04g48060	cluster 3	2.87836	0.00677212								ATPase, AAA family, putative	AT1G63160	EMB2811, EMBRYO DEFECTIVE 2811, REPLICATION FACTOR C 2, RFC2	replication factor C 2 (RFC2)
Os.9010.3.S1_x_at	LOC_Os03g63920	cluster 3	2.86944	0.00692817								putative H-box binding protein, KAP2, with alternative splicing isoforms	AT1G48050	ARABIDOPSIS THALIANA KU80 HOMOLOG, ATKU80, KU80	Ku80 and ku70 form the heterodimer complex Ku, required for proper maintenance of the telomeric C strand. Ku regulates the extension of the telomeric G strand. Interacts with WEX, and this interaction stimulates the WEX exonuclease activity. Binds double stranded DNA breaks as a heterodimer with Ku70, involved in non-homologous end joining repair. Mutants are defective in T-DNA integration. Over …
Os.7402.1.S1_at	LOC_Os05g08010	cluster 3	2.86275	0.00704737								F-box domain, putative	AT5G07610		F-box family protein
Os.9977.1.S1_x_at	LOC_Os10g42730	cluster 3	2.85247	0.00723413								hepatocyte growth factor-regulated tyrosine kinase substrate-like protein
Os.17200.1.S1_at	LOC_Os11g09310	cluster 3	2.85066	0.00726749								Transposable element protein, putative	AT5G49400		zinc knuckle (CCHC-type) family protein
OsAffx.12560.1.S1_x_at	LOC_Os02g49150	cluster 3	2.83865	0.00749262								expressed protein	AT5G09920	ATRPB15.9, NRPB4, RPB15.9, RPB15.9.9	Non-catalytic subunit specific to DNA-dependent RNA polymerase II
OsAffx.14412.2.S1_s_at	LOC_Os04g54240	cluster 3	2.80308	0.00819828					√			expressed protein	AT4G10270		Wound-responsive family protein
Os.7048.1.S1_at	LOC_Os04g31950	cluster 3	2.77926	0.00870511								retrotransposon protein, putative, unclassified	AT2G43810	LSM6B, SM-LIKE 6B	Small nuclear ribonucleoprotein family protein
Os.13489.1.S1_at	LOC_Os02g07240	cluster 3	2.76702	0.00897661								CG30105-PA	AT2G39440		CONTAINS InterPro DOMAIN/s: Ribonuclease H2, subunit C (InterPro:IPR013924)
Os.27508.1.S1_a_at	LOC_Os03g25970	cluster 3	2.73427	0.00974261								putative nucleic acid binding protein	AT5G15270		RNA-binding KH domain-containing protein
Os.20269.1.S1_at	LOC_Os03g53520	cluster 3	2.7295	0.00985924								expressed protein	AT2G25690		Protein of unknown function (DUF581)
Os.37540.1.S1_x_at	LOC_Os10g28410	cluster 3	2.70303	0.0105297								hypothetical protein	AT4G20350		oxidoreductases
Os.51398.1.S1_x_at	LOC_Os11g13990	cluster 3	2.7019	0.0105592						√		hypothetical protein	AT2G02480	STI, STICHEL	STICHEL mutant shows trichomes with fewer than normal branches.
Os.14757.1.S1_at	LOC_Os04g51100	cluster 3	2.68426	0.0110305						√		CobW/P47K family protein, putative	AT1G80480	PLASTID TRANSCRIPTIONALLY ACTIVE 17, PTAC17	plastid transcriptionally active 17 (PTAC17)
Os.34986.1.S1_at	LOC_Os07g02590	cluster 3	2.6678	0.0114877								NB-ARC domain, putative	AT3G14470		NB-ARC domain-containing disease resistance protein
Os.15547.1.S1_at	LOC_Os03g60920	cluster 3	2.64187	0.0122433								expressed protein	AT3G13440		S-adenosyl-L-methionine-dependent methyltransferases superfamily protein
Os.46937.1.S1_at	LOC_Os05g02000	cluster 3	2.62474	0.0127678							√	expressed protein	AT3G48210		CONTAINS InterPro DOMAIN/s: Kinetochore-Ndc80 complex, subunit Spc25 (InterPro:IPR013255)
Os.49205.1.S1_at	LOC_Os07g20544	cluster 3	2.62366	0.0128017								hypothetical protein	AT5G13280	AK, AK-LYS1, AK1, ASPARTATE KINASE, ASPARTATE KINASE 1	Asp kinase inhibited by Lys and S-adenosylmethionine. Contains regulatory domains that belong to the ACT domain family, which allow binding to a extreme variety of ligands. Can function as a monomer or as a dimer with acetohydroxyacid synthase (HSDH).
Os.23150.1.S1_at	LOC_Os11g08940	cluster 3	2.60635	0.0133538							√	dna-directed rna polymerase ii 8.2 kda polypeptide (ec 2.7.7.6)(rpb10) (rp10) (abc10)	AT1G61700		Protein of unknown function that is homologous to the At1g11475 locus that encodes a non-catalytic subunit common to nuclear DNA-dependent RNA polymerases II, IV and V. Homologous to budding yeast RPB10.
OsAffx.14221.1.S1_x_at	LOC_Os04g40720	cluster 3	2.59025	0.0138869								expressed protein	AT2G02770		4'-phosphopantetheinyl transferase superfamily
OsAffx.12740.1.S1_s_at	LOC_Os03g05520	cluster 3	2.58722	0.0139895								HR-like lesion-inducing	AT4G14420		HR-like lesion-inducing protein-related
Os.27317.1.S1_at	LOC_Os07g46760	cluster 3	2.57991	0.0142396								RNA recognition motif. (a.k.a. RRM, RBD, or RNP domain), putative	AT3G56510		RNA-binding (RRM/RBD/RNP motifs) family protein
Os.23703.2.S1_x_at	LOC_Os01g07350	cluster 3	2.57804	0.0143043						√		hypothetical protein	AT1G48120		hydrolases
Os.50727.1.S1_x_at	LOC_Os08g03450	cluster 3	2.57662	0.0143535								Ribosomal protein L37e, putative	AT1G15250		Zinc-binding ribosomal protein family protein
Os.7571.1.S1_at	LOC_Os05g30810	cluster 3	2.55978	0.0149499				√				expressed protein	AT3G62920		unknown protein
OsAffx.16770.1.S1_x_at	LOC_Os07g49390	cluster 3	2.55665	0.0150633				√				prephenate dehydratase, putative	AT3G07630	ADT2, ARABIDOPSIS THALIANA AROGENATE DEHYDRATASE 2, AROGENATE DEHYDRATASE 2, ATADT2	Encodes a plastid-localized arogenate dehydratase involved in phenylalanine biosynthesis. Not less than six genes encoding ADT were identi&#64257
Os.23578.1.S1_at	LOC_Os06g05450	cluster 3	2.54869	0.0153551				√				hypothetical protein
Os.7298.1.S1_x_at	LOC_Os03g12450	cluster 3	2.54828	0.0153702		√						Nup133 nucleoporin, putative	AT2G05120		Nucleoporin, Nup133/Nup155-like
Os.18101.1.S1_at	LOC_Os04g59630	cluster 3	2.5325	0.0159645								prenylcysteine oxidase precursor (ec 1.8.3.5)., putative	AT5G63910	FARNESYLCYSTEINE LYASE, FCLY	Encodes a farnesylcysteine lyase (EC 1.8.3.5) involved in a salvage /detoxification pathway of farnesylcysteine (FC) residues that are liberated during the degradation of prenylated proteins. Because FC is a competitive inhibitor of prenylcysteine methyltransferases involved in the down-regulation of ABA signaling, fcly mutants with elevated FC levels are hypersensitive to ABA. The protein also a…
Os.17255.1.S1_at	LOC_Os03g61790	cluster 3	2.52396	0.0162951								putative RNA 3'-terminal phosphate cyclase	AT5G22100		RNA cyclase family protein
Os.7504.1.S1_x_at	LOC_Os05g43280	cluster 3	2.50039	0.0172398								MATH domain, putative	AT5G43560		TRAF-like superfamily protein
Os.32537.1.S1_at	LOC_Os01g54040	cluster 3	2.49835	0.0173239								At2g5740/F3N11.19	AT2G25740		ATP-dependent protease La (LON) domain protein
Os.8079.1.S1_at	LOC_Os03g17710	cluster 3	2.49756	0.0173565								Transposable element protein, putative	AT2G37340	ARGININE/SERINE-RICH ZINC KNUCKLE-CONTAINING PROTEIN 33, AT-RS2Z33, ATRSZ33, RS2Z33, RSZ33	encodes an RS-containing Zinc knuckle protein with molecular mass of 33kDa that is localized to nuclear specks. Barta et al (2010) have proposed a nomenclature for Serine/Arginine-Rich Protein Splicing Factors (SR proteins): Plant Cell. 2010, 22:2926.
Os.9748.2.S1_x_at	LOC_Os08g04440	cluster 3	2.49561	0.0174372							√	RNA recognition motif. (a.k.a. RRM, RBD, or RNP domain), putative	AT5G54580		RNA-binding (RRM/RBD/RNP motifs) family protein
Os.33749.1.S1_at	LOC_Os02g57430	cluster 3	2.49065	0.0176443								Similar to At3g54830	AT3G54826	ZINC RIBBON 3, ZR3	Zim17-type zinc finger protein
Os.11118.1.S1_at	LOC_Os06g45710	cluster 3	2.48979	0.0176808								phosphoglycerate kinase	AT1G79550	PGK, PHOSPHOGLYCERATE KINASE	Encodes cytosolic phosphoglycerate kinase (PGK).
Os.9264.1.S1_at	LOC_Os02g45090	cluster 3	2.457	0.019111			√					expressed protein	AT1G09290		unknown protein
Os.27778.3.S1_x_at	LOC_Os07g06130	cluster 3	2.45695	0.0191132								Natural resistance-associated macrophage protein, putative	AT5G03280	ATEIN2, CKR1, CYTOKININ RESISTANT 1, EIN2, ENHANCED RESPONSE TO ABA3, ERA3, ETHYLENE INSENSITIVE 2, ORE2, ORE3, ORESARA 2, ORESARA 3, PIR2	Involved in ethylene signal transduction. Acts downstream of CTR1. Positively regulates ORE1 and negatively regulates mir164A,B,C to regulate leaf senescence. A maternally expressed imprinted gene. Mutations in ein2 block ethylene stimulation of flavonol synthesis.
Os.22658.1.S1_at	LOC_Os01g27740	cluster 3	2.44925	0.0194637								DnaJ domain, putative	AT5G18750		DNAJ heat shock N-terminal domain-containing protein
Os.49727.1.S2_at	LOC_Os03g27930	cluster 3	2.44703	0.0195658								expressed protein	AT1G45231		S-adenosyl-L-methionine-dependent methyltransferases superfamily protein
Os.24665.1.S2_at	LOC_Os11g06190	cluster 3	2.43076	0.0203304								myb-like protein - Arabidopsis thaliana	AT5G03780	TRF-LIKE 10, TRFL10	Encodes a protein whose sequence is similar to human telomere proteins. This belongs to TRFL family 2, which do not show DNA binding in vitro.
Os.26814.1.S1_x_at	LOC_Os12g37720	cluster 3	2.42758	0.020483								Transposable element protein, putative	AT5G49930	EMB1441, EMBRYO DEFECTIVE 1441	embryo defective 1441 (emb1441)
OsAffx.15278.1.S1_s_at	LOC_Os07g27150	cluster 3	2.42663	0.0205286								Sybindin-like family, putative	AT5G02280		SNARE-like superfamily protein
Os.27569.3.S1_at	LOC_Os12g02690	cluster 3	2.42641	0.0205394						√		expressed protein
Os.35440.3.S1_x_at	LOC_Os03g46480	cluster 3	2.40679	0.0215057			√				√	transposon protein, putative, mutator sub-class	AT4G11790		Pleckstrin homology (PH) domain superfamily protein
Os.19264.1.S1_at	LOC_Os03g07580	cluster 3	2.40657	0.0215169								nucleoporin PRECOZ, putative	AT1G80680	MODIFIER OF SNC1,3, MOS3, NUP96, PRE, PRECOCIOUS, SAR3, SUPPRESSOR OF AUXIN RESISTANCE 3	Mutant has early-flowering phenotype, encodes a putative nucleoporin. Required for the activation of downstream defense pathways by the snc1 mutation. Involved in basal resistance against bacterial pathogens.
Os.54396.1.S1_at	LOC_Os02g33944	cluster 3	2.40651	0.0215199								transposon protein, putative, CACTA, En/Spm sub-class
Os.14338.1.S1_x_at	LOC_Os01g42630	cluster 3	2.39713	0.0219968								expressed protein	AT5G25480	ATDNMT2, DNA METHYLTRANSFERASE 2, DNA METHYLTRANSFERASE-2, DNMT2	Encodes a DNA methyltransferase homolog. Human Dnmt2 methylates tRNA-Asp and can methylate Arabidopsis tRNA-Asp in vitro.
Os.46531.1.S1_at	LOC_Os10g27450	cluster 3	2.3967	0.0220187								Tetrapyrrole (Corrin/Porphyrin) Methylases, putative	AT1G45110		Tetrapyrrole (Corrin/Porphyrin) Methylases
Os.12052.1.S1_at	LOC_Os10g29514	cluster 3	2.37896	0.022948								snRNP protein, putative
Os.14124.1.S1_at	LOC_Os01g60660	cluster 3	2.3684	0.0235178								tRNA binding domain, putative	AT2G40660		Nucleic acid-binding, OB-fold-like protein
Os.22882.1.S1_at	LOC_Os11g14420	cluster 3	2.35951	0.024007				√				receptor-like protein kinase	AT5G48380	BAK1-INTERACTING RECEPTOR-LIKE KINASE 1, BIR1	Encodes a BAK1-interacting receptor-like kinase named BIR1. Negatively regulates multiple plant resistance signaling pathways, one of which is the SOBIR1(AT2G31880)-dependent pathway.
Os.20045.1.S1_at	LOC_Os03g16369	cluster 3	2.33691	0.0252934								hypothetical protein	AT2G29210		splicing factor PWI domain-containing protein
Os.10094.1.S1_at	LOC_Os07g47580	cluster 3	2.33682	0.0252986								Ribosomal protein S8e	AT5G06360		Ribosomal protein S8e family protein
Os.24913.1.A1_at	LOC_Os04g48260	cluster 3	2.33478	0.0254177								Zinc finger, C3HC4 type (RING finger), putative	AT3G63530	BB, BB2, BIG BROTHER	Encodes a novel E3 ubiquitin ligase that acts as a central negative regulator of Arabidopsis floral organ size. Organ size is limited by restricting the period of proliferative growth, rather than the rate of growth and appears to act in a novel pathway, independent of ANT and JAG. Both mRNA and protein are expressed in all actively growing regions of the plant and the vasculature and the protein…
Os.11217.1.S1_at	LOC_Os12g38970	cluster 3	2.31844	0.0263901								Leo1-like protein, putative	AT5G61150	VERNALIZATION INDEPENDENCE 4, VIP4	Encodes highly hydrophilic protein involved in positively regulating FLC expression. Mutants are early flowering and show a loss of FLC expression in the absence of cold.
Os.8764.1.A1_a_at	LOC_Os11g42420	cluster 3	2.30681	0.0271029								Similar to AT3g14120/MAG2_7	AT3G14120		FUNCTIONS IN: molecular_function unknown
Os.54466.1.S1_at	LOC_Os04g58504	cluster 3	2.2825	0.0286481								hypothetical protein	AT3G15380		Plasma-membrane choline transporter family protein
Os.13748.1.S1_at	LOC_Os02g17850	cluster 3	2.26808	0.0296018			√					tobamovirus multiplication 2B	AT1G32370	TOBAMOVIRUS MULTIPLICATION 2B, TOM2B, TTM1	Encodes a 122 amino acid basic protein involved in tobamovirus multiplication in planta.
Os.5564.1.S1_at	LOC_Os07g30820	cluster 3	2.25852	0.0302502			√					Zn-finger in Ran binding protein and others, putative	AT1G67325		Ran BP2/NZF zinc finger-like superfamily protein
Os.46614.2.S1_x_at	LOC_Os10g42510	cluster 3	2.25081	0.0307817								hypothetical protein	AT1G79190		ARM repeat superfamily protein
Os.31252.1.S1_at	LOC_Os11g18830	cluster 3	2.24436	0.031233				√				Survival motor neuron (SMN) interacting protein 1 (SIP1), putative	AT1G54380		spliceosome protein-related
Os.12597.1.S1_at	LOC_Os03g02420	cluster 3	2.24049	0.0315069								expressed protein	AT3G13230		RNA-binding KH domain-containing protein
Os.53007.1.S1_at	LOC_Os02g52360	cluster 3	2.23291	0.0320487								cyclophilin-40	AT2G15790	CYCLOPHILIN 40, CYP40, SQN, SQUINT	SQN encodes the Arabidopsis homolog of cyclophilin 40 (CyP40). It is specifically required for the vegetative but not the reproductive maturation of the shoot. Belongs to one of the 36 carboxylate clamp (CC)-tetratricopeptide repeat (TPR) proteins (Prasad 2010, Pubmed ID: 20856808) with potential to interact with Hsp90/Hsp70 as co-chaperones.
OsAffx.7123.1.S1_at	LOC_Os11g16430	cluster 3	2.22994	0.0322638								diphthamide biosynthesis protein 2	AT3G59630		diphthamide synthesis DPH2 family protein
Os.25017.1.S1_at	LOC_Os08g42950	cluster 3	2.22609	0.0325438								haloacid dehalogenase-like hydrolase, putative	AT5G10460		Haloacid dehalogenase-like hydrolase (HAD) superfamily protein
Os.53185.1.S1_at	LOC_Os02g34570	cluster 3	2.22323	0.0327533								3' exoribonuclease family, domain 2, putative	AT3G60500	CER7, ECERIFERUM 7, G3	Encodes a 3'-5' exoribonuclease, positively regulates CER3 transcription, involved in cuticular wax biosynthesis.
Os.12051.1.S1_at	LOC_Os03g18720	cluster 3	2.21677	0.033231								small nuclear ribonucleoprotein U2B'''' - potato	AT2G30260	U2 SMALL NUCLEAR RIBONUCLEOPROTEIN B, U2B''	encodes U2B", which is a component of the U2 snRNP complex. Its precise role in pre-mRNA splicing is still unknown. It has been suggested that U2B0 may not be required for the splicing reaction itself but may have a role in U2 snRNP biogenesis. Deletion analysis of the U2B0 gene fusion has identified the N-terminal RNP-80 motif as sufficient for localization to the coiled body and the nucleus.
Os.51833.1.S1_x_at	LOC_Os07g09050	cluster 3	2.21369	0.0334608			√					Exostosin family, putative	AT5G03795		Exostosin family protein
Os.3740.1.S1_x_at	LOC_Os12g01916	cluster 3	2.19739	0.0347017						√		hypothetical protein	AT1G09700	DRB1, DSRNA-BINDING PROTEIN 1, HYL1, HYPONASTIC LEAVES 1	Encodes a nuclear dsRNA binding protein. Involved in mRNA cleavage. The mutant is characterized by shorter stature, delayed flowering, leaf hyponasty, reduced fertility, decreased rate of root growth, and an altered root gravitropic response. It also exhibits less sensitivity to auxin and cytokinin.
OsAffx.2129.1.S1_at	LOC_Os01g32090	cluster 3	2.19102	0.0351977				√			√	hypothetical protein	AT1G71060		Tetratricopeptide repeat (TPR)-like superfamily protein
OsAffx.30773.2.S1_x_at	LOC_Os11g01869	cluster 3	2.17443	0.0365193								hypothetical protein	AT1G09700	DRB1, DSRNA-BINDING PROTEIN 1, HYL1, HYPONASTIC LEAVES 1	Encodes a nuclear dsRNA binding protein. Involved in mRNA cleavage. The mutant is characterized by shorter stature, delayed flowering, leaf hyponasty, reduced fertility, decreased rate of root growth, and an altered root gravitropic response. It also exhibits less sensitivity to auxin and cytokinin.
Os.33081.1.S1_at	LOC_Os03g39740	cluster 3	2.17389	0.036563						√		expressed protein	AT3G56870		unknown protein
Os.9108.1.S1_a_at	LOC_Os10g30156	cluster 3	2.16876	0.0369813								Similar to soluble starch synthase II-1	AT3G01180	ATSS2, SS2, STARCH SYNTHASE 2	starch synthase 2 (SS2)
Os.17736.1.S1_at	LOC_Os01g05130	cluster 3	2.16586	0.0372189								expressed protein	AT5G59460		scarecrow-like transcription factor 11 (SCL11)
Os.20353.1.S1_a_at	LOC_Os01g73514	cluster 3	2.16408	0.0373661								Hydantoinase/oxoprolinase N-terminal region, putative	AT5G37830	OXOPROLINASE 1, OXP1	Encodes a 5-oxoprolinase that acts in the glutathione degradation pathway and in 5-oxoproline metabolism.
Os.6109.1.S1_at	LOC_Os01g54960	cluster 3	2.15209	0.0383684				√				hypothetical protein	AT3G09250		Nuclear transport factor 2 (NTF2) family protein
Os.16858.1.A1_at	LOC_Os02g39370	cluster 3	2.15154	0.0384153			√					Met-10+ like-protein, putative	AT3G56120		S-adenosyl-L-methionine-dependent methyltransferases superfamily protein
Os.2729.1.S1_at	LOC_Os10g41380	cluster 3	2.14428	0.0390337								expressed protein	AT4G17540		unknown protein
Os.18108.1.S1_at	LOC_Os01g50340	cluster 3	2.13977	0.0394229			√					hAT family dimerisation domain, putative	AT1G18560		BED zinc finger
OsAffx.27841.1.S1_s_at	LOC_Os06g27970	cluster 3	2.13795	0.0395813								FKBP12-like protein	AT3G54170	ATFIP37, FIP37, FKBP12 INTERACTING PROTEIN 37	Encodes protein that binds FKBP12. This interaction is disrupted by FK506 but not by cyclosporin A.
OsAffx.5112.1.S1_s_at	LOC_Os06g45250	cluster 3	2.12922	0.0403466								tRNA pseudouridine synthase, putative	AT5G35400		Pseudouridine synthase family protein
Os.6193.1.S1_at	LOC_Os04g40060	cluster 3	2.12681	0.0405608				√				transposon protein, putative, unclassified	AT1G52520	FAR1-RELATED SEQUENCE 6, FRS6	FAR1-related sequence 6 (FRS6)
Os.10604.1.S1_at	LOC_Os03g63430	cluster 3	2.11755	0.041391								putative proteasome regulatory non-ATPase subunit	AT5G09900	EMB2107, EMBRYO DEFECTIVE 2107, MARIPOSA, MSA, REGULATORY PARTICLE NON-ATPASE SUBUNIT 5A, RPN5A	Encodes one of two isoforms for the 26S proteasome regulatory protein (RN) subunit RPN5. For many functions it acts redundantly with the paralogous gene RPN5b but also appears to exert independent effects.
Os.11847.1.S1_at	LOC_Os03g22690	cluster 3	2.11072	0.0420124								Similar to protein at2g41620. [mouse-ear cress	AT2G41620		Nucleoporin interacting component (Nup93/Nic96-like) family protein
Os.46310.1.S1_at	LOC_Os10g33690	cluster 3	2.10826	0.0422385								putative esterase	AT5G62930		SGNH hydrolase-type esterase superfamily protein
Os.52305.1.S1_at	LOC_Os08g10740	cluster 3	2.09984	0.0430202							√	transposon protein, putative, CACTA, En/Spm sub-class
Os.10499.1.S1_at	LOC_Os05g05220	cluster 3	2.09506	0.0434698								expressed protein	AT2G40430		FUNCTIONS IN: molecular_function unknown
Os.10398.1.S1_at	LOC_Os03g08480	cluster 3	2.08467	0.0444616								SAP-like protein	AT1G06190	RHO-N 1, RHON1	Encodes a novel ribonucleic acid-binding protein that interacts with the endonuclease RNase E and supports its function in processing plastid ribonucleic acids.
Os.32279.2.S1_x_at	LOC_Os01g63400	cluster 3	2.07091	0.0458045								expressed protein	AT3G09060		Pentatricopeptide repeat (PPR) superfamily protein
Os.18123.1.S1_at	LOC_Os09g19900	cluster 3	2.06834	0.0460592								WD-40 repeat protein, putative	AT2G19430	ATTHO6, DWA1, DWD (DDB1-BINDING WD40 PROTEIN) HYPERSENSITIVE TO ABA 1, THO6	This gene is predicted to encode a protein with a DWD motif. It can bind to DDB1a in Y2H assays, and DDB1b in co-IP assays, and may be involved in the formation of a CUL4-based E3 ubiquitin ligase. Encodes a component of the putative Arabidopsis THO/TREX complex: THO1 or HPR1 (At5g09860), THO2 (At1g24706), THO3 or TEX1 (At5g56130), THO5 (At5g42920, At1g45233), THO6 (At2g19430), and THO7 (At5g1679…
Os.51944.1.S1_at	LOC_Os02g15950	cluster 3	2.06743	0.0461502								F-box domain, putative	AT3G61590	HAWAIIAN SKIRT, HS, HWS	HAWAIIAN SKIRT (HWS)
Os.54574.1.S1_at	LOC_Os07g07520	cluster 3	2.06204	0.0466893								F-box domain, putative
Os.54131.1.S1_at	LOC_Os12g04610	cluster 3	2.0608	0.0468145						√		ribosomal RNA apurinic site specific lyase, putative	AT1G55030		RNI-like superfamily protein
Os.6154.1.S1_a_at	LOC_Os10g36470	cluster 3	2.05331	0.0475753								putative methionine aminopeptidase	AT2G45240	MAP1A, METHIONINE AMINOPEPTIDASE 1A	Encodes a cytoplasmic MAP1 like methionine aminopeptidase which is involved in removing the N-terminal methionine from proteins. Induced mutants using RNAi technology which knocks out both MAP1 and MAP2 like genes show abnormal development.
Os.50326.1.S1_at	LOC_Os03g52280	cluster 3	2.04934	0.0479819								hypothetical protein
Os.11187.1.S1_at	LOC_Os08g16120	cluster 3	2.0424	0.0487022						√		Hv1LRR2	AT3G07040	RESISTANCE TO P. SYRINGAE PV MACULICOLA 1, RESISTANCE TO PSEUDOMONAS SYRINGAE 3, RPM1, RPS3	Contains an N-terminal tripartite nucleotide binding site and a C-terminal tandem array of leucine-rich repeats. Confers resistance to Pseudomonas syringae strains that carry the avirulence genes avrB and avrRpm1.
Os.52196.1.S1_at	LOC_Os08g04280	cluster 3	2.04176	0.0487691								Actin	AT1G18450	ACTIN-RELATED PROTEIN 4, ARP4, ATARP4	Encodes a gene similar to actin-related proteins in other organisms. Member of nuclear ARP family of genes. Component of chromatin remodeling complexes, involved in chromatin-mediated gene regulation. Phenotype of the arp4-1 mutant allele revealed partial sterility due to defects in anther development. Targeting the distinct, 3' UTR of AtARP4 transcripts with RNA interference caused a drastic red…
Os.9209.1.S1_s_at	LOC_Os01g33204	cluster 3	2.03711	0.0492567								hypothetical protein
Os.27524.2.S1_x_at	LOC_Os12g03340	cluster 3	2.03276	0.0497176					√			hypothetical protein	AT5G65180		ENTH/VHS family protein
Os.9530.2.S1_at	LOC_Os01g40420	cluster 3	2.03248	0.0497476								CBS domain, putative	AT1G69800		Cystathionine beta-synthase (CBS) protein
Os.57448.1.S1_x_at	LOC_Os02g37430	cluster 3	2.03134	0.049869								Sm protein, putative	AT4G02840		Small nuclear ribonucleoprotein family protein
OsAffx.25485.1.S1_at	LOC_Os03g42240	cluster 3	8.52095	4.68539e-10	ABI3VP1			√		√		putative transcription factor(auxin response factor)	AT4G33280		AP2/B3-like transcriptional factor family protein
Os.7360.1.S1_a_at	LOC_Os01g68370	cluster 3	5.0384	1.42853e-05	ABI3VP1		√	√				transcription activator VP1 - rice	AT3G24650	ABA INSENSITIVE 3, ABI3, ABSCISIC ACID INSENSITIVE 3, SIS10, SUGAR INSENSITIVE 10	Homologous to the maize transcription factor Viviparous-1. Full length ABI3 protein binds to the highly conserved RY motif [DNA motif CATGCA(TG)], present in many seed-specific promoters, and the B3 domains of this transcription factor is necessary for the specific interaction with the RY element. Transcriptional activity of ABI3 requires the B3 DNA-binding domain and an activation domain. In add…
Os.38278.2.S1_x_at	LOC_Os03g06850	cluster 3	4.50945	6.9903e-05	ABI3VP1			√		√		hypothetical protein
Os.50593.1.S2_at	LOC_Os02g38470	cluster 3	2.06065	0.0468291	ABI3VP1							B3 DNA binding domain, putative	AT3G28770		Protein of unknown function (DUF1216)
Os.8031.1.S1_at	LOC_Os01g21120	cluster 3	5.90909	1.01728e-06	AP2-EREBP							AP2 domain, putative	AT2G47520	ARABIDOPSIS THALIANA ETHYLENE RESPONSE FACTOR 71, ATERF71, ERF71, ETHYLENE RESPONSE FACTOR 71, HRE2, HYPOXIA RESPONSIVE ERF (ETHYLENE RESPONSE FACTOR) 2	encodes a member of the ERF (ethylene response factor) subfamily B-2 of ERF/AP2 transcription factor family. The protein contains one AP2 domain. There are 5 members in this subfamily including RAP2.2 AND RAP2.12.
Os.56944.1.S1_at	LOC_Os05g25260	cluster 3	5.53249	3.19297e-06	AP2-EREBP							AP2 domain, putative	AT2G46310	CRF5, CYTOKININ RESPONSE FACTOR 5	CRF5 encodes one of the six cytokinin response factors. It is transcriptionally upregulated in response to cytokinin. CRF5 belongs to the AP2/ERF superfamily of the transcriptional factors. CRF proteins rapidly relocalize to the nucleus in response to cytokinin. Analysis of loos-of-function mutants revealed that the CRFs function redundantly to regulate the development of embryos, cotyledons and …
Os.11120.1.S1_at	LOC_Os03g08460	cluster 3	3.99894	0.000313165	AP2-EREBP				√			AP2 domain, putative	AT1G72360	ATERF73, ERF73, ETHYLENE RESPONSE FACTOR 73, HRE1, HYPOXIA RESPONSIVE ERF (ETHYLENE RESPONSE FACTOR) 1	Encodes a member of the ERF (ethylene response factor) subfamily B-2 of ERF/AP2 transcription factor family. The protein contains one AP2 domain. There are 5 members in this subfamily including RAP2.2 AND RAP2.12.
Os.55643.1.S1_at	LOC_Os04g46440	cluster 3	3.27515	0.00238483	AP2-EREBP			√				Similar to apetala2 domain TINY like protein [imported] - Arabidopsis thaliana	AT2G35700	ATERF38, ERF FAMILY PROTEIN 38, ERF38	encodes a member of the DREB subfamily A-4 of ERF/AP2 transcription factor family. The protein contains one AP2 domain. There are 17 members in this subfamily including TINY. Thought to be involved in secondary cell wall metabolism.
Os.31908.1.S1_at	LOC_Os01g12440	cluster 3	2.81181	0.00801955	AP2-EREBP		√					AP2 domain, putative	AT4G23750	CRF2, CYTOKININ RESPONSE FACTOR 2, TARGET OF MONOPTEROS 3, TMO3	encodes a member of the ERF (ethylene response factor) subfamily B-5 of ERF/AP2 transcription factor family. The protein contains one AP2 domain. There are 7 members in this subfamily. Monopteros target gene.
OsAffx.27278.1.S1_at	LOC_Os05g41760	cluster 3	2.6677	0.0114904	AP2-EREBP			√				Similar to ethylene responsive element binding factor, putative	AT1G28360	ATERF12, ERF DOMAIN PROTEIN 12, ERF12	encodes a member of the ERF (ethylene response factor) subfamily B-1 of ERF/AP2 transcription factor family (ERF12). The protein contains one AP2 domain. There are 15 members in this subfamily including ATERF-3, ATERF-4, ATERF-7, and leafy petiole.
Os.34249.2.S1_x_at	LOC_Os01g54990	cluster 3	3.45593	0.00145584	ARF			√		√		B3 DNA binding domain, putative	AT2G33860	ARF3, AUXIN RESPONSE TRANSCRIPTION FACTOR 3, ETT, ETTIN	ettin (ett) mutations have pleiotropic effects on Arabidopsis flower development, causing increases in perianth organ number, decreases in stamen number and anther formation, and apical-basal patterning defects in the gynoecium. The ETTIN gene encodes a protein with homology to DNA binding proteins which bind to auxin response elements. ETT transcript is expressed throughout stage 1 floral merist…
Os.6367.1.S1_at	LOC_Os01g48060	cluster 3	2.53043	0.0160441	ARF					√		Arabidopsis ETTIN-like protein 2	AT2G33860	ARF3, AUXIN RESPONSE TRANSCRIPTION FACTOR 3, ETT, ETTIN	ettin (ett) mutations have pleiotropic effects on Arabidopsis flower development, causing increases in perianth organ number, decreases in stamen number and anther formation, and apical-basal patterning defects in the gynoecium. The ETTIN gene encodes a protein with homology to DNA binding proteins which bind to auxin response elements. ETT transcript is expressed throughout stage 1 floral merist…
Os.57199.1.S1_at	LOC_Os09g35870	cluster 3	14.1883	4.41474e-16	AUX/IAA		√			√		Similar to Nt-iaa2.3 deduced protein	AT1G04250	AUXIN RESISTANT 3, AXR3, IAA17, INDOLE-3-ACETIC ACID INDUCIBLE 17	Transcription regulator acting as repressor of auxin-inducible gene expression. Auxin-inducible AUX/IAA gene. Short-lived nuclear protein with four conserved domains. Domain III has homology to beta alpha alpha dimerization and DNA binding domains. Involved in auxin signaling. Auxin induces the degradation of the protein in a dosage-dependent manner in a process mediated by AtRac1. Auxin induced …
Os.23256.1.S1_at	LOC_Os02g56120	cluster 3	12.9341	6.79586e-15	AUX/IAA			√		√		AUX/IAA family	AT3G23030	IAA2, INDOLE-3-ACETIC ACID INDUCIBLE 2	auxin inducible gene expressed in the nucleus
Os.7355.1.S1_at	LOC_Os02g13520	cluster 3	4.21995	0.000164468	AUX/IAA		√			√		AUX/IAA family	AT3G16500	IAA26, INDOLE-3-ACETIC ACID INDUCIBLE 26, PAP1, PHYTOCHROME-ASSOCIATED PROTEIN 1	phytochrome-associated protein 1 (PAP1)
OsAffx.27510.1.S1_at	LOC_Os02g55250	cluster 3	2.77212	0.00886254	bHLH					√		hypothetical protein	AT2G24260	LJRHL1-LIKE 1, LRL1	Encodes a basic helix-loop-helix (bHLH) protein that regulates root hair development. One of the three Arabidopsis homologs of the Lotus japonicus ROOTHAIRLESS1 (LjRHL1) gene: At2g24260 (AtLRL1), At4g30980 (AtLRL2), and At5g58010 (AtLRL3).
Os.54299.1.S1_at	LOC_Os06g10880	cluster 3	4.32785	0.000119735	bZIP			√				bZIP transcription factor, putative	AT3G56850	ABA-RESPONSIVE ELEMENT BINDING PROTEIN 3, AREB3, DPBF3	Encodes an ABA-responsive element binding protein with a bZIP domain. Located in the nucleus and expressed in the embryo during seed maturation.
Os.57499.1.S1_x_at	LOC_Os11g05640	cluster 3	3.94286	0.0003682	bZIP			√				hypothetical protein	AT1G19490		Basic-leucine zipper (bZIP) transcription factor family protein
Os.27182.1.A1_at	LOC_Os02g43150	cluster 3	2.9058	0.00631275	C2C2-GATA							GATA zinc finger, putative	AT5G66320	GATA TRANSCRIPTION FACTOR 5, GATA5	Encodes GATA transcription factor gene GNC, involved in regulating carbon and nitrogen metabolism. Expression occurs in aerial tissue at an early stage of development and is inducible by nitrate.
Os.7574.1.S1_s_at	LOC_Os02g05510	cluster 3	2.05002	0.0479123	C2C2-GATA							CCT motif, putative	AT1G51600	GATA TRANSCRIPTION FACTOR 28, GATA28, TIFY2A, ZIM-LIKE 2, ZML2	member of a novel family of plant-specific GATA-type transcription factors.
Os.8726.2.S1_at	LOC_Os08g37920	cluster 3	2.24345	0.0312972	C2H2							Zinc finger, C2H2 type, putative	AT1G22310	ATMBD8, MBD8, METHYL-CPG-BINDING DOMAIN 8	Protein containing methyl-CpG-binding domain.Has sequence similarity to human MBD proteins.
Os.49664.1.S1_at	LOC_Os03g21160	cluster 3	7.65122	5.62928e-09	C3H		√	√		√		Zinc finger C-x8-C-x5-C-x3-H type (and similar), putative	AT3G51950		Zinc finger (CCCH-type) family protein / RNA recognition motif (RRM)-containing protein
Os.7361.1.S1_s_at	LOC_Os05g41790	cluster 3	3.39983	0.00169864	C3H							Zinc finger C-x8-C-x5-C-x3-H type (and similar), putative	AT3G18640		Zinc finger C-x8-C-x5-C-x3-H type family protein
Os.1486.1.S1_s_at	LOC_Os01g42970	cluster 3	3.02431	0.00464488	C3H			√				Zinc finger C-x8-C-x5-C-x3-H type (and similar), putative	AT3G12680	ENHANCER OF AG-4 1, HUA1	Member of the floral homeotic AGAMOUS pathway.
Os.20312.1.S1_at	LOC_Os08g03310	cluster 3	2.88272	0.00669721	C3H						√	Zinc finger C-x8-C-x5-C-x3-H type (and similar), putative	AT2G05160		CCCH-type zinc fingerfamily protein with RNA-binding domain
Os.49095.1.S1_at	LOC_Os03g21140	cluster 3	2.48222	0.018002	C3H			√				Zinc finger C-x8-C-x5-C-x3-H type (and similar), putative	AT3G51950		Zinc finger (CCCH-type) family protein / RNA recognition motif (RRM)-containing protein
Os.6318.1.S1_at	LOC_Os05g45020	cluster 3	2.18547	0.0356351	C3H			√		√		Zinc finger C-x8-C-x5-C-x3-H type (and similar), putative	AT5G44260	ATTZF5, TANDEM CCCH ZINC FINGER PROTEIN 5, TZF5	Zinc finger C-x8-C-x5-C-x3-H type family protein
Os.18579.1.S1_at	LOC_Os12g41230	cluster 3	2.8449	0.00737467	CPP							DNA binding protein, putative	AT3G22780	ATTSO1, CHINESE FOR 'UGLY', TSO1	putative DNA binding protein (tso1) mRNA, tso1-3 allele,
Os.18082.1.S1_at	LOC_Os03g51330	cluster 3	3.39626	0.00171533	GRAS							putative GRAS family transcription factor	AT5G66770		GRAS family transcription factor
Os.22796.1.S1_at	LOC_Os03g47140	cluster 3	7.71322	4.70159e-09	GRF			√		√		hypothetical protein	AT2G22840	ATGRF1, GRF1, GROWTH-REGULATING FACTOR 1	Growth regulating factor encoding transcription activator. One of the nine members of a GRF gene family, containing nuclear targeting domain. Mutants result in smaller leaves indicating the role of the gene in leaf development. Expressed in root, shoot and flower
Os.49748.1.S1_at	LOC_Os02g47280	cluster 3	3.50753	0.00126222	GRF		√	√		√		expressed protein	AT3G13960	ATGRF5, GRF5, GROWTH-REGULATING FACTOR 5	Growth regulating factor encoding transcription activator. One of the nine members of a GRF gene family, containing nuclear targeting domain. Involved in leaf development and expressed in root, shoot and flower.
OsAffx.17933.1.S1_at	LOC_Os09g27450	cluster 3	3.50299	0.00127821	HB			√				Homeobox associated leucine zipper, putative	AT5G06710	HAT14, HOMEOBOX FROM ARABIDOPSIS THALIANA	Homeobox-leucine zipper protein.
Os.37576.1.S1_at	LOC_Os03g60130	cluster 3	5.75106	1.64364e-06	IWS1							putative transcription elongation factor	AT2G38560	RDO2, REDUCED DORMANCY 2, TFIIS, TRANSCRIPT ELONGATION FACTOR IIS	Encodes RNA polymerase II transcript elongation factor TFIIS. Complements yeast TFIIS mutation. Mutant plants display essentially normal development, but they flower slightly earlier than the wild type and show clearly reduced seed dormancy.
Os.18195.1.S1_at	LOC_Os02g58210	cluster 3	9.04497	1.09507e-10	Jumonji				√			jmjC domain, putative	AT4G00990		Transcription factor jumonji (jmjC) domain-containing protein
Os.22577.2.S1_x_at	LOC_Os01g32770	cluster 3	2.7601	0.0091338	LOB				√			expressed protein	AT3G02550	LBD41, LOB DOMAIN-CONTAINING PROTEIN 41	LOB domain-containing protein 41 (LBD41)
Os.23654.2.S1_x_at	LOC_Os01g08190	cluster 3	2.92672	0.00598242	LUG			√		√		Single-stranded DNA binding protein, SSDP, putative	AT4G32551	LEUNIG, LUG, RON2, ROTUNDA 2	LEUNIG regulates floral organ identity,gynoecium and ovule development. Negatively regulates AGAMOUS . Encodes a glutamine-rich protein with seven WD repeats similar to transcriptional corepressors.
Os.27584.1.S1_at	LOC_Os06g12040	cluster 3	3.34164	0.00199134	mTERF							mTERF, putative	AT5G07900		Mitochondrial transcription termination factor family protein
Os.53799.1.S1_at	LOC_Os06g12060	cluster 3	2.23211	0.0321063	mTERF			√				mTERF, putative	AT1G21150		Mitochondrial transcription termination factor family protein
Os.31679.1.S1_at	LOC_Os07g22670	cluster 3	2.15621	0.038021	mTERF			√				mTERF, putative	AT3G60400	SHOT1, SUPPRESSOR OF HOT1-4 1	Mitochondrial transcription termination factor family protein
Os.25588.2.S1_x_at	LOC_Os07g43580	cluster 3	9.68987	1.92072e-11	MYB					√		Myb-like DNA-binding domain, putative	AT3G28910	ATMYB30, MYB DOMAIN PROTEIN 30, MYB30	transcription factor myb homologue
Os.39872.1.A1_s_at	LOC_Os05g10620	cluster 3	12.8853	7.58569e-15	NAC		√	√		√		No apical meristem (NAM) protein, putative	AT4G29230	ANAC075, NAC DOMAIN CONTAINING PROTEIN 75, NAC075	NAC domain containing protein 75 (NAC075)
Os.23932.1.A1_at	LOC_Os04g40140	cluster 3	3.67636	0.000787197	NAC					√		expressed protein	AT1G25580	ANAC008, ARABIDOPSIS NAC DOMAIN CONTAINING PROTEIN 8, SOG1, SUPPRESSOR OF GAMMA RADIATION 1	Encodes suppressor of gamma response 1 (SOG1), a putative transcription factor governing multiple responses to DNA damage.
Os.50585.1.S1_at	LOC_Os02g38130	cluster 3	3.14622	0.00336883	NAC			√			√	No apical meristem (NAM) protein, putative	AT3G01600	ANAC044, NAC DOMAIN CONTAINING PROTEIN 44, NAC044	NAC domain containing protein 44 (NAC044)
Os.54222.1.S1_at	LOC_Os04g28040	cluster 3	2.39312	0.0222034	Orphans			√				expressed protein	AT1G58210	EMB1674, EMBRYO DEFECTIVE 1674, NET2A, NETWORKED 2A	Encodes a member of the NET superfamily of proteins that potentially couples different membranes to the actin cytoskeleton in plant cells. It colocalizes with filamentous actin and is localized to the plasma membrane.
Os.52477.1.S1_at	LOC_Os03g19190	cluster 3	2.89373	0.00651114	PHD				√	√		BRCA1 C Terminus (BRCT) domain, putative	AT4G02110		transcription coactivators
Os.8770.1.S1_at	LOC_Os02g07650	cluster 3	3.05568	0.00427863	PLATZ		√	√		√		F17F8.4	AT2G12646		PLATZ transcription factor family protein
Os.9355.1.S1_at	LOC_Os01g72490	cluster 3	7.72928	4.48758e-09	SRS		√					hypothetical protein	AT5G12330	LATERAL ROOT PRIMORDIUM 1, LRP1	A member of SHI gene family. Arabidopsis thaliana has ten members that encode proteins with a RING finger-like zinc finger motif. Despite being highly divergent in sequence, many of the SHI-related genes are partially redundant in function and synergistically promote gynoecium, stamen and leaf development in Arabidopsis. Expressed in lateral root primordia and induced by auxin. SWP1 is involved i…
Os.26472.1.S1_at	LOC_Os04g40630	cluster 3	2.40083	0.0218077	TAZ						√	TAZ zinc finger, putative	AT5G63160	BT1, BTB AND TAZ DOMAIN PROTEIN 1	BTB and TAZ domain protein. Short-lived nuclear-cytoplasmic protein targeted for degradation by the 26S proteosome pathway. Acts redundantly with BT2 and BT3 during female gametophyte development.
Os.49501.1.A1_at	LOC_Os06g12230	cluster 3	2.25446	0.0305292	TCP							TCP family transcription factor, putative	AT1G69690	ATTCP15, TCP15, TEOSINTE BRANCHED1/CYCLOIDEA/PCF 15	AtTCP15 is involved in the regulation of endoreduplication.
Os.48064.1.S1_at	LOC_Os09g26780	cluster 3	2.08987	0.0439627	Tify		√					ZIM motif, putative	AT1G19180	ATJAZ1, JASMONATE-ZIM-DOMAIN PROTEIN 1, JAZ1, TIFY10A	JAZ1 is a nuclear-localized protein involved in jasmonate signaling. JAZ1 transcript levels rise in response to a jasmonate stimulus. JAZ1 can interact with the COI1 F-box subunit of an SCF E3 ubiquitin ligase in a yeast-two-hybrid assay only in the presence of jasmonate-isoleucine (JA-ILE) or coronatine. Application of jasmonate methyl ester to Arabidopsis roots reduces the levels of a JAZ1:GUS …
OsAffx.24279.1.S1_at	LOC_Os02g16540	cluster 3	11.2569	3.50331e-13	WRKY							Similar to probable wrky transcription factor 27 (wrky dna-binding protein 27)	AT4G01250	ATWRKY22, WRKY22	AtWRKY22 is a member of WRKY Transcription Factor
Os.49656.1.S1_at	LOC_Os04g21950	cluster 3	2.13337	0.0399815	WRKY							DNA-binding protein WRKY3	AT4G31550	ATWRKY11, WRKY DNA-BINDING PROTEIN 11, WRKY11	member of WRKY Transcription Factor
Os.49249.1.S1_at	LOC_Os02g52710	cluster 3	289.244	1.00147e-60				√		√		Alpha amylase, catalytic domain, putative	AT4G25000	ALPHA-AMYLASE-LIKE, AMY1, ATAMY1	Predicted to be secreted protein based on signalP prediction. Involved in starch mobilization. Mutants are defective in alpha-amylase activity. (Note: AMY1 has been found in the literature to be referred to as AMY3, which is not to be confused with AMY3/At1g69830).
Os.12293.2.S1_at	LOC_Os01g25510	cluster 3	145.086	3.01187e-50				√				hypothetical protein	AT1G69830	ALPHA-AMYLASE-LIKE 3, AMY3, ATAMY3	Encodes a plastid-localized &#945
Os.36371.1.S1_at	LOC_Os01g19430	cluster 3	144.477	3.48887e-50			√	√		√		3'-5' exonuclease	AT4G13870	ATWEX, ATWRNEXO, WERNER SYNDROME-LIKE EXONUCLEASE, WEX, WRNEXO	Encodes a protein with homology to the exonuclease domain of hWRN-p of human protein Werner Syndrome Exonuclease (WEX). Forms a complex with the heterodimeric factor Ku. The interaction with KU stimulates WEX exonuclease activity.
Os.10659.1.S1_at	LOC_Os07g26100	cluster 3	84.0118	5.74781e-42				√		√		hypothetical protein
Os.12934.1.S1_at	LOC_Os01g24030	cluster 3	73.1767	7.02697e-40			√	√		√		AMP-binding enzyme, putative	AT1G20560	AAE1, ACYL ACTIVATING ENZYME 1	acyl activating enzyme 1 (AAE1)
OsAffx.24487.2.S1_s_at	LOC_Os02g28970	cluster 3	64.5988	5.3504e-38			√					expressed protein
Os.54607.1.S1_at	LOC_Os06g30640	cluster 3	35.0704	7.372e-29			√	√		√		Cytochrome P450	AT2G45570	CYTOCHROME P450, FAMILY 76, SUBFAMILY C, POLYPEPTIDE 2, CYP76C2	member of CYP76C
Os.49217.1.S1_at	LOC_Os03g14300	cluster 3	30.2223	1.14409e-26				√		√		hypothetical protein
Os.14532.1.S1_at	LOC_Os12g02210	cluster 3	29.6443	2.19404e-26								Zinc finger, C3HC4 type (RING finger), putative	AT3G30460		RING/U-box superfamily protein
Os.53655.1.A1_at	LOC_Os09g16760	cluster 3	28.988	4.66202e-26							√	hypothetical protein	AT4G03460		Ankyrin repeat family protein
Os.57437.1.S1_x_at	LOC_Os02g52700	cluster 3	26.6301	8.0116e-25			√			√		Alpha amylase, catalytic domain, putative	AT4G25000	ALPHA-AMYLASE-LIKE, AMY1, ATAMY1	Predicted to be secreted protein based on signalP prediction. Involved in starch mobilization. Mutants are defective in alpha-amylase activity. (Note: AMY1 has been found in the literature to be referred to as AMY3, which is not to be confused with AMY3/At1g69830).
Os.21801.1.S1_at	LOC_Os01g04620	cluster 3	23.2681	7.04852e-23			√	√				expressed protein	AT5G38200		Class I glutamine amidotransferase-like superfamily protein
Os.51880.1.S1_at	LOC_Os08g31420	cluster 3	19.7327	1.51325e-20			√	√				BTB/POZ domain, putative	AT2G39760	ATBPM3, BPM3	Encodes a member of the MATH-BTB domain proteins (BPMs) that directly interact with and target for proteasomal degradation the class I homeobox-leucine zipper (HD-ZIP) transcription factor ATHB6. Known members include AT5G19000 (BPM1), AT3G06190 (BPM2), AT2G39760 (BPM3), AT3G03740 (BPM4), AT5G21010 (BPM5) and AT3G43700 (BPM6).
Os.36118.1.S1_at	LOC_Os10g24690	cluster 3	19.4347	2.46857e-20						√		expressed protein
Os.54499.1.S1_at	LOC_Os07g36110	cluster 3	19.3227	2.97157e-20				√				expressed protein	AT2G32280	VASCULATURE COMPLEXITY AND CONNECTIVITY, VCC	Protein of unknown function (DUF1218)
Os.8771.1.S2_x_at	LOC_Os12g36490	cluster 3	19.1362	4.05491e-20			√	√		√		Patatin-like phospholipase, putative	AT5G18980		ARM repeat superfamily protein
Os.4346.1.S1_at	LOC_Os06g06520	cluster 3	17.5134	6.775e-19						√		GDSL-like Lipase/Acylhydrolase	AT4G01130		GDSL-like Lipase/Acylhydrolase superfamily protein
Os.50596.1.S1_at	LOC_Os04g40680	cluster 3	16.7958	2.51769e-18						√		hypothetical protein	AT5G14360		Ubiquitin-like superfamily protein
Os.3434.1.S1_a_at	LOC_Os06g42680	cluster 3	16.5333	4.11545e-18				√		√		phytosulfokines 1 precursor [contains: phytosulfokine-alpha (psk-alpha) (phytosulfokine-a); phytosulfokine-beta (psk-beta)(phytosulfokine-b)]
Os.49551.1.S1_at	LOC_Os08g01400	cluster 3	14.3861	2.91393e-16		√						expressed protein	AT1G22030		CONTAINS InterPro DOMAIN/s: Protein BYPASS related (InterPro:IPR008511)
Os.37217.1.S1_at	LOC_Os03g60760	cluster 3	13.5621	1.69153e-15			√					New cDNA-based Gene
Os.53188.1.S1_at	LOC_Os05g10940	cluster 3	13.509	1.89908e-15				√				ZIP zinc/iron transport family	AT1G10970	ATZIP4, ZINC TRANSPORTER 4 PRECURSOR, ZIP4	A member of Zrt- and Irt-related protein (ZIP) family. transcript is induced in response to zinc deficiency in the root and shoot. Expression is regulated by copper, but response to copper deficiency is detected only after three weeks of deficiency.
Os.4681.1.S1_at	LOC_Os08g40690	cluster 3	13.4316	2.25005e-15				√		√		chitinase (EC 3.2.1.14) III C10122 - rice	AT5G24090	ATCHIA, CHIA, CHITINASE A	Chitinase A (class III) expressed exclusively under environmental stress conditions.
Os.35752.2.S1_x_at	LOC_Os07g02570	cluster 3	13.1826	3.89862e-15								NB-ARC domain, putative	AT3G14460		LRR and NB-ARC domains-containing disease resistance protein
OsAffx.6497.1.S1_s_at	LOC_Os09g36850	cluster 3	13.1515	4.17755e-15				√				expressed protein
OsAffx.30103.5.S1_s_at	LOC_Os03g15370	cluster 3	12.7555	1.01755e-14			√	√				Ribosomal L40e family, putative	AT3G52590	EARLY-RESPONSIVE TO DEHYDRATION 16, EMB2167, EMBRYO DEFECTIVE 2167, ERD16, HAP4, HAPLESS 4, UBIQUITIN EXTENSION PROTEIN 1, UBQ1	Ubiquitin extension protein
Os.9456.1.S1_at	LOC_Os02g28170	cluster 3	12.3209	2.76128e-14			√	√		√		Transferase family	AT3G29670	PHENOLIC GLUCOSIDE MALONYLTRANSFERASE 2, PMAT2	Encodes a malonyltransferase that may play a role in phenolic xenobiotic detoxification.
Os.9594.1.S1_at	LOC_Os08g05780	cluster 3	12.1747	3.88271e-14						√		hypothetical protein	AT5G24600		Protein of unknown function, DUF599
Os.17927.2.S1_x_at	LOC_Os04g39430	cluster 3	12.0704	4.95985e-14				√		√		Cytochrome P450	AT3G50660	ATDWF4, CLM, CLOMAZONE-RESISTANT, CYP90B1, CYTOCHROME P450 90B1, DWARF 4, DWF4, PARTIALLY SUPPRESSING COI1 INSENSITIVITY TO JA 1, PSC1, SAV1, SHADE AVOIDANCE 1, SNP2, SUPPRESSOR OF NPH4 2	Encodes a 22&#945
Os.51658.1.S1_at	LOC_Os06g49340	cluster 3	12.0002	5.85171e-14				√		√		F-box domain, putative
Os.49634.1.S1_x_at	LOC_Os01g55510	cluster 3	11.7838	9.78433e-14								Dynein light chain type 1	AT1G52250		similar to dynein light chain, putative [Arabidopsis thaliana] (TAIR:AT3G16120.1)
Os.18004.1.A1_s_at	LOC_Os05g34290	cluster 3	11.5823	1.58684e-13				√		√		phytochelatin synthase	AT5G44070	ARA8, ARABIDOPSIS THALIANA PHYTOCHELATIN SYNTHASE 1, ATPCS1, CAD1, CADMIUM SENSITIVE 1, PCS1, PHYTOCHELATIN SYNTHASE 1	Phytochelatin synthase gene confers tolerance to cadmium ions. Catalyzes phytochelatin (PC) synthesis from glutathione (GSH) in the presence of Cd2+, Zn2+, Cu2+ and Fe3+, but not by Co2+ or Ni2+.
Os.50938.1.S1_at	LOC_Os11g04190	cluster 3	11.3743	2.62888e-13			√	√		√		Similar to probable auxin transport protein - rice	AT2G01420	ARABIDOPSIS PIN-FORMED 4, ATPIN4, PIN-FORMED 4, PIN4	Encodes a putative auxin efflux carrier that is localized in developing and mature root meristems. It is involved in the maintenance of embryonic auxin gradients. A role for AtPIN4 in generating a sink for auxin below the quiescent center of the root meristem that is essential for auxin distribution and patterning is proposed. In the root, PIN4 is detected around the quiescent center and cells su…
Os.12163.1.S1_at	LOC_Os03g12510	cluster 3	10.9925	6.73391e-13			√	√				non-symbiotic hemoglobin 2 (rhb2) (orysa glb1b)	AT2G16060	AHB1, ARATH GLB1, ATGLB1, CLASS I HEMOGLOBIN, GLB1, HB1, HEMOGLOBIN 1, NSHB1	Encodes a class 1 nonsymbiotic hemoglobin induced by low oxygen levels with very high oxygen affinity. It is not likely to be a hemoglobin transporter because of its extremely high affinity for oxygen. Overexpression impairs cold stress-induced nitric oxide (NO) production.
Os.25578.1.S1_at	LOC_Os07g35350	cluster 3	10.959	7.32001e-13				√		√		Glycosyl hydrolases family 17, putative	AT5G55180		O-Glycosyl hydrolases family 17 protein
Os.33291.1.S1_a_at	LOC_Os01g71256	cluster 3	10.517	2.23034e-12				√				BRCA1 C Terminus (BRCT) domain, putative	AT3G21480		BRCT domain-containing DNA repair protein
Os.54358.1.S1_at	LOC_Os11g17954	cluster 3	10.4084	2.94387e-12				√				transposon protein, putative, ping/pong/SNOOPY sub-class	AT3G47680		DNA binding
Os.53682.1.S1_at	LOC_Os08g14850	cluster 3	10.4065	2.95802e-12			√	√		√		Leucine Rich Repeat, putative	AT3G07040	RESISTANCE TO P. SYRINGAE PV MACULICOLA 1, RESISTANCE TO PSEUDOMONAS SYRINGAE 3, RPM1, RPS3	Contains an N-terminal tripartite nucleotide binding site and a C-terminal tandem array of leucine-rich repeats. Confers resistance to Pseudomonas syringae strains that carry the avirulence genes avrB and avrRpm1.
Os.53706.1.S1_at	LOC_Os02g12420	cluster 3	10.215	4.84506e-12				√				protein kinase Xa21 (EC 2.7.1.-) A1, receptor type - long-staminate rice	AT3G47570		Leucine-rich repeat protein kinase family protein
Os.7228.1.S1_at	LOC_Os02g51970	cluster 3	10.1134	6.30705e-12				√		√		probable phi-1-like phosphate-induced protein [imported] - Arabidopsis thaliana	AT4G08950	EXO, EXORDIUM	EXORDIUM (EXO)
Os.26878.1.S1_at	LOC_Os04g20680	cluster 3	9.84323	1.27983e-11			√					Protein kinase domain, putative	AT1G21270	WAK2, WALL-ASSOCIATED KINASE 2	cytoplasmic serine/threonine protein kinase induced by salicylic acid. mutant plants exhibit a loss of cell expansion and dependence on sugars and salts for seedling growth, affecting the expression and activity of vacuolar invertase.
Os.46435.1.S1_s_at	LOC_Os04g39110	cluster 3	9.83293	1.31509e-11				√				hypothetical protein	AT5G14920	A-STIMULATED IN ARABIDOPSIS 14, GASA14	Encodes a GASA domain containing protein that regulates increases in plant growth through GA-induced and DELLA-dependent signal transduction and that can increase abiotic stress resistance by reducing ROS accumulation.
Os.9450.1.S1_at	LOC_Os09g25430	cluster 3	9.68994	1.92037e-11				√				dsRBP-ZFa	AT5G61190		putative endonuclease or glycosyl hydrolase with C2H2-type zinc finger domain
Os.9840.1.S1_at	LOC_Os10g17489	cluster 3	9.60521	2.40642e-11						√		expressed protein	AT3G02100		UDP-Glycosyltransferase superfamily protein
Os.28032.1.A1_at	LOC_Os01g21070	cluster 3	9.37782	4.42936e-11						√		Glycosyl hydrolase family 9	AT4G02290	ATGH9B13, GH9B13, GLYCOSYL HYDROLASE 9B13	glycosyl hydrolase 9B13 (GH9B13)
Os.33948.1.S1_at	LOC_Os04g41110	cluster 3	9.33916	4.91676e-11						√		expressed protein	AT5G16270	ARABIDOPSIS HOMOLOG OF RAD21 3, ATRAD21.3, SISTER CHROMATID COHESION 1 PROTEIN 4, SYN4	Encodes a SCC1/REC8 ortholog that may be involved in mitosis and may represent a mitotic cohesin.
Os.57507.1.S1_x_at	LOC_Os05g34150	cluster 3	9.20928	6.99219e-11			√					glutathione S-transferase GST 41	AT2G29420	ATGSTU7, GLUTATHIONE S-TRANSFERASE 25, GLUTATHIONE S-TRANSFERASE TAU 7, GST25, GSTU7	Encodes glutathione transferase belonging to the tau class of GSTs. Naming convention according to Wagner et al. (2002). Induced by Salicylic acid. Independent of NPR1 for their induction by salicylic acid.
Os.10031.1.S1_at	LOC_Os05g35140	cluster 3	8.88582	1.69661e-10			√	√		√		MtN3/saliva family, putative	AT1G21460	ATSWEET1, SWEET1	Nodulin MtN3 family protein
Os.9531.1.S1_at	LOC_Os07g43250	cluster 3	8.81943	2.03854e-10						√		Skp1 family, dimerisation domain, putative	AT5G42190	ARABIDOPSIS SKP-LIKE 2, ASK2, SKP1B	Similar to SKP1 in yeast and humans which are involved in mitotic cell cycle control and ubiquitin mediated proteolysis.
Os.47738.1.S1_at	LOC_Os09g02360	cluster 3	8.81209	2.08042e-10				√				Cyclin, N-terminal domain, putative	AT3G50070	CYCD3;3, CYCLIN D3;3	Encode CYCD3
Os.1445.1.S1_at	LOC_Os01g06660	cluster 3	8.68926	2.9265e-10				√				Thiamine pyrophosphate enzyme, central domain, putative	AT5G54960	PDC2, PYRUVATE DECARBOXYLASE-2	pyruvate decarboxylase-2
Os.30779.1.S1_at	LOC_Os01g63500	cluster 3	8.58471	3.91865e-10				√		√		hypothetical protein
Os.9527.1.S1_at	LOC_Os07g41460	cluster 3	8.31512	8.37106e-10								Sulfotransferase domain, putative	AT2G03760	ARABIDOPSIS THALIANA SULFOTRANSFERASE 1, ATSOT1, ATSOT12, ATST1, ATSULT202A1, RAR047, SOT12, ST, ST1, SULFOTRANSFERASE 1, SULFOTRANSFERASE 202A1, SULPHOTRANSFERASE 12, SULT202A1	Encodes a brassinosteroid sulfotransferase. In vitro experiements show that this enzyme has a preference for 24-epibrassinosteroids, particularly 24-epicathasterone, but does not act on castasterone and brassinolide. It also shows sulfating activity toward flavonoids. It is differentially expressed during development, being more abundant in young seedlings and actively growing cell cultures. Expr…
Os.36278.1.S1_x_at	LOC_Os03g03730	cluster 3	8.19056	1.19229e-09								hypothetical protein	AT1G14590		Nucleotide-diphospho-sugar transferase family protein
Os.6795.1.S1_at	LOC_Os01g61980	cluster 3	8.16318	1.289e-09				√		√		expressed protein	AT2G39370	MAKR4, MEMBRANE-ASSOCIATED KINASE REGULATOR 4	Encodes a member of the MAKR (MEMBRANE-ASSOCIATED KINASE REGULATOR) gene family. MAKRs have putative kinase interacting motifs and membrane localization signals. Known members include: AT5G26230 (MAKR1), AT1G64080 (MAKR2), AT2G37380 (MAKR3), AT2G39370 (MAKR4), AT5G52870 (MAKR5) and AT5G52900 (MAKR6).
Os.6114.1.S1_at	LOC_Os05g09500	cluster 3	7.76975	3.99108e-09				√				hexokinase	AT4G29130	ARABIDOPSIS THALIANA HEXOKINASE 1, ATHXK1, GIN2, GLUCOSE INSENSITIVE 2, HEXOKINASE 1, HXK1	Encodes a hexokinase (HXK1) in the plant glucose-signaling network. Functions as a glucose sensor to interrelate nutrient, light, and hormone signaling networks for controlling growth and development in response to the changing environment.
Os.50845.1.S1_at	LOC_Os05g30570	cluster 3	7.74616	4.27333e-09								heavy metal-associated domain, putative	AT1G56210		Heavy metal transport/detoxification superfamily protein
Os.9301.1.S1_at	LOC_Os08g28670	cluster 3	7.48761	9.0715e-09				√		√		retrotransposon protein, putative, unclassified	AT1G24020	MLP-LIKE PROTEIN 423, MLP423	MLP-like protein 423 (MLP423)
Os.11493.1.A1_at	LOC_Os05g35580	cluster 3	7.42732	1.08229e-08								amidophosphoribosyltransferase	AT2G16570	ASE1, ATASE, ATASE1, GLN PHOSPHORIBOSYL PYROPHOSPHATE AMIDOTRANSFERASE 1	Amidophosphoribosyltransferase (ATase: EC 2.4.2.14) is a key enzyme in the pathway of purine nucleotide biosynthesis
Os.33800.1.S1_at	LOC_Os08g13680	cluster 3	7.35254	1.3479e-08				√				expressed protein
Os.4867.1.S1_at	LOC_Os08g40680	cluster 3	7.31192	1.51889e-08						√		Glycosyl hydrolases family 18, putative	AT5G24090	ATCHIA, CHIA, CHITINASE A	Chitinase A (class III) expressed exclusively under environmental stress conditions.
Os.54378.1.S1_at	LOC_Os06g49060	cluster 3	7.29157	1.61266e-08						√		At3g13000	AT3G13000		Protein of unknown function, DUF547
OsAffx.18298.1.S1_at	LOC_Os10g19160	cluster 3	7.28071	1.66506e-08				√		√		Leucine Rich Repeat, putative	AT3G47570		Leucine-rich repeat protein kinase family protein
Os.50433.1.S1_at	LOC_Os11g19864	cluster 3	7.27311	1.7028e-08		√						expressed protein	AT3G47680		DNA binding
Os.6142.1.S1_s_at	LOC_Os11g04030	cluster 3	7.15812	2.39095e-08				√		√		Major Facilitator Superfamily	AT5G13750	ZIFL1, ZINC INDUCED FACILITATOR-LIKE 1	zinc induced facilitator-like 1 (ZIFL1)
Os.20204.1.S1_s_at	LOC_Os02g12380	cluster 3	7.02506	3.54641e-08								Histone deacetylase family, putative	AT4G38130	ARABIDOPSIS HISTONE DEACETYLASE 1, ARABIDOPSIS HISTONE DEACETYLASE 19, ATHD1, ATHDA19, HD1, HDA1, HDA19, HISTONE DEACETYLASE 1, HISTONE DEACETYLASE 19, RPD3A	Encodes a histone deacetylase that enhances AtERF7-mediated transcriptional repression. Binds SIM3 and ERF7. Expressed in the nucleus in most tissues examined and throughout the life of the plant. Involved in jasmonic acid and ethylene dependent pathogen resistance. The sequence in GenBank has 17 AG dinucleotide repeats missing, which is also missing in Ler shotgun sequence from Cereon. Although …
Os.53614.1.S1_at	LOC_Os02g51930	cluster 3	6.93679	4.61051e-08			√	√				UDP-glucoronosyl and UDP-glucosyl transferase	AT1G22360	ATUGT85A2, UDP-GLUCOSYL TRANSFERASE 85A2, UGT85A2	UDP-glucosyl transferase 85A2 (UGT85A2)
Os.53882.1.S1_at	LOC_Os03g30060	cluster 3	6.52188	1.59577e-07						√		expressed protein
Os.22597.1.S1_at	LOC_Os03g01460	cluster 3	6.49475	1.73145e-07			√					hypothetical protein
Os.45955.1.S1_at	LOC_Os07g43260	cluster 3	6.49087	1.75181e-07								Skp1 family, dimerisation domain, putative	AT1G75950	ARABIDOPSIS SKP1 HOMOLOGUE 1, ASK1, ATSKP1, S PHASE KINASE-ASSOCIATED PROTEIN 1, SKP1, SKP1A, UFO INTERACTING PROTEIN 1, UIP1	SKP1 is core component of the SCF family of E3 ubiquitin ligases and serves to tether the rest of the complex to an F-box protein, which provides specificity in binding to ubiquitin ligase substrate proteins. Predominately expressed from leptotene to pachytene. Negatively regulates recombination. Interacts with P0, a silencing suppressor protein encoded by poleroviruses by means of a conserved mi…
Os.8828.1.S1_at	LOC_Os01g53294	cluster 3	6.45475	1.95297e-07				√		√		hypothetical protein	AT1G64060	ARABIDOPSIS THALIANA RESPIRATORY BURST OXIDASE HOMOLOG F, ATRBOH F, ATRBOHF, RBOH F, RBOHAP108, RBOHF, RESPIRATORY BURST OXIDASE PROTEIN F	Interacts with AtrbohD gene to fine tune the spatial control of ROI production and hypersensitive response to cell in and around infection site.
Os.36264.1.S1_x_at	LOC_Os01g53750	cluster 3	6.38898	2.38105e-07				√				AT5g56590/MIK19_3	AT5G56590		O-Glycosyl hydrolases family 17 protein
Os.54733.1.S1_at	LOC_Os05g50730	cluster 3	6.35309	2.65321e-07				√				hypothetical protein
OsAffx.350.1.S1_s_at	LOC_Os01g02160	cluster 3	6.31341	2.99078e-07				√				hypothetical protein
OsAffx.4221.1.S1_x_at	LOC_Os05g01380	cluster 3	6.29245	3.18616e-07			√	√		√		polygalacturonase inhibitor protein, putative	AT5G06870	ARABIDOPSIS POLYGALACTURONASE INHIBITING PROTEIN 2, ATPGIP2, PGIP2, POLYGALACTURONASE INHIBITING PROTEIN 2	Encodes a polygalacturonase inhibiting protein involved in plant defense response. PGIPs inhibit the activity of pectin degrading enzymes such as those produced by fungal pathogens. PGIP2 is induced by fungal infection and methyl jasmonate.Suppressed in the proton sensitive stop1-mutant, but the transcription level was recovered by transformation of STOP2. Knockout mutant showed severe damage in …
Os.51310.1.S1_at	LOC_Os06g38990	cluster 3	6.2878	3.23128e-07				√		√		probable Protein kinase [imported] - Arabidopsis thaliana	AT1G34110		Leucine-rich receptor-like protein kinase family protein
Os.27615.1.S1_at	LOC_Os03g11734	cluster 3	6.24883	3.63495e-07				√		√		MATE efflux family protein, putative	AT1G51340		MATE efflux family protein
OsAffx.24492.1.S1_at	LOC_Os02g29210	cluster 3	6.11759	5.40671e-07			√			√		expressed protein	AT3G04710	TETRATRICOPEPTIDE REPEAT 10, TPR10	Encodes one of the 36 carboxylate clamp (CC)-tetratricopeptide repeat (TPR) proteins (Prasad 2010, Pubmed ID: 20856808) with potential to interact with Hsp90/Hsp70 as co-chaperones.
Os.51915.2.S1_at	LOC_Os03g49550	cluster 3	6.0866	5.93864e-07				√		√		putative UDP-glucoronosyl and UDP-glucosyl transferase	AT5G65550		UDP-Glycosyltransferase superfamily protein
Os.35110.1.S1_a_at	LOC_Os01g23870	cluster 3	6.0797	6.06414e-07			√	√		√		expressed protein
Os.51679.1.S1_at	LOC_Os05g45860	cluster 3	6.04622	6.71165e-07				√				Similar to glucan endo-1,3-beta-glucosidase precursor	AT2G19440		O-Glycosyl hydrolases family 17 protein
OsAffx.24094.1.S1_at	LOC_Os02g04240	cluster 3	6.04513	6.73381e-07								protein kinase	AT1G02970	ATWEE1, WEE1, WEE1 KINASE HOMOLOG	Protein kinase that negatively regulates the entry into mitosis.
Os.34020.2.S1_at	LOC_Os01g10960	cluster 3	6.04385	6.76005e-07								hypothetical protein	AT3G14920		Peptide-N4-(N-acetyl-beta-glucosaminyl)asparagine amidase A protein
Os.7423.1.S1_at	LOC_Os03g06080	cluster 3	5.99497	7.83964e-07				√				expressed protein	AT5G66110	HEAVY METAL ASSOCIATED ISOPRENYLATED PLANT PROTEIN 27, HIPP27	Heavy metal transport/detoxification superfamily protein
Os.9848.1.S1_at	LOC_Os05g10650	cluster 3	5.96968	8.46468e-07								Phosphofructokinase, putative	AT4G26270	PFK3, PHOSPHOFRUCTOKINASE 3	phosphofructokinase 3 (PFK3)
Os.446.1.S1_at	LOC_Os01g17330	cluster 3	5.89962	1.04692e-06								eIF-6 family, putative	AT3G55620	EIF6A, EMB1624, EMBRYO DEFECTIVE 1624, EUKARYOTIC INITIATION FACOR 6A	embryo defective 1624 (emb1624)
OsAffx.10908.1.S1_at	LOC_Os01g04670	cluster 3	5.86254	1.17164e-06						√		hypothetical protein
Os.36473.1.S1_at	LOC_Os01g44090	cluster 3	5.85687	1.19198e-06				√		√		expressed protein	AT1G29380		Carbohydrate-binding X8 domain superfamily protein
Os.4618.1.S1_at	LOC_Os01g32670	cluster 3	5.82551	1.31104e-06						√		hypothetical protein
Os.50763.1.S1_at	LOC_Os03g30260	cluster 3	5.76502	1.57543e-06						√		putative phytochelatin synthetase	AT3G02210	COBL1, COBRA-LIKE PROTEIN 1 PRECURSOR	COBRA-like protein 1 precursor (COBL1)
Os.11806.2.S1_x_at	LOC_Os07g01710	cluster 3	5.70709	1.87852e-06						√		Leucine Rich Repeat, putative	AT5G53890	ATPSKR2, PHYTOSYLFOKINE-ALPHA RECEPTOR 2, PSKR2	Encodes a leucine-rich repeat receptor kinase (LRR-RK) involved in the perception of phytosulfokine (PSK), which is a 5-aa tyrosine-sulfated peptide that primarily promotes cellular proliferation.
Os.43946.3.S1_x_at	LOC_Os03g16260	cluster 3	5.64696	2.25509e-06						√		Protein kinase domain, putative	AT3G24550	ATPERK1, PERK1, PROLINE-RICH EXTENSIN-LIKE RECEPTOR KINASE 1	Encodes a member of the proline-rich extensin-like receptor kinase (PERK) family. This family consists of 15 predicted receptor kinases (PMID: 15653807).
Os.37148.1.S1_at	LOC_Os01g52780	cluster 3	5.64679	2.2562e-06								TB2/DP1, HVA22 family, putative	AT2G42820	HVA22-LIKE PROTEIN F, HVA22F	HVA22-like protein F (HVA22F)
Os.51021.1.S1_at	LOC_Os04g52920	cluster 3	5.64096	2.29654e-06				√		√		Remorin, C-terminal region, putative	AT1G30320		Remorin family protein
Os.45423.1.S1_at	LOC_Os01g04230	cluster 3	5.61505	2.4846e-06				√				Protein kinase domain, putative	AT1G68400		leucine-rich repeat transmembrane protein kinase family protein
Os.51844.1.S1_at	LOC_Os05g39840	cluster 3	5.57179	2.8336e-06						√		expressed protein	AT2G38370		Plant protein of unknown function (DUF827)
Os.27961.1.S1_at	LOC_Os02g21890	cluster 3	5.56824	2.86434e-06			√	√		√		expressed protein	AT1G73965	CLAVATA3/ESR-RELATED 13, CLE13	Member of a large family of putative ligands homologous to the Clavata3 gene. Consists of a single exon. Can partially replace CLV3 function in vivo.
Os.35827.1.S1_at	LOC_Os01g14510	cluster 3	5.53612	3.15795e-06						√		Protein kinase domain, putative	AT1G78530		Protein kinase superfamily protein
Os.6139.1.S1_at	LOC_Os08g34580	cluster 3	5.43583	4.28263e-06			√	√			√	Trehalose-6-phosphate synthase domain, putative	AT1G23870	ATTPS9, TPS9, TREHALOSE -6-PHOSPHATASE SYNTHASE S9, TREHALOSE-PHOSPHATASE/SYNTHASE 9	Encodes an enzyme putatively involved in trehalose biosynthesis. The protein has a trehalose synthase (TPS)-like domain that may or may not be active as well as a trehalose phosphatase (TPP)-like domain.
Os.9888.1.S1_at	LOC_Os05g30430	cluster 3	5.42832	4.3814e-06								expressed protein
Os.6745.1.S1_at	LOC_Os09g34180	cluster 3	5.36927	5.24184e-06				√				Formin Homology 2 Domain, putative	AT3G25500	AFH1, AHF1, ARABIDOPSIS THALIANA FORMIN HOMOLOGY 1, ATFH1, FH1, FORMIN HOMOLOGY 1	Poly-L-proline-containing (PLP) protein that form part of the signal-transduction cascade that leads to rearrangement of the actin cytoskeleton. AFH1 is a nonprocessive formin that moves from the barbered end to the side of an actin filament after the nucleation event.
Os.22571.1.S1_at	LOC_Os01g15270	cluster 3	5.30627	6.34624e-06								0
Os.57456.1.S1_x_at	LOC_Os01g24710	cluster 3	5.21526	8.36334e-06				√		√		Jacalin-like lectin domain	AT1G19715		Mannose-binding lectin superfamily protein
Os.39684.2.S1_x_at	LOC_Os04g19670	cluster 3	5.17338	9.49503e-06								expressed protein
Os.36283.1.S1_at	LOC_Os12g25090	cluster 3	5.15124	1.01534e-05			√	√				retrotransposon protein, putative, Ty1-copia sub-class	AT2G38870		Predicted to encode a PR (pathogenesis-related) peptide that belongs to the PR-6 proteinase inhibitor family. Six putative PR-6-type protein encoding genes are found in Arabidopsis: At2g38900, At2g38870, At5g43570, At5g43580, At3g50020 and At3g46860.
Os.25636.1.S1_at	LOC_Os11g47520	cluster 3	5.13765	1.05802e-05				√		√		chitinase (EC 3.2.1.14) III C10150 - rice	AT5G24090	ATCHIA, CHIA, CHITINASE A	Chitinase A (class III) expressed exclusively under environmental stress conditions.
Os.4863.2.S1_at	LOC_Os01g44050	cluster 3	5.00385	1.58575e-05								uroporphyrin-III C-methyltransferase, putative	AT5G40850	UPM1, UROPHORPHYRIN METHYLASE 1	Encodes a urophorphyrin III methylase that catalyzes S-adenosyl-L-methionine-dependent transmethylation in a multistep process involving the formation of a covalently linked complex with S-adenosyl-L-methionine.
Os.51710.1.S1_at	LOC_Os03g15550	cluster 3	4.95829	1.8196e-05				√				Phosphatidylinositol-4-phosphate 5-Kinase, putative	AT1G21980	ATPIP5K1, ATPIPK1, PHOSPHATIDYLINOSITOL-4-PHOSPHATE 5-KINASE 1, PIP5K1	Type I phosphatidylinositol-4-phosphate 5-kinase. Preferentially phosphorylates PtdIns4P. Induced by water stress and abscisic acid in Arabidopsis thaliana. Expressed in procambial cells of leaves, flowers and roots. A N-terminal Membrane Occupation and Recognition Nexus (MORN)affects enzyme activity and distribution.
Os.11287.1.S1_at	LOC_Os06g50930	cluster 3	4.89667	2.19113e-05				√		√		At5g66040/K2A18_11	AT4G35770	ARABIDOPSIS THALIANA SENESCENCE 1, ATSEN1, DARK INDUCIBLE 1, DIN1, SEN1, SENESCENCE 1, SENESCENCE ASSOCIATED GENE 1	Senescence-associated gene that is strongly induced by phosphate starvation. Transcripts are differentially regulated at the level of mRNA stability at different times of day. mRNAs are targets of the mRNA degradation pathway mediated by the downstream (DST) instability determinant.
Os.7637.1.S1_at	LOC_Os07g02810	cluster 3	4.89427	2.20706e-05								Multicopper oxidase, putative	AT5G66920	SKS17, SKU5 SIMILAR 17	SKU5 similar 17 (sks17)
Os.27272.1.S1_at	LOC_Os12g43100	cluster 3	4.84368	2.57021e-05							√	expressed protein	AT3G58180		ARM repeat superfamily protein
Os.313.1.S1_a_at	LOC_Os02g49720	cluster 3	4.82773	2.69661e-05				√		√		aldehyde dehydrogenase (NAD) family protein	AT1G23800	ALDEHYDE DEHYDROGENASE 2B, ALDEHYDE DEHYDROGENASE 2B7, ALDH2B, ALDH2B7	Encodes a mitochondrial aldehyde dehydrogenase
Os.38269.1.S1_x_at	LOC_Os10g03850	cluster 3	4.80783	2.86291e-05		√		√			√	retrotransposon protein, putative, unclassified	AT3G58900		F-box/RNI-like superfamily protein
Os.47918.1.S1_at	LOC_Os11g05160	cluster 3	4.78555	3.06112e-05				√		√		expressed protein	AT4G12080	AHL1, AT-HOOK MOTIF NUCLEAR-LOCALIZED PROTEIN 1, ATAHL1	AT-hook motif nuclear-localized protein 1 (AHL1)
Os.50189.1.S1_at	LOC_Os06g46910	cluster 3	4.74752	3.43142e-05				√		√		Zinc finger, C2H2 type, putative	AT4G27240		zinc finger (C2H2 type) family protein
Os.10862.1.S1_at	LOC_Os06g05410	cluster 3	4.74114	3.49775e-05								expressed protein
Os.17265.1.S1_at	LOC_Os01g29150	cluster 3	4.68919	4.08719e-05						√		Cytochrome P450	AT2G26710	BAS1, CYP72B1, CYP734A1, PHYB ACTIVATION TAGGED SUPPRESSOR 1	Encodes a member of the cytochrome p450 family that serves as a control point between multiple photoreceptor systems and brassinosteroid signal transduction. Involved in brassinolide metabolism. Mediates response to a variety of light signals including hypocotyl elongation and cotyledon expansion.
Os.50930.1.S1_at	LOC_Os05g30340	cluster 3	4.64549	4.65847e-05			√					expressed protein	AT3G59670		unknown protein
Os.10390.1.S1_at	LOC_Os03g55430	cluster 3	4.58411	5.59608e-05			√	√				hypothetical protein
Os.50743.1.S1_at	LOC_Os02g43900	cluster 3	4.54839	6.22502e-05			√			√		expressed protein
Os.19003.1.S1_a_at	LOC_Os01g21160	cluster 3	4.53151	6.546e-05				√				2-oxo acid dehydrogenases acyltransferase (catalytic domain), putative	AT3G06850	BCE2, DARK INDUCIBLE 3, DIN3, LTA1	dihydrolipoamide branched chain acyltransferase
Os.50573.1.S1_at	LOC_Os05g02980	cluster 3	4.45436	8.23399e-05				√		√		hypothetical protein
Os.54285.1.S1_at	LOC_Os11g43140	cluster 3	4.38007	0.000102615		√				√		hypothetical protein	AT3G46730		NB-ARC domain-containing disease resistance protein
Os.18013.1.S1_x_at	LOC_Os04g11980	cluster 3	4.35483	0.000110566								expressed protein
OsAffx.12451.1.S1_x_at	LOC_Os02g42220	cluster 3	4.35318	0.000111106								transposon protein, putative, unclassified	AT1G65730	YELLOW STRIPE LIKE 7, YSL7	Arabidopsis thaliana metal-nicotianamine transporter YSL4
OsAffx.14257.1.S1_at	LOC_Os04g43740	cluster 3	4.34739	0.000113023			√	√		√		Auxin responsive protein, putative	AT2G37030	SAUR46, SMALL AUXIN UPREGULATED RNA 46	SAUR-like auxin-responsive protein family
Os.26803.1.S1_at	LOC_Os11g32720	cluster 3	4.33742	0.000116398								Transposable element protein, putative	AT3G42860		zinc knuckle (CCHC-type) family protein
OsAffx.31375.1.S1_x_at	LOC_Os11g38910	cluster 3	4.28032	0.000137738								Similar to pyruvate decarboxylase (EC 4.1.1.1) - fava bean (fragment)	AT4G33070	ATPDC1, PDC1, PYRUVATE DECARBOXYLASE 1	Thiamine pyrophosphate dependent pyruvate decarboxylase family protein
Os.10682.1.S1_at	LOC_Os08g05960	cluster 3	4.27274	0.000140841				√				expressed protein
OsAffx.12515.1.S1_at	LOC_Os02g46090	cluster 3	4.26154	0.00014556				√		√		Protein kinase domain, putative	AT2G17290	ARABIDOPSIS THALIANA CALCIUM-DEPENDENT PROTEIN KINASE 6, ARABIDOPSIS THALIANA CALMODULIN-DOMAIN PROTEIN KINASE 3, ATCDPK3, ATCPK6, CALCIUM DEPENDENT PROTEIN KINASE 6, CPK6	Encodes calcium dependent protein kinase 6 (CPK6), a member of the Arabidopsis CDPK gene family. CDPKs contain an intrinsic Ca2+-activation domain with four EF hand Ca2+-binding sites. CDPKs protein kinases have been proposed to function in multiple plant signal transduction pathways downstream of [Ca2+]cyt elevations, thus transducing various physiological responses. CPK6 is expressed in both gu…
Os.49195.1.S1_at	LOC_Os03g12140	cluster 3	4.25815	0.000147016				√				Glycosyl hydrolases family 17, putative	AT2G01630		O-Glycosyl hydrolases family 17 protein
Os.15851.1.S1_at	LOC_Os05g33600	cluster 3	4.23956	0.00015527								cytochrome P450, probable, 64213-66051 [imported] - Arabidopsis thaliana	AT1G75130	CYTOCHROME P450, FAMILY 721, SUBFAMILY A, POLYPEPTIDE 1, CYP721A1	member of CYP721A
Os.6237.1.S1_at	LOC_Os05g02480	cluster 3	4.2339	0.000157873						√		expressed protein	AT5G01150		Protein of unknown function (DUF674)
Os.8039.1.S1_at	LOC_Os03g46640	cluster 3	4.20075	0.000173995						√		putative deoxyuridine triphosphatase	AT3G46940	DUT1, DUTP-PYROPHOSPHATASE-LIKE 1	DUTP-PYROPHOSPHATASE-LIKE 1 (DUT1)
Os.49137.1.S1_at	LOC_Os03g12879	cluster 3	4.18901	0.00018008								hypothetical protein
Os.46554.1.S1_at	LOC_Os10g41290	cluster 3	4.1231	0.000218333				√				putative protein kinase	AT2G44830		Protein kinase superfamily protein
Os.4767.2.S1_x_at	LOC_Os01g46380	cluster 3	4.10956	0.00022713				√		√		Acetohydroxy acid isomeroreductase, catalytic domain, putative	AT3G58610		ketol-acid reductoisomerase
Os.8114.3.S1_at	LOC_Os03g51240	cluster 3	4.09239	0.000238771						√		putative beta 1,3-glucanase	AT4G34480		O-Glycosyl hydrolases family 17 protein
OsAffx.16792.1.S1_at	LOC_Os08g02500	cluster 3	4.07189	0.000253447								ACT domain, putative	AT1G12420	ACR8, ACT DOMAIN REPEAT 8	ACT domain repeat 8 (ACR8)
Os.49711.1.S1_at	LOC_Os08g35110	cluster 3	4.05908	0.000263058				√				Auxin responsive protein, putative	AT5G20820	SAUR76, SMALL AUXIN UPREGULATED RNA 76	SAUR-like auxin-responsive protein family
Os.29809.1.S1_at	LOC_Os01g18280	cluster 3	4.05659	0.000264965				√		√		SNF7 family, putative	AT3G62080		SNF7 family protein
Os.2368.1.S1_at	LOC_Os03g60720	cluster 3	4.05204	0.000268492				√		√		putative protein kinase	AT2G39700	ATEXP4, ATEXPA4, ATHEXP ALPHA 1.6, EXPA4, EXPANSIN A4	putative expansin. Naming convention from the Expansin Working Group (Kende et al, 2004. Plant Mol Bio). Involved in the formation of nematode-induced syncytia in roots of Arabidopsis thaliana.
Os.54663.1.S1_at	LOC_Os04g13160	cluster 3	4.05175	0.000268721			√	√				F-box domain, putative	AT3G26920		FBD / Leucine Rich Repeat domains containing protein
Os.12253.1.S1_at	LOC_Os01g45110	cluster 3	4.04857	0.000271207				√		√		UDP-glucoronosyl and UDP-glucosyl transferase	AT2G15480	UDP-GLUCOSYL TRANSFERASE 73B5, UGT73B5	UDP-glucosyl transferase 73B5 (UGT73B5)
Os.40420.1.S1_x_at	LOC_Os07g35300	cluster 3	4.03842	0.000279321			√				√	Protein kinase domain, putative	AT4G23180	CRK10, CYSTEINE-RICH RLK (RECEPTOR-LIKE PROTEIN KINASE) 10, RLK4	Encodes a receptor-like protein kinase. Naming convention from Chen et al 2003 (PMID 14756307)
Os.37876.1.S1_at	LOC_Os10g39920	cluster 3	4.03475	0.000282305				√		√		expressed protein
OsAffx.3978.1.S1_at	LOC_Os04g32404	cluster 3	4.03457	0.000282458			√	√		√		expressed protein
Os.6180.1.S1_at	LOC_Os07g14100	cluster 3	3.99519	0.000316578				√				hypothetical protein	AT1G74600	ORGANELLE TRANSCRIPT PROCESSING 87, OTP87	OTP87 appears to act as a trans-factor involved in the recognition of the two editing sites in mitochondrial genes nad7-C24 and atp1-C1178.
OsAffx.24978.1.S1_at	LOC_Os03g05370	cluster 3	3.9749	0.000335696						√		hypothetical protein
Os.57191.1.S1_at	LOC_Os06g05470	cluster 3	3.97153	0.000338976				√		√		expressed protein
OsAffx.31805.1.S1_at	LOC_Os12g19070	cluster 3	3.93874	0.000372594								hypothetical protein	AT1G13030	ATCOILIN, COILIN	Encodes a plant coilin, a protein that in other organisms is a major structural scaffolding protein necessary for Cajal body formation, composition and activity. It has been shown to bind both U1 and U1 snRNAs in vitro.
Os.48931.1.S1_at	LOC_Os05g11750	cluster 3	3.92823	0.000384045						√		serine/threonine-specific protein kinase, putative	AT3G58690		Protein kinase superfamily protein
Os.4881.1.S1_s_at	LOC_Os07g41600	cluster 3	3.92339	0.000389435				√		√		expressed protein	AT4G16380		hypothetical protein
Os.48704.1.S1_at	LOC_Os05g51190	cluster 3	3.89225	0.000425884								Protein kinase domain, putative	AT3G13690		Protein kinase protein with adenine nucleotide alpha hydrolases-like domain
Os.49122.1.S1_at	LOC_Os05g48422	cluster 3	3.87949	0.000441765								hypothetical protein	AT3G58660		Ribosomal protein L1p/L10e family
Os.28030.1.S1_at	LOC_Os06g48160	cluster 3	3.82046	0.000523052				√		√		xyloglucan endo-1,4-beta-D-glucanase (EC 3.2.1.-) - barley	AT5G57560	TCH4, TOUCH 4, XTH22, XYLOGLUCAN ENDOTRANSGLUCOSYLASE/HYDROLASE 22	Encodes a cell wall-modifying enzyme, rapidly upregulated in response to environmental stimuli
Os.7341.1.S1_at	LOC_Os04g49130	cluster 3	3.79927	0.00055563				√				Ubiquitin-conjugating enzyme	AT3G57870	AHUS5, ATSCE1, EMB1637, EMBRYO DEFECTIVE 1637, SCE1, SCE1A, SUMO CONJUGATING ENZYME 1A, SUMO CONJUGATION ENZYME 1	Encodes a SUMO ligase that directs the attachment of the small protein SUMO to target proteins via an isopeptide bond. This enzyme is localized to the nucleus and plants with reduced levels of this protein show higher sensitivity to ABA in root growth inhibition assays. It has high similarity to the yeast UBC9 SUMO ligase and is sometimes referred to by that name.
Os.6960.1.S1_at	LOC_Os06g39880	cluster 3	3.79527	0.000562004			√				√	Cytochrome P450	AT2G26710	BAS1, CYP72B1, CYP734A1, PHYB ACTIVATION TAGGED SUPPRESSOR 1	Encodes a member of the cytochrome p450 family that serves as a control point between multiple photoreceptor systems and brassinosteroid signal transduction. Involved in brassinolide metabolism. Mediates response to a variety of light signals including hypocotyl elongation and cotyledon expansion.
Os.7588.1.S1_at	LOC_Os10g32690	cluster 3	3.78589	0.000577207				√				hypothetical protein
Os.51858.1.S1_at	LOC_Os08g36010	cluster 3	3.77275	0.000599192								F-box domain, putative	AT1G13570		F-box/RNI-like superfamily protein
Os.55343.1.S1_at	LOC_Os04g56030	cluster 3	3.75297	0.000633816								transposon protein, putative, unclassified
Os.35371.1.S1_at	LOC_Os01g55410	cluster 3	3.74665	0.000645301						√		expressed protein	AT2G30990		Protein of unknown function (DUF688)
Os.17308.1.S1_at	LOC_Os06g36170	cluster 3	3.73873	0.000659952								At2g40570	AT2G40570		initiator tRNA phosphoribosyl transferase family protein
OsAffx.19545.1.A1_s_at	LOC_Os12g07890	cluster 3	3.72243	0.000691135				√		√		hypothetical protein
Os.11798.1.S1_at	LOC_Os07g40290	cluster 3	3.71624	0.000703348						√		GH3 auxin-responsive promoter	AT4G37390	AUR3, AUXIN UPREGULATED 3, BRU6, GH3-2, GH3.2, YADOKARI 1, YDK1	Encodes an IAA-amido synthase that conjugates Asp and other amino acids to auxin in vitro. Lines carrying insertions in this gene are hypersensitive to auxin. May function as a negative component in auxin signaling by regulating auxin activity.
Os.5338.1.S1_at	LOC_Os10g30150	cluster 3	3.71587	0.000704084						√		universal stress protein family	AT3G11930		Adenine nucleotide alpha hydrolases-like superfamily protein
Os.11147.1.S1_at	LOC_Os07g37280	cluster 3	3.68834	0.000761044				√		√		expressed protein
Os.54864.2.S1_at	LOC_Os06g09980	cluster 3	3.68351	0.000771478				√		√		hypothetical protein
Os.53338.1.S1_at	LOC_Os03g36760	cluster 3	3.66009	0.000824129				√				hypothetical protein	AT1G32120		FUNCTIONS IN: molecular_function unknown
Os.20298.1.S1_at	LOC_Os02g01190	cluster 3	3.63632	0.000881088				√				hypothetical protein	AT2G16630		Pollen Ole e 1 allergen and extensin family protein
Os.49161.1.S1_s_at	LOC_Os05g15510	cluster 3	3.62821	0.000901368				√			√	Cellulase (glycosyl hydrolase family 5), putative
Os.37834.1.S1_a_at	LOC_Os04g58280	cluster 3	3.62242	0.000916134								expressed protein	AT3G15450		Aluminium induced protein with YGL and LRDR motifs
Os.54072.1.S1_x_at	LOC_Os01g07240	cluster 3	3.6041	0.000964396			√			√		hypothetical protein	AT5G01790		unknown protein
Os.53993.1.S1_x_at	LOC_Os02g27360	cluster 3	3.59161	0.000998706								Eukaryotic aspartyl protease	AT1G05840		Eukaryotic aspartyl protease family protein
Os.52310.1.S1_at	LOC_Os02g51900	cluster 3	3.58085	0.00102921								UDP-glucoronosyl and UDP-glucosyl transferase	AT1G22360	ATUGT85A2, UDP-GLUCOSYL TRANSFERASE 85A2, UGT85A2	UDP-glucosyl transferase 85A2 (UGT85A2)
Os.1408.1.S1_at	LOC_Os01g10860	cluster 3	3.55854	0.00109531				√				expressed protein
Os.27075.1.S1_at	LOC_Os05g25780	cluster 3	3.51572	0.00123386								Rhodanese-like domain, putative	AT2G40760		Rhodanese/Cell cycle control phosphatase superfamily protein
Os.9524.1.S1_at	LOC_Os01g46350	cluster 3	3.50632	0.00126644				√		√		expressed protein	AT1G29050	TBL38, TRICHOME BIREFRINGENCE-LIKE 38	Encodes a member of the TBL (TRICHOME BIREFRINGENCE-LIKE) gene family containing a plant-specific DUF231 (domain of unknown function) domain. TBL gene family has 46 members, two of which (TBR/AT5G06700 and TBL3/AT5G01360) have been shown to be involved in the synthesis and deposition of secondary wall cellulose, presumably by influencing the esterification state of pectic polymers. A nomenclature…
OsAffx.27868.1.S1_at	LOC_Os06g29700	cluster 3	3.5044	0.00127322			√	√				F-box domain, putative	AT1G69630		F-box/RNI-like superfamily protein
Os.50286.1.S1_at	LOC_Os02g14120	cluster 3	3.49931	0.0012913								receptor kinase, putative	AT5G45780		Leucine-rich repeat protein kinase family protein
Os.4222.1.S1_at	LOC_Os06g07210	cluster 3	3.48898	0.00132877								Ribonucleotide reductase, barrel domain, putative	AT2G21790	ATRNR1, CLS8, CRINKLY LEAVES 8, DEFECTIVE IN POLLEN ORGANELLE DNA DEGRADATION 2, DPD2, R1, RIBONUCLEOTIDE REDUCTASE 1, RIBONUCLEOTIDE REDUCTASE LARGE SUBUNIT 1, RNR1	encodes large subunit of ribonucleotide reductase involved in the production of deoxyribonucleoside triphosphates (dNTPs) for DNA replication and repair
Os.15037.2.S1_at	LOC_Os08g07840	cluster 3	3.47616	0.00137673				√				DNA polymerase I, putative	AT1G50840	POLGAMMA2, POLIA, POLYMERASE GAMMA 2, POLYMERASE I A	DNA Polymerase gamma2. Dual targeting to mitochondria and plastids due to alternative translation initiation.
Os.51535.1.S1_at	LOC_Os08g09790	cluster 3	3.46992	0.00140068				√				Similar to Anti-silencing protein, ASF1
Os.5587.1.S1_at	LOC_Os07g25940	cluster 3	3.44997	0.00147995							√	hypothetical protein
Os.10422.1.S1_at	LOC_Os05g40630	cluster 3	3.44399	0.00150453			√	√				expressed protein	AT2G38640		Protein of unknown function (DUF567)
Os.56115.1.S1_at	LOC_Os11g02010	cluster 3	3.43277	0.00155174				√				transposon protein, putative, CACTA, En/Spm sub-class
Os.15559.1.A1_at	LOC_Os11g45250	cluster 3	3.40744	0.00166357			√					expressed protein
Os.49821.2.S1_at	LOC_Os08g34380	cluster 3	3.3935	0.00172838						√		LRR receptor protein kinase, putative	AT2G23950		Leucine-rich repeat protein kinase family protein
Os.54600.1.S1_x_at	LOC_Os01g55974	cluster 3	3.34587	0.00196851				√				Cytidine and deoxycytidylate deaminase zinc-binding region, putative	AT3G48540		Cytidine/deoxycytidylate deaminase family protein
Os.9424.1.S1_at	LOC_Os04g38310	cluster 3	3.32978	0.00205664				√				expressed protein	AT4G39860		unknown protein
Os.28903.1.S1_at	LOC_Os01g52900	cluster 3	3.31505	0.0021406				√		√		hypothetical protein
Os.54283.1.S1_at	LOC_Os02g36990	cluster 3	3.31328	0.00215091								Dynein light chain type 1, putative	AT1G23220		Dynein light chain type 1 family protein
Os.6305.1.S1_at	LOC_Os08g33390	cluster 3	3.29705	0.0022477								UVB-resistance protein-like - Arabidopsis thaliana	AT5G16040		Regulator of chromosome condensation (RCC1) family protein
Os.2612.1.S1_at	LOC_Os10g38489	cluster 3	3.2871	0.00230905					√		√	putative glutathione S-transferase	AT1G10360	ATGSTU18, GLUTATHIONE S-TRANSFERASE 29, GLUTATHIONE S-TRANSFERASE TAU 18, GST29, GSTU18	Encodes glutathione transferase belonging to the tau class of GSTs. Naming convention according to Wagner et al. (2002).
Os.46606.1.S1_x_at	LOC_Os01g09020	cluster 3	3.26659	0.00244057						√		expressed protein	AT1G49040	SCD1, STOMATAL CYTOKINESIS-DEFECTIVE 1	Encodes soluble protein containing N-terminal DENN domain and eight C-terminal WD-40 repeats. Involved in cytokinesis of guard mother cells and leaf epidermal cells. The overall growth and development of mutant plants is severely affected, they are smaller than wt, with defects in seedling development, leaf expansion and flower morphology which renders the mutant conditionally sterile.
OsAffx.24728.1.S1_at	LOC_Os02g44810	cluster 3	3.25838	0.00249521				√				tRNA pseudouridine synthase A, putative	AT1G20370		Pseudouridine synthase family protein
OsAffx.15162.1.S1_at	LOC_Os05g48940	cluster 3	3.24211	0.00260698				√			√	expressed protein	AT5G44150		unknown protein
Os.773.1.S1_s_at	LOC_Os01g43750	cluster 3	3.23576	0.0026519				√		√		Cytochrome P450	AT3G14690	CYTOCHROME P450, FAMILY 72, SUBFAMILY A, POLYPEPTIDE 15, CYP72A15	putative cytochrome P450
Os.14963.1.S1_at	LOC_Os04g52140	cluster 3	3.23468	0.00265958			√	√		√		Protein kinase domain, putative	AT4G24480		Protein kinase superfamily protein
Os.54677.1.S1_at	LOC_Os07g06490	cluster 3	3.2082	0.00285546								expressed protein	AT3G52060	ATGNTL, BETA-1,6-N-ACETYLGLUCOSAMINYL TRANSFERASE-LIKE, GNTL	Encodes a plasmodesmal glycosyltransferase-like protein. Mutation results in defects in seed germination and delayed plant growth.
OsAffx.25057.1.S1_at	LOC_Os03g11450	cluster 3	3.20285	0.00289666								hypothetical protein	AT5G07950		unknown protein
Os.26517.1.S1_at	LOC_Os02g44990	cluster 3	3.19735	0.00293961							√	F-box domain, putative	AT2G17030		CONTAINS InterPro DOMAIN/s: F-box domain, cyclin-like (InterPro:IPR001810), Protein of unknown function DUF295 (InterPro:IPR005174)
Os.12240.1.S1_at	LOC_Os02g52010	cluster 3	3.16556	0.00319995			√	√				Phosphate-induced protein 1 conserved region	AT4G08950	EXO, EXORDIUM	EXORDIUM (EXO)
Os.54665.1.S1_at	LOC_Os03g47190	cluster 3	3.15486	0.00329239				√				hypothetical protein
Os.53558.1.S1_at	LOC_Os05g25860	cluster 3	3.1427	0.0034005				√		√		expressed protein
Os.27290.1.A1_at	LOC_Os06g07600	cluster 3	3.13496	0.00347107				√				imbibition protein homolog, putative	AT5G20250	DARK INDUCIBLE 10, DIN10, RAFFINOSE SYNTHASE 6, RS6	encodes a member of glycosyl hydrolase family 36. Expression is induced within 3 hours of dark treatment, in senescing leaves and treatment with exogenous photosynthesis inhibitor. Induction of gene expression was suppressed in excised leaves supplied with sugar. The authors suggest that the gene's expression pattern is responding to the level of sugar in the cell.
Os.41122.1.S1_at	LOC_Os07g43530	cluster 3	3.12985	0.00351843								Helix-loop-helix DNA-binding domain, putative	AT3G47640	POPEYE, PYE	Encodes POPEYE (PYE), a bHLH transcription factor regulating response to iron deficiency in Arabidopsis roots.
Os.54141.1.S1_at	LOC_Os08g03560	cluster 3	3.12574	0.00355698								expressed protein	AT3G25690	ARABIDOPSIS THALIANA CHLOROPLAST UNUSUAL POSITIONING 1, ATCHUP1, CHLOROPLAST UNUSUAL POSITIONING 1, CHUP1	actin binding protein required for normal chloroplast positioning
Os.12644.1.S1_at	LOC_Os07g41140	cluster 3	3.11972	0.00361419				√				Leucine Rich Repeat, putative	AT3G02130	CLI1, CLV3 PEPTIDE INSENSITIVE 1, RECEPTOR-LIKE PROTEIN KINASE 2, RPK2, TOAD2, TOADSTOOL 2	Encodes a receptor-like kinase RPK2 (also known as TOADSTOOL 2/TOAD2). Functions as a regulator of meristem maintenance. Mutants are insensitive to synthetic CLV3 peptide. Mutations in the RPK2 also result in stem cell expansion and increased number of floral organs, as seen in the other clv mutants. Forms homo-oligomers.
Os.26043.1.S1_at	LOC_Os03g22890	cluster 3	3.111	0.00369849								GTP-binding protein; 106556-109264, putative	AT1G52980	ATNUG2, NUCLEAR/NUCLEOLAR GTPASE 2, NUG2	Encodes a GTPase that belongs to the subfamily of YlqF/YawG GTPases. Functions in Pre-60S ribosomal subunit maturation.
Os.20204.2.S1_a_at	LOC_Os02g12350	cluster 3	3.10268	0.00378077								Histone deacetylase family	AT4G38130	ARABIDOPSIS HISTONE DEACETYLASE 1, ARABIDOPSIS HISTONE DEACETYLASE 19, ATHD1, ATHDA19, HD1, HDA1, HDA19, HISTONE DEACETYLASE 1, HISTONE DEACETYLASE 19, RPD3A	Encodes a histone deacetylase that enhances AtERF7-mediated transcriptional repression. Binds SIM3 and ERF7. Expressed in the nucleus in most tissues examined and throughout the life of the plant. Involved in jasmonic acid and ethylene dependent pathogen resistance. The sequence in GenBank has 17 AG dinucleotide repeats missing, which is also missing in Ler shotgun sequence from Cereon. Although …
Os.27142.1.S1_at	LOC_Os01g12560	cluster 3	3.10179	0.00378965								3-methyl-2-oxobutanoate hydroxymethyltransferase, putative	AT2G46110	KETOPANTOATE HYDROXYMETHYLTRANSFERASE 1, KPHMT1, PANB1	Encodes a ketopentoate hydroxymethyltransferase that appears to localize to the mitochondria. This protein is expected to play a role in pantothenate (vitamin B5) biosynthesis.
Os.49534.1.S1_x_at	LOC_Os08g17160	cluster 3	3.09845	0.00382325						√		Similar to phytocyanin-related protein	AT2G23990	ATENODL11, EARLY NODULIN-LIKE PROTEIN 11, ENODL11	early nodulin-like protein 11 (ENODL11)
Os.54135.1.S1_at	LOC_Os04g53740	cluster 3	3.04982	0.0043449							√	thioredoxin h	AT1G11530	ATCXXS1, C-TERMINAL CYSTEINE RESIDUE IS CHANGED TO A SERINE 1, CXXS1	Encodes a monocysteinic thioredoxin, thioredoxin in which the second cysteine of the redox site is replaced by a serine, with low disulfide reductase but efficient disulfide isomerase activity.
Os.14138.1.S1_at	LOC_Os12g30040	cluster 3	3.02762	0.00460484				√		√		Transmembrane amino acid transporter protein	AT1G47670		Transmembrane amino acid transporter family protein
Os.23492.1.A1_at	LOC_Os07g37820	cluster 3	3.0214	0.00468031						√		hypothetical protein	AT1G11120		unknown protein
Os.5310.3.A1_at	LOC_Os02g44740	cluster 3	3.01216	0.00479453				√		√		expressed protein	AT2G41990		CONTAINS InterPro DOMAIN/s: Late embryogenesis abundant protein, group 2 (InterPro:IPR004864)
Os.12069.1.S1_at	LOC_Os02g55890	cluster 3	3.01149	0.00480285								V-type H(+)-translocating pyrophosphatase	AT1G15690	ARABIDOPSIS THALIANA V-PPASE 3, ATAVP1, ATAVP3, ATVHP1;1, AVP-3, AVP1, FUGU 5, FUGU5, VHP1	Encodes a H(+)-translocating (pyrophosphate-energized) inorganic pyrophosphatase (H(+)-PPase
Os.32141.1.S1_at	LOC_Os03g49610	cluster 3	3.01117	0.00480692				√		√		putative beta-glucosidase	AT3G18080	B-S GLUCOSIDASE 44, BGLU44	B-S glucosidase 44 (BGLU44)
Os.29800.1.S1_x_at	LOC_Os01g50730	cluster 3	2.99631	0.00499654			√					Poly(A) polymerase central domain	AT2G25850	PAPS2, POLY(A) POLYMERASE 2	Encodes a poly(A) polymerase. Located in the nucleus.
Os.54074.1.S1_at	LOC_Os09g31050	cluster 3	2.98319	0.00516989								expressed protein	AT3G45880		2-oxoglutarate (2OG) and Fe(II)-dependent oxygenase superfamily protein
Os.13102.1.S1_at	LOC_Os01g55650	cluster 3	2.98227	0.0051822								Patatin-like phospholipase, putative	AT5G04040	SDP1, SUGAR-DEPENDENT1	Encodes a triacylglycerol lipase that is involved in storage lipid breakdown during seed germination. The mutant plant exhibits a much slower rate of postgerminative growth than the wild type.
Os.31545.1.S1_at	LOC_Os07g46560	cluster 3	2.96798	0.00537784				√			√	Seven in absentia protein family, putative	AT3G61790		Protein with RING/U-box and TRAF-like domains
Os.49574.1.S1_at	LOC_Os03g01980	cluster 3	2.96533	0.00541496				√		√		expressed protein	AT3G22790	NET1A, NETWORKED 1A	Encodes a member of the NET superfamily of proteins that potentially couples different membranes to the actin cytoskeleton in plant cells. It binds filamentous actin and is localized to the plasma membrane and plasmodesmata.
Os.9119.1.S1_at	LOC_Os09g29190	cluster 3	2.94963	0.00563919								phosphoribosylaminoimidazole-succinocarboxamide synthase, putative	AT3G21110	ATPURC, PUR7, PURC, PURIN 7, PURIN C	5'-phosphoribosyl-4-(N-succinocarboxamide)-5-aminoimidazole synthetase (PUR7, syn. SAICAR synthetase), catalyzes aspartate addition at the alpha-amino group to the growing purine backbone.
Os.19617.1.S1_at	LOC_Os01g66760	cluster 3	2.94558	0.00569849								Leucine Rich Repeat, putative	AT1G27190		Leucine-rich repeat protein kinase family protein
Os.46804.1.S1_at	LOC_Os10g41390	cluster 3	2.94009	0.00577988								putative cell cycle protein kinase	AT4G16970		Protein kinase superfamily protein
Os.5797.1.S1_at	LOC_Os07g37350	cluster 3	2.93994	0.00578214								Armadillo/beta-catenin-like repeat, putative	AT1G61350		ARM repeat superfamily protein
Os.9024.1.S1_at	LOC_Os02g38190	cluster 3	2.92282	0.00604275								expressed protein	AT2G31410		unknown protein
OsAffx.3864.1.S1_x_at	LOC_Os04g23140	cluster 3	2.91697	0.00613437				√		√		expressed protein
Os.57082.1.S1_at	LOC_Os10g41170	cluster 3	2.90412	0.00634004								putative quinone oxidoreductase	AT5G61510		GroES-like zinc-binding alcohol dehydrogenase family protein
Os.54024.1.S1_at	LOC_Os01g22954	cluster 3	2.90155	0.006382				√				Serine carboxypeptidase, putative	AT3G17180	SCPL33, SERINE CARBOXYPEPTIDASE-LIKE 33	serine carboxypeptidase-like 33 (scpl33)
Os.10043.1.S1_at	LOC_Os11g38920	cluster 3	2.8716	0.00689005				√				AtHVA22a, 65476-64429 [imported] - Arabidopsis thaliana	AT1G74520	ATHVA22A, HVA22 HOMOLOGUE A, HVA22A	Part of the AtHVA22a family. Protein expression is ABA- and stress-inducible.
Os.46446.1.S2_at	LOC_Os10g21470	cluster 3	2.86428	0.00701997						√		expressed protein	AT2G01390	EMB3111, EMBRYO DEFECTIVE 3111	Tetratricopeptide repeat (TPR)-like superfamily protein
Os.20989.1.S1_at	LOC_Os04g34620	cluster 3	2.8321	0.00761815			√					expressed protein	AT1G43580		Sphingomyelin synthetase family protein
Os.27662.1.S1_at	LOC_Os12g42140	cluster 3	2.82826	0.00769273				√				G-patch domain, putative	AT1G17070	SPLICEOSOMAL TIMEKEEPER LOCUS1, STIPL1	GC-rich sequence DNA-binding factor-like protein with Tuftelin interacting domain
Os.4891.1.S1_at	LOC_Os03g06200	cluster 3	2.82529	0.00775082						√		phosphoserine aminotransferase	AT4G35630	PHOSPHOSERINE AMINOTRANSFERASE 1, PSAT1	Encodes a phosphoserine aminotransferase which is involved in serine biosynthesis in the chloroplast which operates via the phosphorylated pathway.
Os.18577.1.S1_at	LOC_Os03g38010	cluster 3	2.82036	0.00784821								hypothetical protein	AT1G61000		FUNCTIONS IN: molecular_function unknown
Os.10319.1.S1_at	LOC_Os12g06650	cluster 3	2.8112	0.00803208				√				expressed protein	AT4G15720	REME2, REQUIRED FOR EFFICIENCY OF MITOCHONDRIAL EDITING 2	Tetratricopeptide repeat (TPR)-like superfamily protein
OsAffx.4280.2.A1_at	LOC_Os05g08910	cluster 3	2.80092	0.00824312				√				hypothetical protein
Os.27082.1.S1_at	LOC_Os04g52050	cluster 3	2.79901	0.00828295								Transposable element protein, putative	AT3G30200		Plant transposase (Ptta/En/Spm family)
Os.6999.1.S1_at	LOC_Os01g19490	cluster 3	2.79621	0.0083416				√		√		expressed protein	AT4G01990		Tetratricopeptide repeat (TPR)-like superfamily protein
Os.467.1.S1_a_at	LOC_Os01g42380	cluster 3	2.77852	0.0087214				√		√		ABC transporter, putative	AT1G15520	ABCG40, ARABIDOPSIS THALIANA ATP-BINDING CASSETTE G40, ATABCG40, ATP-BINDING CASSETTE G40, ATPDR12, PDR12, PLEIOTROPIC DRUG RESISTANCE 12	ABC transporter family involved in ABA transport and resistance to lead. Localizes to plasma membrane. Upregulated by lead. Expressed in leaves, flowers, stomata and roots.
Os.14454.1.A1_at	LOC_Os12g02540	cluster 3	2.7739	0.00882299				√				transposon protein, putative, mutator sub-class	AT3G08570		Phototropic-responsive NPH3 family protein
Os.55751.1.S1_at	LOC_Os07g38290	cluster 3	2.76879	0.00893687			√	√				Plastocyanin-like domain, putative	AT5G26330		Cupredoxin superfamily protein
Os.19400.1.S1_at	LOC_Os02g52250	cluster 3	2.76692	0.008979				√			√	SKIP/SNW domain, putative	AT1G77180	SKIP, SNW/SKI-INTERACTING PROTEIN	Encodes a putative transcriptional factor. Shows transcriptional activator activity in yeast. Involved in response to abscisic acid, salt and osmotic stress.
Os.15069.1.S1_at	LOC_Os04g25360	cluster 3	2.7669	0.00897938								expressed protein	AT5G14600		S-adenosyl-L-methionine-dependent methyltransferases superfamily protein
Os.7819.1.S1_at	LOC_Os02g29530	cluster 3	2.76433	0.00903755								glycosyltransferase quasimodo1 (ec 2.4.1.-)	AT3G25140	GALACTURONOSYLTRANSFERASE 8, GAUT8, QUA1, QUASIMODO 1	Quasimodo1, encodes a glycosyltransferase, involved in homogalacturonan biosynthesis
OsAffx.14245.1.S1_x_at	LOC_Os04g42784	cluster 3	2.76146	0.00910262				√				Similar to contains similarity to mismatch repair protein MutS~gene_id:K7M2.9	AT3G24320	ATMSH1, CHLOROPLAST MUTATOR, CHM, CHM1, MSH1, MUTL PROTEIN HOMOLOG 1	Promotes re-arrangements of mitochondrial genome. Mutations affects mitochondrial gene expression, and impairs mitochondrial function. Dual targeting of the protein to mitochondria and chloroplasts caused by alternative translation initiation.
Os.8916.1.S1_at	LOC_Os02g50820	cluster 3	2.76	0.00913594				√				xanthine/uracil permease family protein, putative	AT5G62890		Xanthine/uracil permease family protein
Os.18085.1.S1_at	LOC_Os04g44900	cluster 3	2.75893	0.00916047				√		√		Protein kinase domain, putative	AT2G37710	RECEPTOR LECTIN KINASE, RLK	Induced in response to Salicylic acid.
Os.11897.1.S1_at	LOC_Os03g61150	cluster 3	2.75638	0.00921926						√		hypothetical protein	AT1G19530		unknown protein
Os.54794.1.S1_at	LOC_Os07g41694	cluster 3	2.7563	0.00922099					√			Leucine Rich Repeat, putative	AT3G50690		Leucine-rich repeat (LRR) family protein
Os.49956.1.S1_at	LOC_Os02g05610	cluster 3	2.74716	0.0094343				√				hypothetical protein	AT2G27100	SE, SERRATE	Identified as a leaf form mutant by Redei having serrated leaves. Further analysis of the single loss of function allele indicated pleiotropic effects extending to many aspects of shoot development such as taller meristems, alterations in phase transition, phyllotaxy and branching. Encodes a single zinc finger containing protein that is expressed in meristems and organ primordia.
Os.26511.1.S1_at	LOC_Os04g49370	cluster 3	2.7414	0.00957105								expressed protein	AT5G56550	ATOXS3, OXIDATIVE STRESS 3, OXS3	Encodes OXIDATIVE STRESS 3 (OXS3)&#65292
OsAffx.12569.1.S1_at	LOC_Os02g49850	cluster 3	2.7358	0.0097055								Plastocyanin-like domain, putative	AT2G02850	ARPN, PLANTACYANIN	Encodes plantacyanin one of blue copper proteins. Involved in anther development and pollination. Expressed in the transmitting tract of the pistil.
Os.27987.1.S1_at	LOC_Os05g34780	cluster 3	2.7342	0.00974442				√		√		retrotransposon protein, putative, Ty3-gypsy sub-class	AT5G63700		zinc ion binding
Os.52679.1.S1_at	LOC_Os06g07550	cluster 3	2.72454	0.00998175								Similar to contains similarity to salt-inducible protein gene_id:K24G6.6	AT5G48730		Pentatricopeptide repeat (PPR) superfamily protein
Os.9525.1.S1_a_at	LOC_Os08g29720	cluster 3	2.72268	0.0100281								Mitochondrial carrier protein, putative	AT4G27940	ARABIDOPSIS MANGANESE TRACKING FACTOR FOR MITOCHONDRIAL SOD2, ATMTM1, MANGANESE TRACKING FACTOR FOR MITOCHONDRIAL SOD2, MTM1	manganese tracking factor for mitochondrial SOD2 (MTM1)
Os.16097.1.S1_a_at	LOC_Os01g04660	cluster 3	2.72016	0.010091				√		√		PAP2 superfamily, putative	AT3G02600	ATLPP3, LIPID PHOSPHATE PHOSPHATASE 3, LPP3	Encodes phosphatidic acid phosphatase. Expressed during germination.
Os.8195.1.S1_at	LOC_Os02g50700	cluster 3	2.71373	0.0102536			√	√		√		hypothetical protein
OsAffx.31529.1.S1_at	LOC_Os11g47770	cluster 3	2.71269	0.0102801								hypothetical protein	AT2G24440		selenium binding
Os.52329.1.S1_at	LOC_Os02g07040	cluster 3	2.69915	0.0106313								thiosulfate transferase	AT2G25710	HCS1, HOLOCARBOXYLASE SYNTHASE 1	Encodes a dual-targeted biotin holocarboxylase synthetase that can localize to the chloroplast and the cytosol. In vitro, it has been shown to catalyze the addition of biotin to the BCCP subunit of acetyl-CoA carboxylase and it can also biotinylate methylcrotonyl-CoA carboxylase. A small upstream ORF in the 5'UTR (uORF24) regulates the differential targeting of this enzyme.
Os.4670.1.S1_at	LOC_Os11g47510	cluster 3	2.69705	0.0106869				√		√		Glycosyl hydrolases family 18	AT5G24090	ATCHIA, CHIA, CHITINASE A	Chitinase A (class III) expressed exclusively under environmental stress conditions.
Os.6821.1.S1_at	LOC_Os05g07680	cluster 3	2.69517	0.0107367						√		hypothetical protein	AT2G30500	NET4B, NETWORKED 4B	Kinase interacting (KIP1-like) family protein
OsAffx.5535.1.S1_x_at	LOC_Os07g35540	cluster 3	2.69309	0.0107922							√	Protein kinase domain, putative	AT4G21400	CRK28, CYSTEINE-RICH RLK (RECEPTOR-LIKE PROTEIN KINASE) 28	Encodes a cysteine-rich receptor-like protein kinase.
Os.51755.1.S1_at	LOC_Os04g51450	cluster 3	2.69144	0.0108363				√				Glycosyl hydrolases family 16, putative	AT5G57550	XTH25, XTR3, XYLOGLUCAN ENDOTRANSGLUCOSYLASE/HYDROLASE 25, XYLOGLUCAN ENDOTRANSGLYCOSYLASE 3	xyloglucan endotransglycosylase-related protein (XTR3)
Os.8949.1.S1_at	LOC_Os08g25140	cluster 3	2.69011	0.0108721				√				expressed protein	AT2G03800	GEK1, GEKO1	encodes a D-aminoacyl-tRNA deacylase. Involved in detoxification of D-aminoacyl-tRNA. Mutants also show ethanol-hypersensitive phenotype.
Os.7344.1.S1_at	LOC_Os02g52000	cluster 3	2.67211	0.011366			√	√		√		Phosphate-induced protein 1 conserved region	AT4G08950	EXO, EXORDIUM	EXORDIUM (EXO)
Os.9677.2.S1_x_at	LOC_Os01g62670	cluster 3	2.66288	0.0116276				√		√		expressed protein	AT3G23160		Protein of unknown function (DUF668)
Os.5079.1.S1_at	LOC_Os05g06110	cluster 3	2.65871	0.0117474						√		villin, putative	AT2G29890	ATVLN1, VILLIN 1, VLN1	Encodes a ubiquitously expressed villin-like protein, whose mRNA may be alternatively processed. Villin belongs to a superfamily of actin binding proteins called the villin/gelsolin family. Animal villins are involved in actin binding. VLN1 protein co-localizes with actin filaments in several assays. VLN1 binds and bundles F-actin in a calcium-independent manner. It does not nucleate, cap or seve…
OsAffx.15802.1.S1_at	LOC_Os06g37640	cluster 3	2.658	0.0117681								expressed protein	AT4G38440	IYO, MINIYO	Encodes MINIYO (IYO), a positive regulator of transcriptional elongation that is essential for cells to initiate differentiation.
Os.14754.1.A1_s_at	LOC_Os02g50880	cluster 3	2.65635	0.0118158						√		Trypsin, putative	AT5G40200	DEG9, DEGP PROTEASE 9, DEGP9, DEGRADATION OF PERIPLASMIC PROTEINS 9	Encodes a putative DegP protease.
Os.14869.1.S1_at	LOC_Os01g49120	cluster 3	2.64766	0.0120707						√		MATE efflux family protein	AT1G15150		MATE efflux family protein
Os.1576.1.S1_at	LOC_Os01g51230	cluster 3	2.64754	0.0120743				√				IQ calmodulin-binding motif, putative	AT2G26180	IQ-DOMAIN 6, IQD6	IQ-domain 6 (IQD6)
Os.51853.1.S1_at	LOC_Os06g28480	cluster 3	2.63855	0.0123435						√		Similar to leucine-rich repeat disease resistance protein	AT3G17640		Leucine-rich repeat (LRR) family protein
Os.29959.1.S1_at	LOC_Os07g01810	cluster 3	2.63188	0.0125467								hypothetical protein	AT5G55630	ATKCO1, ATTPK1, CA2+ ACTIVATED OUTWARD RECTIFYING K+ CHANNEL 1, KCO1, TANDEM PORE K+ CHANNEL 1, TPK1, TWO PORE K CHANNEL, TWO PORE K CHANNEL 1	Encodes AtTPK1 (KCO1), a member of the Arabidopsis thaliana K+ channel family of AtTPK/KCO proteins. AtTPK1 is targeted to the vacuolar membrane. Forms homomeric ion channels in vivo. Voltage-independent and Ca2+-activated K+ channel. Activated by 14-3-3 proteins.
Os.47945.1.A1_at	LOC_Os06g37510	cluster 3	2.62233	0.0128433						√		Tetraspanin family	AT2G19580	TET2, TETRASPANIN2	Member of TETRASPANIN family
Os.11346.1.S1_at	LOC_Os02g19820	cluster 3	2.61985	0.0129213				√				MtN3/saliva family, putative	AT4G10850	ATSWEET7, SWEET7	Nodulin MtN3 family protein
Os.8868.1.S1_at	LOC_Os10g38610	cluster 3	2.61492	0.0130775								putative glutathione S-transferase	AT1G10360	ATGSTU18, GLUTATHIONE S-TRANSFERASE 29, GLUTATHIONE S-TRANSFERASE TAU 18, GST29, GSTU18	Encodes glutathione transferase belonging to the tau class of GSTs. Naming convention according to Wagner et al. (2002).
OsAffx.30097.1.S1_at	LOC_Os09g30250	cluster 3	2.60098	0.0135294				√		√		subtilisin-like serine protease AIR3	AT5G59810	ATSBT5.4, SBT5.4	SBT5.4
Os.7314.1.S1_at	LOC_Os10g22520	cluster 3	2.60006	0.0135596				√			√	Cellulase (glycosyl hydrolase family 5), putative
Os.53645.1.S1_at	LOC_Os09g17680	cluster 3	2.59882	0.0136006								NB-ARC domain, putative	AT1G78590	ARABIDOPSIS THALIANA NADH KINASE 3, ATNADK-3, NAD(H) KINASE 3, NADK3	Encodes a NADH kinase which can synthesize NADPH from NADH
Os.8342.1.S1_at	LOC_Os03g43860	cluster 3	2.59517	0.0137218				√				SNF7 family protein	AT5G44560	VPS2.2	VPS2.2
Os.32822.1.S1_at	LOC_Os01g05960	cluster 3	2.58769	0.0139736								Leucine Rich Repeat, putative	AT3G47110		Leucine-rich repeat protein kinase family protein
Os.48944.1.A1_at	LOC_Os03g17490	cluster 3	2.58694	0.0139989								expressed protein	AT5G02770	MODIFIER OF SNC1, 11, MOS11	Encodes a conserved eukaryotic protein with homology to the human RNA binding protein CIP29 that localizes to the nucleus. Mutants accumulate more poly(A) mRNAs in the nucleus, likely resulting from reduced mRNA export activity.
Os.49164.2.S1_x_at	LOC_Os06g45690	cluster 3	2.58481	0.0140713								NB-ARC domain, putative	AT3G14470		NB-ARC domain-containing disease resistance protein
OsAffx.12931.1.S1_at	LOC_Os03g19000	cluster 3	2.58325	0.0141246				√		√		T2E6.18	AT1G47750	PEROXIN 11A, PEX11A	member of the peroxin11 (PEX11) gene family, integral to peroxisome membrane, controls peroxisome proliferation.
Os.51647.1.S1_at	LOC_Os04g40640	cluster 3	2.58324	0.014125				√		√		hypothetical protein
Os.42832.1.S1_at	LOC_Os01g71690	cluster 3	2.58035	0.0142243								recA protein, putative	AT3G10140	RECA HOMOLOG 3, RECA3	Encodes a gene involved in plant mitochondrial recombination surveillance. Disruption of this gene in combination with a mutation in MSH1 results in extensive rearrangement of the mitochondrial genome and dramatic changes in plant growth.
Os.46557.1.S1_x_at	LOC_Os05g41940	cluster 3	2.57672	0.01435								transposon protein, putative, CACTA, En/Spm sub-class	AT5G41980		CONTAINS InterPro DOMAIN/s: Putative harbinger transposase-derived nuclease (InterPro:IPR006912)
Os.10560.1.S1_at	LOC_Os07g36450	cluster 3	2.57472	0.0144196								expressed protein	AT3G46870		Pentatricopeptide repeat (PPR) superfamily protein
Os.307.1.S1_at	LOC_Os01g14840	cluster 3	2.57128	0.0145402								expressed protein	AT2G47090		zinc ion binding
Os.27997.1.S1_at	LOC_Os04g51960	cluster 3	2.5704	0.0145713								retrotransposon protein, putative, Ty3-gypsy sub-class	AT3G29075		glycine-rich protein
Os.51431.1.S1_at	LOC_Os09g29080	cluster 3	2.56324	0.0148255				√				expressed protein	AT4G38100	CURT1D, CURVATURE THYLAKOID 1D	unknown protein
Os.25159.1.S1_at	LOC_Os03g50430	cluster 3	2.56301	0.0148337								expressed protein	AT1G70650		Ran BP2/NZF zinc finger-like superfamily protein
Os.45014.1.S1_at	LOC_Os03g56590	cluster 3	2.55839	0.0150003					√			hypothetical protein	AT2G30820		unknown protein
Os.8450.1.A1_at	LOC_Os06g36180	cluster 3	2.55588	0.0150914								amino acid permease 6	AT5G49630	AAP6, AMINO ACID PERMEASE 6	Is a high affinity amino acid transporter capable of transporting aspartate and tryptophan. May be involved in the amino acid uptake from xylem.
Os.28593.1.S1_at	LOC_Os06g31090	cluster 3	2.54548	0.015474						√		expressed protein	AT3G61600	ATPOB1, LIGHT-RESPONSE BTB 2, LRB2, POB1, POZ/BTB CONTAININ G-PROTEIN 1	POZ/BTB containing-protein AtPOB1. Involvement in protein ubiquitylation is predicted based on physical interaction with CULLIN 3 proteins.
Os.9533.1.S1_at	LOC_Os03g02750	cluster 3	2.54215	0.0155987								Subtilisin N-terminal Region, putative	AT1G04110	ATSDD1, SDD1, STOMATAL DENSITY AND DISTRIBUTION 1	Initially identified as a mutation affecting stomatal development and distribution. Encodes a protein similar to serine proteases.
Os.436.1.S1_at	LOC_Os01g17250	cluster 3	2.53854	0.0157346				√				Leucine Rich Repeat, putative	AT5G21090		Leucine-rich repeat (LRR) family protein
OsAffx.4786.1.S1_at	LOC_Os06g10220	cluster 3	2.50849	0.0169094								hypothetical protein
Os.10933.1.S1_at	LOC_Os01g50910	cluster 3	2.50018	0.0172483						√		Late embryogenesis abundant protein, putative	AT3G15670		Late embryogenesis abundant protein (LEA) family protein
Os.12200.1.S1_s_at	LOC_Os03g57200	cluster 3	2.49283	0.017553			√					glutathione s-transferase	AT1G78380	A. THALIANA GLUTATHIONE S-TRANSFERASE TAU 19, ATGSTU19, GLUTATHIONE S-TRANSFERASE TAU 19, GLUTATHIONE TRANSFERASE 8, GST8, GSTU19	Encodes a glutathione transferase that is a member of Tau GST gene family. Expression is induced by drought stress, oxidative stress, and high doses of auxin and cytokinin. naming convention according to Wagner et al. (2002) The expression of this gene is upregulated by herbicide safeners such as benoxacor and fenclorim.
Os.72.1.S1_x_at	LOC_Os01g16350	cluster 3	2.48652	0.0178187								GDP dissociation inhibitor, putative	AT2G26800		Mutant has increased seed ile, leu and val as well as his and arg.
Os.18949.1.S1_at	LOC_Os09g18320	cluster 3	2.48329	0.0179563								bystin, putative	AT1G31660	ATENP1, ENP1, ESSENTIAL NUCLEAR PROTEIN 1	Encodes a protein that is a ribosome biogenesis co-factor. Mutants display aberrant RNA processing and male and female gametophyte development.
Os.49679.1.S1_at	LOC_Os04g43670	cluster 3	2.48166	0.018026				√				expressed protein	AT2G20515		unknown protein
Os.23153.1.S1_s_at	LOC_Os09g15170	cluster 3	2.4776	0.0182005						√		xanthine/uracil permease family protein, putative	AT2G34190		Xanthine/uracil permease family protein
Os.16257.1.S1_at	LOC_Os01g66190	cluster 3	2.47449	0.0183355								hypothetical protein	AT1G57680	CAND1, CANDIDATE G-PROTEIN COUPLED RECEPTOR 1	FUNCTIONS IN: molecular_function unknown
Os.35024.1.S1_at	LOC_Os01g31370	cluster 3	2.4719	0.0184484						√		hypothetical protein	AT2G41640		Glycosyltransferase family 61 protein
Os.6452.2.A1_a_at	LOC_Os01g43710	cluster 3	2.4641	0.0187925				√				cytochrome P450 monooxygenase CYP72A5	AT3G14690	CYTOCHROME P450, FAMILY 72, SUBFAMILY A, POLYPEPTIDE 15, CYP72A15	putative cytochrome P450
Os.27402.1.S1_at	LOC_Os04g03180	cluster 3	2.46232	0.0188718				√				Leucine Rich Repeat, putative	AT1G74180	ATRLP14, RECEPTOR LIKE PROTEIN 14, RLP14	receptor like protein 14 (RLP14)
Os.46475.1.S1_at	LOC_Os10g03100	cluster 3	2.45615	0.0191494						√		Leucine Rich Repeat, putative	AT4G04220	ATRLP46, RECEPTOR LIKE PROTEIN 46, RLP46	receptor like protein 46 (RLP46)
Os.22913.1.S1_at	LOC_Os10g30640	cluster 3	2.45323	0.0192819								Translin family	AT2G37020		Translin family protein
Os.55770.1.S1_at	LOC_Os05g38810	cluster 3	2.44518	0.0196516								PWWP domain, putative	AT3G09670		Tudor/PWWP/MBT superfamily protein
Os.6320.1.S1_at	LOC_Os08g02130	cluster 3	2.43736	0.0200169								RNA recognition motif. (a.k.a. RRM, RBD, or RNP domain), putative	AT4G24270	EMB140, EMBRYO DEFECTIVE 140	A locus involved in embryogenesis. Mutations in this locus result in embryo lethality.
Os.46761.1.S1_at	LOC_Os01g40070	cluster 3	2.43219	0.0202623								expressed protein	AT5G12010		unknown protein
Os.18351.2.S1_at	LOC_Os09g29170	cluster 3	2.42745	0.0204893								Protein kinase domain, putative	AT1G12680	PEPKR2, PHOSPHOENOLPYRUVATE CARBOXYLASE-RELATED KINASE 2	phosphoenolpyruvate carboxylase-related kinase 2 (PEPKR2)
Os.34283.3.S1_at	LOC_Os01g12160	cluster 3	2.42468	0.020623					√			GH3 auxin-responsive promoter	AT2G46370	ATGH3.11, FAR-RED INSENSITIVE 219, FIN219, JAR1, JASMONATE RESISTANT 1	Encodes a jasmonate-amido synthetase that is a member of the GH3 family of proteins. JAR1 catalyzes the formation of a biologically active jasmonyl-isoleucine (JA-Ile) conjugate. JA-Ile promotes the interaction between JAZ1 and COI1 in the jasmonate signaling pathway. JAR1 localizes to the cytoplasm and is also a phytochrome A signaling component. JAR1 is an auxin-induced gene. Loss of function m…
Os.14583.1.S1_at	LOC_Os04g12980	cluster 3	2.42145	0.0207798				√				UDP-glucoronosyl and UDP-glucosyl transferase	AT2G43820	ARABIDOPSIS THALIANA SALICYLIC ACID GLUCOSYLTRANSFERASE 1, ATSAGT1, GT, SAGT1, SALICYLIC ACID GLUCOSYLTRANSFERASE 1, SGT1, UDP-GLUCOSE:SALICYLIC ACID GLUCOSYLTRANSFERASE 1, UDP-GLUCOSYLTRANSFERASE 74F2, UGT74F2	Induced by Salicylic acid, virus, fungus and bacteria.Involved in the tryptophan synthesis pathway. Independent of NPR1 for their induction by salicylic acid. UGT74F1 transfers UDP:glucose to salicylic acid (forming a glucoside (SAG) and a glucose ester (SGE)), benzoic acid, and athranilate in vitro. UGT74F2 shows a weak ability to catalyze the formation of the p-aminobenzoate-glucose ester in vi…
Os.50933.2.S1_x_at	LOC_Os06g09280	cluster 3	2.40325	0.0216848								T1K7.25 protein - Arabidopsis thaliana	AT1G26370	RID1, ROOT INITIATION DEFECTIVE 1	RNA helicase family protein
Os.11409.1.S1_at	LOC_Os06g50910	cluster 3	2.39037	0.0223462				√				Helix-loop-helix DNA-binding domain, putative	AT5G40820	ARABIDOPSIS THALIANA ATAXIA TELANGIECTASIA-MUTATED AND RAD3-RELATED, ATATR, ATAXIA TELANGIECTASIA-MUTATED AND RAD3-RELATED, ATR, ATRAD3	Encodes a Arabidopsis ortholog of the ATR protein kinase that is involved in a wide range of responses to DNA damage and plays a central role in cell-cycle regulation. Dominant loss of function alleles identified as suppressors of ALS also exhibit increased tolerance to aluminum. This may be due to the inhibition of terminal differentiation of the root apex upon exposure to Al.
Os.44345.1.S1_at	LOC_Os07g12330	cluster 3	2.37924	0.0229331								Tryptophan/tyrosine permease family, putative	AT2G33260		Tryptophan/tyrosine permease
Os.16809.1.S1_at	LOC_Os09g09980	cluster 3	2.37856	0.0229692						√		Glycosyl hydrolases family 17, putative	AT4G17180		O-Glycosyl hydrolases family 17 protein
Os.25102.1.S1_at	LOC_Os03g58910	cluster 3	2.35877	0.0240484		√				√		expressed protein	AT4G13750	EMB2597, EMBRYO DEFECTIVE 2597, NO VEIN, NOV	Encodes NO VEIN (NOV), a plant-specific nuclear factor required for leaf vascular development, cellular patterning and stem cell maintenance in the root meristem, as well as for cotyledon outgrowth and separation. nov mutations affect many aspects of auxin-dependent development without directly affecting auxin perception.
OsAffx.12847.1.S1_s_at	LOC_Os03g13850	cluster 3	2.34813	0.0246471								Similar to AtRAD17	AT5G66130	ATRAD17, RAD17, RADIATION SENSITIVE 17	Encodes a homolog to yeast RAD17. Involved in the regulation of DNA damage repair and homologous recombination. Mutant has increased sensitivity to MMS and increased telomere lengths.
Os.551.1.S1_at	LOC_Os01g08110	cluster 3	2.34152	0.0250258						√		UDP-glucoronosyl and UDP-glucosyl transferase	AT2G36790	UDP-GLUCOSYL TRANSFERASE 73C6, UGT73C6	The At2g36790 gene encodes a UDP-glucose:flavonol-3-O-glycoside-7-O-glucosyltransferase (UGT73C6)attaching a glucosyl residue to the 7-O-position of the flavonols kaempferol, quercetin and their 3-O-glycoside derivatives.
Os.52249.2.S1_x_at	LOC_Os02g01830	cluster 3	2.34064	0.0250766				√		√		retrotransposon protein, putative, unclassified
Os.49968.1.S1_at	LOC_Os08g37520	cluster 3	2.33654	0.0253146		√			√			expressed protein	AT4G02750		Tetratricopeptide repeat (TPR)-like superfamily protein
Os.18433.1.S1_s_at	LOC_Os05g43770	cluster 3	2.33565	0.0253665								NLI interacting factor-like phosphatase, putative	AT1G55900	EMB1860, EMBRYO DEFECTIVE 1860, TIM50	component of a translocase in the mitochondrial inner membrane
Os.56075.1.S1_at	LOC_Os03g03520	cluster 3	2.32617	0.0259259								hypothetical protein
Os.12633.1.S1_at	LOC_Os11g26790	cluster 3	2.32611	0.0259297				√		√		probable dehydrin - rice
Os.27536.1.A1_at	LOC_Os03g07920	cluster 3	2.32352	0.0260841			√	√				expressed protein
Os.4124.1.S1_a_at	LOC_Os01g51390	cluster 3	2.32225	0.0261604							√	Insulinase (Peptidase family M16), putative	AT3G02090	MPPBETA	MPPBETA
Os.26626.1.S1_at	LOC_Os05g33400	cluster 3	2.32054	0.0262635				√				xyloglucanase inhibitor, putative	AT1G03220		Eukaryotic aspartyl protease family protein
OsAffx.11954.1.S1_s_at	LOC_Os02g09420	cluster 3	2.31795	0.02642				√				Putative cyclase	AT4G35220		Cyclase family protein
Os.8034.1.S1_at	LOC_Os05g50820	cluster 3	2.31354	0.0266885						√		hypothetical protein
OsAffx.12504.1.S1_at	LOC_Os02g45240	cluster 3	2.30264	0.0273623								Zinc finger, C3HC4 type (RING finger), putative	AT4G11680		Zinc finger, C3HC4 type (RING finger) family protein
Os.49949.1.S1_at	LOC_Os11g37100	cluster 3	2.30226	0.0273861								hypothetical protein	AT1G54385		ARM repeat superfamily protein
Os.51979.1.S1_at	LOC_Os03g37140	cluster 3	2.30224	0.0273874			√			√		New cDNA-based Gene	AT3G26850		histone-lysine N-methyltransferases
Os.11334.1.S1_x_at	LOC_Os09g25090	cluster 3	2.2994	0.0275656				√				serine/threonine protein kinase-like protein - Arabidopsis thaliana	AT5G10930	CBL-INTERACTING PROTEIN KINASE 5, CIPK5, SNF1-RELATED PROTEIN KINASE 3.24, SNRK3.24	Encodes CBL-interacting protein kinase 5 (CIPK5).
Os.15476.3.S1_x_at	LOC_Os01g36840	cluster 3	2.29703	0.027715				√				ATPase, histidine kinase-, DNA gyrase B-, and HSP90-like domain protein, putative	AT1G19100	ATMORC6, DEFECTIVE IN MERISTEM SILENCING 11, DMS11, MICRORCHIDIA 6, MORC6	Encodes a member of the conserved Microrchidia (MORC) adenosine triphosphatase (ATPase) family, predicted to catalyze alterations in chromosome superstructure. Required for heterochromatin condensation and gene silencing.
Os.22671.1.S1_x_at	LOC_Os03g05540	cluster 3	2.29619	0.0277687				√				TPR Domain, putative	AT2G31240		Tetratricopeptide repeat (TPR)-like superfamily protein
Os.12241.1.S1_at	LOC_Os03g14050	cluster 3	2.28955	0.0281922				√		√		Thaumatin family	AT1G20030		Pathogenesis-related thaumatin superfamily protein
Os.55490.1.S1_at	LOC_Os06g10000	cluster 3	2.28745	0.0283277				√				hypothetical protein
Os.54936.1.S1_at	LOC_Os03g57640	cluster 3	2.28691	0.0283624				√		√		putative esterase	AT5G06570		alpha/beta-Hydrolases superfamily protein
Os.10373.1.S1_at	LOC_Os07g41410	cluster 3	2.28595	0.0284241				√		√		expressed protein
Os.13534.1.S1_at	LOC_Os06g44840	cluster 3	2.28467	0.0285074						√		prenyltransferase, UbiA family, putative	AT2G18950	ATHPT, HOMOGENTISATE PHYTYLTRANSFERASE, HOMOGENTISATE PHYTYLTRANSFERASE 1, HPT1, TPT1, VITAMIN E 2, VTE2	Encodes homogentisate phytyltransferase involved in tocopherol biosynthesis. Has impact on seed longevity and plays a role in the adaptation to low temperature stress, notably phloem loading.
Os.53574.1.S1_at	LOC_Os06g08280	cluster 3	2.2845	0.0285183			√				√	Protein kinase domain, putative	AT3G46920		Protein kinase superfamily protein with octicosapeptide/Phox/Bem1p domain
Os.50607.1.S1_at	LOC_Os08g05470	cluster 3	2.2739	0.0292137			√					hypothetical protein
Os.53289.1.S1_at	LOC_Os12g09540	cluster 3	2.26694	0.0296786								phosphoribosylamine--glycine ligase	AT1G09830	PUR2, PURINE BIOSYNTHESIS 2	glycinamide ribonucleotide synthetase (GAR synthetase) that catalyzes the conversion of phosphoribosyl amine to phosphoribosyl glycineamide
Os.7209.1.S1_at	LOC_Os03g08820	cluster 3	2.26295	0.0299484								expressed protein	AT3G21290		dentin sialophosphoprotein-related
Os.4639.1.S1_at	LOC_Os08g15030	cluster 3	2.26103	0.0300789				√			√	aspartate carbamoyltransferase	AT3G20330	PYRB, PYRIMIDINE B	encodes aspartate carbamoyltransferase catalyzing the second step in the de novo pyrimidine ribonucleotide biosynthesis
Os.5582.1.S1_a_at	LOC_Os08g01930	cluster 3	2.26065	0.0301047								KH domain, putative	AT4G10070		KH domain-containing protein
Os.36267.1.S1_s_at	LOC_Os07g01880	cluster 3	2.25757	0.0303153								Leo1-like protein, putative	AT5G61150	VERNALIZATION INDEPENDENCE 4, VIP4	Encodes highly hydrophilic protein involved in positively regulating FLC expression. Mutants are early flowering and show a loss of FLC expression in the absence of cold.
OsAffx.6144.1.S1_at	LOC_Os08g38970	cluster 3	2.25513	0.0304828				√		√		hypothetical protein	AT5G56220		P-loop containing nucleoside triphosphate hydrolases superfamily protein
Os.49372.1.S1_at	LOC_Os11g35050	cluster 3	2.24995	0.0308416		√		√				protein T31J12.4 [imported] - Arabidopsis thaliana	AT3G62300	ATDUF7, DOMAIN OF UNKNOWN FUNCTION 724 7, DUF7	Member of the plant-specific DUF724 protein family. Arabidopsis has 10 DUF724 proteins. Loss of function mutant has a WT phenotype
OsAffx.14539.1.S1_at	LOC_Os05g04370	cluster 3	2.24611	0.03111								expressed protein	AT5G26760		unknown protein
Os.52363.1.S1_x_at	LOC_Os08g30370	cluster 3	2.24022	0.0315261								hypothetical protein
OsAffx.3372.1.S1_at	LOC_Os03g30620	cluster 3	2.22975	0.0322777						√		hypothetical protein
Os.52054.1.S1_at	LOC_Os01g72160	cluster 3	2.22765	0.0324298				√		√		Glutathione S-transferase, N-terminal domain, putative	AT3G09270	ATGSTU8, GLUTATHIONE S-TRANSFERASE TAU 8, GSTU8	Encodes glutathione transferase belonging to the tau class of GSTs. Naming convention according to Wagner et al. (2002).
Os.12806.1.S1_at	LOC_Os03g28310	cluster 3	2.22398	0.032698								putative heat shock protein	AT2G05230		DNAJ heat shock N-terminal domain-containing protein
Os.27347.1.S1_a_at	LOC_Os01g63910	cluster 3	2.21055	0.033697								AT hook motif, putative	AT1G19485		Transducin/WD40 repeat-like superfamily protein
Os.12638.1.S1_at	LOC_Os01g67160	cluster 3	2.20792	0.0338955								Protein kinase domain	AT2G38620	CDKB1;2, CYCLIN-DEPENDENT KINASE B1;2	Encodes a member of a plant specific family of cyclin dependent kinases.
OsAffx.2757.1.S1_at	LOC_Os02g26160	cluster 3	2.20024	0.0344823								receptor lectin kinase-like protein - Arabidopsis thaliana	AT5G55830	L-TYPE LECTIN RECEPTOR KINASE S.7, LECRK-S.7	Concanavalin A-like lectin protein kinase family protein
Os.953.1.S1_at	LOC_Os01g53000	cluster 3	2.19974	0.0345203								trehalose-phosphatase, putative	AT1G06410	ATTPS7, ATTPSA, TPS7, TREHALOSE -6-PHOSPHATASE SYNTHASE S7, TREHALOSE-PHOSPHATASE/SYNTHASE 7	Encodes an enzyme putatively involved in trehalose biosynthesis. Though the protein has both trehalose-6-phosphate synthase (TPS)-like and trehalose-6-phosphate phosphatase (TPP)-like domains, neither activity has been detected in enzymatic assays nor has the protein been able to complement yeast TPS or TPP mutants.
Os.26545.1.A1_at	LOC_Os05g41530	cluster 3	2.19809	0.0346475							√	expressed protein	AT3G02860		zinc ion binding
Os.12488.1.S1_at	LOC_Os04g43650	cluster 3	2.19759	0.0346866							√	hypothetical protein	AT1G08630	THA1, THREONINE ALDOLASE 1	Encodes a threonine aldolase, involved in threonine degradation to glycine. Primarily expressed in seeds and seedlings.
Os.57431.1.S1_x_at	LOC_Os04g53350	cluster 3	2.19381	0.03498						√		expressed protein	AT1G50660		unknown protein
Os.18966.1.S1_a_at	LOC_Os08g25390	cluster 3	2.19321	0.0350265						√		bifunctional aspartokinase/homoserine dehydrogenase 1, chloroplastprecursor (ak-hd 1) (ak-hsdh 1) [includes: aspartokinase (ec 2.7.2.4);homoserine dehydrogenase (ec 1.1.1.3)]	AT4G19710	AK-HSDH, AK-HSDH II, ASPARTATE KINASE-HOMOSERINE DEHYDROGENASE, ASPARTATE KINASE-HOMOSERINE DEHYDROGENASE II	Encodes a bifunctional aspartate kinase/homoserine dehydrogenase. These two activities catalyze the first and the third steps toward the synthesis of the essential amino acids threonine, isoleucine and methionine.
Os.50355.1.S1_at	LOC_Os07g45120	cluster 3	2.19217	0.0351079								F-box domain, putative
Os.10803.1.S1_at	LOC_Os03g18220	cluster 3	2.19056	0.0352339								pyruvate decarboxylase	AT5G01320		Thiamine pyrophosphate dependent pyruvate decarboxylase family protein
Os.33176.1.S1_at	LOC_Os07g44970	cluster 3	2.18828	0.0354136								hypothetical protein	AT5G28740		Tetratricopeptide repeat (TPR)-like superfamily protein
Os.36558.1.S1_x_at	LOC_Os11g02290	cluster 3	2.18771	0.0354583						√		expressed protein
Os.29823.3.S1_at	LOC_Os01g04160	cluster 3	2.18221	0.0358941								expressed protein	AT3G58650	TON1 RECRUITING MOTIF 7, TRM7	unknown protein
OsAffx.17991.1.S1_at	LOC_Os09g34090	cluster 3	2.17963	0.0361006								3-beta hydroxysteroid dehydrogenase/isomerase family, putative	AT2G26260	3BETA-HYDROXYSTEROID-DEHYDROGENASE/DECARBOXYLASE ISOFORM 2, 3BETAHSD/D2, AT3BETAHSD/D2	Encodes an enzyme with 3&#946
Os.7219.1.S1_at	LOC_Os09g11240	cluster 3	2.17464	0.0365021				√				hypothetical protein	AT4G22320		unknown protein
Os.19377.1.S1_at	LOC_Os05g28630	cluster 3	2.17426	0.036533				√		√		expressed protein	AT3G55990	ESK1, ESKIMO 1, TBL29, TRICHOME BIREFRINGENCE-LIKE 29	Encodes ESK1 (Eskimo1). A member of a large gene family of DUF231 domain proteins whose members encode a total of 45 proteins of unknown function. ESK1 functions as a negative regulator of cold acclimation. Mutations in the ESK1 gene provides strong freezing tolerance. A member of the TBL (TRICHOME BIREFRINGENCE-LIKE) gene family containing a plant-specific DUF231 (domain of unknown function) dom…
Os.4940.1.S1_at	LOC_Os06g46970	cluster 3	2.17244	0.036681					√	√		expressed protein	AT4G10270		Wound-responsive family protein
Os.27741.1.S1_at	LOC_Os04g38700	cluster 3	2.17078	0.036816								molybdenum cofactor biosynthesis protein C, putative	AT1G01290	CNX3, COFACTOR OF NITRATE REDUCTASE AND XANTHINE DEHYDROGENASE 3	COFACTOR OF NITRATE REDUCTASE AND XANTHINE DEHYDROGENASE 3. Encodes a protein involved in molybdenum cofactor biosynthesis. Homologous to E.coli MoaC. Expression is low in all tissues examined, except in roots. Appears to have targeting signals for chloroplast or mitochondria
Os.56113.1.S1_at	LOC_Os01g50000	cluster 3	2.16955	0.0369166				√				expressed protein
Os.36218.1.S1_at	LOC_Os07g13810	cluster 3	2.16514	0.0372787						√		UDP-glucoronosyl and UDP-glucosyl transferase	AT3G55700		UDP-Glycosyltransferase superfamily protein
Os.30016.1.S1_at	LOC_Os08g23720	cluster 3	2.16157	0.0375737				√				Glycosyl hydrolases family 17, putative	AT4G17180		O-Glycosyl hydrolases family 17 protein
Os.5600.1.S1_s_at	LOC_Os06g03690	cluster 3	2.1576	0.0379051								hypothetical protein	AT1G76940		RNA-binding (RRM/RBD/RNP motifs) family protein
Os.54103.1.S1_at	LOC_Os06g41700	cluster 3	2.15535	0.0380935				√		√		alpha-expansin OsEXPA16	AT4G38210	ATEXP20, ATEXPA20, ATHEXP ALPHA 1.23, EXP20, EXPA20, EXPANSIN 20, EXPANSIN A20	expansin -like protein. Naming convention from the Expansin Working Group (Kende et al, 2004. Plant Mol Bio). Involved in the formation of nematode-induced syncytia in roots of Arabidopsis thaliana.
OsAffx.15291.1.S1_s_at	LOC_Os06g06870	cluster 3	2.15206	0.0383709				√				Similar to transcription factor	AT5G41580		RING/U-box superfamily protein
Os.47746.1.A1_at	LOC_Os07g39730	cluster 3	2.14888	0.0386408				√				hypothetical protein	AT1G59600	ZCW7	ZCW7
Os.11248.1.S1_at	LOC_Os12g04440	cluster 3	2.14679	0.0388193						√		2-isopropylmalate synthase	AT1G74040	2-ISOPROPYLMALATE SYNTHASE 1, IMS1, IPMS2, MAML-3, SOPROPYLMALATE SYNTHASE 2	Encodes an active Arabidopsis isopropylmalate synthase IPMS2. Involved in leucine biosynthesis. Do not participate in the chain elongation of glucosinolates. Expressed constitutively throughout the plant. Loss of IPMS2 can be compensated by a second isopropylmalate synthase gene IPMS1 (At1g18500).
Os.24667.1.S1_at	LOC_Os09g09470	cluster 3	2.14671	0.0388264								expressed protein	AT5G05970	NEDD1, NEURAL PRECURSOR CELL EXPRESSED, DEVELOPMENTALLY DOWN-REGULATED GENE 1	a WD40 repeat protein related to the animal NEDD1/GCP-WD protein, which interacts with the g-tubulin complex. Plays a critical role in MT organization during mitosis
Os.54705.2.S1_x_at	LOC_Os05g03050	cluster 3	2.141	0.039317						√		expressed protein	AT2G28560	ATRAD51B, RAD51B	Encodes a protein of the RAD51B family involved in double stranded DNA repair. Homozygous mutant plants show increased sensitivity to mitomycin which induces DS breaks.
Os.10452.1.S1_at	LOC_Os03g13720	cluster 3	2.1386	0.039525								expressed protein	AT3G18310		unknown protein
Os.54184.1.S1_at	LOC_Os09g30200	cluster 3	2.13723	0.039644				√				expressed protein	AT1G55790		FUNCTIONS IN: metal ion binding
Os.15783.1.S1_at	LOC_Os04g58910	cluster 3	2.1363	0.0397247								Protein kinase domain, putative	AT1G66150	TMK1, TRANSMEMBRANE KINASE 1	receptor-like transmembrane kinase I (TMK1)
OsAffx.15668.1.S1_at	LOC_Os06g29710	cluster 3	2.13405	0.0399217			√	√		√		F-box domain, putative	AT1G13570		F-box/RNI-like superfamily protein
OsAffx.23754.1.S1_x_at	LOC_Os01g51860	cluster 3	2.12828	0.04043				√				expressed protein	AT2G21860		violaxanthin de-epoxidase-related
Os.20706.1.S1_at	LOC_Os04g52060	cluster 3	2.12799	0.040456				√				Transposable element protein, putative
Os.42688.1.S1_x_at	LOC_Os01g65460	cluster 3	2.1205	0.041125					√	√		beta-galactosidase	AT5G63810	ARABIDOPSIS THALIANA BETA-GALACTOSIDASE 10, ATBGAL10, BETA-GALACTOSIDASE 10, BGAL10	member of Glycoside Hydrolase Family 35
Os.6727.1.S1_at	LOC_Os05g19670	cluster 3	2.11936	0.0412269						√		germin-like protein	AT3G62020	GERMIN-LIKE PROTEIN 10, GLP10	germin-like protein (GLP10)
OsAffx.27306.1.S1_at	LOC_Os05g44380	cluster 3	2.11861	0.0412952				√				MPPN (rrm-like) domain, putative	AT3G16310		mitotic phosphoprotein N' end (MPPN) family protein
Os.13245.1.S1_x_at	LOC_Os01g59860	cluster 3	2.11523	0.0416014								expressed protein	AT5G18440	ATNUFIP, NUCLEAR FMRP-INTERACTING PROTEIN, NUFIP	Encodes NUFIP that directs assembly of C/D snoRNP (small nucleolar ribonucleoprotein).
Os.30616.1.S1_s_at	LOC_Os06g49550	cluster 3	2.10912	0.0421599								transposon protein, putative, unclassified	AT4G38180	FAR1-RELATED SEQUENCE 5, FRS5	FAR1-related sequence 5 (FRS5)
Os.6728.1.S1_at	LOC_Os03g22730	cluster 3	2.10839	0.0422271								SAR DNA binding protein	AT3G05060		SAR DNA-binding protein, putative, strong similarity to SAR DNA-binding protein-1 (Pisum sativum) GI:3132696
OsAffx.32296.1.S1_at	LOC_Os02g05030	cluster 3	2.09981	0.0430234		√				√		sucrose phosphatase, putative	AT2G35840		Sucrose-6F-phosphate phosphohydrolase family protein
Os.15014.1.S1_at	LOC_Os01g43160	cluster 3	2.09636	0.0433471				√				Polygalacturonase (pectinase)	AT4G23820		Pectin lyase-like superfamily protein
Os.41763.1.S1_at	LOC_Os01g48040	cluster 3	2.09617	0.0433656				√		√		D-mannose binding lectin, putative	AT1G34300		lectin protein kinase family protein
Os.25021.1.A1_at	LOC_Os02g30640	cluster 3	2.08633	0.0443013								expressed protein
Os.33275.1.S1_at	LOC_Os03g63300	cluster 3	2.08403	0.0445226							√	putative NLI-interacting factor	AT5G11860	SCP1-LIKE SMALL PHOSPHATASE 5, SSP5	Encodes a SCP1-like small phosphatase (SSP). Three SSPs form a unique group with long N-terminal extensions: AT5G46410 (SSP4), AT5G11860 (SSP5), AT4G18140 (SSP4b). SSP4 and SSP4b were localized exclusively in the nuclei, whereas SSP5 accumulated in both nuclei and cytoplasm. All three SSPs encodes active CTD phosphatases like animal SCP1 family proteins, with distinct substrate specificities: SSP…
OsAffx.16004.1.S1_s_at	LOC_Os06g49980	cluster 3	2.08227	0.0446931								expressed protein	AT3G51100		unknown protein
OsAffx.20093.1.S1_at	LOC_Os12g42840	cluster 3	2.07711	0.0451953				√				hypothetical protein	AT5G06590		unknown protein
Os.53737.1.S1_at	LOC_Os12g05310	cluster 3	2.07144	0.0457526			√					retrotransposon protein, putative, unclassified	AT2G26780		ARM repeat superfamily protein
OsAffx.14350.1.S1_at	LOC_Os04g49860	cluster 3	2.07082	0.0458136								hypothetical protein	AT1G08840	EMB2411, EMBRYO DEFECTIVE 2411	embryo defective 2411 (emb2411)
Os.50254.1.S1_at	LOC_Os12g19549	cluster 3	2.06464	0.0464285				√				Transposable element protein, putative	AT5G16850	ATTERT, TELOMERASE REVERSE TRANSCRIPTASE, TERT	Encodes the catalytic subunit of telomerase reverse transcriptase. Involved in telomere homeostasis. Homozygous double mutants with ATR show gross morphological defects over a period of generations. TERT shows Class II telomerase activity in vitro, indicating that it can initiate de novo telomerase synthesis on non-telomeric DNA, often using a preferred position within the telomerase-bound RNA.
OsAffx.32165.1.S1_at	LOC_Os12g43120	cluster 3	2.0549	0.047413							√	hypothetical protein	AT1G06590		unknown protein
Os.22578.1.A1_at	LOC_Os07g10130	cluster 3	2.05229	0.0476788								farnesyl-diphosphate farnesyltransferase	AT4G34640	ERG9, SQS1, SQUALENE SYNTHASE 1	Encodes squalene synthase, which converts two molecules of farnesyl diphosphate (FPP) into squalene via an intermediate: presqualene diphosphate (PSPP). It is generally thought to be one of the key enzymes of sterol biosynthesis, since it catalyzes the first pathway-specific reaction of the sterol branch of the isoprenoid pathway.
Os.32680.1.S1_at	LOC_Os07g05190	cluster 3	2.05195	0.0477137								Leucine Rich Repeat, putative	AT4G20940	GHR1, GUARD CELL HYDROGEN PEROXIDE-RESISTANT 1	Encodes a plasma-membrane localized LRR receptor-like protein involved in both ABA and H202 mediated signaling involved in stomatal movement.
Os.50385.1.S1_s_at	LOC_Os01g49380	cluster 3	2.04902	0.0480154				√				lipase, putative	AT1G77420		alpha/beta-Hydrolases superfamily protein
Os.276.1.S1_at	LOC_Os12g07720	cluster 3	2.04328	0.0486103								ATPase, AAA family, putative	AT1G21690	EMB1968, EMBRYO DEFECTIVE 1968, REPLICATION FACTOR C 4, RFC4	embryo defective 1968 (EMB1968)
OsAffx.7062.1.S1_at	LOC_Os11g10370	cluster 3	2.04253	0.0486888								F-box domain, putative	AT5G22660		FBD, F-box, Skp2-like and Leucine Rich Repeat domains containing protein
Os.9194.1.S1_at	LOC_Os02g52040	cluster 3	2.04089	0.0488597				√		√		Phosphate-induced protein 1 conserved region	AT1G35140	EXL1, EXORDIUM LIKE 1, PHI-1, PHOSPHATE-INDUCED 1	EXL1 is involved in the C-starvation response. Phenotypic changes of an exl1 loss of function mutant became evident only under corresponding experimental conditions. For example, the mutant showed diminished biomass production in a short-day/low light growth regime, impaired survival during extended night, and impaired survival of anoxia stress.
Os.21267.1.S1_at	LOC_Os08g37780	cluster 3	2.04064	0.0488859				√				NOL1/NOP2/sun family, putative	AT2G22400		S-adenosyl-L-methionine-dependent methyltransferases superfamily protein
Os.1021.1.S1_at	LOC_Os01g42710	cluster 3	2.03775	0.04919				√				zinc finger domain, LSD1 subclass, putative	AT4G21610	LOL2, LSD ONE LIKE 2	Contains the same novel zinc finger motif with LSD1, a negative regulator of cell death and defense response. Due to differential splicing, it encodes two different proteins, one of which contains an additional, putative DNA binding motif. Northern analysis demonstrated that LOL2 transcripts containing the additional DNA binding motif are predominantly upregulated after treatment with both virule…
Os.49580.1.S2_x_at	LOC_Os12g19304	cluster 3	2.03692	0.0492769				√				expressed protein	AT5G50210	OLD5, ONSET OF LEAF DEATH 5, QS, QUINOLINATE SYNTHASE, SUFE3, SULFUR E 3	Encodes an Fe-S binding protein with quinolinate synthase (QS) activity and cysteine desulfurase activator activity. The QS activity was demonstrated by functional complementation of corresponding E. coli mutants and complementation of embryo-lethal phenotypes of the QS homozygous null allele in Arabidopsis. The SufE domain of the protein also stimulates the cysteine desulfurase activity of CpNif…
Os.10527.1.S2_a_at	LOC_Os03g14260	cluster 3	2.0366	0.049311				√				guanine nucleotide-exchange protein GEP2	AT3G60860		SEC7-like guanine nucleotide exchange family protein
OsAffx.27357.2.S1_at	LOC_Os05g47750	cluster 3	2.03488	0.0494924								hypothetical protein	AT5G38260		Protein kinase superfamily protein
Os.48046.1.S1_at	LOC_Os03g23970	cluster 3	2.03254	0.0497412								diphthine synthase	AT4G31790		Tetrapyrrole (Corrin/Porphyrin) Methylases
Os.26823.1.S1_at	LOC_Os01g11880	cluster 3	2.03095	0.0499101								DJ-1 family protein, putative	AT1G53280	ATDJ1B, DJ-1 HOMOLOG B, DJ-1B, DJ1B	Encodes a homolog of animal DJ-1 superfamily protein. In the A. thaliana genome, three genes encoding close homologs of human DJ-1 were identified AT3G14990 (DJ1A), AT1G53280 (DJ1B) and AT4G34020 (DJ1C). Among the three homologs, DJ1C is essential for chloroplast development and viability. It exhibits glyoxalase activity towards glyoxal and methylglyoxal.
Os.9523.1.S1_at	LOC_Os04g32620	cluster 3	4.43285	8.77657e-05	AP2-EREBP		√	√				AP2 domain, putative	AT5G13330	RAP2.6L, RELATED TO AP2 6L	encodes a member of the ERF (ethylene response factor) subfamily B-4 of ERF/AP2 transcription factor family. The protein contains one AP2 domain. There are 7 members in this subfamily.
Os.51714.1.S1_at	LOC_Os07g48560	cluster 3	12.3944	2.3284e-14	HB		√	√		√		WOX11 protein	AT3G03660	WOX11, WUSCHEL RELATED HOMEOBOX 11	Encodes a WUSCHEL-related homeobox gene family member with 65 amino acids in its homeodomain. Proteins in this family contain a sequence of eight residues (TLPLFPMH) downstream of the homeodomain called the WUS box.
Os.9086.1.S1_at	LOC_Os03g10210	cluster 3	4.08596	0.000243288	HB		√			√		Similar to homeotic protein CHB6 - carrot	AT4G36740	ATHB40, HB-5, HB40, HOMEOBOX PROTEIN 40	Encodes a homeodomain leucine zipper class I (HD-Zip I) protein.
Os.42531.1.S1_at	LOC_Os01g60960	cluster 3	3.574	0.00104907	LOB		√			√		hypothetical protein	AT2G40470	LBD15, LOB DOMAIN-CONTAINING PROTEIN 15	LOB domain-containing protein 15 (LBD15)
Os.9492.1.S1_a_at	LOC_Os02g36880	cluster 3	2.38339	0.0227125	NAC					√		OsNAC1 protein	AT5G61430	ANAC100, ATNAC5, NAC DOMAIN CONTAINING PROTEIN 100, NAC100	NAC domain containing protein 100 (NAC100)
Os.7351.1.S1_at	LOC_Os01g64430	cluster 3	16.0696	9.95068e-18	OFP			√		√		expressed protein	AT3G52525	ARABIDOPSIS THALIANA OVATE FAMILY PROTEIN 6, ATOFP6, OFP6, OVATE FAMILY PROTEIN 6	ovate family protein 6 (OFP6)
Os.49615.1.S1_at	LOC_Os03g45960	cluster 3	15.5983	2.49083e-17			√	√				putative antifungal zeamatin-like protein	AT4G11650	ATOSM34, OSM34, OSMOTIN 34	osmotin-like protein
Os.10032.1.S1_at	LOC_Os05g43820	cluster 3	9.70613	1.83956e-11			√	√		√		small GTP-binding protein OsRac2	AT4G28950	ARABIDOPSIS RAC-LIKE 7, ARAC7, ATRAC7, ATROP9, RAC7, RHO-RELATED PROTEIN FROM PLANTS 9, ROP9	A member of ROP GTPase gene family.
Os.11040.1.S1_x_at	LOC_Os10g31320	cluster 3	7.36297	1.30723e-08				√		√		transposon protein, putative, CACTA, En/Spm sub-class
Os.28031.1.S1_at	LOC_Os06g45610	cluster 3	6.3483	2.69187e-07			√			√		expressed protein	AT4G19980		unknown protein
Os.46901.1.S1_at	LOC_Os10g31330	cluster 3	4.04557	0.000273584			√	√		√		transposon protein, putative, CACTA, En/Spm sub-class
OsAffx.13304.1.S1_at	LOC_Os03g42350	cluster 3	3.35698	0.00190978			√					putative ankyrin	AT3G04710	TETRATRICOPEPTIDE REPEAT 10, TPR10	Encodes one of the 36 carboxylate clamp (CC)-tetratricopeptide repeat (TPR) proteins (Prasad 2010, Pubmed ID: 20856808) with potential to interact with Hsp90/Hsp70 as co-chaperones.
Os.52034.1.S1_at	LOC_Os07g48170	cluster 3	2.73244	0.00978723			√	√		√		expressed protein	AT3G51620		PAP/OAS1 substrate-binding domain superfamily
Os.9565.1.S1_x_at	LOC_Os12g18360	cluster 3	2.36547	0.023678			√			√		NB-ARC domain, putative	AT3G46730		NB-ARC domain-containing disease resistance protein
Os.23228.1.A1_at	LOC_Os07g30280	cluster 3	2.2413	0.0314491			√	√				hypothetical protein
OsAffx.14523.1.S1_s_at	LOC_Os05g03130	cluster 3	2.21042	0.0337065			√	√		√		expressed protein	AT2G38905		Low temperature and salt responsive protein family
Os.51920.1.S1_at	LOC_Os11g47590	cluster 3	2.17046	0.0368417				√		√		chitinase (EC 3.2.1.14) III C10701 - rice	AT5G24090	ATCHIA, CHIA, CHITINASE A	Chitinase A (class III) expressed exclusively under environmental stress conditions.
Os.51870.1.S1_at	LOC_Os08g31430	cluster 3	2.16129	0.0375968			√	√				BTB/POZ domain, putative	AT2G39760	ATBPM3, BPM3	Encodes a member of the MATH-BTB domain proteins (BPMs) that directly interact with and target for proteasomal degradation the class I homeobox-leucine zipper (HD-ZIP) transcription factor ATHB6. Known members include AT5G19000 (BPM1), AT3G06190 (BPM2), AT2G39760 (BPM3), AT3G03740 (BPM4), AT5G21010 (BPM5) and AT3G43700 (BPM6).
Os.8920.1.S1_at	LOC_Os07g47790	cluster 3	15.3835	3.81089e-17	AP2-EREBP			√		√		AP2 domain, putative	AT2G47520	ARABIDOPSIS THALIANA ETHYLENE RESPONSE FACTOR 71, ATERF71, ERF71, ETHYLENE RESPONSE FACTOR 71, HRE2, HYPOXIA RESPONSIVE ERF (ETHYLENE RESPONSE FACTOR) 2	encodes a member of the ERF (ethylene response factor) subfamily B-2 of ERF/AP2 transcription factor family. The protein contains one AP2 domain. There are 5 members in this subfamily including RAP2.2 AND RAP2.12.
Os.55579.1.S1_at	LOC_Os06g08340	cluster 3	11.295	3.19087e-13	AP2-EREBP			√		√		AP2 domain, putative	AT5G25190	ESE3, ETHYLENE AND SALT INDUCIBLE 3	encodes a member of the ERF (ethylene response factor) subfamily B-6 of ERF/AP2 transcription factor family. The protein contains one AP2 domain. There are 12 members in this subfamily including RAP2.11.
Os.8019.1.S1_at	LOC_Os01g49830	cluster 3	3.19217	0.00298062	AP2-EREBP		√					B3 DNA binding domain, putative	AT1G68840	ATRAV2, EDF2, ETHYLENE RESPONSE DNA BINDING FACTOR 2, RAP2.8, RAV2, RELATED TO ABI3/VP1 2, RELATED TO AP2 8, TEM2, TEMPRANILLO 2	Rav2 is part of a complex that has been named `regulator of the (H+)-ATPase of the vacuolar and endosomal membranes' (RAVE)
Os.57534.1.S1_x_at	LOC_Os08g43090	cluster 3	2.64117	0.0122646	bZIP							bZIP transcription factor, putative	AT4G38900		Basic-leucine zipper (bZIP) transcription factor family protein
Os.51094.1.A1_at	LOC_Os04g35800	cluster 3	2.17284	0.036648	C3H							Similar to CHCR protein
Os.54433.1.A1_at	LOC_Os09g30310	cluster 3	2.52636	0.0162015	CCAAT			√				Histone-like transcription factor (CBF/NF-Y) and archaeal histone, putative	AT1G56170	NUCLEAR FACTOR Y, SUBUNIT C2, ATHAP5B, HAP5B, NF-YC2	Encodes a protein with similarity to a subunit of the CCAAT promoter motif binding complex of yeast.One of two members of this class (HAP5B) and expressed in vegetative and reproductive tissues
Os.319.1.S1_at	LOC_Os09g27850	cluster 3	2.13873	0.0395139	GeBP			√				expressed protein	AT1G11510		DNA-binding storekeeper protein-related transcriptional regulator
Os.39991.1.A1_at	LOC_Os09g28420	cluster 3	78.9031	5.10792e-41			√	√		√		alpha-amylase isozyme 3b precursor (ec 3.2.1.1) (1,4-alpha-d-glucanglucanohydrolase)	AT4G25000	ALPHA-AMYLASE-LIKE, AMY1, ATAMY1	Predicted to be secreted protein based on signalP prediction. Involved in starch mobilization. Mutants are defective in alpha-amylase activity. (Note: AMY1 has been found in the literature to be referred to as AMY3, which is not to be confused with AMY3/At1g69830).
Os.50625.1.S1_at	LOC_Os05g33430	cluster 3	25.4318	3.71589e-24				√		√		Similar to dermal glycoprotein precursor, extracellular - carrot (fragment)	AT1G03220		Eukaryotic aspartyl protease family protein
Os.49609.1.S1_at	LOC_Os06g36670	cluster 3	22.2102	3.24896e-22			√	√				expressed protein	AT2G26040	PYL2, PYR1-LIKE 2, RCAR14, REGULATORY COMPONENTS OF ABA RECEPTOR 14	Encodes a member of the PYR (pyrabactin resistance )/PYL(PYR1-like)/RCAR (regulatory components of ABA receptor) family proteins with 14 members. PYR/PYL/RCAR family proteins function as abscisic acid sensors. Mediate ABA-dependent regulation of protein phosphatase 2Cs ABI1 and ABI2.
Os.31886.1.S1_at	LOC_Os01g65240	cluster 3	18.276	1.75867e-19				√				transposon protein, putative, ping/pong/SNOOPY sub-class
Os.47986.2.A1_x_at	LOC_Os09g23220	cluster 3	8.46252	5.52166e-10				√		√		ETAG-A3	AT1G14720	ATXTH28, ENDOXYLOGLUCAN TRANSFERASE A2, EXGT-A2, XTH28, XTR2, XYLOGLUCAN ENDOTRANSGLUCOSYLASE/HYDROLASE 28, XYLOGLUCAN ENDOTRANSGLYCOSYLASE RELATED 2	member of Glycoside Hydrolase Family 16
Os.38444.2.S1_at	LOC_Os10g11100	cluster 3	8.35331	7.51371e-10				√				transposon protein, putative, CACTA, En/Spm sub-class
Os.28139.1.S1_at	LOC_Os01g62260	cluster 3	8.16415	1.28542e-09				√		√		Thaumatin family	AT2G28790		Pathogenesis-related thaumatin superfamily protein
OsAffx.4181.1.S1_at	LOC_Os04g55130	cluster 3	7.01696	3.63281e-08				√				expressed protein	AT1G72270		CONTAINS InterPro DOMAIN/s: Ribosome 60S biogenesis N-terminal (InterPro:IPR021714)
Os.53606.1.S1_at	LOC_Os06g14870	cluster 3	5.88756	1.08596e-06		√		√				expressed protein
Os.12234.2.S1_s_at	LOC_Os06g11610	cluster 3	5.56565	2.887e-06						√		small heat shock protein Hsp23.6	AT5G51440		HSP20-like chaperones superfamily protein
Os.27175.1.S1_a_at	LOC_Os07g12890	cluster 3	5.55135	3.01522e-06								ZIP zinc/iron transport family	AT1G05300	ZINC TRANSPORTER 5 PRECURSOR, ZIP5	member of Fe(II) transporter isolog family
Os.54055.1.S1_at	LOC_Os02g42640	cluster 3	5.50361	3.48582e-06			√	√				CBS domain, putative	AT5G53750		CBS domain-containing protein
OsAffx.17375.1.S1_at	LOC_Os08g37270	cluster 3	5.12758	1.09076e-05				√				DnaJ domain, putative	AT2G01710		Chaperone DnaJ-domain superfamily protein
OsAffx.24903.1.S1_at	LOC_Os02g57090	cluster 3	5.09151	1.21658e-05				√				C2 domain, putative	AT1G04150		C2 calcium/lipid-binding plant phosphoribosyltransferase family protein
Os.4770.1.S1_a_at	LOC_Os01g06560	cluster 3	4.91921	2.04723e-05			√	√				hypothetical protein	AT4G18690		unknown protein
Os.25281.1.A1_s_at	LOC_Os12g34840	cluster 3	4.69918	3.96674e-05								Similar to GTPase-activating protein homolog T4I9.2 - Arabidopsis thaliana	AT4G03100		Rho GTPase activating protein with PAK-box/P21-Rho-binding domain
OsAffx.26459.1.S1_at	LOC_Os04g44420	cluster 3	4.69258	4.046e-05				√				hypothetical protein	AT5G23230	NIC2, NICOTINAMIDASE 2	nicotinamidase 2 (NIC2)
OsAffx.2912.1.S1_at	LOC_Os02g39060	cluster 3	4.66457	4.39989e-05				√				RNA recognition motif. (a.k.a. RRM, RBD, or RNP domain), putative	AT2G41060		RNA-binding (RRM/RBD/RNP motifs) family protein
OsAffx.30162.1.S1_at	LOC_Os09g37040	cluster 3	4.586	5.56457e-05								hypothetical protein	AT1G21740		Protein of unknown function (DUF630 and DUF632)
Os.54494.2.A1_at	LOC_Os11g44920	cluster 3	4.57341	5.77749e-05								expressed protein	AT3G62630		Protein of unknown function (DUF1645)
Os.55303.1.S1_at	LOC_Os02g01700	cluster 3	4.57174	5.80648e-05						√		hypothetical protein
OsAffx.24073.1.S1_at	LOC_Os02g02850	cluster 3	4.4727	7.79738e-05				√				probable methylenetetrahydrofolate dehydrogenase (NADP) (EC 1.5.1.5) F6N23.26 - Arabidopsis thaliana	AT4G00620	EMB3127, EMBRYO DEFECTIVE 3127	Amino acid dehydrogenase family protein
OsAffx.7301.1.S1_at	LOC_Os11g35410	cluster 3	4.28189	0.0001371								LLR protein WM1.1	AT2G34930		disease resistance family protein / LRR family protein
Os.6288.1.S1_at	LOC_Os08g31850	cluster 3	3.99985	0.00031234			√	√				expressed protein	AT1G13480		Protein of unknown function (DUF1262)
Os.16010.1.S1_at	LOC_Os05g42150	cluster 3	3.80242	0.000550658				√				GH3 auxin-responsive promoter	AT5G54510	DFL1, DWARF IN LIGHT 1, GH3.6, GRETCHEN HAGEN3.6	Encodes an IAA-amido synthase that conjugates Ala, Asp, Phe, and Trp to auxin. Lines overexpressing this gene accumulate IAA-ASP and are hypersensitive to several auxins. Identified as a dominant mutation that displays shorter hypocotyls in light grown plants when compared to wild type siblings. Protein is similar to auxin inducible gene from pea (GH3).
OsAffx.27550.1.S1_at	LOC_Os06g10410	cluster 3	3.8004	0.000553846								protein T30F21.6, putative	AT5G12080	ATMSL10, MECHANOSENSITIVE CHANNEL OF SMALL CONDUCTANCE-LIKE 10, MSL10	Encodes a mechanosensitive (or stretch-activated) ion channel in the plasma membrane with a moderate preference for anions.
OsAffx.14597.1.S1_at	LOC_Os05g08790	cluster 3	3.79098	0.000568907								hypothetical protein	AT3G16000	MAR BINDING FILAMENT-LIKE PROTEIN 1, MFP1	encodes a DNA-binding protein that binds to plastid DNA non-specifically and is associated with nucleoids and thylakoid membranes. The expression of the gene is correlated with the development of thylakoid membranes.
Os.5271.1.S1_at	LOC_Os04g10530	cluster 3	3.39071	0.00174162				√		√		Amidase	AT4G34880		Amidase family protein
Os.28875.2.A1_x_at	LOC_Os04g12950	cluster 3	3.23206	0.00267841				√			√	expressed protein	AT2G43820	ARABIDOPSIS THALIANA SALICYLIC ACID GLUCOSYLTRANSFERASE 1, ATSAGT1, GT, SAGT1, SALICYLIC ACID GLUCOSYLTRANSFERASE 1, SGT1, UDP-GLUCOSE:SALICYLIC ACID GLUCOSYLTRANSFERASE 1, UDP-GLUCOSYLTRANSFERASE 74F2, UGT74F2	Induced by Salicylic acid, virus, fungus and bacteria.Involved in the tryptophan synthesis pathway. Independent of NPR1 for their induction by salicylic acid. UGT74F1 transfers UDP:glucose to salicylic acid (forming a glucoside (SAG) and a glucose ester (SGE)), benzoic acid, and athranilate in vitro. UGT74F2 shows a weak ability to catalyze the formation of the p-aminobenzoate-glucose ester in vi…
Os.17949.1.S1_a_at	LOC_Os07g06820	cluster 3	3.19337	0.00297101			√					RIO1 family, putative	AT5G37350		Serine/threonine-protein kinase Rio1
Os.27361.1.S1_at	LOC_Os08g32850	cluster 3	3.18628	0.00302787								methylcrotonyl-coa carboxylase beta chain, mitochondrial precursor(ec 6.4.1.4) (3-methylcrotonyl-coa carboxylase 2) (mccase betasubunit) (3-methylcrotonyl-coa:carbon dioxide ligase beta subunit)	AT4G34030	3-METHYLCROTONYL-COA CARBOXYLASE, MCCB	MCC-B is involved in leucine degradation in mitochondria. The active protein is a dimer of MCC-A and MCC-B. MCC-A is biotinylated whereas MCC-B is not.
Os.11391.1.S1_at	LOC_Os10g02750	cluster 3	3.15062	0.00332971				√				Ser/Thr protein phosphatase, putative	AT1G14700	ATPAP3, PAP3, PURPLE ACID PHOSPHATASE 3	purple acid phosphatase 3 (PAP3)
Os.55623.1.S1_at	LOC_Os08g42570	cluster 3	3.0371	0.00449217				√				hypothetical protein	AT3G50130		Plant protein of unknown function (DUF247)
Os.26353.1.S2_a_at	LOC_Os12g05120	cluster 3	3.00254	0.0049162				√				sucrose/H+ symporter	AT2G36570	PXC1, PXY/TDR-CORRELATED 1	Leucine-rich repeat protein kinase family protein
Os.6157.1.S1_at	LOC_Os01g37630	cluster 3	2.99424	0.00502353				√				hydrolase, alpha/beta fold family	AT2G23610	ARABIDOPSIS THALIANA METHYL ESTERASE 3, ATMES3, MES3, METHYL ESTERASE 3	Encodes a protein shown to have carboxylesterase activity, methyl IAA esterase activity, and methyl jasmonate esterase activity in vitro. This protein does not act on methyl salicylate, MeGA4, or MEGA9 in vitro.
Os.4760.1.S1_at	LOC_Os04g39420	cluster 3	2.87924	0.00675693				√				Similar to AT5g47810/MCA23_13	AT5G47810	PFK2, PHOSPHOFRUCTOKINASE 2	phosphofructokinase 2 (PFK2)
Os.15877.1.S1_at	LOC_Os11g29400	cluster 3	2.79962	0.00827023								6-phosphogluconate dehydrogenase, decarboxylating	AT5G41670		6-phosphogluconate dehydrogenase family protein
Os.54109.1.S1_at	LOC_Os03g38800	cluster 3	2.767	0.00897714								putative ATPase	AT5G17740		P-loop containing nucleoside triphosphate hydrolases superfamily protein
Os.2000.2.S1_x_at	LOC_Os01g53840	cluster 3	2.69978	0.0106147				√				Similar to probable protein kinase [imported] - Arabidopsis thaliana	AT1G51940	LYK3, LYSM-CONTAINING RECEPTOR-LIKE KINASE 3	Encodes a LysM-containing receptor-like kinase. Induction of chitin-responsive genes by chitin treatment is not blocked in the mutant.
Os.20206.1.S1_at	LOC_Os02g41840	cluster 3	2.65265	0.0119239				√				expressed protein	AT5G03230		Protein of unknown function, DUF584
OsAffx.30944.1.S1_at	LOC_Os11g12620	cluster 3	2.60463	0.0134097			√	√				Similar to receptor-like protein kinase 3	AT5G65700	BAM1, BARELY ANY MERISTEM 1	Encodes a CLAVATA1-related receptor kinase-like protein required for both shoot and flower meristem function. Very similar to BAM2,with more than 85% a.a. identity. It has a broad expression pattern and is involved in vascular strand development in the leaf, control of leaf shape, size and symmetry, male gametophyte development and ovule specification and function. Anthers of double mutants (bam1…
Os.32679.1.S1_at	LOC_Os07g43350	cluster 3	2.56926	0.0146116				√				Leucine Rich Repeat, putative	AT5G10020	SIRK1, SUCROSE-INDUCED RECEPTOR KINASE 1	Leucine-rich receptor-like protein kinase family protein
Os.31094.1.S1_at	LOC_Os05g35050	cluster 3	2.50809	0.0169258				√		√		Ctr copper transporter family, putative	AT5G59030	COPPER TRANSPORTER 1, COPT1	encodes a putative copper transport protein that contains copper-binding motif and functionally complements in copper-transport defective yeast strains
Os.23052.1.S1_at	LOC_Os06g02480	cluster 3	2.41568	0.021063				√				hypothetical protein	AT1G75140		unknown protein
Os.50206.1.S1_at	LOC_Os03g32090	cluster 3	2.37428	0.023199				√				PPR repeat containing protein	AT1G43980		Tetratricopeptide repeat (TPR)-like superfamily protein
Os.2250.1.S1_a_at	LOC_Os05g49440	cluster 3	2.35355	0.0243403			√			√		expressed protein	AT1G05510		Protein is tyrosine-phosphorylated and its phosphorylation state is modulated in response to ABA in Arabidopsis thaliana seeds.
Os.26226.1.S1_at	LOC_Os02g02780	cluster 3	2.34958	0.0245647			√	√		√		Protein kinase domain, putative	AT4G38470	SERINE/THREONINE/TYROSINE KINASE 46, STY46	ACT-like protein tyrosine kinase family protein
Os.54597.1.S1_x_at	LOC_Os12g15520	cluster 3	2.20718	0.0339516								expressed protein	AT2G03330		unknown protein
Os.30528.1.S1_at	LOC_Os08g31860	cluster 3	2.19002	0.0352762				√				F13B4.1 protein - Arabidopsis thaliana, putative	AT1G13480		Protein of unknown function (DUF1262)
Os.14775.1.S1_at	LOC_Os01g67420	cluster 3	2.16993	0.0368856				√				Lipase, putative	AT1G05790		lipase class 3 family protein
Os.15767.2.S1_x_at	LOC_Os10g37210	cluster 3	2.11985	0.0411835								putative electron transfer oxidoreductase	AT2G43400	ELECTRON-TRANSFER FLAVOPROTEIN:UBIQUINONE OXIDOREDUCTASE, ETFQO	Encodes a unique electron-transfer flavoprotein:ubiquinone oxidoreductase that is localized to the mitochondrion. Mutants are more sensitive to sugar starvation when plants are kept in the dark for long periods.
Os.55532.1.S1_at	LOC_Os03g02300	cluster 3	2.11796	0.0413533								hypothetical protein
Os.12974.1.S1_at	LOC_Os11g29380	cluster 3	2.10823	0.0422414								minichromosomal maintenance factor	AT1G44900	ATMCM2, MCM2, MINICHROMOSOME MAINTENANCE 2	Encodes MCM2 (MINICHROMOSOME MAINTENANCE 2), a protein essential to embryo development. Overexpression results in altered root meristem function.
OsAffx.18936.1.S1_at	LOC_Os11g19060	cluster 4	22.5042	2.11146e-22	AP2-EREBP		√	√		√		Similar to ovule development aintegumenta-like protein BNM3	AT5G17430	BABY BOOM, BBM	Encodes an AP2-domain containing protein similar to ANT. Expressed in embryos and lateral root primordium.
Os.32291.1.S1_at	LOC_Os07g47330	cluster 4	15.0325	7.70745e-17	AP2-EREBP		√	√		√		AP2 domain, putative	AT5G18560	PUCHI	Encodes PUCHI, a member of the ERF (ethylene response factor) subfamily B-1 of ERF/AP2 transcription factor family. The protein contains one AP2 domain. There are 15 members in this subfamily including ATERF-3, ATERF-4, ATERF-7, and leafy petiole. PUCHI is required for morphogenesis in the early lateral root primordium of Arabidopsis. Expressed in early floral meristem (stage 1 to 2). Required fo…
Os.21891.1.S1_at	LOC_Os06g44750	cluster 4	12.6883	1.18561e-14	AP2-EREBP		√	√		√		AP2 domain, putative	AT5G57390	AIL5, AINTEGUMENTA-LIKE 5, CHO1, CHOTTO 1, EMBRYOMAKER, EMK, PLETHORA 5, PLT5	Encodes a member of the AP2 family of transcriptional regulators. May be involved in germination and seedling growth. Mutants are resistant to ABA analogs and are resistant to high nitrogen concentrations.essential for the developmental transition between the embryonic and vegetative phases in plants. Overexpression results in the formation of somatic embryos on cotyledons. It is also required to…
OsAffx.12775.1.S1_at	LOC_Os03g07940	cluster 4	11.9648	6.36235e-14	AP2-EREBP		√	√		√		AP2 domain, putative	AT1G72570		Integrase-type DNA-binding superfamily protein
Os.49859.1.S1_at	LOC_Os02g40070	cluster 4	10.8119	1.05762e-12	AP2-EREBP		√			√		AP2 domain, putative	AT1G51190	PLETHORA 2, PLT2	Encodes a member of the AINTEGUMENTA-like (AIL) subclass of the AP2/EREBP family of transcription factors and is essential for quiescent center (QC) specification and stem cell activity. It is a key effector for establishment of the stem cell niche during embryonic pattern formation. It is transcribed in response to auxin accumulation and is dependent on auxin response transcription factors.
Os.9597.1.S1_at	LOC_Os04g55970	cluster 4	7.12846	2.61022e-08	AP2-EREBP		√	√		√		aintegumenta-like protein	AT5G57390	AIL5, AINTEGUMENTA-LIKE 5, CHO1, CHOTTO 1, EMBRYOMAKER, EMK, PLETHORA 5, PLT5	Encodes a member of the AP2 family of transcriptional regulators. May be involved in germination and seedling growth. Mutants are resistant to ABA analogs and are resistant to high nitrogen concentrations.essential for the developmental transition between the embryonic and vegetative phases in plants. Overexpression results in the formation of somatic embryos on cotyledons. It is also required to…
OsAffx.4105.1.S1_at	LOC_Os04g46240	cluster 4	3.94329	0.000367749	AP2-EREBP			√		√		AP2 domain, putative	AT5G47230	ATERF-5, ATERF5, ATMACD1, ERF102, ERF5, ETHYLENE RESPONSIVE ELEMENT BINDING FACTOR 5, ETHYLENE RESPONSIVE ELEMENT BINDING FACTOR- 5	encodes a member of the ERF (ethylene response factor) subfamily B-3 of ERF/AP2 transcription factor family (ATERF-5). The protein contains one AP2 domain. There are 18 members in this subfamily including ATERF-1, ATERF-2, AND ATERF-5.
OsAffx.2825.1.S1_x_at	LOC_Os02g32140	cluster 4	3.07287	0.00408976	AP2-EREBP		√	√		√		AP2 domain, putative	AT5G13330	RAP2.6L, RELATED TO AP2 6L	encodes a member of the ERF (ethylene response factor) subfamily B-4 of ERF/AP2 transcription factor family. The protein contains one AP2 domain. There are 7 members in this subfamily.
Os.18169.1.S1_at	LOC_Os01g18360	cluster 4	11.3614	2.71286e-13	AUX/IAA		√			√		AUX/IAA family	AT3G17600	IAA31, INDOLE-3-ACETIC ACID INDUCIBLE 31	Encodes a member of the Aux/IAA family of proteins implicated in auxin signaling. IAA31 shares several residues with the conserved domain II region, believed to act as a degron in many of the rapidly degraded Aux/IAA family members. An IAA31 fusion protein is quite long-lived, but can be degraded more rapidly in the presence of auxin. Unlike many other family members, IAA31 transcript levels do n…
Os.54743.1.S1_at	LOC_Os03g15440	cluster 4	19.3864	2.67355e-20	bHLH		√	√		√		HLH DNA-binding protein, putative	AT1G68810		basic helix-loop-helix (bHLH) DNA-binding superfamily protein
Os.56209.1.S1_at	LOC_Os08g33590	cluster 4	6.49112	1.75049e-07	bHLH		√	√		√		Helix-loop-helix DNA-binding domain, putative	AT1G68810		basic helix-loop-helix (bHLH) DNA-binding superfamily protein
Os.50057.1.S1_at	LOC_Os03g42200	cluster 4	44.5025	2.11349e-32	C2C2-Dof		√	√				putative zinc finger protein	AT3G50410	OBF BINDING PROTEIN 1, OBP1	Arabidopsis Dof protein containing a single 51-amino acid zinc finger DNA-binding domain, which may play an important roles in plant growth and development.
Os.46084.1.S1_at	LOC_Os02g47810	cluster 4	26.4185	1.04565e-24	C2C2-Dof		√	√				Dof domain, zinc finger, putative	AT5G62940	DNA BINDING WITH ONE FINGER 5.6, DOF5.6, HCA2, HIGH CAMBIAL ACTIVITY2	HCA2 induces the formation of interfascicular cambium and regulates vascular tissue development in the aerial parts of the plant. Evidence from both gain of function and dominant negative alleles.
Os.10328.1.S1_at	LOC_Os03g55610	cluster 4	12.0782	4.86902e-14	C2C2-Dof		√	√		√		Transposable element protein, putative	AT1G07640	OBP2, UAS-TAGGED ROOT PATTERNING3, URP3	A member of the DOF transcription factors. Prominently expressed in the phloem of leaves and other organs. Expression is induced by wounding, MeJA and insect feeding. Upregulates glucosinolate biosynthesis.
Os.6219.1.S1_at	LOC_Os04g45330	cluster 4	7.31311	1.51359e-08	C2C2-YABBY		√					yabby14 protein	AT2G45190	ABNORMAL FLORAL ORGANS, AFO, FIL, FILAMENTOUS FLOWER, YAB1, YABBY1	Encodes a member of the YABBY family of transcriptional regulators that is involved in abaxial cell type specification in leaves and fruits. YAB1 acts in a non-cell autonomous fashion within the meristem to affect phyllotactic patterning. The non-autonomous effect on the central region of the meristem is mediated through the activity if Lateral Suppressor (LAS).
OsAffx.20213.1.S1_at	LOC_Os10g36420	cluster 4	2.07322	0.0455768	C2C2-YABBY							putative transcription factor	AT2G45190	ABNORMAL FLORAL ORGANS, AFO, FIL, FILAMENTOUS FLOWER, YAB1, YABBY1	Encodes a member of the YABBY family of transcriptional regulators that is involved in abaxial cell type specification in leaves and fruits. YAB1 acts in a non-cell autonomous fashion within the meristem to affect phyllotactic patterning. The non-autonomous effect on the central region of the meristem is mediated through the activity if Lateral Suppressor (LAS).
OsAffx.17417.2.S1_at	LOC_Os08g39390	cluster 4	58.6282	1.54651e-36	C2H2			√		√		Zinc finger, C2H2 type, putative	AT3G57670	NO TRANSMITTING TRACT, NTT, WIP DOMAIN PROTEIN 2, WIP2	Encodes a a C2H2/C2HC zinc finger transcription factor specifically expressed in the transmitting tract and involved in transmitting tract development and pollen tube growth.
Os.36152.1.S1_at	LOC_Os01g63980	cluster 4	2.29322	0.0279575	C2H2		√		√	√		Zinc finger, C2H2 type, putative	AT3G20880	WIP DOMAIN PROTEIN 4, WIP4	WIP domain protein 4 (WIP4)
Os.8891.1.S1_at	LOC_Os02g49370	cluster 4	39.8576	9.31034e-31	CCAAT		√	√		√		Histone-like transcription factor (CBF/NF-Y) and archaeal histone, putative	AT5G47670	NUCLEAR FACTOR Y, SUBUNIT B6, L1L, LEC1-LIKE, NF-YB6	Encodes LEC1-Like (L1L), closely related to LEC1 (Leafy Cotyledon1). Functions as a regulator of embryo development.
Os.44171.1.S1_at	LOC_Os07g39820	cluster 4	6.43556	2.06919e-07	GRAS			√		√		GRAS family transcription factor, putative	AT4G37650	SGR7, SHOOT GRAVITROPISM 7, SHORT ROOT, SHR	Involved in radial organization of the root and shoot axial organs. Essential for normal shoot gravitropism. The protein moves in a highly specific manner from the cells of the stele in which it is synthesized outward. Movement requires sequences within the GRAS and VHIID domains.
Os.57111.1.S1_at	LOC_Os04g48510	cluster 4	2.43203	0.0202698	GRF		√					Similar to At3g52910	AT2G36400	ATGRF3, GRF3, GROWTH-REGULATING FACTOR 3	Growth regulating factor encoding transcription activator. One of the nine members of a GRF gene family, containing nuclear targeting domain. Mutants result in smaller leaves indicating the role of the gene in leaf development. Expressed in root, shoot and flower.
Os.32978.1.S1_at	LOC_Os01g63510	cluster 4	11.4483	2.19522e-13	HB		√			√		hypothetical protein	AT3G11260	WOX5, WOX5B, WUSCHEL RELATED HOMEOBOX 5, WUSCHEL RELATED HOMEOBOX 5B	Arabidopsis thaliana WOX5 protein mRNA
Os.6271.1.S1_at	LOC_Os07g39320	cluster 4	11.3247	2.96736e-13	HB		√	√		√		Homeobox domain, putative	AT4G36740	ATHB40, HB-5, HB40, HOMEOBOX PROTEIN 40	Encodes a homeodomain leucine zipper class I (HD-Zip I) protein.
Os.36185.2.S1_x_at	LOC_Os01g47710	cluster 4	10.8922	8.64689e-13	HB		√	√		√		hypothetical protein	AT2G33880	HB-3, HOMEOBOX-3, STIMPY, STIP, WOX9, WOX9A, WUSCHEL RELATED HOMEOBOX 9A, WUSCHEL-RELATED HOMEOBOX 9	Encodes a protein with similarity to WUS type homeodomain protein. Required for meristem growth and development and acts through positive regulation of WUS. Loss of function phenotypes include embryo lethality, hyponastic cotyledons, reduced root development and smaller meristems. Phenotypes can be rescued by addition of sucrose in the growth media. Overexpression can partially rescue the triple …
Os.8170.2.S1_x_at	LOC_Os01g45570	cluster 4	8.59363	3.82205e-10	HB		√	√		√		Homeobox associated leucine zipper, putative	AT2G01430	ARABIDOPSIS THALIANA HOMEOBOX-LEUCINE ZIPPER PROTEIN 17, ATHB-17, ATHB17, HB17, HOMEOBOX-LEUCINE ZIPPER PROTEIN 17	homeobox-leucine zipper protein 17 (HB17)
Os.51648.1.S1_at	LOC_Os03g20910	cluster 4	7.88988	2.821e-09	HB		√	√		√		expressed protein	AT5G17810	WOX12, WUSCHEL RELATED HOMEOBOX 12	Encodes a WUSCHEL-related homeobox gene family member with 65 amino acids in its homeodomain. Proteins in this family contain a sequence of eight residues (TLPLFPMH) downstream of the homeodomain called the WUS box.
Os.12432.1.S1_a_at	LOC_Os04g53540	cluster 4	3.1042	0.00376561	HB		√				√	START domain, putative	AT1G05230	HDG2, HOMEODOMAIN GLABROUS 2	Encodes a homeobox-leucine zipper family protein belonging to the HD-ZIP IV family. Mutants have trichomes that appear glass-like under a dissecting microscope as compared to the wild-type trichomes. The mutations do not affect trichome growth or branch number.
Os.7342.1.S1_at	LOC_Os02g57490	cluster 4	12.4582	2.00953e-14	LOB		√	√		√		Similar to lob domain protein 16	AT2G42430	ASL18, ASYMMETRIC LEAVES2-LIKE 18, LATERAL ORGAN BOUNDARIES-DOMAIN 16, LBD16	LOB-domain protein gene LBD16. This gene contains one auxin-responsive element (AuxRE).
Os.4367.1.S1_at	LOC_Os06g06750	cluster 4	4.61459	5.1092e-05	MADS		√	√		√		MADS box protein - rice	AT1G24260	AGAMOUS-LIKE 9, AGL9, SEP3, SEPALLATA3	Member of the MADs box transcription factor family. SEP3 is redundant with SEP1 and 2. Flowers of SEP1/2/3 triple mutants show a conversion of petals and stamens to sepals.SEP3 forms heterotetrameric complexes with other MADS box family members and binds to the CArG box motif.
Os.4386.1.S1_s_at	LOC_Os06g33940	cluster 4	12.2234	3.46467e-14	NAC			√		√		OsNAC7 protein	AT1G79580	ANAC033, ARABIDOPSIS NAC DOMAIN CONTAINING PROTEIN 33, SMB, SOMBRERO, UAS-TAGGED ROOT PATTERNING7, URP7	NAC-domain protein. Involved in root cap development. Involved in a regulatory feedback loop with FEZ. FEZ activates SMB in hte root cap daughter cells soon after division, and SMB in turn represses FEZ expression in these cells, thereby preventing further stem cell divisions.
Os.51831.1.S1_at	LOC_Os02g15340	cluster 4	4.25448	0.00014861	NAC		√	√		√		No apical meristem (NAM) protein, putative	AT1G79580	ANAC033, ARABIDOPSIS NAC DOMAIN CONTAINING PROTEIN 33, SMB, SOMBRERO, UAS-TAGGED ROOT PATTERNING7, URP7	NAC-domain protein. Involved in root cap development. Involved in a regulatory feedback loop with FEZ. FEZ activates SMB in hte root cap daughter cells soon after division, and SMB in turn represses FEZ expression in these cells, thereby preventing further stem cell divisions.
Os.51884.1.S1_at	LOC_Os09g24560	cluster 4	3.87597	0.000446254	NAC							No apical meristem (NAM) protein, putative	AT2G24430	ANAC038, ANAC039, ARABIDOPSIS NAC DOMAIN CONTAINING PROTEIN 39, NAC DOMAIN CONTAINING PROTEIN 38, NAC038	NAC domain containing protein 38 (NAC038)
OsAffx.30149.1.S1_s_at	LOC_Os09g36160	cluster 4	2.28045	0.0287824	SRS		√	√		√		hypothetical protein	AT4G36260	SHI RELATED SEQUENCE 2, SRS2, STY2, STYLISH 2	A member of SHI gene family. Arabidopsis thaliana has ten members that encode proteins with a RING finger-like zinc finger motif. Despite being highly divergent in sequence, many of the SHI-related genes are partially redundant in function and synergistically promote gynoecium, stamen and leaf development in Arabidopsis.Encodes protein with a single zinc finger motif and a members of a small gene…
Os.13012.1.S1_at	LOC_Os03g49880	cluster 4	4.79929	2.93732e-05	TCP					√		teosinte branched1 protein	AT1G68800	BRANCHED 2, BRC2, TCP DOMAIN PROTEIN 12, TCP12	Encodes a TCP transcription factor, closely related to teosinte branched1, arrests axillary bud development and prevents axillary bud outgrowth. Transcription level and mutant phenotype are weaker than its homolog BRC1 (At3G18550).
Os.30512.1.S1_at	LOC_Os01g43650	cluster 4	3.78018	0.000586668	WRKY			√				WRKY DNA -binding domain, putative	AT1G29860	ATWRKY71, WRKY DNA-BINDING PROTEIN 71, WRKY71	member of WRKY Transcription Factor
Os.8838.2.S1_at	LOC_Os08g04250	cluster 4	214.98	3.22459e-56			√	√		√		expressed protein	AT5G48540		receptor-like protein kinase-related family protein
Os.51838.1.S1_at	LOC_Os09g28400	cluster 4	160.995	7.93557e-52			√	√				alpha-amylase isozyme 3a precursor (ec 3.2.1.1) (1,4-alpha-d-glucan glucanohydrolase)	AT4G25000	ALPHA-AMYLASE-LIKE, AMY1, ATAMY1	Predicted to be secreted protein based on signalP prediction. Involved in starch mobilization. Mutants are defective in alpha-amylase activity. (Note: AMY1 has been found in the literature to be referred to as AMY3, which is not to be confused with AMY3/At1g69830).
Os.2227.1.S1_at	LOC_Os08g04240	cluster 4	76.403	1.56651e-40			√	√		√		expressed protein	AT5G48540		receptor-like protein kinase-related family protein
Os.53592.1.S1_s_at	LOC_Os02g30850	cluster 4	70.4558	2.62391e-39				√		√		Glutaredoxin, putative	AT5G14070	ROXY2	Encodes glutaredoxin ROXY2. ROXY2, together with ROXY1 (AT3G02000), controls anther development. roxy1 roxy2 double mutants are sterile and do not produce pollen.
Os.23194.1.S1_at	LOC_Os10g31460	cluster 4	59.6795	8.35196e-37						√		expressed protein
Os.4882.1.S1_at	LOC_Os10g14020	cluster 4	54.987	1.42494e-35			√	√		√		hypothetical protein	AT1G32583		A microRNA MIR400 is derived from the first intron of At1g32583 in the 5'UTR. A stress-induced alternative splicing event in At1g32583 resulted in greater accumulation of miR400 primary transcripts and a low level of mature miR400.
Os.53617.1.S1_at	LOC_Os11g47610	cluster 4	51.9428	1.02165e-34								chitinase (EC 3.2.1.14) III C10701 - rice	AT5G24090	ATCHIA, CHIA, CHITINASE A	Chitinase A (class III) expressed exclusively under environmental stress conditions.
Os.11266.1.S1_at	LOC_Os04g27060	cluster 4	47.8644	1.71963e-33				√				oxidoreductase, aldo/keto reductase family	AT1G60710	ATB2	Encodes ATB2.
Os.12216.2.S1_a_at	LOC_Os08g04210	cluster 4	38.1182	4.28872e-30			√			√		expressed protein	AT5G48540		receptor-like protein kinase-related family protein
OsAffx.26282.1.S1_s_at	LOC_Os04g32300	cluster 4	34.5454	1.23193e-28						√		Glutaredoxin, putative	AT3G02000	ROXY1	Roxy1 encodes a glutaredoxin belonging to a subgroup specific to higher plants. It is required for proper petal initiation and organogenesis. It is likely to function in the temporal and spatial expression regulation of AGAMOUS in the first and second whorl. It's function is dependent on the Cysteine 49 residue and its nuclear localization. ROXY1 interacts in vitro and in vivo with members of the…
Os.9347.1.S1_at	LOC_Os11g47580	cluster 4	26.8291	6.2472e-25			√	√		√		chitinase (EC 3.2.1.14) III C10701 - rice	AT5G24090	ATCHIA, CHIA, CHITINASE A	Chitinase A (class III) expressed exclusively under environmental stress conditions.
Os.9964.1.S1_at	LOC_Os11g47550	cluster 4	25.8427	2.17983e-24				√		√		chitinase (EC 3.2.1.14) III C10150 - rice	AT5G24090	ATCHIA, CHIA, CHITINASE A	Chitinase A (class III) expressed exclusively under environmental stress conditions.
Os.40026.1.S1_at	LOC_Os03g58600	cluster 4	23.4004	5.84759e-23			√					putative argonaute protein	AT2G27880	AGO5, ARGONAUTE 5, ATAGO5	ARGONAUTE 5 (AGO5)
Os.2692.1.S1_x_at	LOC_Os06g51050	cluster 4	21.1624	1.57298e-21				√		√		Chitinase class I, putative	AT3G12500	ATHCHIB, B-CHI, BASIC CHITINASE, CHI-B, HCHIB, PATHOGENESIS-RELATED 3, PR-3, PR3	encodes a basic chitinase involved in ethylene/jasmonic acid mediated signalling pathway during systemic acquired resistance based on expression analyses.
Os.6113.1.S1_at	LOC_Os08g04230	cluster 4	18.4322	1.34184e-19				√		√		expressed protein	AT5G48540		receptor-like protein kinase-related family protein
Os.169.1.S1_at	LOC_Os11g47530	cluster 4	18.0027	2.8368e-19				√		√		chitinase (EC 3.2.1.14) III C00481 - rice	AT5G24090	ATCHIA, CHIA, CHITINASE A	Chitinase A (class III) expressed exclusively under environmental stress conditions.
OsAffx.16101.1.S1_at	LOC_Os07g05630	cluster 4	16.4865	4.49452e-18				√		√		Glutaredoxin, putative
OsAffx.30150.1.S1_at	LOC_Os04g45510	cluster 4	16.0116	1.11271e-17			√	√		√		hypothetical protein
OsAffx.6372.1.S1_s_at	LOC_Os09g23300	cluster 4	15.728	1.93095e-17			√	√		√		Integral membrane protein	AT2G01770	ATVIT1, VACUOLAR IRON TRANSPORTER 1, VIT1	Encodes an iron transporter required for iron sequestration into vacuoles. Expressed in developing embryo and seed. Localized in the vacuolar membrane.
Os.38390.1.S1_at	LOC_Os01g03840	cluster 4	15.0038	8.16995e-17			√	√		√		Zinc finger, C2H2 type, putative	AT1G68480	JAG, JAGGED	Encodes a putative zinc finger transcription factor that is necessary for proper lateral organ shape and is sufficient to induce the proliferation of lateral organ tissue. Together with NUB, it is involved in stamen and carpel development.
Os.50022.1.S1_at	LOC_Os03g49310	cluster 4	14.8649	1.08361e-16			√					hypothetical protein
Os.28200.1.S1_x_at	LOC_Os03g61160	cluster 4	13.9305	7.63521e-16			√	√		√		putative glycoprotein
OsAffx.30103.3.S1_at	LOC_Os09g31019	cluster 4	13.2486	3.36781e-15			√			√		Ribosomal L40e family, putative	AT3G52590	EARLY-RESPONSIVE TO DEHYDRATION 16, EMB2167, EMBRYO DEFECTIVE 2167, ERD16, HAP4, HAPLESS 4, UBIQUITIN EXTENSION PROTEIN 1, UBQ1	Ubiquitin extension protein
Os.51742.1.S1_x_at	LOC_Os02g37480	cluster 4	12.9045	7.26364e-15				√		√		glycine rich protein - barley (fragment)
Os.49466.1.S1_at	LOC_Os12g43430	cluster 4	12.2133	3.54756e-14				√				thaumatin-like protein precursor	AT4G11650	ATOSM34, OSM34, OSMOTIN 34	osmotin-like protein
Os.54330.1.S1_at	LOC_Os04g28410	cluster 4	11.9895	6.00221e-14				√		√		expressed protein
Os.51147.1.S1_at	LOC_Os03g16960	cluster 4	10.6521	1.58244e-12			√					33-kDa secretory protein	AT5G48540		receptor-like protein kinase-related family protein
OsAffx.27322.1.S1_at	LOC_Os05g45480	cluster 4	10.5155	2.23899e-12			√			√		Pollen proteins Ole e I family, putative	AT2G34700		Pollen Ole e 1 allergen and extensin family protein
Os.46052.1.S1_at	LOC_Os10g40440	cluster 4	10.3551	3.37527e-12								putative lipid transfer protein	AT4G12490		Bifunctional inhibitor/lipid-transfer protein/seed storage 2S albumin superfamily protein
Os.27342.1.S1_a_at	LOC_Os12g36430	cluster 4	10.2905	3.98667e-12			√	√		√		expressed protein
Os.32287.1.S1_at	LOC_Os02g04760	cluster 4	9.65633	2.09993e-11			√		√			serine/threonine protein kinase	AT2G07050	CAS1, CYCLOARTENOL SYNTHASE 1	Involved in the biosynthesis of brassinosteroids. Catalyzes the reaction from epoxysqualene to cycloartenol.
Os.30428.1.S1_at	LOC_Os01g18490	cluster 4	9.14834	8.25451e-11			√			√		hypothetical protein
Os.25497.1.S1_x_at	LOC_Os11g47500	cluster 4	9.13898	8.46815e-11			√			√		chitinase (EC 3.2.1.14) III C10923 - rice	AT5G24090	ATCHIA, CHIA, CHITINASE A	Chitinase A (class III) expressed exclusively under environmental stress conditions.
Os.57292.1.S1_at	LOC_Os07g34690	cluster 4	8.96691	1.35683e-10			√	√		√		hypothetical protein
Os.4759.1.S1_at	LOC_Os09g20220	cluster 4	8.70261	2.81969e-10			√					Glutathione S-transferase, N-terminal domain, putative	AT1G17180	ATGSTU25, GLUTATHIONE S-TRANSFERASE TAU 25, GSTU25	Encodes glutathione transferase belonging to the tau class of GSTs. Naming convention according to Wagner et al. (2002).
Os.51827.1.S1_x_at	LOC_Os10g05690	cluster 4	8.67599	3.03675e-10			√			√		Transmembrane amino acid transporter protein, putative	AT2G21050	LAX2, LIKE AUXIN RESISTANT 2	Encodes LAX2 (LIKE AUXIN RESISTANT), a member of the AUX1 LAX family of auxin influx carriers. Required for the establishment of embryonic root cell organization.
Os.32439.1.S1_at	LOC_Os01g56610	cluster 4	8.62373	3.51353e-10			√	√		√		Homocysteine S-methyltransferase	AT3G22740	HMT3, HOMOCYSTEINE S-METHYLTRANSFERASE 3	homocysteine S-methyltransferase (HMT3)
Os.17918.1.S1_at	LOC_Os03g16950	cluster 4	8.38752	6.82144e-10			√	√				33 kDa secretory protein	AT5G48540		receptor-like protein kinase-related family protein
OsAffx.28716.1.S1_s_at	LOC_Os07g32610	cluster 4	8.16828	1.27037e-09			√	√		√		expressed protein	AT1G11800		endonuclease/exonuclease/phosphatase family protein
Os.49578.1.S1_x_at	LOC_Os11g47570	cluster 4	7.67831	5.20307e-09			√					chitinase (EC 3.2.1.14) III C00481 - rice	AT5G24090	ATCHIA, CHIA, CHITINASE A	Chitinase A (class III) expressed exclusively under environmental stress conditions.
Os.54506.1.S1_at	LOC_Os03g39270	cluster 4	7.13522	2.55851e-08			√	√		√		hypothetical protein
Os.51900.1.S1_at	LOC_Os03g28990	cluster 4	6.79298	7.07968e-08				√				expressed protein	AT1G08050		Zinc finger (C3HC4-type RING finger) family protein
Os.50837.1.S1_at	LOC_Os11g47560	cluster 4	6.7316	8.50614e-08				√		√		chitinase (EC 3.2.1.14) III C10150 - rice	AT5G24090	ATCHIA, CHIA, CHITINASE A	Chitinase A (class III) expressed exclusively under environmental stress conditions.
Os.32890.1.S1_at	LOC_Os11g47600	cluster 4	6.33869	2.77105e-07				√				chitinase (EC 3.2.1.14) III C10701 - rice	AT5G24090	ATCHIA, CHIA, CHITINASE A	Chitinase A (class III) expressed exclusively under environmental stress conditions.
OsAffx.16652.1.S1_at	LOC_Os07g40380	cluster 4	6.20799	4.11272e-07				√		√		hypothetical protein
OsAffx.26493.1.S1_at	LOC_Os04g46850	cluster 4	5.76399	1.58035e-06						√		hypothetical protein
Os.30148.1.S1_at	LOC_Os01g56430	cluster 4	5.51641	3.35284e-06				√		√		Ctr copper transporter family, putative	AT3G46900	COPPER TRANSPORTER 2, COPT2	encodes a member of copper transporter family and functionally complements a high affinity copper transporter mutant in yeast
Os.22000.1.S1_at	LOC_Os06g51060	cluster 4	5.36765	5.2676e-06			√	√				chitinase (EC 3.2.1.14) - rice	AT3G12500	ATHCHIB, B-CHI, BASIC CHITINASE, CHI-B, HCHIB, PATHOGENESIS-RELATED 3, PR-3, PR3	encodes a basic chitinase involved in ethylene/jasmonic acid mediated signalling pathway during systemic acquired resistance based on expression analyses.
OsAffx.19854.1.S1_at	LOC_Os12g27470	cluster 4	5.18255	9.23493e-06				√		√		hypothetical protein
Os.52058.1.S1_at	LOC_Os04g46600	cluster 4	5.1567	9.98703e-06			√			√		hypothetical protein	AT1G02070		unknown protein
Os.7467.1.S1_at	LOC_Os04g34010	cluster 4	5.12894	1.08628e-05			√	√				Transposable element protein, putative	AT3G11680		Aluminium activated malate transporter family protein
Os.52493.1.A1_at	LOC_Os03g22210	cluster 4	4.46739	7.92134e-05				√				Similar to At3g16670/MGL6_12	AT3G16660		Pollen Ole e 1 allergen and extensin family protein
Os.55444.1.S1_at	LOC_Os03g47270	cluster 4	4.46099	8.07329e-05			√	√				expressed protein	AT4G21620		glycine-rich protein
Os.4769.1.S1_at	LOC_Os02g08230	cluster 4	4.34226	0.000114748			√			√		Gl1 protein	AT5G57800	CER3, ECERIFERUM 3, FACELESS POLLEN 1, FLP1, WAX2, YRE	encodes a transmembrane protein with similarity to the sterol desaturase family at the N-terminus and to the short-chain dehydrogenase/reductase family at the C-terminus. Mutant analyses indicate this protein is involved in cuticle membrane and wax biosynthesis.
Os.6116.1.S1_at	LOC_Os12g38150	cluster 4	4.2749	0.000139949			√	√		√		thaumatin/PR5-like protein	AT2G28790		Pathogenesis-related thaumatin superfamily protein
Os.40049.1.S1_at	LOC_Os06g46160	cluster 4	4.20335	0.000172673						√		hypothetical protein
Os.6812.1.S1_at	LOC_Os10g21670	cluster 4	4.15627	0.000198183			√					expressed protein	AT2G22170	PLAT DOMAIN PROTEIN 2, PLAT2	Lipase/lipooxygenase, PLAT/LH2 family protein
Os.53670.1.S1_at	LOC_Os05g15880	cluster 4	4.01579	0.000298257			√			√		chitinase (EC 3.2.1.14) III C00481 - rice	AT5G24090	ATCHIA, CHIA, CHITINASE A	Chitinase A (class III) expressed exclusively under environmental stress conditions.
Os.46695.1.S1_at	LOC_Os10g21790	cluster 4	3.97156	0.000338951			√		√			expressed protein	AT2G22170	PLAT DOMAIN PROTEIN 2, PLAT2	Lipase/lipooxygenase, PLAT/LH2 family protein
Os.53467.1.S1_at	LOC_Os03g22230	cluster 4	3.93983	0.000371424			√	√				expressed protein
Os.9201.2.S1_x_at	LOC_Os02g40010	cluster 4	3.8997	0.000416881			√	√		√		adenine phosphoribosyltransferase, putative	AT1G80050	ADENINE PHOSPHORIBOSYL TRANSFERASE 2, APT2, ATAPT2, PHT1.1	Encodes an adenosine phosphoribosyl transferase(E.C:2.4.2.7), a constitutively expressed enzyme involved in the one-step salvage of adenine to AMP. This isozyme has high affinity for cytokinins and is likely to be localized to the cytosol.
Os.57039.1.S1_at	LOC_Os07g04340	cluster 4	3.88736	0.000431903				√				hypothetical protein
Os.46719.1.S1_at	LOC_Os10g08280	cluster 4	3.76893	0.000605738								expressed protein	AT5G11730		Core-2/I-branching beta-1,6-N-acetylglucosaminyltransferase family protein
OsAffx.12695.1.S1_at	LOC_Os02g10110	cluster 4	3.64212	0.000866836			√					Protein kinase domain, putative	AT4G22130	SRF8, STRUBBELIG-RECEPTOR FAMILY 8	STRUBBELIG-receptor family 8 (SRF8)
Os.55410.1.S1_at	LOC_Os04g49790	cluster 4	3.54006	0.00115316				√				retrotransposon protein, putative, Ty1-copia sub-class	AT4G23160	CRK8, CYSTEINE-RICH RLK (RECEPTOR-LIKE PROTEIN KINASE) 8	Encodes a cysteine-rich receptor-like protein kinase.
OsAffx.17329.1.S1_s_at	LOC_Os08g34510	cluster 4	3.44172	0.00151399								expressed protein
OsAffx.27430.1.S1_at	LOC_Os06g02840	cluster 4	3.41543	0.00162747								hypothetical protein
Os.6160.1.S1_at	LOC_Os02g02250	cluster 4	3.41505	0.00162919			√	√		√		expressed protein
Os.6031.2.S1_at	LOC_Os11g36719	cluster 4	3.35227	0.00193451			√		√			Lipoxygenase	AT3G22400	ARABIDOPSIS THALIANA LIPOXYGENASE 5, ATLOX5, LOX5	Encodes lipoxygenase5 (LOX5). LOX5 activity in roots facilitates green peach aphid colonization of Arabidopsis foliage by promoting green peach aphid feeding from sieve element and water consumption from xylem.
Os.38113.1.S1_at	LOC_Os07g11739	cluster 4	3.32367	0.00209107					√		√	hypothetical protein	AT3G26310	CYTOCHROME P450, FAMILY 71, SUBFAMILY B, POLYPEPTIDE 35, CYP71B35	putative cytochrome P450
Os.37558.1.S1_at	LOC_Os01g06630	cluster 4	3.2572	0.00250322			√	√				Small hydrophilic plant seed protein	AT3G51810	ARABIDOPSIS THALIANA LATE EMBRYOGENESIS ABUNDANT 1, AT3, ATEM1, EM1, GEA1, GUANINE NUCLEOTIDE EXCHANGE FACTOR FOR ADP RIBOSYLATION FACTORS 1, LATE EMBRYOGENESIS ABUNDANT 1	Encodes a ABA-inducible protein that accumulates during seed maturation, in parallel with its corresponding mRNA but with a 3 d delay. During germination, AtEm1 protein undergoes two successive cleavages before being degraded. Both proteins are more stable than the corresponding mRNA. The gene can be activated by the basic leucine zipper transcription factor ABI5. Expressed predominantly in prova…
Os.51718.1.S1_at	LOC_Os11g26780	cluster 4	3.22303	0.00274417				√		√		dehydrin rab 16b
Os.8855.1.S1_at	LOC_Os02g31840	cluster 4	3.20678	0.00286631			√	√				hypothetical protein
OsAffx.25931.1.S1_at	LOC_Os04g08640	cluster 4	3.18006	0.0030786			√	√			√	hypothetical protein	AT5G50140		Ankyrin repeat family protein
Os.8827.1.S1_at	LOC_Os01g60740	cluster 4	3.15338	0.0033054			√	√				Protease inhibitor/seed storage/LTP family, putative	AT5G01870		Predicted to encode a PR (pathogenesis-related) protein. Belongs to the lipid transfer protein (PR-14) family with the following members: At2g38540/LTP1, At2g38530/LTP2, At5g59320/LTP3, At5g59310/LTP4, At3g51600/LTP5, At3g08770/LTP6, At2g15050/LTP7, At2g18370/LTP8, At2g15325/LTP9, At5g01870/LTP10, At4g33355/LTP11, At3g51590/LTP12, At5g44265/LTP13, At5g62065/LTP14, At4g08530/LTP15.
Os.6042.1.S1_at	LOC_Os07g25810	cluster 4	3.00261	0.00491536			√	√		√		transposon protein, putative, CACTA, En/Spm sub-class
Os.16759.1.S1_at	LOC_Os05g23410	cluster 4	2.82164	0.00782275			√			√		hypothetical protein
OsAffx.5574.1.S1_at	LOC_Os07g39060	cluster 4	2.7589	0.00916117			√					hypothetical protein
Os.55588.1.S1_at	LOC_Os08g32330	cluster 4	2.62677	0.0127047				√				expressed protein
Os.57289.1.S1_at	LOC_Os12g26960	cluster 4	2.61967	0.0129268			√					expressed protein
Os.9975.1.S1_at	LOC_Os03g17200	cluster 4	2.56664	0.0147043				√			√	hypothetical protein	AT3G55240		Overexpression leads to PEL (Pseudo-Etiolation in Light) phenotype.
Os.12528.1.S1_x_at	LOC_Os03g31750	cluster 4	2.46952	0.0185528			√	√				cytosolic pyruvate orthophosphate dikinase	AT4G15530	PPDK, PYRUVATE ORTHOPHOSPHATE DIKINASE	Encodes a dual-targeted protein believed to act as a pyruvate, orthophosphate dikinase. These enzymes are normally associated with C4 photosynthesis which does not occur in Arabidopsis. However, PPDK may play a role in remobilizing nitrogen during leaf senescence in Arabidopsis. The product of the long transcript (.1 gene model) was shown to be targeted to the chloroplast, whereas the shorter tra…
Os.54398.1.S1_x_at	LOC_Os12g15550	cluster 4	2.41866	0.0209163								D-mannose binding lectin, putative	AT4G21380	ARK3, RECEPTOR KINASE 3, RK3	encodes a putative receptor-like serine/threonine protein kinases that is similar to Brassica self-incompatibility (S) locus. Expressed in root. Shoot expression limited to limited to the root-hypocotyl transition zone and at the base of lateral roots as well as in axillary buds, and pedicels.
Os.8269.1.A1_at	LOC_Os02g29150	cluster 4	2.41634	0.0210305				√		√		TPR Domain, putative	AT3G04710	TETRATRICOPEPTIDE REPEAT 10, TPR10	Encodes one of the 36 carboxylate clamp (CC)-tetratricopeptide repeat (TPR) proteins (Prasad 2010, Pubmed ID: 20856808) with potential to interact with Hsp90/Hsp70 as co-chaperones.
Os.54666.1.S1_at	LOC_Os08g32360	cluster 4	2.38578	0.0225864				√				expressed protein
Os.12221.1.S1_at	LOC_Os07g24000	cluster 4	2.34839	0.0246324			√	√		√		AWPM-19-like family, putative	AT1G04560		AWPM-19-like family protein
Os.36673.1.S1_at	LOC_Os06g35490	cluster 4	2.33132	0.025621			√	√				bacterial-induced peroxidase precursor	AT5G05340	PEROXIDASE 52, PRX52	Peroxidase superfamily protein
OsAffx.15028.1.S1_at	LOC_Os05g39540	cluster 4	2.27634	0.0290525			√	√		√		zinc transporter OsZIP2, putative	AT1G05300	ZINC TRANSPORTER 5 PRECURSOR, ZIP5	member of Fe(II) transporter isolog family
OsAffx.29470.1.S1_at	LOC_Os08g32390	cluster 4	2.27072	0.0294255								hypothetical protein
Os.40384.1.S1_at	LOC_Os07g04350	cluster 4	2.25387	0.0305699				√		√		hypothetical protein
Os.16532.1.S1_at	LOC_Os03g52370	cluster 4	2.24666	0.0310713				√		√		expressed protein
Os.52040.1.S1_at	LOC_Os05g11370	cluster 4	2.18952	0.035316								transposon protein, putative, CACTA, En/Spm sub-class
OsAffx.16104.1.S1_at	LOC_Os07g05690	cluster 4	2.08833	0.0441096				√				hypothetical protein
Os.15763.1.S1_at	LOC_Os12g08800	cluster 4	2.0486	0.0480589								Las1, putative	AT5G12220		las1-like family protein
Os.31913.1.S1_at	LOC_Os06g01590	cluster 4	2.03475	0.0495059			√					L-lactate dehydrogenase	AT4G17260		Lactate/malate dehydrogenase family protein
Os.54212.1.S1_at	LOC_Os05g39590	cluster 5	5.6447	2.27056e-06	AP2-EREBP			√				Similar to DRE binding factor 2	AT5G05410	DEHYDRATION-RESPONSIVE ELEMENT BINDING PROTEIN 2, DRE-BINDING PROTEIN 2A, DREB2, DREB2A	Encodes a transcription factor that specifically binds to DRE/CRT cis elements (responsive to drought and low-temperature stress). Belongs to the DREB subfamily A-2 of ERF/AP2 transcription factor family (DREB2A). There are eight members in this subfamily including DREB2B. The protein contains one AP2 domain. Overexpression of transcriptional activation domain of DREB2A resulted in significant dr…
Os.48513.1.S1_a_at	LOC_Os04g56850	cluster 5	7.07908	3.02131e-08	ARF					√		Arabidopsis Monopteros-like protein	AT1G30330	ARF6, AUXIN RESPONSE FACTOR 6	Encodes a member of the auxin response factor family. Mediates auxin response via expression of auxin regulated genes. Acts redundantly with ARF8 to control stamen elongation and flower maturation. Expression of ARF6 is controlled by miR167.
OsAffx.28236.2.S1_x_at	LOC_Os07g02630	cluster 5	3.3028	0.00221292								NB-ARC domain, putative	AT3G14470		NB-ARC domain-containing disease resistance protein
Os.16446.1.S1_at	LOC_Os06g22030	cluster 5	2.89945	0.00641644						√		expressed protein	AT2G33620	AHL10, AT-HOOK MOTIF NUCLEAR LOCALIZED PROTEIN 10	AT hook motif DNA-binding family protein
OsAffx.29571.1.S1_at	LOC_Os08g37432	cluster 5	2.10166	0.0428506			√	√		√		expressed protein	AT5G65380		MATE efflux family protein
Os.54020.2.S1_x_at	LOC_Os03g14080	cluster 5	19.9241	1.10883e-20			√					probable AUX1-like permease, 10674-8589 [imported] - Arabidopsis thaliana	AT2G21050	LAX2, LIKE AUXIN RESISTANT 2	Encodes LAX2 (LIKE AUXIN RESISTANT), a member of the AUX1 LAX family of auxin influx carriers. Required for the establishment of embryonic root cell organization.
OsAffx.16332.1.S1_x_at	LOC_Os07g19000	cluster 5	11.4028	2.45241e-13								expressed protein	AT5G48485	DEFECTIVE IN INDUCED RESISTANCE 1, DIR1	encodes a putative apoplastic lipid transfer protein that is involved in systemic acquired resistance. Mutants in this gene exhibit wild-type local resistance to avirulent and virulent Pseudomonas syringae, but pathogenesis-related gene expression is abolished in uninoculated distant leaves and fail to develop SAR to virulent Pseudomonas or Peronospora parasitica.
Os.23417.1.A1_at	LOC_Os06g20920	cluster 5	5.36589	5.29586e-06			√					SAM dependent carboxyl methyltransferase	AT4G36470		S-adenosyl-L-methionine-dependent methyltransferases superfamily protein
OsAffx.2917.1.S1_s_at	LOC_Os02g39620	cluster 5	5.2012	8.72739e-06			√					hypothetical protein	AT1G01170		Protein of unknown function (DUF1138)
Os.54146.1.S1_at	LOC_Os02g53130	cluster 5	4.86533	2.40803e-05			√					Oxidoreductase molybdopterin binding domain, putative	AT1G77760	GNR1, NIA1, NITRATE REDUCTASE 1, NR1	Encodes the cytosolic minor isoform of nitrate reductase (NR). Involved in the first step of nitrate assimilation, it contributes about 15% of the nitrate reductase activity in shoots. Similar to molybdopterin oxidoreductases at the N-terminus, and to FAD/NAD-binding cytochrome reductases at the C-terminus. Cofactors: FAD, heme iron (cytochrome B-557), and molybdenum-pterin.
Os.55906.1.S1_at	LOC_Os02g37380	cluster 5	4.66945	4.33614e-05								expressed protein
Os.50771.1.S1_at	LOC_Os06g44320	cluster 5	4.02101	0.000293778						√		At5g57780	AT4G30410	IBH1-LIKE 1, IBL1	sequence-specific DNA binding transcription factors
OsAffx.11669.1.S1_at	LOC_Os01g59720	cluster 5	3.8402	0.00049437				√				hypothetical protein	AT3G56190	ALPHA-SNAP2, ALPHA-SOLUBLE NSF ATTACHMENT PROTEIN 2, ASNAP	Encodes one of two alpha-SNAPs (soluble NSF attachment protein) in Arabidopsis
Os.51931.1.S1_at	LOC_Os08g05370	cluster 5	3.5293	0.0011882								hypothetical protein	AT5G45540		Protein of unknown function (DUF594)
OsAffx.2855.1.S1_at	LOC_Os02g34250	cluster 5	3.13645	0.00345742				√		√		expressed protein
OsAffx.13376.1.S1_s_at	LOC_Os03g46110	cluster 5	2.75644	0.00921776				√				expressed protein
Os.30608.3.S1_x_at	LOC_Os02g41954	cluster 5	2.42916	0.020407			√	√		√		oxidoreductase, 2OG-Fe(II) oxygenase family, putative	AT4G21200	ARABIDOPSIS THALIANA GIBBERELLIN 2-OXIDASE 8, ATGA2OX8, GA2OX8, GIBBERELLIN 2-OXIDASE 8	Encodes a protein with gibberellin 2-oxidase activity which acts specifically on C-20 gibberellins.
Os.37598.1.S1_at	LOC_Os01g20980	cluster 5	2.40274	0.0217105			√			√		Plant invertase/pectin methylesterase inhibitor, putative	AT4G02330	ATPME41, ATPMEPCRB, PECTIN METHYLESTERASE 41, PME41	Encodes a pectin methylesterase that is sensitive to chilling stress and brassinosteroid regulation.
Os.7567.1.S1_at	LOC_Os10g40614	cluster 5	2.37355	0.023238			√	√		√		root-specific protein RCc3 - rice	AT4G12510		Bifunctional inhibitor/lipid-transfer protein/seed storage 2S albumin superfamily protein
Os.53952.1.S1_at	LOC_Os04g01354	cluster 5	2.34828	0.0246388			√		√		√	Chalcone and stilbene synthases, N-terminal domain, putative	AT5G13930	ATCHS, CHALCONE SYNTHASE, CHS, TRANSPARENT TESTA 4, TT4	Encodes chalcone synthase (CHS), a key enzyme involved in the biosynthesis of flavonoids. Required for the accumulation of purple anthocyanins in leaves and stems. Also involved in the regulation of auxin transport and the modulation of root gravitropism.
Os.57006.1.S1_at	LOC_Os09g28520	cluster 5	2.10944	0.0421306				√				hypothetical protein	AT5G66800		unknown protein
Os.54233.1.S1_at	LOC_Os10g21090	cluster 5	2.07466	0.0454354								Protein kinase domain, putative	AT2G46850		Protein kinase superfamily protein
Os.51715.1.S1_at	LOC_Os03g42420	cluster 5	5.91354	1.00362e-06	ABI3VP1			√				New cDNA-based Gene	AT4G33280		AP2/B3-like transcriptional factor family protein
OsAffx.14982.1.S1_at	LOC_Os05g36100	cluster 5	6.80546	6.8205e-08	AP2-EREBP		√			√		AP2 domain, putative	AT5G64750	ABA REPRESSOR1, ABR1	Encodes a putative transcription factor containing an AP2 domain. Is a member of the ERF (ethylene response factor) subfamily B-4 of ERF/AP2 transcription factor family. Expressed in response to ABA, osmotic stress, sugar stress and drought. Mutants are hypersensitive to these stresses. May be involved in regulation of ABA mediated stress response.
OsAffx.15137.1.S1_at	LOC_Os05g47650	cluster 5	5.85683	1.19214e-06	AP2-EREBP						√	B3 DNA binding domain, putative	AT1G25560	EDF1, ETHYLENE RESPONSE DNA BINDING FACTOR 1, TEM1, TEMPRANILLO 1	Encodes a member of the RAV transcription factor family that contains AP2 and B3 binding domains. Involved in the regulation of flowering under long days. Loss of function results in early flowering. Overexpression causes late flowering and repression of expression of FT. Novel transcriptional regulator involved in ethylene signaling. Promoter bound by EIN3. EDF1 in turn, binds to promoter elemen…
Os.30193.1.S1_at	LOC_Os04g46250	cluster 5	4.58933	5.50959e-05	AP2-EREBP			√				AP2 domain, putative	AT5G47230	ATERF-5, ATERF5, ATMACD1, ERF102, ERF5, ETHYLENE RESPONSIVE ELEMENT BINDING FACTOR 5, ETHYLENE RESPONSIVE ELEMENT BINDING FACTOR- 5	encodes a member of the ERF (ethylene response factor) subfamily B-3 of ERF/AP2 transcription factor family (ATERF-5). The protein contains one AP2 domain. There are 18 members in this subfamily including ATERF-1, ATERF-2, AND ATERF-5.
Os.35111.1.S1_at	LOC_Os03g15660	cluster 5	4.4311	8.82217e-05	AP2-EREBP		√	√		√		AP2 domain, putative	AT1G21910	DEHYDRATION RESPONSE ELEMENT-BINDING PROTEIN 26, DREB26	encodes a member of the DREB subfamily A-5 of ERF/AP2 transcription factor family. The protein contains one AP2 domain. There are 15 members in this subfamily including RAP2.1, RAP2.9 and RAP2.10.
Os.50639.1.S1_at	LOC_Os02g43970	cluster 5	2.77016	0.00890623	AP2-EREBP							AP2 domain-containing protein Rap211	AT2G44940		encodes a member of the DREB subfamily A-4 of ERF/AP2 transcription factor family. The protein contains one AP2 domain. There are 17 members in this subfamily including TINY.
Os.11094.1.A1_at	LOC_Os04g46220	cluster 5	2.68569	0.0109914	AP2-EREBP						√	AP2 domain, putative	AT4G17500	ATERF-1, ERF-1, ETHYLENE RESPONSIVE ELEMENT BINDING FACTOR 1	Encodes a member of the ERF (ethylene response factor) subfamily B-3 of ERF/AP2 transcription factor family (ATERF-1). The protein contains one AP2 domain. There are 18 members in this subfamily including ATERF-1, ATERF-2, AND ATERF-5.
Os.11036.1.S1_at	LOC_Os05g48870	cluster 5	2.57981	0.0142428	ARF					√		Arabidopsis ETTIN-like protein 1	AT2G33860	ARF3, AUXIN RESPONSE TRANSCRIPTION FACTOR 3, ETT, ETTIN	ettin (ett) mutations have pleiotropic effects on Arabidopsis flower development, causing increases in perianth organ number, decreases in stamen number and anther formation, and apical-basal patterning defects in the gynoecium. The ETTIN gene encodes a protein with homology to DNA binding proteins which bind to auxin response elements. ETT transcript is expressed throughout stage 1 floral merist…
OsAffx.28091.1.S1_at	LOC_Os06g43910	cluster 5	2.61012	0.0132315	ARR-B		√					transcription factor arr10 (arabidopsis response regulator10), putative	AT2G25180	ARR12, RESPONSE REGULATOR 12, RR12	Encodes an Arabidopsis response regulator (ARR) protein that acts in concert with other type-B ARRs in the cytokinin signaling pathway. Also involved in cytokinin-dependent inhibition of hypocotyl elongation and cytokinin-dependent greening and shooting in tissue culture.
Os.15798.1.S1_at	LOC_Os06g07040	cluster 5	4.16192	0.000194938	AUX/IAA		√	√				AUX/IAA family	AT3G17600	IAA31, INDOLE-3-ACETIC ACID INDUCIBLE 31	Encodes a member of the Aux/IAA family of proteins implicated in auxin signaling. IAA31 shares several residues with the conserved domain II region, believed to act as a degron in many of the rapidly degraded Aux/IAA family members. An IAA31 fusion protein is quite long-lived, but can be degraded more rapidly in the presence of auxin. Unlike many other family members, IAA31 transcript levels do n…
OsAffx.10793.1.S1_at	LOC_Os08g37290	cluster 5	87.9699	1.15594e-42	bHLH		√	√		√		Helix-loop-helix DNA-binding domain, putative	AT3G25710	ATAIG1, BASIC HELIX-LOOP-HELIX 32, BHLH32, TARGET OF MONOPTEROS 5, TMO5	Encodes a basic helix-loop-helix transcription factor that is expressed in the hypophysis-adjacent embryo cells, and is required and partially sufficient for MP-dependent root initiation. Involved in response to phosphate starvation. Negative regulator of root hair development, anthocyanin formation and Pi content. Its expression is responsive to both phosphate (Pi) and phosphite (Phi) in shoots.
Os.53593.1.S1_at	LOC_Os05g50270	cluster 5	23.1773	8.01711e-23	C2C2-GATA		√	√		√		GATA zinc finger, putative	AT4G36620	GATA TRANSCRIPTION FACTOR 19, GATA19, HANABA TARANU LIKE 2, HANL2	Encodes a member of the GATA factor family of zinc finger transcription factors.
Os.28023.1.S1_at	LOC_Os01g62130	cluster 5	2.03929	0.049028	C2H2		√					Zinc finger, C2H2 type, putative	AT2G28710		C2H2-type zinc finger family protein
Os.54047.1.A1_at	LOC_Os06g32860	cluster 5	21.924	4.96609e-22	C3H					√		Zinc finger C-x8-C-x5-C-x3-H type (and similar), putative	AT5G57870	EIFISO4G1, EUKARYOTIC TRANSLATION INITIATION FACTOR ISOFORM 4G1	Encodes a putative eukaryotic translation initiation factor
Os.52065.1.S1_at	LOC_Os03g20900	cluster 5	2.58964	0.0139076	G2-like							Similar to transfactor	AT5G18240	ARABIDOPSIS MYB-RELATED PROTEIN 1, ATMYR1, MYB-RELATED PROTEIN 1, MYR1	Encodes MYR1 (MYR1).
Os.55501.1.S1_at	LOC_Os02g07170	cluster 5	2.18413	0.0357416	G2-like		√					myb-like DNA-binding domain, SHAQKYF class, putative	AT2G40260		Homeodomain-like superfamily protein
Os.57067.1.S1_at	LOC_Os02g42870	cluster 5	4.35584	0.000110235	MYB				√			Myb-like DNA-binding domain, putative	AT3G61250	ATMYB17, LATE MERISTEM IDENTITY2, LMI2, MYB DOMAIN PROTEIN 17, MYB17	LATE MERISTEM IDENTITY2 (LMI2) is a target of the meristem identity regulator LEAFY (LFY). Has a role in the meristem identity transition from vegetative growth to flowering. Member of the R2R3 factor gene family.
Os.54747.1.S1_at	LOC_Os10g38834	cluster 5	23.0539	9.55715e-23	NAC		√	√		√		Auxin Efflux Carrier	AT4G36160	ANAC076, NAC DOMAIN CONTAINING PROTEIN 76, NAC076, VASCULAR-RELATED NAC-DOMAIN 2, VND2	Encodes a NAC-domain transcription factor. Expressed in the vascular tissue.
Os.25599.1.A1_at	LOC_Os08g42440	cluster 5	5.63397	2.34581e-06	Orphans			√			√	CONSTANS-like B-box zinc finger protein, putative	AT2G33500	B-BOX DOMAIN PROTEIN 12, BBX12	B-box type zinc finger protein with CCT domain
Os.54667.1.S1_at	LOC_Os04g44280	cluster 5	3.86985	0.000454148	Orphans		√	√		√		response regulator	AT1G59940	ARR3, RESPONSE REGULATOR 3	Type A response regulator highly similar to bacterial two-component response regulators. Rapidly induced by cytokinin. Involved in red-light signaling. Acts redundantly with ARR3 in the control of circadian period in a cytokinin-independent manner.
Os.12517.1.A1_at	LOC_Os08g39310	cluster 5	2.22891	0.0323384	SWI/SNF-BAF60b							SWIB/MDM2 domain, putative	AT4G22360		SWIB complex BAF60b domain-containing protein
Os.51982.1.S1_at	LOC_Os08g40490	cluster 5	20.4305	4.92909e-21	TRAF				√			BTB/POZ domain, putative	AT5G19000	ATBPM1, BPM1, BTB-POZ AND MATH DOMAIN 1	Encodes a member of the MATH-BTB domain proteins (BPMs) that directly interact with and target for proteasomal degradation the class I homeobox-leucine zipper (HD-ZIP) transcription factor ATHB6. Known members include AT5G19000 (BPM1), AT3G06190 (BPM2), AT2G39760 (BPM3), AT3G03740 (BPM4), AT5G21010 (BPM5) and AT3G43700 (BPM6).
Os.28828.1.S2_at	LOC_Os01g47560	cluster 5	5.20222	8.70037e-06	WRKY		√				√	WRKY DNA -binding domain, putative	AT4G18170	ATWRKY28, WRKY DNA-BINDING PROTEIN 28, WRKY28	member of WRKY Transcription Factor
Os.10908.1.S1_a_at	LOC_Os08g36910	cluster 5	147.811	1.57206e-50			√	√		√		Alpha amylase, catalytic domain	AT4G25000	ALPHA-AMYLASE-LIKE, AMY1, ATAMY1	Predicted to be secreted protein based on signalP prediction. Involved in starch mobilization. Mutants are defective in alpha-amylase activity. (Note: AMY1 has been found in the literature to be referred to as AMY3, which is not to be confused with AMY3/At1g69830).
Os.54325.1.S1_at	LOC_Os10g31420	cluster 5	113.8	1.45571e-46								transposon protein, putative, CACTA, En/Spm sub-class
Os.43929.1.S1_s_at	LOC_Os03g02470	cluster 5	99.9365	1.3545e-44								expressed protein
Os.55729.1.S1_at	LOC_Os05g47950	cluster 5	99.7222	1.45982e-44				√		√		UDP-glucoronosyl and UDP-glucosyl transferase	AT4G15490	UGT84A3	Encodes a protein that might have sinapic acid:UDP-glucose glucosyltransferase activity.
Os.8035.1.S1_at	LOC_Os01g19420	cluster 5	98.5565	2.19995e-44			√					3'-5' exonuclease, putative
Os.46900.1.S1_at	LOC_Os10g31440	cluster 5	79.0852	4.71415e-41			√					transposon protein, putative, CACTA, En/Spm sub-class
Os.4181.1.S1_at	LOC_Os01g67980	cluster 5	58.9568	1.27411e-36								Papain family cysteine protease, putative	AT5G50260	CEP1, CYSTEINE ENDOPEPTIDASE 1	Cysteine proteinases superfamily protein
Os.52004.1.S1_at	LOC_Os05g17830	cluster 5	47.4198	2.37238e-33				√				retrotransposon protein, putative, Ty3-gypsy sub-class
Os.54726.1.S1_at	LOC_Os09g31930	cluster 5	47.1599	2.86727e-33								retrotransposon protein, putative, Ty3-gypsy sub-class
Os.18585.1.S1_at	LOC_Os12g09700	cluster 5	47.0965	3.00354e-33							√	jacalin homolog - barley	AT1G19715		Mannose-binding lectin superfamily protein
Os.4683.3.S1_at	LOC_Os05g39320	cluster 5	39.5973	1.16529e-30						√		pyruvate decarboxylase	AT4G33070	ATPDC1, PDC1, PYRUVATE DECARBOXYLASE 1	Thiamine pyrophosphate dependent pyruvate decarboxylase family protein
Os.10627.1.S1_a_at	LOC_Os02g11970	cluster 5	37.1516	1.03183e-29						√		expressed protein
Os.12639.1.A1_at	LOC_Os11g10710	cluster 5	36.8891	1.31455e-29				√		√		Similar to barley stem rust resistance protein	AT1G52360		Coatomer, beta' subunit
Os.20154.1.S1_at	LOC_Os02g56700	cluster 5	32.0856	1.51317e-27			√		√	√		cinnamoyl CoA reductase	AT1G15950	ATCCR1, CCR1, CINNAMOYL COA REDUCTASE 1, IRREGULAR XYLEM 4, IRX4	Encodes a cinnamoyl CoA reductase. Involved in lignin biosynthesis.
Os.11154.1.S1_a_at	LOC_Os03g06700	cluster 5	29.6429	2.19756e-26			√	√		√		Chalcone and stilbene synthases, C-terminal domain, putative	AT2G26640	3-KETOACYL-COA SYNTHASE 11, KCS11	Encodes KCS11, a member of the 3-ketoacyl-CoA synthase family involved in the biosynthesis of VLCFA (very long chain fatty acids).
Os.55246.1.S1_at	LOC_Os08g39290	cluster 5	27.3484	3.2899e-25								EF hand, putative	AT2G44310		Calcium-binding EF-hand family protein
Os.24023.1.A1_x_at	LOC_Os04g41900	cluster 5	27.0628	4.67445e-25								expressed protein	AT5G16250		unknown protein
Os.12191.1.S1_x_at	LOC_Os03g13140	cluster 5	26.8894	5.7954e-25				√				Chain A, Crystal Structure Of Non-Symbiotic Plant Hemoglobin From Rice.	AT2G16060	AHB1, ARATH GLB1, ATGLB1, CLASS I HEMOGLOBIN, GLB1, HB1, HEMOGLOBIN 1, NSHB1	Encodes a class 1 nonsymbiotic hemoglobin induced by low oxygen levels with very high oxygen affinity. It is not likely to be a hemoglobin transporter because of its extremely high affinity for oxygen. Overexpression impairs cold stress-induced nitric oxide (NO) production.
Os.4784.1.S1_at	LOC_Os09g31040	cluster 5	25.1326	5.50654e-24						√		EF hand, putative	AT2G44310		Calcium-binding EF-hand family protein
Os.46604.1.S1_s_at	LOC_Os01g35330	cluster 5	22.8358	1.30637e-22				√				hypothetical protein
Os.18038.1.S1_at	LOC_Os03g06840	cluster 5	22.7454	1.48802e-22				√		√		hypothetical protein
Os.57455.1.S1_x_at	LOC_Os11g02330	cluster 5	22.2408	3.10575e-22			√					expressed protein
Os.40404.1.S1_s_at	LOC_Os04g21130	cluster 5	22.1767	3.41343e-22				√		√		hypothetical protein	AT5G24560	ATPP2-B12, PHLOEM PROTEIN 2-B12, PP2-B12	phloem protein 2-B12 (PP2-B12)
Os.49662.1.S1_at	LOC_Os09g31000	cluster 5	21.6698	7.26867e-22						√		EF hand, putative	AT2G44310		Calcium-binding EF-hand family protein
Os.55673.1.S1_at	LOC_Os03g04870	cluster 5	21.1913	1.50482e-21			√	√				hypothetical protein	AT5G45470		Protein of unknown function (DUF594)
Os.32904.1.S1_at	LOC_Os04g52280	cluster 5	19.0533	4.65978e-20								cinnamyl alcohol dehydrogenase	AT4G37970	ATCAD6, CAD6, CINNAMYL ALCOHOL DEHYDROGENASE 6	cinnamyl alcohol dehydrogenase 6 (CAD6)
Os.10660.1.S1_at	LOC_Os09g28820	cluster 5	18.5626	1.07212e-19								wound-induced protein WI12
Os.16002.1.S1_at	LOC_Os11g41860	cluster 5	17.2777	1.03773e-18			√	√		√		N7-like protein	AT4G05470		RNI-like superfamily protein
Os.24917.1.S1_at	LOC_Os01g36790	cluster 5	17.2019	1.19152e-18				√		√		Protein kinase domain, putative	AT1G70520	ALTERED SEED GERMINATION 6, ASG6, CRK2, CYSTEINE-RICH RLK (RECEPTOR-LIKE PROTEIN KINASE) 2	Encodes a cysteine-rich receptor-like protein kinase.
Os.55730.1.S1_at	LOC_Os05g01444	cluster 5	16.6769	3.14331e-18								polygalacturonase inhibitory protein	AT5G06860	ATPGIP1, PGIP1, POLYGALACTURONASE INHIBITING PROTEIN 1	Encodes a polygalacturonase inhibiting protein involved in defense response. PGIPs inhibit the function of cell wall pectin degrading enzymes such as those produced by fungal pathogens. PGIP1 is induced by fungal infection. Suppressed in the proton sensitive stop1-mutant, but the transcription level was recovered by transformation of STOP2. Knockout mutant showed severe damage in the root tip in …
Os.55301.1.S1_x_at	LOC_Os09g29480	cluster 5	16.5265	4.16799e-18			√	√		√		expressed protein	AT5G15120		Protein of unknown function (DUF1637)
Os.57205.1.S1_at	LOC_Os02g43120	cluster 5	15.1597	5.9626e-17				√		√		Zinc finger, C3HC4 type (RING finger), putative	AT5G01880	DAF-LIKE GENE 2, DAFL2	RING/U-box superfamily protein
OsAffx.17361.1.S1_at	LOC_Os08g36680	cluster 5	15.0216	7.87975e-17			√					Eukaryotic-type carbonic anhydrase	AT1G08065	ACA5, ALPHA CARBONIC ANHYDRASE 5, ATACA5	alpha carbonic anhydrase 5 (ACA5)
Os.54377.1.S1_at	LOC_Os01g51740	cluster 5	14.2223	4.10919e-16								hypothetical protein
Os.6757.1.S1_at	LOC_Os02g56460	cluster 5	13.8252	9.57038e-16					√	√		expressed protein	AT1G15950	ATCCR1, CCR1, CINNAMOYL COA REDUCTASE 1, IRREGULAR XYLEM 4, IRX4	Encodes a cinnamoyl CoA reductase. Involved in lignin biosynthesis.
OsAffx.4114.1.S1_at	LOC_Os04g47480	cluster 5	13.5448	1.75635e-15				√				hypothetical protein	AT4G35240		Protein of unknown function (DUF630 and DUF632)
Os.39636.1.A1_x_at	LOC_Os04g12720	cluster 5	13.0153	5.66285e-15				√		√		expressed protein	AT1G05680	UGT74E2, URIDINE DIPHOSPHATE GLYCOSYLTRANSFERASE 74E2	Encodes a UDP-glucosyltransferase, UGT74E2, that acts on IBA (indole-3-butyric acid) and affects auxin homeostasis. The transcript and protein levels of this enzyme are strongly induced by H2O2 and may allow integration of ROS (reactive oxygen species) and auxin signaling. This enzyme can also transfer glycosyl groups to several compounds related to the explosive TNT when this synthetic compound …
Os.4683.1.S1_at	LOC_Os05g39310	cluster 5	12.6924	1.17474e-14			√			√		pyruvate decarboxylase	AT5G01320		Thiamine pyrophosphate dependent pyruvate decarboxylase family protein
OsAffx.24054.1.S1_at	LOC_Os02g01810	cluster 5	11.2071	3.95965e-13						√		hypothetical protein
Os.23187.1.S1_at	LOC_Os04g01470	cluster 5	10.9176	8.11592e-13			√					O-methyltransferase, putative	AT5G54160	ATOMT1, CAFFEATE O-METHYLTRANSFERASE 1, COMT1, O-METHYLTRANSFERASE 1, OMT1	A caffeic acid/5-hydroxyferulic acid O-methyltransferase. Interacts with 14-4-3 proteins in yeast 2 hybrid assay. AtOMT1 (At5g54160) encodes a flavonol 3鈥?O-methyltransferase that is highly active towards quercetin and myricetin. The substrate specificity identifies the enzyme as flavonol 3鈥?methyltransferase which replaces the former annotation of the gene to encode a caffeic acid/5-hydroxyferul…
Os.6101.1.S1_at	LOC_Os04g12970	cluster 5	10.7928	1.10966e-12				√		√		UDP-glucoronosyl and UDP-glucosyl transferase	AT1G05680	UGT74E2, URIDINE DIPHOSPHATE GLYCOSYLTRANSFERASE 74E2	Encodes a UDP-glucosyltransferase, UGT74E2, that acts on IBA (indole-3-butyric acid) and affects auxin homeostasis. The transcript and protein levels of this enzyme are strongly induced by H2O2 and may allow integration of ROS (reactive oxygen species) and auxin signaling. This enzyme can also transfer glycosyl groups to several compounds related to the explosive TNT when this synthetic compound …
OsAffx.19159.1.S1_at	LOC_Os11g34624	cluster 5	10.1427	5.84461e-12		√		√		√		Protein kinase domain, putative	AT1G11410		S-locus lectin protein kinase family protein
Os.56125.1.S1_at	LOC_Os11g14410	cluster 5	10.1269	6.08897e-12			√					Polygalacturonase (pectinase)	AT3G59850		Pectin lyase-like superfamily protein
Os.52062.1.S1_at	LOC_Os09g30506	cluster 5	9.79532	1.45242e-11						√		EF hand, putative	AT2G44310		Calcium-binding EF-hand family protein
Os.8805.1.S1_at	LOC_Os10g13700	cluster 5	9.66122	2.07278e-11								putative phosphoenolpyruvate carboxykinase	AT4G37870	PCK1, PEPCK, PHOSPHOENOLPYRUVATE CARBOXYKINASE, PHOSPHOENOLPYRUVATE CARBOXYKINASE 1	Encodes a phosphoenolpyruvate carboxykinase that localizes to the cytosol.
Os.25963.1.S1_at	LOC_Os03g43750	cluster 5	9.56877	2.65239e-11								hypothetical protein
Os.9817.1.S1_at	LOC_Os04g28250	cluster 5	9.24309	6.37832e-11				√		√		cysteine proteinase inhibitor, extracellular - carrot	AT2G31980	ATCYS2, CYS2, PHYTOCYSTATIN 2	PHYTOCYSTATIN 2 (CYS2)
Os.56145.1.S1_at	LOC_Os12g13890	cluster 5	9.02604	1.15341e-10								transposon protein, putative, CACTA, En/Spm sub-class
Os.20851.1.A1_at	LOC_Os02g53240	cluster 5	8.91743	1.55492e-10				√				hypothetical protein
OsAffx.27622.1.S1_x_at	LOC_Os04g32610	cluster 5	8.81249	2.07811e-10				√			√	hypothetical protein
Os.51996.1.S1_at	LOC_Os01g66650	cluster 5	8.76537	2.3682e-10			√	√		√		expressed protein
Os.55256.1.S1_at	LOC_Os10g32940	cluster 5	8.38551	6.86032e-10			√	√		√		hypothetical protein
Os.51963.1.S1_at	LOC_Os12g31040	cluster 5	8.27352	9.41868e-10		√						transposon protein, putative, CACTA, En/Spm sub-class
Os.49857.1.S1_at	LOC_Os08g18880	cluster 5	8.09822	1.55152e-09				√				expressed protein	AT1G80710	DROUGHT SENSITIVE 1, DRS1	Encodes a WD颅40 repeat family protein containing a DWD (DDB1 binding WD颅40) motif. Mutant analysis demonstrates that DRS1 promotes tolerance to drought stress, possibly mediated by ABA, and suggests involvement of DDB1颅 Cul4鈥搈ediated protein degradation in drought response.
Os.14366.1.S1_s_at	LOC_Os08g37840	cluster 5	7.99431	2.08923e-09				√				Phosphate-induced protein 1 conserved region	AT5G64260	EXL2, EXORDIUM LIKE 2	EXORDIUM like 2 (EXL2)
Os.54463.1.S1_at	LOC_Os05g48680	cluster 5	7.84923	3.17185e-09								expressed protein
Os.36248.1.S1_at	LOC_Os01g71140	cluster 5	7.743	4.31264e-09				√		√		expressed protein	AT1G03220		Eukaryotic aspartyl protease family protein
Os.36607.1.S1_x_at	LOC_Os07g02880	cluster 5	7.61536	6.24834e-09						√		hypothetical protein	AT1G09310		Protein of unknown function, DUF538
Os.18388.1.S1_at	LOC_Os01g49640	cluster 5	7.50112	8.72006e-09				√		√		nonspecific lipid-transfer protein 2 (ltp 2)	AT3G18280		Bifunctional inhibitor/lipid-transfer protein/seed storage 2S albumin superfamily protein
Os.55285.1.S1_at	LOC_Os06g40870	cluster 5	7.48502	9.14046e-09			√			√		expressed protein
Os.6542.1.S1_at	LOC_Os03g08630	cluster 5	7.46601	9.6633e-09				√				hypothetical protein	AT4G33360	FARNESOL DEHYDROGENASE, FLDH	Encodes an NAD+-dependent dehydrogenase that oxidizes farnesol more efficiently than other prenyl alcohol substrates.
Os.46824.1.S1_x_at	LOC_Os10g41620	cluster 5	7.41328	1.12776e-08					√			putative transcription factor	AT5G63950	CHR24, CHROMATIN REMODELING 24	chromatin remodeling 24 (CHR24)
Os.18185.1.S1_at	LOC_Os01g71080	cluster 5	7.2192	1.99616e-08				√				expressed protein	AT1G03230		Eukaryotic aspartyl protease family protein
OsAffx.23152.1.S1_at	LOC_Os01g07640	cluster 5	7.20344	2.09124e-08			√	√		√		Similar to ankyrin-like protein-like protein	AT3G04710	TETRATRICOPEPTIDE REPEAT 10, TPR10	Encodes one of the 36 carboxylate clamp (CC)-tetratricopeptide repeat (TPR) proteins (Prasad 2010, Pubmed ID: 20856808) with potential to interact with Hsp90/Hsp70 as co-chaperones.
Os.6901.1.S1_at	LOC_Os07g42834	cluster 5	7.09474	2.8843e-08			√	√				hypothetical protein	AT1G58120		BEST Arabidopsis thaliana protein match is: methyltransferases (TAIR:AT5G01710.1)
OsAffx.29317.1.S1_at	LOC_Os08g23520	cluster 5	7.01944	3.60611e-08								hypothetical protein
Os.45974.1.A1_at	LOC_Os03g38750	cluster 5	6.97872	4.06984e-08								hypothetical protein
OsAffx.21743.1.S1_s_at	LOC_Os12g35470	cluster 5	6.94138	4.54803e-08								expressed protein
Os.39806.1.S1_at	LOC_Os09g38104	cluster 5	6.85951	5.80434e-08				√				0
Os.49712.1.S1_at	LOC_Os01g16250	cluster 5	6.85135	5.94737e-08		√		√			√	expressed protein
Os.50183.1.S1_at	LOC_Os04g13190	cluster 5	6.70443	9.22692e-08								hypothetical protein
Os.40003.1.S1_x_at	LOC_Os07g02920	cluster 5	6.66605	1.03513e-07								expressed protein	AT1G09310		Protein of unknown function, DUF538
Os.30331.1.S1_at	LOC_Os01g71130	cluster 5	6.65553	1.06828e-07						√		expressed protein	AT1G03220		Eukaryotic aspartyl protease family protein
Os.39672.1.A1_s_at	LOC_Os05g20590	cluster 5	6.41737	2.18575e-07								hypothetical protein
Os.12593.1.S1_s_at	LOC_Os08g36900	cluster 5	6.2944	3.16748e-07			√	√				alpha-amylase isozyme 3e precursor (ec 3.2.1.1) (1,4-alpha-d-glucanglucanohydrolase)	AT4G25000	ALPHA-AMYLASE-LIKE, AMY1, ATAMY1	Predicted to be secreted protein based on signalP prediction. Involved in starch mobilization. Mutants are defective in alpha-amylase activity. (Note: AMY1 has been found in the literature to be referred to as AMY3, which is not to be confused with AMY3/At1g69830).
Os.6274.1.S1_at	LOC_Os05g47730	cluster 5	6.26146	3.49883e-07			√	√		√		Protease inhibitor/seed storage/LTP family, putative	AT3G18280		Bifunctional inhibitor/lipid-transfer protein/seed storage 2S albumin superfamily protein
Os.28462.1.S1_s_at	LOC_Os12g02290	cluster 5	6.19672	4.25533e-07			√					expressed protein	AT5G59320	LIPID TRANSFER PROTEIN 3, LTP3	Predicted to encode a PR (pathogenesis-related) protein. Belongs to the lipid transfer protein (PR-14) family with the following members: At2g38540/LTP1, At2g38530/LTP2, At5g59320/LTP3, At5g59310/LTP4, At3g51600/LTP5, At3g08770/LTP6, At2g15050/LTP7, At2g18370/LTP8, At2g15325/LTP9, At5g01870/LTP10, At4g33355/LTP11, At3g51590/LTP12, At5g44265/LTP13, At5g62065/LTP14, At4g08530/LTP15.
Os.55341.1.S1_x_at	LOC_Os01g25300	cluster 5	6.16418	4.69547e-07			√	√				hypothetical protein
Os.32835.1.S1_x_at	LOC_Os07g27390	cluster 5	6.13612	5.11172e-07						√		retrotransposon protein, putative, Ty3-gypsy sub-class
OsAffx.5729.1.S1_at	LOC_Os08g07070	cluster 5	5.92463	9.70411e-07								expressed protein
OsAffx.17379.1.S1_at	LOC_Os08g37470	cluster 5	5.91591	9.96431e-07			√					hypothetical protein	AT5G15120		Protein of unknown function (DUF1637)
Os.26767.1.A1_at	LOC_Os11g28104	cluster 5	5.86276	1.17086e-06				√				Protein kinase domain, putative	AT1G70530	CRK3, CYSTEINE-RICH RLK (RECEPTOR-LIKE PROTEIN KINASE) 3	Encodes a cysteine-rich receptor-like protein kinase.
OsAffx.27677.1.S1_at	LOC_Os06g16790	cluster 5	5.85381	1.20312e-06			√		√			go35 NBS-LRR	AT3G14470		NB-ARC domain-containing disease resistance protein
OsAffx.4762.1.S1_at	LOC_Os06g08130	cluster 5	5.7394	1.70293e-06								hypothetical protein
Os.54318.1.S1_at	LOC_Os11g04290	cluster 5	5.63175	2.36172e-06			√	√		√		Cytochrome P450	AT3G56630	CYTOCHROME P450, FAMILY 94, SUBFAMILY D, POLYPEPTIDE 2, CYP94D2	member of CYP94D
Os.55583.1.S1_at	LOC_Os09g38110	cluster 5	5.55722	2.96192e-06				√				Zinc finger, C3HC4 type (RING finger), putative	AT1G20823		RING/U-box superfamily protein
Os.25125.1.A1_at	LOC_Os03g57490	cluster 5	5.43977	4.23173e-06				√				expressed protein	AT5G06390	FASCICLIN-LIKE ARABINOGALACTAN PROTEIN 17 PRECURSOR, FLA17	FASCICLIN-like arabinogalactan protein 17 precursor (FLA17)
Os.50432.1.S1_at	LOC_Os04g40470	cluster 5	5.43791	4.25566e-06			√	√				Cytochrome P450	AT3G26310	CYTOCHROME P450, FAMILY 71, SUBFAMILY B, POLYPEPTIDE 35, CYP71B35	putative cytochrome P450
Os.54004.1.S1_at	LOC_Os12g22800	cluster 5	5.39139	4.90141e-06						√		expressed protein	AT5G18310		unknown protein
Os.53616.1.S1_at	LOC_Os01g71060	cluster 5	5.37463	5.15724e-06				√				hypothetical protein	AT1G03230		Eukaryotic aspartyl protease family protein
Os.54674.1.S1_at	LOC_Os07g07530	cluster 5	5.36567	5.29933e-06			√			√		hypothetical protein
OsAffx.24561.1.S1_at	LOC_Os02g33790	cluster 5	5.36475	5.31418e-06						√		hypothetical protein
Os.32285.1.S1_at	LOC_Os03g49524	cluster 5	5.34258	5.68421e-06								flavonol 3-O-glucosyltransferase, putative	AT5G49690		UDP-Glycosyltransferase superfamily protein
Os.54653.1.S1_at	LOC_Os06g09870	cluster 5	5.27477	6.98267e-06								transposon protein, putative, CACTA, En/Spm sub-class
Os.48948.1.S1_x_at	LOC_Os10g26910	cluster 5	5.24593	7.6207e-06		√		√				transposon protein, putative, CACTA, En/Spm sub-class
Os.50017.1.S1_at	LOC_Os07g32730	cluster 5	5.08077	1.25676e-05								SNF2 family N-terminal domain, putative	AT1G05120		Helicase protein with RING/U-box domain
OsAffx.26383.1.S1_at	LOC_Os04g39100	cluster 5	5.05714	1.34987e-05				√		√		peroxidase ATP26a	AT5G47000		Peroxidase superfamily protein
Os.54081.1.S1_at	LOC_Os03g39432	cluster 5	4.99407	1.63327e-05				√		√		retrotransposon protein, putative, unclassified	AT1G29950		basic helix-loop-helix (bHLH) DNA-binding superfamily protein
Os.49842.1.S1_at	LOC_Os02g11930	cluster 5	4.97397	1.73546e-05				√		√		Leucine Rich Repeat, putative	AT3G47570		Leucine-rich repeat protein kinase family protein
OsAffx.26226.1.S1_at	LOC_Os04g29310	cluster 5	4.96661	1.77445e-05								expressed protein
Os.17474.1.A1_at	LOC_Os02g11790	cluster 5	4.92068	2.03815e-05								Kelch motif, putative	AT1G80440	KELCH REPEAT F-BOX 20, KFB20, KISS ME DEADLY 1, KMD1	Encodes a member of a family of F-box proteins, called the KISS ME DEADLY (KMD) family, that targets type-B ARR proteins for degradation and is involved in the negative regulation of the cytokinin response.
OsAffx.23376.2.S1_at	LOC_Os01g24840	cluster 5	4.84223	2.58148e-05								hypothetical protein
OsAffx.26340.1.S1_x_at	LOC_Os04g35130	cluster 5	4.75821	3.32305e-05								expressed protein	AT5G42860		unknown protein
Os.53676.1.S1_at	LOC_Os08g28560	cluster 5	4.74236	3.48497e-05		√				√		expressed protein
OsAffx.7527.1.S1_x_at	LOC_Os12g08564	cluster 5	4.7152	3.78073e-05				√			√	gypsy-type retrotransposon, putative
Os.49263.1.S1_at	LOC_Os03g50450	cluster 5	4.68352	4.15728e-05								putative receptor kinase	AT3G17840	RECEPTOR-LIKE KINASE 902, RLK902	Encodes a receptor-like kinase found at the cell surface of various tissues. Its function remains unknown.
Os.47901.1.S1_at	LOC_Os10g04140	cluster 5	4.67112	4.31455e-05		√						transposon protein, putative, CACTA, En/Spm sub-class
OsAffx.26272.1.S1_x_at	LOC_Os04g31610	cluster 5	4.66867	4.34623e-05				√				MYND finger, putative	AT1G67340		HCP-like superfamily protein with MYND-type zinc finger
OsAffx.16638.1.S1_at	LOC_Os07g39450	cluster 5	4.66526	4.3908e-05				√				hypothetical protein
Os.49220.1.S1_at	LOC_Os09g12970	cluster 5	4.6444	4.6737e-05				√		√		hypothetical protein	AT3G50150		Plant protein of unknown function (DUF247)
Os.57112.1.S1_at	LOC_Os04g56950	cluster 5	4.6288	4.8968e-05			√	√				SAM dependent carboxyl methyltransferase	AT5G55250	ATIAMT1, IAA CARBOXYLMETHYLTRANSFERASE 1, IAMT1	Encodes an enzyme which specifically converts IAA to its methyl ester form MelIAA. This gene belongs to the family of carboxyl methyltransferases whose members catalyze the transfer of the methyl group from S-adenosyl-L-methionine to carboxylic acid-containing substrates to form small molecule methyl esters. Expression of TCP genes is downregulated in mutant iamt1-D.
OsAffx.30158.1.S1_at	LOC_Os09g36760	cluster 5	4.62677	4.92664e-05				√				hypothetical protein	AT3G51290	ALTERED PHOSPHATE STARVATION RESPONSE 1, APSR1	Protein of unknown function (DUF630)
Os.39157.1.A1_at	LOC_Os10g31750	cluster 5	4.61298	5.13379e-05								transposon protein, putative, mutator sub-class
Os.56184.1.S1_at	LOC_Os04g40410	cluster 5	4.58822	5.52781e-05			√			√		expressed protein	AT5G50200	ATNRT3.1, NITRATE TRANSPORTER 3.1, NRT3.1, WOUND-RESPONSIVE 3, WR3	Wound-responsive gene 3 (WR3). Encodes a high-affinity nitrate transporter. Up-regulated by nitrate. Involved in jasmonic acid-independent wound signal transduction.
OsAffx.2304.1.S1_s_at	LOC_Os01g51780	cluster 5	4.54936	6.207e-05								Auxin Efflux Carrier	AT5G15100	ATPIN8, PIN-FORMED 8, PIN8	Encodes an auxin transporter with a strong expression in a male gametophyte. Mutant studies reveal a role for auxin transport in regulating pollen development and function. It acts together with PIN5.
OsAffx.13359.1.S1_at	LOC_Os03g45250	cluster 5	4.54583	6.27282e-05					√			hypothetical protein	AT5G39890		Protein of unknown function (DUF1637)
Os.53635.1.S1_at	LOC_Os12g14890	cluster 5	4.50782	7.02447e-05								hypothetical protein
Os.49742.1.S1_at	LOC_Os08g19210	cluster 5	4.50095	7.1695e-05		√					√	hypothetical protein
Os.54891.1.S1_at	LOC_Os02g18650	cluster 5	4.50067	7.17545e-05			√	√				Pectinesterase, putative	AT3G49220		Plant invertase/pectin methylesterase inhibitor superfamily
Os.7268.1.S1_at	LOC_Os11g10690	cluster 5	4.48353	7.55052e-05								Protein kinase domain, putative	AT4G23200	CRK12, CYSTEINE-RICH RLK (RECEPTOR-LIKE PROTEIN KINASE) 12	Encodes a cysteine-rich receptor-like protein kinase.
OsAffx.25067.1.S1_at	LOC_Os09g10054	cluster 5	4.47959	7.63948e-05		√			√			expressed protein	AT1G12220	RESISTANT TO P. SYRINGAE 5, RPS5	Resistance gene, mediates resistance against the bacterial pathogen Pseudomonas syringae. Contains a putative nucleotide binding site composed of kinase-1a (or P-loop), kinase-2a, and putative kinase-3a domains, 13 imperfect leucine-rich repeats, a potential leucine zipper, and two uncharacterized motifs that are well conserved in products of previously isolated R genes. Confers resistance to Pse…
OsAffx.24631.1.S1_at	LOC_Os02g38410	cluster 5	4.47474	7.75038e-05				√		√		Ubiquitin family, putative	AT5G14360		Ubiquitin-like superfamily protein
OsAffx.15787.3.S1_at	LOC_Os06g36950	cluster 5	4.41582	9.23091e-05								hAT family dimerisation domain, putative	AT1G18560		BED zinc finger
Os.50911.1.S1_at	LOC_Os05g32150	cluster 5	4.37855	0.000103077						√		expressed protein
Os.54471.1.S1_at	LOC_Os08g10630	cluster 5	4.37017	0.000105663							√	ZIP zinc/iron transport family	AT3G12750	ATZIP1, ZINC TRANSPORTER 1 PRECURSOR, ZIP1	A member of Zrt- and Irt-related protein (ZIP) family. transcript is induced in response to zinc deficiency in the root.
Os.47541.1.S1_at	LOC_Os10g37120	cluster 5	4.31831	0.00012315								transposon protein, putative, unclassified	AT1G64900	CYTOCHROME P450, FAMILY 89, SUBFAMILY A, POLYPEPTIDE 2, CYP89, CYP89A2	Encodes cytochrome P450 (CYP89A2).
Os.4856.1.S1_at	LOC_Os01g71090	cluster 5	4.29609	0.000131487				√		√		expressed protein	AT1G03230		Eukaryotic aspartyl protease family protein
Os.32212.1.A1_at	LOC_Os01g10130	cluster 5	4.24884	0.000151097			√					RNA dependent RNA polymerase, putative	AT2G19910		RNA-dependent RNA polymerase family protein
OsAffx.9390.1.S1_at	LOC_Os01g57690	cluster 5	4.2441	0.000153213			√			√		Plastocyanin-like domain, putative	AT2G32300	UCC1, UCLACYANIN 1	Encodes a uclacyanin, a protein precursor that is closely related to precursors of stellacyanins and a blue copper protein from pea pods.
Os.38796.1.S1_s_at	LOC_Os02g10920	cluster 5	4.15443	0.000199249				√				Zn-finger in Ran binding protein and others, putative	AT3G15680		Ran BP2/NZF zinc finger-like superfamily protein
Os.33212.2.S1_at	LOC_Os01g67580	cluster 5	4.15072	0.000201422				√		√		ABC transporter, putative	AT3G13080	ABCC3, ATMRP3, ATP-BINDING CASSETTE C3, MRP3, MULTIDRUG RESISTANCE PROTEIN 3, MULTIDRUG RESISTANCE-ASSOCIATED PROTEIN 3	encodes an ATP-dependent MRP-like ABC transporter able to transport glutathione-conjugates as well as chlorophyll catabolites. The expression of this gene is upregulated by herbicide safeners such as benoxacor and fenclorim.
Os.55304.1.S1_at	LOC_Os05g14310	cluster 5	4.09354	0.000237975								expressed protein
Os.10651.1.S1_at	LOC_Os02g41910	cluster 5	4.08277	0.000245551					√			Gamma-thionins family, putative	AT5G07610		F-box family protein
Os.56296.1.S1_at	LOC_Os07g09480	cluster 5	4.07294	0.000252673			√	√				ATPase, AAA family, putative	AT3G28510		P-loop containing nucleoside triphosphate hydrolases superfamily protein
Os.40001.1.A1_at	LOC_Os12g12080	cluster 5	4.04453	0.000274408								hypothetical protein
Os.54525.1.S1_x_at	LOC_Os05g08850	cluster 5	4.03005	0.00028618				√		√		Cytochrome P450	AT2G21910	CYTOCHROME P450, FAMILY 96, SUBFAMILY A, POLYPEPTIDE 5, CYP96A5	member of CYP96A
OsAffx.14896.1.S1_at	LOC_Os05g30990	cluster 5	3.95589	0.000354624				√				Similar to protein T16B5.7 [imported] - Arabidopsis thaliana	AT3G56590		hydroxyproline-rich glycoprotein family protein
OsAffx.17176.2.S1_s_at	LOC_Os08g26600	cluster 5	3.9448	0.000366144		√						hypothetical protein
Os.46022.1.S1_x_at	LOC_Os07g02850	cluster 5	3.90448	0.000411188								expressed protein	AT1G09310		Protein of unknown function, DUF538
OsAffx.6056.1.S1_x_at	LOC_Os08g37340	cluster 5	3.86577	0.000459488								hypothetical protein
Os.55788.1.S1_at	LOC_Os02g33930	cluster 5	3.8595	0.000467812		√						Transposable element protein, putative	AT1G40087		Plant transposase (Ptta/En/Spm family)
Os.51927.1.S1_at	LOC_Os01g16460	cluster 5	3.85785	0.000470027					√	√		hypothetical protein	AT2G29040		Exostosin family protein
OsAffx.29130.2.A1_at	LOC_Os09g16820	cluster 5	3.84296	0.00049049								hypothetical protein
Os.32899.1.S1_x_at	LOC_Os01g53010	cluster 5	3.77257	0.000599502							√	hypothetical protein
OsAffx.17314.1.S1_at	LOC_Os10g30240	cluster 5	3.76134	0.000618947								transposon protein, putative, mutator sub-class
Os.46050.1.A1_x_at	LOC_Os03g35750	cluster 5	3.72247	0.000691059		√						hypothetical protein
OsAffx.25423.2.S1_x_at	LOC_Os09g14580	cluster 5	3.72196	0.000692064		√			√			Protein kinase domain, putative	AT3G24550	ATPERK1, PERK1, PROLINE-RICH EXTENSIN-LIKE RECEPTOR KINASE 1	Encodes a member of the proline-rich extensin-like receptor kinase (PERK) family. This family consists of 15 predicted receptor kinases (PMID: 15653807).
OsAffx.9512.1.S1_x_at	LOC_Os01g57670	cluster 5	3.71719	0.000701454								transposon protein, putative, CACTA, En/Spm sub-class	AT1G56360	ATPAP6, PAP6, PURPLE ACID PHOSPHATASE 6	purple acid phosphatase 6 (PAP6)
Os.6098.1.A1_at	LOC_Os11g13570	cluster 5	3.70664	0.000722713				√				hypothetical protein	AT5G23530	ATCXE18, CARBOXYESTERASE 18, CXE18	carboxyesterase 18 (CXE18)
Os.22820.1.A1_at	LOC_Os09g07150	cluster 5	3.68396	0.000770508								expressed protein
Os.33723.1.S1_at	LOC_Os01g49950	cluster 5	3.67039	0.000800567			√	√		√		transposon protein, putative, mutator sub-class	AT1G64260		MuDR family transposase
OsAffx.24473.1.S1_at	LOC_Os02g28210	cluster 5	3.66141	0.000821057								hypothetical protein
Os.49861.1.S1_at	LOC_Os04g04330	cluster 5	3.63452	0.000885553			√	√		√		Leucine Rich Repeat, putative	AT3G24240		Leucine-rich repeat receptor-like protein kinase family protein
Os.49653.1.S1_at	LOC_Os06g04250	cluster 5	3.59405	0.000991917				√				Phosphate-induced protein 1 conserved region	AT5G51550	EXL3, EXORDIUM LIKE 3	EXORDIUM like 3 (EXL3)
OsAffx.25081.1.S1_at	LOC_Os03g13370	cluster 5	3.56414	0.00107834			√					TPR Domain, putative	AT1G78770	ANAPHASE PROMOTING COMPLEX 6, APC6	anaphase promoting complex 6 (APC6)
OsAffx.16136.1.S1_at	LOC_Os07g07500	cluster 5	3.55195	0.0011156				√		√		hypothetical protein
Os.38988.1.S1_at	LOC_Os12g30314	cluster 5	3.51826	0.00122521		√						hypothetical protein
Os.29923.1.S1_at	LOC_Os06g36380	cluster 5	3.50435	0.00127338				√				expressed protein
Os.43861.1.S1_at	LOC_Os03g06920	cluster 5	3.50062	0.00128661				√		√		Helicase conserved C-terminal domain, putative	AT2G16390	CHR35, DEFECTIVE IN MERISTEM SILENCING 1, DEFECTIVE IN RNA-DIRECTED DNA METHYLATION 1, DMS1, DRD1	Putative chromatin remodeling protein, member of a plant-specific subfamily of SWI2/SNF2-like proteins. Mutations nearly eliminate non-CpG methylation at a target promoter but do not affect rDNA or centromere methylation. Cooperates with PolIVb to facilitate RNA-directed de novo methylation and silencing of homologous DNA. Endogenous targets include intergenic regions near retrotransposon LTRs or…
OsAffx.13147.1.S1_s_at	LOC_Os03g31780	cluster 5	3.49831	0.0012949								hypothetical protein	AT4G15530	PPDK, PYRUVATE ORTHOPHOSPHATE DIKINASE	Encodes a dual-targeted protein believed to act as a pyruvate, orthophosphate dikinase. These enzymes are normally associated with C4 photosynthesis which does not occur in Arabidopsis. However, PPDK may play a role in remobilizing nitrogen during leaf senescence in Arabidopsis. The product of the long transcript (.1 gene model) was shown to be targeted to the chloroplast, whereas the shorter tra…
Os.9138.1.S1_at	LOC_Os09g36500	cluster 5	3.47472	0.00138224								Zinc finger, C3HC4 type (RING finger), putative	AT1G20823		RING/U-box superfamily protein
Os.2202.2.S1_x_at	LOC_Os01g10140	cluster 5	3.4271	0.00157614								RNA dependent RNA polymerase, putative	AT2G19910		RNA-dependent RNA polymerase family protein
Os.36459.1.S1_at	LOC_Os01g64910	cluster 5	3.42669	0.0015779								UDP-glucoronosyl and UDP-glucosyl transferase	AT3G16520	UDP-GLUCOSYL TRANSFERASE 88A1, UGT88A1	UDP-glucosyl transferase 88A1 (UGT88A1)
OsAffx.24985.1.S1_at	LOC_Os03g05820	cluster 5	3.35169	0.00193753								Similar to kinesin-like protein	AT1G12430	ARABIDOPSIS THALIANA KINESIN UNGROUPED CLADE, GENE A, ARK3, ARMADILLO REPEAT KINESIN 3, ATKINUA, PAK, PHOSPHATIDIC ACID KINASE	Encodes the kinesin-like protein PAK has an Armadillo motif tail and is involved in guard cell development in Arabidopsis (from Genbank record AF159052).However, no defect in stomatal complexes has been observed in loss of function mutations. It accumulates at the preprophase band (PPB) in a cell-cycle and microtubule-dependent manner and is most highly expressed in cells where the placement of t…
Os.51835.1.S1_a_at	LOC_Os05g48700	cluster 5	3.32297	0.00209508				√				oxidoreductase, 2OG-Fe(II) oxygenase family, putative	AT1G30040	ATGA2OX2, GA2OX2, GIBBERELLIN 2-OXIDASE, GIBBERELLIN 2-OXIDASE 2	Encodes a gibberellin 2-oxidase that acts on C-19 gibberellins. AtGA2OX2 expression is responsive to cytokinin and KNOX activities.
Os.36345.1.S1_at	LOC_Os01g64450	cluster 5	3.29688	0.00224869								expressed protein	AT2G35460		Late embryogenesis abundant (LEA) hydroxyproline-rich glycoprotein family
Os.33792.1.S1_at	LOC_Os10g12290	cluster 5	3.28892	0.00229767								hypothetical protein
Os.12575.2.S1_at	LOC_Os07g46730	cluster 5	3.23887	0.00262982								expressed protein	AT1G01970		Tetratricopeptide repeat (TPR)-like superfamily protein
Os.56222.1.S1_at	LOC_Os06g43170	cluster 5	3.21644	0.00279307				√				transposon protein, putative, unclassified	AT2G23300		Leucine-rich repeat protein kinase family protein
OsAffx.7530.1.S1_s_at	LOC_Os12g08930	cluster 5	3.17889	0.00308819								expressed protein
Os.33127.2.S1_x_at	LOC_Os01g07940	cluster 5	3.15779	0.00326681						√		Protein kinase domain	AT5G47750	D6 PROTEIN KINASE LIKE 2, D6PKL2, PK5	D6 protein kinase like 2 (D6PKL2)
Os.50838.1.A1_at	LOC_Os04g56180	cluster 5	3.15007	0.00333462			√	√		√		hypothetical protein	AT2G18980		Peroxidase superfamily protein
OsAffx.11849.1.S1_s_at	LOC_Os01g74670	cluster 5	3.12119	0.0036001						√		hypothetical protein
OsAffx.31213.3.S1_s_at	LOC_Os09g27340	cluster 5	3.12004	0.00361107				√				hypothetical protein	AT5G57480		P-loop containing nucleoside triphosphate hydrolases superfamily protein
Os.57477.1.S1_x_at	LOC_Os11g47760	cluster 5	3.11298	0.00367923								dnaK-type molecular chaperone hsp70 - rice (fragment)	AT5G02500	ARABIDOPSIS THALIANA HEAT SHOCK COGNATE PROTEIN 70-1, AT-HSC70-1, ATHSP70-1, HEAT SHOCK COGNATE PROTEIN 70, HEAT SHOCK COGNATE PROTEIN 70-1, HEAT SHOCK PROTEIN 70-1, HSC70, HSC70-1, HSP70-1	encodes a member of heat shock protein 70 family.
OsAffx.25537.1.S1_x_at	LOC_Os03g44484	cluster 5	3.1031	0.00377658								DNA-directed RNA polymerase, beta subunit, putative	AT4G21710	EMB1989, EMBRYO DEFECTIVE 1989, NRPB2, RPB2	Encodes the unique second-largest subunit of DNA-dependent RNA polymerase II
Os.54209.1.S1_at	LOC_Os04g23150	cluster 5	3.09285	0.0038801		√						hypothetical protein
Os.2750.2.S1_a_at	LOC_Os10g42230	cluster 5	3.06666	0.00415709				√				putative AT-Hook DNA-binding protein	AT2G33620	AHL10, AT-HOOK MOTIF NUCLEAR LOCALIZED PROTEIN 10	AT hook motif DNA-binding family protein
OsAffx.11931.1.S1_at	LOC_Os02g07800	cluster 5	3.06599	0.00416444							√	hypothetical protein	AT4G31270		sequence-specific DNA binding transcription factors
OsAffx.23808.2.S1_x_at	LOC_Os01g56290	cluster 5	3.06359	0.0041907								hypothetical protein	AT2G34780	EMB1611, EMBRYO DEFECTIVE 1611, MATERNAL EFFECT EMBRYO ARREST 22, MEE22	Encodes a novel protein of unknown function that is essential for embryonic development. Severe loss of function alleles are embryo lethal. Analysis of a partial loss of function allele indicates a role for EMB1611 in regulation of endoreduplication and maintenance of meristem cell fate. It appears to be required for maintaining the CLV-WUS regulatory pathway.
Os.281.1.S1_at	LOC_Os06g29110	cluster 5	3.05391	0.00429863								similar to Mlo proteins from H. vulgare [imported] - Arabidopsis thaliana	AT2G39200	ATMLO12, MILDEW RESISTANCE LOCUS O 12, MLO12	A member of a large family of seven-transmembrane domain proteins specific to plants, homologs of the barley mildew resistance locus o (MLO) protein. The Arabidopsis genome contains 15 genes encoding MLO proteins, with localization in plasma membrane. Phylogenetic analysis revealed four clades of closely-related AtMLO genes. ATMLO6 belongs to the clade IV, with AtMLO2, AtMLO3 and AtMLO12. The gen…
Os.28566.1.S1_at	LOC_Os03g19840	cluster 5	3.05132	0.00432788						√		Similar to 33 kDa secretory protein	AT5G48540		receptor-like protein kinase-related family protein
Os.5111.1.S1_at	LOC_Os10g21130	cluster 5	3.04193	0.00443572			√	√		√		hypothetical protein
Os.7322.1.S1_at	LOC_Os10g22730	cluster 5	3.02801	0.00460015								hypothetical protein
Os.16607.1.S1_at	LOC_Os08g03690	cluster 5	3.0267	0.004616				√				Protease inhibitor/seed storage/LTP family, putative	AT3G51590	LIPID TRANSFER PROTEIN 12, LTP12	Encodes a member of the lipid transfer protein family. Proteins of this family are generally small (~9 kD), basic, expressed abundantly and contain eight Cys residues. The proteins can bind fatty acids and acylCoA esters and can transfer several different phospholipids. They are localized to the cell wall. The LTP12 promoter is active exclusively in the tapetum during the uninucleate microspore a…
OsAffx.3463.1.S1_at	LOC_Os03g40770	cluster 5	3.01829	0.00471845			√	√		√		hypothetical protein	AT5G67390		unknown protein
Os.55353.1.S1_at	LOC_Os07g38690	cluster 5	3.01428	0.00476814								hypothetical protein	AT4G26840	ARABIDOPSIS THALIANA SMALL UBIQUITIN-LIKE MODIFIER 1, ATSUMO1, SMALL UBIQUITIN-LIKE MODIFIER 1, SUM1, SUMO 1, SUMO1	Encodes a small ubiquitin-like modifier (SUMO) polypeptide that becomes covalently attached to various intracellular protein targets, much like ubiquitination, leading to post-translational modification of those targets.
OsAffx.29773.1.S1_s_at	LOC_Os09g09210	cluster 5	2.99364	0.00503137					√			expressed protein
Os.18145.1.S1_x_at	LOC_Os03g57660	cluster 5	2.98702	0.00511866							√	putative glutamate carboxypeptidase	AT3G54720	ALTERED MERISTEM PROGRAM 1, AMP1, ATAMP1, CONSTITUTIVE MORPHOGENESIS 2, COP2, HAUPTLING, HPT, MFO1, MULTIFOLIA, PRIMORDIA TIMING, PT	Encodes glutamate carboxypeptidase. Various alleles show-increased cotyledon number and rate of leaf initiation, show transformation of leaves to cotyledons, altered flowering time and photomorphogenesis and an increased level of cytokinin biosynthesis. Involved in ethylene enhanced hypocotyl elongation in the light. Strong genetic interaction between TGH and AMP1.
Os.9327.1.S1_at	LOC_Os05g45460	cluster 5	2.9844	0.00515361			√					Pollen proteins Ole e I family, putative	AT1G28290	AGP31, ARABINOGALACTAN PROTEIN 31	Encodes an atypical arabinogalactan protein that is localized to the plasma membrange. AGP31 is highly expressed in flowers and vascular tissue and is repressed by jasmonic acid. AGP31 may play a role in vascular tissue function during defense and development.
Os.2356.1.S1_a_at	LOC_Os02g04230	cluster 5	2.97485	0.00528292				√		√		Protein kinase domain, putative	AT3G18040	MAP KINASE 9, MPK9	Encodes a protein with similarity to MAP kinases (MAPK9).Expressed preferentially in guard cells and appears to be involved in reactive oxygen species mediated ABA signaling.
OsAffx.25715.1.S1_at	LOC_Os03g54970	cluster 5	2.96217	0.00545937								expressed protein	AT5G07980		dentin sialophosphoprotein-related
OsAffx.4832.1.S1_at	LOC_Os06g13950	cluster 5	2.91418	0.0061784				√				hypothetical protein	AT3G61520		Pentatricopeptide repeat (PPR) superfamily protein
Os.1433.2.S1_at	LOC_Os02g40330	cluster 5	2.8796	0.00675083			√					hypothetical protein
OsAffx.4069.1.S1_at	LOC_Os04g43170	cluster 5	2.86186	0.00706324				√		√		Caleosin related protein, putative	AT4G26740	ARABIDOPSIS THALIANA PEROXYGENASE 1, ATCLO1, ATPXG1, ATS1, CALEOSIN1, CLO1, SEED GENE 1	Encodes caleosin, a 27-kDa protein found within seed lipid bodies. Gene is expressed preferentially in the embryo, has similarity to a rice ABA-responsive gene, EFA27. Catalyze hydroperoxide-dependent mono-oxygenation reactions. Require calcium for peroxygenase activity. Probably deeply buried in lipid droplets or microsomes.
Os.27069.1.A1_at	LOC_Os03g06400	cluster 5	2.86058	0.00708636							√	hypothetical protein
Os.5652.1.S1_at	LOC_Os05g50490	cluster 5	2.84991	0.00728135					√			expressed protein	AT2G30933		Carbohydrate-binding X8 domain superfamily protein
Os.39997.1.S1_at	LOC_Os09g03570	cluster 5	2.83191	0.00762182				√				hypothetical protein	AT2G24960		unknown protein
Os.8992.1.S1_at	LOC_Os12g19040	cluster 5	2.83037	0.00765177								Similar to protein F3F19.5 [imported] - Arabidopsis thaliana	AT1G13030	ATCOILIN, COILIN	Encodes a plant coilin, a protein that in other organisms is a major structural scaffolding protein necessary for Cajal body formation, composition and activity. It has been shown to bind both U1 and U1 snRNAs in vitro.
Os.6301.1.S1_at	LOC_Os01g62390	cluster 5	2.80467	0.00816552								Plant protein family, putative	AT2G01480		O-fucosyltransferase family protein
Os.51676.1.S1_at	LOC_Os09g27910	cluster 5	2.79609	0.00834416								Eukaryotic aspartyl protease	AT2G03200		Eukaryotic aspartyl protease family protein
Os.52047.1.S1_at	LOC_Os11g12230	cluster 5	2.78133	0.00865991								retrotransposon protein, putative, unclassified	ATMG00860	ORF158	DNA/RNA polymerases superfamily protein.
Os.23133.1.S1_at	LOC_Os08g04970	cluster 5	2.77898	0.00871128								retrotransposon protein, putative, unclassified	ATMG00300	ORF145A	Gag-Pol-related retrotransposon family protein.
Os.55318.1.S1_at	LOC_Os04g47330	cluster 5	2.77603	0.00877607						√		hypothetical protein	AT4G35750		SEC14 cytosolic factor family protein / phosphoglyceride transfer family protein
Os.54469.1.S1_at	LOC_Os01g62610	cluster 5	2.76868	0.00893953			√	√		√		hypothetical protein	AT3G55520		FKBP-like peptidyl-prolyl cis-trans isomerase family protein
Os.51767.1.S1_at	LOC_Os10g35030	cluster 5	2.76359	0.00905432					√		√	putative chloroplast inner envelope protein	AT1G06950	ARABIDOPSIS THALIANA TRANSLOCON AT THE INNER ENVELOPE MEMBRANE OF CHLOROPLASTS 110, ATTIC110, TIC110, TRANSLOCON AT THE INNER ENVELOPE MEMBRANE OF CHLOROPLASTS 110	Encodes a protein thought to be a part of the translocon at the chloroplast inner envelope. Involved in protein import into the chloroplast and chloroplast biogenesis. C-terminal half of Tic110 functions as scaffolds for protein-protein interactions.
Os.8022.1.S1_at	LOC_Os03g14010	cluster 5	2.74814	0.00941106					√			At4g38650	AT4G38650		Glycosyl hydrolase family 10 protein
OsAffx.4956.1.S1_at	LOC_Os06g28720	cluster 5	2.74654	0.00944884			√					hypothetical protein
Os.6617.1.S1_s_at	LOC_Os09g15520	cluster 5	2.73591	0.00970304						√		oleosin zm-i (oleosin 16 kda) (lipid body-associated major protein)(lipid body-associated protein l3)
Os.24057.1.A1_at	LOC_Os05g19620	cluster 5	2.73006	0.00984546				√				expressed protein
Os.50179.1.S1_at	LOC_Os02g54790	cluster 5	2.72978	0.00985229				√				hypothetical protein	AT1G43190	POLYPYRIMIDINE TRACT-BINDING PROTEIN 3, PTB3	polypyrimidine tract-binding protein 3 (PTB3)
OsAffx.14311.1.S1_s_at	LOC_Os04g47300	cluster 5	2.70123	0.0105766				√		√		Protein kinase domain, putative	AT1G76040	CALCIUM-DEPENDENT PROTEIN KINASE 29, CPK29	member of Calcium Dependent Protein Kinase
OsAffx.17176.1.S1_at	LOC_Os08g26560	cluster 5	2.68903	0.010901		√						hypothetical protein	AT1G65870		Disease resistance-responsive (dirigent-like protein) family protein
OsAffx.13543.1.S1_s_at	LOC_Os03g58850	cluster 5	2.66807	0.0114798								expressed protein
OsAffx.30026.1.S1_at	LOC_Os09g25910	cluster 5	2.66729	0.0115021			√	√				hypothetical protein	AT1G03220		Eukaryotic aspartyl protease family protein
OsAffx.24034.1.S1_x_at	LOC_Os01g73830	cluster 5	2.64982	0.0120069				√				hypothetical protein
Os.51737.1.S1_x_at	LOC_Os12g32970	cluster 5	2.63982	0.0123052				√				hypothetical protein	AT2G35760		Uncharacterised protein family (UPF0497)
Os.54676.1.S1_at	LOC_Os04g49310	cluster 5	2.63951	0.0123144								expressed protein	AT1G65780		P-loop containing nucleoside triphosphate hydrolases superfamily protein
OsAffx.17499.1.S1_at	LOC_Os08g43530	cluster 5	2.63617	0.0124158			√	√				F-box protein interaction domain, putative	AT1G64290		F-box protein-related
Os.1899.1.S1_at	LOC_Os01g06060	cluster 5	2.62736	0.0126864			√			√		expressed protein	AT5G06570		alpha/beta-Hydrolases superfamily protein
Os.26514.1.S1_x_at	LOC_Os06g15240	cluster 5	2.60669	0.0133427								hypothetical protein
Os.53625.1.S1_at	LOC_Os06g42754	cluster 5	2.60529	0.0133881								hypothetical protein
Os.7401.1.S1_a_at	LOC_Os03g56630	cluster 5	2.60154	0.013511								transposon protein, putative, unclassified	AT4G38180	FAR1-RELATED SEQUENCE 5, FRS5	FAR1-related sequence 5 (FRS5)
Os.39942.2.S1_a_at	LOC_Os04g20630	cluster 5	2.59635	0.0136826								hypothetical protein
Os.3419.1.S1_a_at	LOC_Os01g50700	cluster 5	2.59085	0.0138668				√		√		Dehydrin, putative	AT2G21510		DNAJ heat shock N-terminal domain-containing protein
Os.49642.1.S1_x_at	LOC_Os03g46100	cluster 5	2.58767	0.0139741				√		√		Similar to histone H1 homolog - rice	AT3G22640	PAP85	PAP85
Os.54685.1.S1_at	LOC_Os11g13620	cluster 5	2.58244	0.0141527								expressed protein
OsAffx.2558.1.S1_s_at	LOC_Os02g09760	cluster 5	2.568	0.0146562						√		expressed protein
OsAffx.23573.1.S1_s_at	LOC_Os01g39120	cluster 5	2.56304	0.0148328								hypothetical protein	AT2G28840	XB3 ORTHOLOG 1 IN ARABIDOPSIS THALIANA, XBAT31	XB3 ortholog 1 in Arabidopsis thaliana (XBAT31)
Os.11644.1.S1_at	LOC_Os03g53250	cluster 5	2.53968	0.0156916				√				putative protein kinase	AT1G04210		Encodes a putative Raf-related kinase.
Os.19630.1.S1_at	LOC_Os12g31370	cluster 5	2.52463	0.0162688				√				Helix-hairpin-helix motif, putative	AT5G20850	ATRAD51, RAD51	Encodes a homolog of yeast RAD51. Its mRNA is most abundant in early flower buds and is expressed at high levels in exponentially growing cells in suspension cultures and is induced in response to gamma radiation. Also involved in defense gene transcription during plant immune responses.
Os.51502.1.S1_at	LOC_Os11g31660	cluster 5	2.51518	0.0166414			√					hypothetical protein
Os.5031.1.S1_at	LOC_Os12g36830	cluster 5	2.51488	0.0166532				√				pathogenesis-related protein PR-10a
Os.25091.1.A1_at	LOC_Os12g15420	cluster 5	2.50345	0.0171145								MIF4G domain, putative	AT1G80930		MIF4G domain-containing protein / MA3 domain-containing protein
Os.22662.2.S1_at	LOC_Os11g28910	cluster 5	2.48836	0.017741						√		transposon protein, putative, CACTA, En/Spm sub-class
OsAffx.23897.1.S1_at	LOC_Os01g62990	cluster 5	2.48691	0.0178023						√		hypothetical protein	AT5G02010	ATROPGEF7, ROP (RHO OF PLANTS) GUANINE NUCLEOTIDE EXCHANGE FACTOR 7, ROPGEF7	Encodes a member of KPP-like gene family, homolog of KPP (kinase partner protein) gene in tomato. Also a member of the RopGEF (guanine nucleotide exchange factor) family, containing the novel PRONE domain (plant-specific Rop nucleotide exchanger), which is exclusively active towards members of the Rop subfamily.
Os.27854.1.S1_at	LOC_Os05g09620	cluster 5	2.4803	0.0180842								sister-chromatide cohesion protein, putative	AT2G47980	ATSCC3, SCC3, SISTER-CHROMATID COHESION PROTEIN 3	Essential to the monopolar orientation of the kinetochores during meiosis.
Os.24379.1.A1_at	LOC_Os02g44900	cluster 5	2.4649	0.0187568				√				hypothetical protein	AT2G17110		Protein of unknown function (DUF630 and DUF632)
Os.2524.2.S1_x_at	LOC_Os10g37480	cluster 5	2.45326	0.0192804								putative Ste-20 related kinase, 3'-partial	AT4G24100		Protein kinase superfamily protein
OsAffx.18324.1.S1_at	LOC_Os10g21140	cluster 5	2.44871	0.0194885			√	√				hypothetical protein
Os.40011.1.S1_at	LOC_Os12g22970	cluster 5	2.43413	0.0201699								retrotransposon protein, putative, unclassified
Os.11734.1.S1_a_at	LOC_Os01g36860	cluster 5	2.42437	0.0206379								Similar to RNA helicase, DRH1	AT3G01540	ARABIDOPSIS THALIANA DEAD BOX RNA HELICASE 1, ATDRH1, DEAD BOX RNA HELICASE 1, DRH1	RNA HELICASE DRH1
Os.9741.2.S1_x_at	LOC_Os03g37790	cluster 5	2.40406	0.0216436								hypothetical protein	AT4G10200		TTF-type zinc finger protein with HAT dimerisation domain
Os.20306.1.S1_at	LOC_Os04g44600	cluster 5	2.37585	0.0231145								expressed protein
Os.38992.1.A1_x_at	LOC_Os06g37140	cluster 5	2.35653	0.0241733								Similar to 13K prolamin - rice
OsAffx.2831.1.S1_x_at	LOC_Os02g32570	cluster 5	2.33193	0.0255847								Similar to DNA repair protein RAD5 protein	AT5G22750	RAD5, RAD5A	DNA repair gene. gamma-radiation hypersensitive (RAD5) involved in stable transformation and T-DNA transfer
OsAffx.32039.1.S1_x_at	LOC_Os12g35610	cluster 5	2.28581	0.0284336						√		respiratory burst oxidase homolog	AT5G51060	A. THALIANA RESPIRATORY BURST OXIDASE HOMOLOG C, ATRBOHC, RBOHC, RESPIRATORY BURST OXIDASE HOMOLOG C, RHD2, ROOT HAIR DEFECTIVE 2	RHD2 (along with RHD3 and RHD4) is required for normal root hair elongation. Has NADPH oxidase activity. Gene is expressed in the elongation and differention zone in trichoblasts and elongating root hairs. RDH2 is localized to the growing tips of root hair cells. It is required for the production of reactive oxygen species in response to extracellular ATP stimulus. The increase in ROS production …
OsAffx.23327.2.S1_at	LOC_Os01g21620	cluster 5	2.28472	0.028504				√				hypothetical protein	AT1G04220	3-KETOACYL-COA SYNTHASE 2, KCS2	Encodes KCS2, a member of the 3-ketoacyl-CoA synthase family involved in the biosynthesis of VLCFA (very long chain fatty acids).
Os.37622.1.S1_at	LOC_Os01g67010	cluster 5	2.28454	0.0285158			√					expressed protein	AT3G07570		Cytochrome b561/ferric reductase transmembrane with DOMON related domain
OsAffx.4180.1.S1_at	LOC_Os04g55100	cluster 5	2.28156	0.0287094						√		hypothetical protein
Os.9324.1.S1_at	LOC_Os06g37364	cluster 5	2.27656	0.0290377				√			√	hypothetical protein	AT5G25900	ARABIDOPSIS THALIANA ENT-KAURENE OXIDASE 1, ATKO1, CYP701A3, CYTOCHROME P450 701 A3, GA REQUIRING 3, GA3	Encodes a member of the CYP701A cytochrome p450 family that is involved in later steps of the gibberellin biosynthetic pathway.
Os.17522.1.S1_s_at	LOC_Os10g37290	cluster 5	2.27482	0.029153			√	√		√		expressed protein
Os.56995.1.S1_at	LOC_Os01g03080	cluster 5	2.27046	0.0294425							√	Similar to protein F15H18.19 [imported] - Arabidopsis thaliana	AT1G18290		unknown protein
Os.28300.2.S1_a_at	LOC_Os09g30438	cluster 5	2.2672	0.0296615						√		Hsp90 protein, putative	AT2G33690		Late embryogenesis abundant protein, group 6
Os.53581.1.S1_at	LOC_Os09g37080	cluster 5	2.26226	0.0299953				√		√		expressed protein	AT1G76070		unknown protein
OsAffx.23270.1.S1_x_at	LOC_Os01g16230	cluster 5	2.2583	0.0302649						√		Protein kinase domain, putative	AT1G28390		Protein kinase superfamily protein
Os.27232.1.S1_at	LOC_Os01g68650	cluster 5	2.25786	0.0302952				√				expressed protein	AT3G07350		Protein of unknown function (DUF506)
Os.32955.2.S1_x_at	LOC_Os01g47800	cluster 5	2.25658	0.0303831								ATPase, AAA family, putative	AT3G15120		P-loop containing nucleoside triphosphate hydrolases superfamily protein
OsAffx.26856.1.S1_at	LOC_Os05g12450	cluster 5	2.23824	0.0316668			√					hydroquinone glucosyltransferase (ec 2.4.1.218) (arbutin synthase). [serpentwood, devilpepper	AT4G01070	GT72B1, UDP-GLUCOSE-DEPENDENT GLUCOSYLTRANSFERASE 72 B1, UGT72B1	the glycosyltransferase (UGT72B1) is involved in metabolizing xenobiotica (chloroaniline and chlorophenole). Comparison between wild type and knock-out mutant demonstrates the central role of this gene for metabolizing chloroaniline but significantly less for chlorophenole. The glucosyltransferase preferred UDP-xylose over UDP-glucose indicating its (additional) functioning as a xylosyltransferas…
Os.33102.1.S1_at	LOC_Os01g43740	cluster 5	2.21759	0.0331702			√	√				Cytochrome P450, putative	AT3G14660	CYTOCHROME P450, FAMILY 72, SUBFAMILY A, POLYPEPTIDE 13, CYP72A13	putative cytochrome P450
OsAffx.24932.2.S1_x_at	LOC_Os03g01360	cluster 5	2.2081	0.0338819						√		expressed protein
OsAffx.4925.1.S1_at	LOC_Os11g08530	cluster 5	2.20762	0.0339188				√			√	hypothetical protein	AT4G29090		Ribonuclease H-like superfamily protein
Os.39543.1.A1_at	LOC_Os12g44160	cluster 5	2.2053	0.0340948								hypothetical protein	AT5G39940		FAD/NAD(P)-binding oxidoreductase family protein
Os.56000.1.S1_at	LOC_Os05g02900	cluster 5	2.20419	0.0341796				√				expressed protein	AT5G02640		unknown protein
Os.31324.1.S1_at	LOC_Os01g73270	cluster 5	2.19598	0.0348112					√	√		hypothetical protein
Os.50396.1.S1_at	LOC_Os08g31110	cluster 5	2.18979	0.0352948				√				hypothetical protein	AT5G12100		pentatricopeptide (PPR) repeat-containing protein
Os.20158.1.S1_s_at	LOC_Os10g26660	cluster 5	2.18841	0.035403								expressed protein	AT1G14300		ARM repeat superfamily protein
Os.6618.1.S1_at	LOC_Os04g49980	cluster 5	2.18184	0.0359242				√		√		Late embryogenesis abundant (LEA) group 1, putative	AT2G35300	ATLEA4-2, LATE EMBRYOGENESIS ABUNDANT 18, LATE EMBRYOGENESIS ABUNDANT 4-2, LEA18, LEA4-2	Encodes LEA4-2/LEA18, a member of the Late Embryogenesis Abundant (LEA) proteins which typically accumulate in response to low water availability conditions imposed during development or by the environment.
Os.54345.1.S1_x_at	LOC_Os12g06930	cluster 5	2.1679	0.0370518				√				hypothetical protein
Os.14332.1.S1_at	LOC_Os02g28340	cluster 5	2.16542	0.037255				√		√		Transferase family	AT3G29635		HXXXD-type acyl-transferase family protein
Os.42819.1.S1_x_at	LOC_Os01g72450	cluster 5	2.16532	0.0372639								hypothetical protein	AT2G35270	AHL21, AT-HOOK MOTIF NUCLEAR LOCALIZED PROTEIN 21, GIANT KILLER, GIK	Direct target of AGAMOUS. Regulates patterning and differentiation of reproductive organs.
OsAffx.17411.1.S1_at	LOC_Os08g38830	cluster 5	2.14437	0.0390268			√					hypothetical protein
OsAffx.16059.1.S1_at	LOC_Os07g03120	cluster 5	2.12984	0.0402917				√				hypothetical protein
Os.20865.1.S1_at	LOC_Os05g35520	cluster 5	2.12761	0.0404897				√				retrotransposon protein, putative, unclassified	AT1G72040	ATDNK, DEOXYRIBONUCLEOSIDE KINASE, DNK	Encodes a multisubstrate deoxyribonucleoside kinase that salvages DNA precursors.
Os.51360.1.S1_at	LOC_Os07g09620	cluster 5	2.1259	0.0406417				√		√		expressed protein
Os.46874.2.S1_at	LOC_Os08g22380	cluster 5	2.12524	0.0406998								retrotransposon protein, putative, Ty3-gypsy sub-class
Os.49708.1.S1_at	LOC_Os06g46680	cluster 5	2.12028	0.0411442			√	√		√		Cytochrome P450	AT1G11600	CYTOCHROME P450, FAMILY 77, SUBFAMILY B, POLYPEPTIDE 1, CYP77B1	member of CYP77B
OsAffx.5868.1.S1_at	LOC_Os08g18970	cluster 5	2.11647	0.0414888			√	√				major pollen allergen cup a 1	AT5G09280		Pectin lyase-like superfamily protein
Os.46565.1.S1_at	LOC_Os10g31240	cluster 5	2.11274	0.0418283				√		√		expressed protein	AT3G50130		Plant protein of unknown function (DUF247)
OsAffx.4364.1.S1_at	LOC_Os05g17800	cluster 5	2.09836	0.0431591								hypothetical protein	AT1G56130		Leucine-rich repeat transmembrane protein kinase
OsAffx.13260.2.S1_at	LOC_Os03g40194	cluster 5	2.09309	0.0436564								putative NBS-LRR type resistance protein	AT3G14470		NB-ARC domain-containing disease resistance protein
OsAffx.12207.1.S1_at	LOC_Os02g26560	cluster 5	2.08437	0.04449								hypothetical protein	AT5G05190		Protein of unknown function (DUF3133)
Os.36245.1.A1_at	LOC_Os01g34010	cluster 5	2.06695	0.0461983							√	hypothetical protein	AT5G18980		ARM repeat superfamily protein
Os.32622.1.S1_at	LOC_Os01g01170	cluster 5	2.06208	0.0466851							√	hypothetical protein	AT3G23740		unknown protein
Os.27343.1.A1_at	LOC_Os11g39250	cluster 5	2.05865	0.0470314								transposon protein, putative, mutator sub-class	AT1G64260		MuDR family transposase
OsAffx.8003.1.S1_at	LOC_Os10g34570	cluster 5	2.05229	0.0476795			√	√				hypothetical protein
Os.7052.1.S1_at	LOC_Os02g58220	cluster 5	2.05033	0.0478803				√				replication protein A2	AT2G24490	ATRPA2, ATRPA32A, REPLICON PROTEIN A2, ROR1, RPA2, RPA32A, SUPPRESSOR OF ROS1	Encodes a component of Replication Protein A. Component of transcriptional gene silencing which does not affect endogenous small RNA accumulation nor DNA methylation. Localized in the nucleus. Involved in DNA repair. Interacts physically with ROS1.
Os.8845.1.S1_at	LOC_Os01g60120	cluster 5	2.04518	0.0484124				√		√		hypothetical protein	AT4G10360		TRAM, LAG1 and CLN8 (TLC) lipid-sensing domain containing protein
Os.55072.1.S1_at	LOC_Os07g01470	cluster 5	2.03881	0.0490781								hypothetical protein
OsAffx.26840.1.S1_at	LOC_Os05g11650	cluster 5	2.03028	0.0499817				√				expressed protein	AT1G53380		Plant protein of unknown function (DUF641)
