# Supplementary material for: Systematic Analysis of Differential H3K27me3 and H3K4me3 Deposition in Callus and Seedling Reveals the Epigenetic Regulatory Mechanisms Involved in Callus Formation in Rice
Source: Front Genet. 2020 Jul 17;11:766. doi: 10.3389/fgene.2020.00766 (PMC7379484; doi:10.3389/fgene.2020.00766)
Supplement: Supplementary file 1 [file Data_Sheet_1.zip › Data Sheet 1/Table 6.XLSX]

## Sheet: Sheet1
Supplemental Table 6. The state transitions from callus to seedling of rice genes.
Locus ID	States (from callus to seedling)	Callus preferentially	Description	Arabidopsis orthlog	Alias name	Annotation
LOC_Os01g43650	bivalent-active	YES	OsWRKY11 - Superfamily of TFs having WRKY and zinc fingerdomains, expressed	AT1G29860	ATWRKY71, WRKY DNA-BINDING PROTEIN 71, WRKY71	member of WRKY Transcription Factor
LOC_Os01g67410	bivalent-active		AP2/EREBP transcription factor BABY BOOM, putative, expressed	AT5G57390	AIL5, AINTEGUMENTA-LIKE 5, CHO1, CHOTTO 1, EMBRYOMAKER, EMK, PLETHORA 5, PLT5	Encodes a member of the AP2 family of transcriptional regulators. May be involved in germination and seedling growth. Mutants are resistant to ABA analogs and are resistant to high nitrogen concentrations.essential for the developmental transition between the embryonic and vegetative phases in plants. Overexpression results in the formation of somatic embryos on cotyledons. It is also required to…
LOC_Os03g03540	bivalent-active		no apical meristem protein, putative, expressed	AT4G36160	ANAC076, NAC DOMAIN CONTAINING PROTEIN 76, NAC076, VASCULAR-RELATED NAC-DOMAIN 2, VND2	Encodes a NAC-domain transcription factor. Expressed in the vascular tissue.
LOC_Os03g08754	bivalent-active		OsMADS47 - MADS-box family gene with MIKCc type-box, expressed	AT2G22540	AGAMOUS-LIKE 22, AGL22, FAQ1, FLOWERING ARABIDOPSIS QTL1, SHORT VEGETATIVE PHASE, SVP	Encodes a nuclear protein that acts as a floral repressor and that functions within the thermosensory pathway. SVP represses FT expression via direct binding to the vCArG III motif in the FT promoter.
LOC_Os03g51690	bivalent-active		Homeobox domain containing protein, expressed	AT4G08150	BP, BP1, BREVIPEDICELLUS, BREVIPEDICELLUS 1, KNAT1, KNOTTED-LIKE FROM ARABIDOPSIS THALIANA	A member of class I knotted1-like homeobox gene family (together with KNAT2). Similar to the knotted1 (kn1) homeobox gene of maize. Normally expressed in the peripheral and rib zone of shoot apical meristem but not in the leaf primordia. It is also expressed in the fourth floral whorl, in the region that would become style, particularly in the cell surrounding the transmitting tissue. No expressi…
LOC_Os04g03980	bivalent-active		flavin monooxygenase, putative, expressed	AT1G04610	YUC3, YUCCA 3	YUCCA 3 (YUC3)
LOC_Os04g56780	bivalent-active		homeobox domain containing protein, expressed	AT2G17950	PGA6, WUS, WUS1, WUSCHEL, WUSCHEL 1	Homeobox gene controlling the stem cell pool. Expressed in the stem cell organizing center of meristems. Required to keep the stem cells in an undifferentiated state. Regulation of WUS transcription is a central checkpoint in stem cell control. The size of the WUS expression domain controls the size of the stem cell population through WUS indirectly activating the expression of CLAVATA3 (CLV3) in…
LOC_Os06g33940	bivalent-active	YES	NAC domain containing protein, putative, expressed	AT1G79580	ANAC033, ARABIDOPSIS NAC DOMAIN CONTAINING PROTEIN 33, SMB, SOMBRERO, UAS-TAGGED ROOT PATTERNING7, URP7	NAC-domain protein. Involved in root cap development. Involved in a regulatory feedback loop with FEZ. FEZ activates SMB in hte root cap daughter cells soon after division, and SMB in turn represses FEZ expression in these cells, thereby preventing further stem cell divisions.
LOC_Os06g44450	bivalent-active		CCT/B-box zinc finger protein, putative, expressed	AT3G02380	ATCOL2, B-BOX DOMAIN PROTEIN 3, BBX3, COL2, CONSTANS-LIKE 2	homologous to the flowering-time gene CONSTANS (CO) encoding zinc-finger proteins
LOC_Os07g03770	bivalent-active		Homeobox domain containing protein, expressed	AT4G08150	BP, BP1, BREVIPEDICELLUS, BREVIPEDICELLUS 1, KNAT1, KNOTTED-LIKE FROM ARABIDOPSIS THALIANA	A member of class I knotted1-like homeobox gene family (together with KNAT2). Similar to the knotted1 (kn1) homeobox gene of maize. Normally expressed in the peripheral and rib zone of shoot apical meristem but not in the leaf primordia. It is also expressed in the fourth floral whorl, in the region that would become style, particularly in the cell surrounding the transmitting tissue. No expressi…
LOC_Os08g31580	bivalent-active		ethylene-responsive transcription factor, putative, expressed	AT1G78080	RAP2.4, RELATED TO AP2 4, WIND1, WOUND INDUCED DEDIFFERENTIATION 1	Encodes a member of the DREB subfamily A-6 of ERF/AP2 transcription factor family (RAP2.4). The protein contains one AP2 domain. Role in mediating light and ethylene signaling.
LOC_Os09g31380	bivalent-active		jmjC domain-containing protein 5, putative	AT3G20810	JMJ30, JMJD5, JUMONJI C DOMAIN-CONTAINING PROTEIN 30, JUMONJI DOMAIN CONTAINING 5	JMJD5 encodes a protein which contains a jumonji-C (jmjC) domain. The jumonji-C is frequently found in proteins with histone demethylase activity. jmjd5 mutant plants have a short-period circadian phenotype.
LOC_Os08g06120	bivalent-active		B3 DNA binding domain containing protein	AT3G61970	NGA2, NGATHA2	NGATHA2 (NGA2)
LOC_Os03g60390	bivalent-active		PHD finger protein, putative, expressed	AT5G05610	AL1, ALFIN-LIKE 1	Encodes a member of the Alfin1-like family of nuclear-localized PHD (plant homeodomain) domain containing proteins. All AL proteins except AL3 bind to di- or trimethylated histone H3 (H3K4me3/2). Members of this family include: AT5G05610 (AL1), AT3G11200 (AL2), AT3G42790 (AL3), AT5G26210 (AL4), AT5G20510 (AL5), AT2G02470 (AL6), AT1G14510 (AL7).
LOC_Os01g04750	bivalent-active		B3 DNA binding domain containing protein, expressed	AT1G68840	ATRAV2, EDF2, ETHYLENE RESPONSE DNA BINDING FACTOR 2, RAP2.8, RAV2, RELATED TO ABI3/VP1 2, RELATED TO AP2 8, TEM2, TEMPRANILLO 2	Rav2 is part of a complex that has been named `regulator of the (H+)-ATPase of the vacuolar and endosomal membranes' (RAVE)
LOC_Os12g41060	bivalent-active		AP2 domain containing protein, expressed	AT3G14230	RAP2.2, RELATED TO AP2 2	encodes a member of the ERF (ethylene response factor) subfamily B-2 of ERF/AP2 transcription factor family (RAP2.2). The protein contains one AP2 domain. There are 5 members in this subfamily including RAP2.2 AND RAP2.12.
LOC_Os02g51300	bivalent-active		AP2 domain containing protein, expressed	AT5G57390	AIL5, AINTEGUMENTA-LIKE 5, CHO1, CHOTTO 1, EMBRYOMAKER, EMK, PLETHORA 5, PLT5	Encodes a member of the AP2 family of transcriptional regulators. May be involved in germination and seedling growth. Mutants are resistant to ABA analogs and are resistant to high nitrogen concentrations.essential for the developmental transition between the embryonic and vegetative phases in plants. Overexpression results in the formation of somatic embryos on cotyledons. It is also required to…
LOC_Os05g28800	bivalent-active		LIPLESS1, putative	AT4G36920	AP2, APETALA 2, ATAP2, FL1, FLO2, FLORAL MUTANT 2, FLOWER 1	Encodes a floral homeotic gene, a member of the AP2/EREBP (ethylene responsive element binding protein) class of transcription factors and is involved in the specification of floral organ identity, establishment of floral meristem identity, suppression of floral meristem indeterminancy, and development of the ovule and seed coat. AP2 also has a role in controlling seed mass. Dominant negative all…
LOC_Os08g27220	bivalent-active		AP2 domain containing protein	AT5G19790	RAP2.11, RELATED TO AP2 11	encodes a member of the ERF (ethylene response factor) subfamily B-6 of ERF/AP2 transcription factor family (RAP2.11). The protein contains one AP2 domain. There are 12 members in this subfamily including RAP2.11.
LOC_Os09g11480	bivalent-active		AP2 domain containing protein, expressed	AT2G33710		encodes a member of the ERF (ethylene response factor) subfamily B-4 of ERF/AP2 transcription factor family. The protein contains one AP2 domain. There are 7 members in this subfamily.
LOC_Os09g20350	bivalent-active		ethylene-responsive transcription factor, putative, expressed	AT4G39780		encodes a member of the DREB subfamily A-6 of ERF/AP2 transcription factor family. The protein contains one AP2 domain. There are 8 members in this subfamily including RAP2.4.
LOC_Os09g39850	bivalent-active		AP2 domain containing protein	AT3G23240	ATERF1, ERF1, ETHYLENE RESPONSE FACTOR 1	encodes a member of the ERF (ethylene response factor) subfamily B-3 of ERF/AP2 transcription factor family (ERF1). The protein contains one AP2 domain. There are 18 members in this subfamily including ATERF-1, ATERF-2, AND ATERF-5. EREBP like protein that binds GCC box of ethylene regulated promoters such as basic chitinases. Constitutive expression of ERF1 phenocopies ethylene over production. …
LOC_Os05g32880	bivalent-active		response regulator receiver domain containing protein, expressed	AT4G16110	ARR2, RESPONSE REGULATOR 2, RR2	Encodes a pollen-specific transcription factor involved in the expression of nuclear genes for components of mitochondrial complex I in Arabidopsis. Acts in concert with other type-B ARRs in the cytokinin signaling pathway. AHK3 mediates cytokinin-induced phosphorylation of ARR2 on the Asp-80 residue. This phosphorylation plays a positive role of ARR2 in cytokinin-mediated control of leaf longevi…
LOC_Os01g10610	bivalent-active		BES1/BZR1 homolog protein, putative, expressed	AT1G78700	BEH4, BES1/BZR1 HOMOLOG 4	BES1/BZR1 homolog 4 (BEH4)
LOC_Os01g09930	bivalent-active		helix-loop-helix DNA-binding domain containing protein, expressed	AT5G56960		basic helix-loop-helix (bHLH) DNA-binding family protein
LOC_Os02g39140	bivalent-active		helix-loop-helix DNA-binding domain containing protein, expressed	AT2G42280	ABA-RESPONSIVE KINASE SUBSTRATE 3, AKS3, FBH4, FLOWERING BHLH 4	basic helix-loop-helix (bHLH) DNA-binding superfamily protein
LOC_Os02g52190	bivalent-active		helix-loop-helix DNA-binding protein, putative, expressed	AT1G72210		basic helix-loop-helix (bHLH) DNA-binding superfamily protein
LOC_Os03g03000	bivalent-active		helix-loop-helix DNA-binding domain containing protein, expressed	AT2G46810		basic helix-loop-helix (bHLH) DNA-binding superfamily protein
LOC_Os03g51580	bivalent-active		helix-loop-helix DNA-binding domain containing protein, expressed	AT2G22750		basic helix-loop-helix (bHLH) DNA-binding superfamily protein
LOC_Os05g46370	bivalent-active		bHelix-loop-helix transcription factor, putative, expressed	AT3G21330		basic helix-loop-helix (bHLH) DNA-binding superfamily protein
LOC_Os05g50900	bivalent-active		helix-loop-helix DNA-binding protein, putative	AT3G24140	FAMA, FMA	Encodes a basic helix-loop-helix transcription factor whose activity is required to promote differentiation of stomatal guard cells and to halt proliferative divisions in their immediate precursors. Both transcript and protein are expressed in and are required for halting divisions at the end of the stomatal lineage. It also has a role in the promotion of guard cell fate and in controlling the tr…
LOC_Os03g19370	bivalent-active		CPuORF4 - conserved peptide uORF-containing transcript, expressed	AT1G75390	ATBZIP44, BASIC LEUCINE-ZIPPER 44, BZIP44	basic leucine-zipper 44 (bZIP44)
LOC_Os07g10890	bivalent-active		transcription factor, putative, expressed	AT2G35530	ATBZIP16, BASIC REGION/LEUCINE ZIPPER TRANSCRIPTION FACTOR 16, BZIP16	Encodes a G group bZIP transcription factor family member that can bind cis elements with an ACGT core, such as G-box, Hex, C-box and As-1. The protein is localized in the nucleus and can homodimerize and can heterodimerize with other G group members.
LOC_Os02g49880	bivalent-active		CCT/B-box zinc finger protein, putative, expressed	AT1G25440	B-BOX DOMAIN PROTEIN 15, BBX15	B-box type zinc finger protein with CCT domain
LOC_Os06g19444	bivalent-active		CCT/B-box zinc finger protein, putative, expressed	AT5G48250	B-BOX DOMAIN PROTEIN 8, BBX8	B-box type zinc finger protein with CCT domain
LOC_Os09g06464	bivalent-active		CCT/B-box zinc finger protein, putative, expressed	AT5G15850	ATCOL1, B-BOX DOMAIN PROTEIN 2, BBX2, COL1, CONSTANS-LIKE 1	Homologous to the flowering-time gene CONSTANS.
LOC_Os02g45200	bivalent-active		dof zinc finger domain containing protein, putative, expressed	AT4G24060		Dof-type zinc finger DNA-binding family protein
LOC_Os03g38870	bivalent-active		dof zinc finger domain containing protein, putative, expressed	AT5G65590	SCAP1, STOMATAL CARPENTER 1	Encodes a plant-specific Dof-type transcription factor expressed in maturing guard cells, but not in guard mother cells. It regulates essential processes of stomatal guard cell maturation and functions as a key transcription factor regulating the final stages of guard cell differentiation.
LOC_Os07g32510	bivalent-active		dof zinc finger domain containing protein, putative, expressed	AT5G60200	TARGET OF MONOPTEROS 6, TMO6	Encodes a Dof-type transcription factor.
LOC_Os07g48570	bivalent-active		expressed protein	AT5G39660	CDF2, CYCLING DOF FACTOR 2	Dof-type zinc finger domain-containing protein, identical to H-protein promoter binding factor-2a GI:3386546 from (Arabidopsis thaliana). Interacts with LKP2 and FKF1, but its overexpression does not change flowering time under short or long day conditions.
LOC_Os03g11600	bivalent-active		YABBY domain containing protein, putative, expressed	AT1G69180	CRABS CLAW, CRC	Putative transcription factor with zinc finger and helix-loop-helix domains, the later similar to HMG boxes. Involved in specifying abaxial cell fate in the carpel. Four putative LFY binding sites (CCANTG) and two potential binding sites for MADS box proteins known as CArG boxes (CC(A/T)6GG) were found in the region spanning 3.8 Kb upstream of the CRC coding region.
LOC_Os03g05480	bivalent-active		ZOS3-01 - C2H2 zinc finger protein, expressed	AT3G48430	JMJ12, JUMONJI DOMAIN-CONTAINING PROTEIN 12, REF6, RELATIVE OF EARLY FLOWERING 6	Relative of Early Flowering 6 (REF6) encodes a Jumonji N/C and zinc finger domain-containing protein that acts as a positive regulator of flowering in an FLC-dependent pathway. REF6 mutants have hyperacetylation of histone H4 at the FLC locus. REF6 interacts with BES1 in a Y2H assay and in vitro. REF6 may play a role in brassinoteroid signaling by affecting histone methylation in the promoters of…
LOC_Os03g32220	bivalent-active		ZOS3-11 - C2H2 zinc finger protein, expressed	AT5G04340	C2H2, COLD INDUCED ZINC FINGER PROTEIN 2, CZF2, ZAT6, ZINC FINGER OF ARABIDOPSIS THALIANA 6	putative c2h2 zinc finger transcription factor mRNA,
LOC_Os03g40710	bivalent-active		ZOS3-13 - C2H2 zinc finger protein	AT3G60580		C2H2-like zinc finger protein
LOC_Os03g41110	bivalent-active		ZOS3-14 - C2H2 zinc finger protein, expressed	AT1G24625	ZFP7, ZINC FINGER PROTEIN 7	Encodes a zinc finger protein containing only a single zinc finger.
LOC_Os04g59380	bivalent-active		ZOS4-14 - C2H2 zinc finger protein, expressed	AT1G75710		C2H2-like zinc finger protein
LOC_Os08g36110	bivalent-active		ZOS8-06 - C2H2 zinc finger protein, expressed	AT2G41940	ZFP8, ZINC FINGER PROTEIN 8	Encodes a zinc finger protein containing only a single zinc finger.
LOC_Os08g39390	bivalent-active	YES	ZOS8-10 - C2H2 zinc finger protein, expressed	AT3G57670	NO TRANSMITTING TRACT, NTT, WIP DOMAIN PROTEIN 2, WIP2	Encodes a a C2H2/C2HC zinc finger transcription factor specifically expressed in the transmitting tract and involved in transmitting tract development and pollen tube growth.
LOC_Os08g44050	bivalent-active		ZOS8-12 - C2H2 zinc finger protein, expressed	AT2G02070	ATIDD5, IDD5, INDETERMINATE(ID)-DOMAIN 5	indeterminate(ID)-domain 5 (IDD5)
LOC_Os09g26210	bivalent-active		ZOS9-12 - C2H2 zinc finger protein, expressed	AT5G57520	ATZFP2, ZFP2, ZINC FINGER PROTEIN 2	Encodes a zinc finger protein containing only a single zinc finger.
LOC_Os09g31140	bivalent-active		ZOS9-16 - C2H2 zinc finger protein, expressed	AT3G57670	NO TRANSMITTING TRACT, NTT, WIP DOMAIN PROTEIN 2, WIP2	Encodes a a C2H2/C2HC zinc finger transcription factor specifically expressed in the transmitting tract and involved in transmitting tract development and pollen tube growth.
LOC_Os01g15300	bivalent-active		zinc finger helicase family protein, putative, expressed	AT2G47680		zinc finger (CCCH type) helicase family protein
LOC_Os06g32720	bivalent-active		zinc finger C-x8-C-x5-C-x3-H type family protein, expressed	AT5G18550		Zinc finger C-x8-C-x5-C-x3-H type family protein
LOC_Os07g38090	bivalent-active		zinc finger family protein, putative, expressed	AT2G41900	OXIDATIVE STRESS 2, OXS2, TANDEM ZINC FINGER PROTEIN 7, TZF7	CCCH-type zinc finger protein with ARM repeat domain
LOC_Os09g19940	bivalent-active		cwfJ-like family protein, putative, expressed	AT5G56900		CwfJ-like family protein / zinc finger (CCCH-type) family protein
LOC_Os01g70880	bivalent-active		histone-like transcription factor and archaeal histone, putative	AT1G09030	NUCLEAR FACTOR Y, SUBUNIT B4, NF-YB4	nuclear factor Y, subunit B4 (NF-YB4)
LOC_Os05g41450	bivalent-active		histone-like transcription factor and archaeal histone, putative, expressed	AT3G12480	NUCLEAR FACTOR Y, SUBUNIT C11, NF-YC11	nuclear factor Y, subunit C11 (NF-YC11)
LOC_Os07g07974	bivalent-active		tesmin/TSO1-like CXC domain containing protein, expressed	AT4G14770	ATTCX2, TCX2, TESMIN/TSO1-LIKE CXC 2	TESMIN/TSO1-like CXC 2 (TCX2)
LOC_Os10g39540	bivalent-active		protein phosphatase 2C, putative, expressed	AT3G51470		Protein phosphatase 2C family protein
LOC_Os01g11680	bivalent-active		transposon protein, putative, unclassified	AT4G38180	FAR1-RELATED SEQUENCE 5, FRS5	FAR1-related sequence 5 (FRS5)
LOC_Os01g33540	bivalent-active		transposon protein, putative, unclassified, expressed	AT4G15090	FAR-RED IMPAIRED RESPONSE 1, FAR1	Encodes a nuclear localized protein involved in far red light response signaling. Loss of function mutants are defective in far red light responses. Interacts with homologous gene FHY3.
LOC_Os04g25100	bivalent-active		transposon protein, putative, unclassified	AT4G38180	FAR1-RELATED SEQUENCE 5, FRS5	FAR1-related sequence 5 (FRS5)
LOC_Os05g03800	bivalent-active		transposon protein, putative, unclassified	AT4G38180	FAR1-RELATED SEQUENCE 5, FRS5	FAR1-related sequence 5 (FRS5)
LOC_Os04g47890	bivalent-active		MYB family transcription factor, putative, expressed	AT1G14600		Homeodomain-like superfamily protein
LOC_Os09g03990	bivalent-active		expressed protein	AT4G00390		DNA-binding storekeeper protein-related transcriptional regulator
LOC_Os02g08400	bivalent-active		HLS, putative, expressed	AT2G23060		Acyl-CoA N-acyltransferases (NAT) superfamily protein
LOC_Os02g45570	bivalent-active		growth regulating factor protein, putative, expressed	AT2G36400	ATGRF3, GRF3, GROWTH-REGULATING FACTOR 3	Growth regulating factor encoding transcription activator. One of the nine members of a GRF gene family, containing nuclear targeting domain. Mutants result in smaller leaves indicating the role of the gene in leaf development. Expressed in root, shoot and flower.
LOC_Os01g57890	bivalent-active		Homeobox domain containing protein, expressed	AT4G21750	ATML1, MERISTEM LAYER 1	Encodes a homeobox protein similar to GL2. It is expressed in both the apical and basal daughter cells of the zygote as well as their progeny. Expression is detected starting the two-celled stage of embryo development and is later restricted to the outermost, epidermal cell layer from its inception. Its promoter is highly modular with each region contributing to specific aspects of the gene's spa…
LOC_Os10g39030	bivalent-active		homeobox domain containing protein, expressed	AT4G36870	BEL1-LIKE HOMEODOMAIN 2, BLH2, SAW1, SAWTOOTH 1	Encodes a member of the BEL family of homeodomain proteins. Plants doubly mutant for saw1/saw2 (blh2/blh4) have serrated leaves. BP is expressed in the serrated leaves, therefore saw1/saw2 may act redundantly to repress BP in leaves.
LOC_Os03g52239	bivalent-active		homeobox domain containing protein, expressed	AT4G36870	BEL1-LIKE HOMEODOMAIN 2, BLH2, SAW1, SAWTOOTH 1	Encodes a member of the BEL family of homeodomain proteins. Plants doubly mutant for saw1/saw2 (blh2/blh4) have serrated leaves. BP is expressed in the serrated leaves, therefore saw1/saw2 may act redundantly to repress BP in leaves.
LOC_Os06g01934	bivalent-active		homeobox domain containing protein, expressed	AT5G41410	BEL1, BELL 1	Homeodomain protein required for ovule identity.Loss of function mutations show homeotic conversion of integuments to carpels.Forms heterodimers with STM and KNAT1. Interacts with AG-SEP heterodimers is thought to restrict WUS expression. BEL interacts with MADS box dimers composed of SEP1(or SEP3) and AG, SHP1, SHP2 and STK. The interaction of BEL1 with AG-SEP3 is required for proper integument …
LOC_Os06g04850	bivalent-active		homeobox associated leucine zipper, putative, expressed	AT5G06710	HAT14, HOMEOBOX FROM ARABIDOPSIS THALIANA	Homeobox-leucine zipper protein.
LOC_Os08g04190	bivalent-active		homeobox and START domains containing protein, putative, expressed	AT4G04890	PDF2, PROTODERMAL FACTOR 2	Encodes a homeodomain protein that is expressed in the LI layer of the vegetative, floral and inflorescence meristems. Binds to the L1 box promoter element which is required in some proteins for L1 specific expression.
LOC_Os06g36930	bivalent-active		HSF-type DNA-binding domain containing protein	AT3G51910	ARABIDOPSIS THALIANA HEAT SHOCK TRANSCRIPTION FACTOR A7A, AT-HSFA7A, HEAT SHOCK TRANSCRIPTION FACTOR A7A, HSFA7A	member of Heat Stress Transcription Factor (Hsf) family
LOC_Os01g39150	bivalent-active		DUF260 domain containing protein, putative	AT3G13850	LBD22, LOB DOMAIN-CONTAINING PROTEIN 22	LOB domain-containing protein 22 (LBD22)
LOC_Os05g03160	bivalent-active		DUF260 domain containing protein, putative	AT1G07900	LBD1, LOB DOMAIN-CONTAINING PROTEIN 1	LOB domain-containing protein 1 (LBD1)
LOC_Os01g68420	bivalent-active		OsMADS97 - MADS-box family gene with M-beta type-box	AT3G18650	AGAMOUS-LIKE 103, AGL103	AGAMOUS-like 103 (AGL103)
LOC_Os11g43740	bivalent-active		OsMADS68 - MADS-box family gene with MIKC* type-box, expressed	AT1G18750	AGAMOUS-LIKE 65, AGL65	Encodes a member of the MIKC (MADS box, Keratin binding domain, and C terminal domain containing )family of transcriptional regulators. AGL65 is expressed in pollen.It forms heterodimers with other MICK family members (AGL104). Involved in late stages of pollen development and pollen tube growth.
LOC_Os03g54160	bivalent-active		OsMADS14 - MADS-box family gene with MIKCc type-box, expressed	AT1G69120	AGAMOUS-LIKE 7, AGL7, AP1, APETALA1	Floral homeotic gene encoding a MADS domain protein homologous to SRF transcription factors. Specifies floral meristem and sepal identity. Required for the transcriptional activation of AGAMOUS. Interacts with LEAFY.Binds to promoter and regulates the expression of flowering time genes SVP, SOC1 and AGL24.
LOC_Os06g23950	bivalent-active		OsMADS59 - MADS-box family gene with MIKCc type-box	AT3G57230	AGAMOUS-LIKE 16, AGL16	MADS-box transcription factor. Expressed in leaf, root and stem, with higher RNA accumulation in guard cells and trichomes.
LOC_Os06g49840	bivalent-active		OsMADS16 - MADS-box family gene with MIKCc type-box, expressed	AT3G54340	AP3, APETALA 3, ATAP3	Floral homeotic gene encoding a MADS domain protein homologous to SRF transcription factors. Specifies petal and stamen identities. Associates with PISTILLATA.
LOC_Os03g56090	bivalent-active		MYB family transcription factor, putative, expressed	AT5G57620	ATMYB36, MYB DOMAIN PROTEIN 36, MYB36	Encodes a putative transcription factor (MYB36).
LOC_Os05g04210	bivalent-active		MYB family transcription factor, putative, expressed	AT3G06490	ATMYB108, BOS1, BOTRYTIS-SUSCEPTIBLE1, MYB DOMAIN PROTEIN 108, MYB108	putative transcription factor MYB108 (MYB108) mRNA,
LOC_Os06g02250	bivalent-active		MYB family transcription factor, putative	AT1G34670	ATMYB93, MYB DOMAIN PROTEIN 93, MYB93	Member of the R2R3 factor gene family.
LOC_Os06g07740	bivalent-active		myb-like DNA-binding domain, SHAQKYF class family protein,expressed	AT5G05790		Duplicated homeodomain-like superfamily protein
LOC_Os03g25304	bivalent-active		myb-like DNA-binding domain containing protein, expressed	AT4G37260	ATMYB73, MYB DOMAIN PROTEIN 73, MYB73	Member of the R2R3 factor gene family.
LOC_Os10g21560	bivalent-active		no apical meristem protein, putative, expressed	AT3G10500	ANAC053, NAC DOMAIN CONTAINING PROTEIN 53, NAC WITH TRANSMEMBRANE MOTIF 1-LIKE 4, NAC053, NTL4	Encodes a transcriptional activator that is associated with the plasma membrane in a dormant form and is proteolytically cleaved to create a form that can enter the nucleus. It is thought to promote ROS production by binding directly to the promoters of genes encoding ROS biosynthetic enzymes during drought-induced leaf senescence.
LOC_Os11g08210	bivalent-active		no apical meristem protein, putative, expressed	AT5G08790	ANAC081, ARABIDOPSIS NAC DOMAIN CONTAINING PROTEIN 81, ATAF2	induced by wounding, belongs to a large family of putative transcriptional activators with NAC domain.
LOC_Os12g04230	bivalent-active		expressed protein	AT3G10500	ANAC053, NAC DOMAIN CONTAINING PROTEIN 53, NAC WITH TRANSMEMBRANE MOTIF 1-LIKE 4, NAC053, NTL4	Encodes a transcriptional activator that is associated with the plasma membrane in a dormant form and is proteolytically cleaved to create a form that can enter the nucleus. It is thought to promote ROS production by binding directly to the promoters of genes encoding ROS biosynthetic enzymes during drought-induced leaf senescence.
LOC_Os12g22940	bivalent-active		no apical meristem protein, putative	AT3G10490	ANAC051, ANAC052, ARABIDOPSIS NAC DOMAIN CONTAINING PROTEIN 51, NAC DOMAIN CONTAINING PROTEIN 52, NAC052	NAC domain containing protein 52 (NAC052)
LOC_Os02g56600	bivalent-active		no apical meristem protein, putative, expressed	AT4G28530	ANAC074, NAC DOMAIN CONTAINING PROTEIN 74, NAC074	NAC domain containing protein 74 (NAC074)
LOC_Os04g45340	bivalent-active		expressed protein	AT1G12260	ANAC007, EMB2749, EMBRYO DEFECTIVE 2749, NAC 007, NAC007, VASCULAR RELATED NAC-DOMAIN PROTEIN 4, VND4	Encodes a NAC-domain transcription factor. Expressed in the vascular tissue.
LOC_Os05g35170	bivalent-active		no apical meristem protein, putative, expressed	AT5G64060	ANAC103, NAC DOMAIN CONTAINING PROTEIN 103, NAC103	NAC domain containing protein 103 (NAC103)
LOC_Os07g04560	bivalent-active		no apical meristem protein, putative	AT2G43000	ANAC042, JUB1, JUNGBRUNNEN 1, NAC DOMAIN CONTAINING PROTEIN 42, NAC042	Encodes a NAC transcription factor induced by hydrogen peroxide (H2O2. Involved in senescence. Over expression of the gene strongly delays senescence and enhances tolerance to various abiotic stresses.
LOC_Os08g02300	bivalent-active		no apical meristem protein, putative, expressed	AT2G46770	ANAC043, ARABIDOPSIS NAC DOMAIN CONTAINING PROTEIN 43, NAC SECONDARY WALL THICKENING PROMOTING FACTOR1, NST1	NAC transcription factor NST1. NST1 and NST2 are redundant in regulating secondary wall thickening in anther walls and siliques. NST1 promoter was detected in various tissues in which lignified secondary walls develop.
LOC_Os08g42400	bivalent-active		no apical meristem protein, putative, expressed	AT5G13180	ANAC083, NAC DOMAIN CONTAINING PROTEIN 83, NAC083, VND-INTERACTING 2, VNI2	Encodes a NAC domain transcription factor that interacts with VND7 and negatively regulates xylem vessel formation.
LOC_Os03g21870	bivalent-active		DUF623 domain containing protein, expressed	AT5G58360	ARABIDOPSIS THALIANA OVATE FAMILY PROTEIN 3, ATOFP3, OFP3, OVATE FAMILY PROTEIN 3	ovate family protein 3 (OFP3)
LOC_Os05g36970	bivalent-active		DUF623 domain containing protein, expressed	AT2G36026		Ovate family protein
LOC_Os08g01190	bivalent-active		ATOFP18/OFP18, putative, expressed	AT5G04820	ARABIDOPSIS THALIANA OVATE FAMILY PROTEIN 13, ATOFP13, OFP13, OVATE FAMILY PROTEIN 13	ovate family protein 13 (OFP13)
LOC_Os12g26940	bivalent-active		CHASE domain containing protein, expressed	AT1G27320	AHK3, HISTIDINE KINASE 3, HK3	Encodes a histidine kinases, a cytokinin receptor that controls cytokinin-mediated leaf longevity through a specific phosphorylation of the response regulator, ARR2.
LOC_Os09g35880	bivalent-active		B-box zinc finger family protein, putative, expressed	AT4G38960	B-BOX DOMAIN PROTEIN 19, BBX19	B-box type zinc finger family protein
LOC_Os02g09910	bivalent-active		PHD-finger domain containing protein, putative, expressed	AT3G01460	ATMBD9, MBD9, METHYL-CPG-BINDING DOMAIN 9	Encodes a protein with a methyl-CpG-binding domain. Has sequence similarity to human MBD proteins. Involved in the modification of the FLC chromatin acetylation state to affect FLC expression. Mutants show an early flowering, and enhanced shoot branching phenotypes.
LOC_Os04g33420	bivalent-active		DNA-binding protein S1FA, putative, expressed
LOC_Os07g25390	bivalent-active		DRD1, putative, expressed	AT2G16390	CHR35, DEFECTIVE IN MERISTEM SILENCING 1, DEFECTIVE IN RNA-DIRECTED DNA METHYLATION 1, DMS1, DRD1	Putative chromatin remodeling protein, member of a plant-specific subfamily of SWI2/SNF2-like proteins. Mutations nearly eliminate non-CpG methylation at a target promoter but do not affect rDNA or centromere methylation. Cooperates with PolIVb to facilitate RNA-directed de novo methylation and silencing of homologous DNA. Endogenous targets include intergenic regions near retrotransposon LTRs or…
LOC_Os06g49830	bivalent-active		SHI, putative, expressed	AT3G51060	ATSTY1, SHI RELATED SEQUENCE 1, SRS1, STY1, STYLISH 1	A member of SHI gene family. Arabidopsis thaliana has ten members that encode proteins with a RING finger-like zinc finger motif. Despite being highly divergent in sequence, many of the SHI-related genes are partially redundant in function and synergistically promote gynoecium, stamen and leaf development in Arabidopsis. STY1/STY2 double mutants showed defective style, stigma as well as serrated …
LOC_Os08g04780	bivalent-active		amine oxidase, putative, expressed	AT3G13682	LDL2, LSD1-LIKE2	Encodes a homolog of human Lysine-Specific Demethylase1. Involved in H3K4 methylation of target genes including the flowering loci FLC and FWA.
LOC_Os09g20800	bivalent-active		hypothetical protein	AT1G67370	ASY1, ASYNAPTIC 1, ATASY1	meiotic asynaptic mutant 1 (ASY1). ASY1 protein is initially distributed as numerous foci throughout the chromatin. During early G2, the foci are juxtaposed to the nascent chromosome axes to form a continuous axis associated signal.
LOC_Os01g66890	bivalent-active		BTBZ1 - Bric-a-Brac, Tramtrack, and Broad Complex BTB domain with TAZ zinc finger and Calmodulin-binding domains, expressed	AT1G05690	BT3, BTB AND TAZ DOMAIN PROTEIN 3	BTB and TAZ domain protein. Acts redunantly with BT1 and BT2 during female gametophyte development. Acts with BT2 during male gametophyte development.
LOC_Os09g24480	bivalent-active		TCP family transcription factor, putative	AT3G18550	ATBRC1, ATTCP18, BRANCHED 1, BRC1, TCP18	Encodes a TCP transcription factor, closely related to teosinte branched1, arrests axillary bud development and prevents axillary bud outgrowth.
LOC_Os03g27900	bivalent-active		ZIM motif family protein, expressed
LOC_Os01g68020	bivalent-active		BTBZ2 - Bric-a-Brac, Tramtrack, and Broad Complex BTB domain with TAZ zinc finger and Calmodulin-binding domains, expressed	AT3G48360	ATBT2, BT2, BTB AND TAZ DOMAIN PROTEIN 2	encodes a protein (BT2) that is an essential component of the TAC1-mediated telomerase activation pathway. Acts redundantly with BT3 and BT1 during female gametophyte development and with BT3 during male gametophyte development. BT2 also mediates multiple responses to nutrients, stresses, and hormones.
LOC_Os01g72020	bivalent-active		BTBA3 - Bric-a-Brac,Tramtrack, Broad Complex BTB domain with Ankyrin repeat region, expressed	AT2G41370	BLADE ON PETIOLE2, BOP2	Encodes BOP2, a cytoplasmic and nuclear-localized NPR1 like protein with BTB/POZ domain and ankyrin repeats. Interacts with BOP1 and appears to be genetically redundant with BOP1.bop1/bop2 double mutants have longer leaves, often with leaflets on the petiole, asymmetric flowers with extra organs and no nectaries. Also defective in floral organ abscission. BOP1/2 promotes floral meristem fate and …
LOC_Os11g04600	bivalent-active		BTBA5 - Bric-a-Brac,Tramtrack, Broad Complex BTB domain with Ankyrin repeat region, expressed	AT2G41370	BLADE ON PETIOLE2, BOP2	Encodes BOP2, a cytoplasmic and nuclear-localized NPR1 like protein with BTB/POZ domain and ankyrin repeats. Interacts with BOP1 and appears to be genetically redundant with BOP1.bop1/bop2 double mutants have longer leaves, often with leaflets on the petiole, asymmetric flowers with extra organs and no nectaries. Also defective in floral organ abscission. BOP1/2 promotes floral meristem fate and …
LOC_Os12g02030	bivalent-active		BTB9 - Bric-a-Brac, Tramtrack, Broad Complex BTB domain, expressed	AT3G56230		BTB/POZ domain-containing protein
LOC_Os12g04410	bivalent-active		BTBA6 - Bric-a-Brac,Tramtrack, Broad Complex BTB domain with Ankyrin repeat region, expressed	AT2G41370	BLADE ON PETIOLE2, BOP2	Encodes BOP2, a cytoplasmic and nuclear-localized NPR1 like protein with BTB/POZ domain and ankyrin repeats. Interacts with BOP1 and appears to be genetically redundant with BOP1.bop1/bop2 double mutants have longer leaves, often with leaflets on the petiole, asymmetric flowers with extra organs and no nectaries. Also defective in floral organ abscission. BOP1/2 promotes floral meristem fate and …
LOC_Os10g37240	bivalent-active		expressed protein	AT1G76880		Duplicated homeodomain-like superfamily protein
LOC_Os02g43300	bivalent-active		expressed protein	AT1G76890	AT-GT2, GT2	encodes a plant trihelix DNA-binding protein
LOC_Os03g02240	bivalent-active		AT-GTL1, putative, expressed	AT1G76880		Duplicated homeodomain-like superfamily protein
LOC_Os08g01290	bivalent-active		OsFBT12 - F-box and tubby domain containing protein, expressed	AT1G25280	ATTLP10, TLP10, TUBBY LIKE PROTEIN 10	Member of TLP family
LOC_Os04g21950	bivalent-active	YES	OsWRKY51 - Superfamily of TFs having WRKY and zinc fingerdomains, expressed	AT4G31550	ATWRKY11, WRKY DNA-BINDING PROTEIN 11, WRKY11	member of WRKY Transcription Factor
LOC_Os05g09020	bivalent-active		OsWRKY67 - Superfamily of TFs having WRKY and zinc fingerdomains, expressed	AT5G26170	ARABIDOPSIS THALIANA WRKY DNA-BINDING PROTEIN 50, ATWRKY50, WRKY DNA-BINDING PROTEIN 50, WRKY50	member of WRKY Transcription Factor
LOC_Os07g02060	bivalent-active		OsWRKY29 - Superfamily of TFs having WRKY and zinc fingerdomains, expressed	AT1G69310	ATWRKY57, WRKY DNA-BINDING PROTEIN 57, WRKY57	Encodes WRKY57, a member of the WRKY Transcription Factor. Activation of WRKY57 confers drought tolerance.
LOC_Os01g03340	bivalent-active		BBTI4 - Bowman-Birk type bran trypsin inhibitor precursor,expressed
LOC_Os01g03360	bivalent-active		BBTI5 - Bowman-Birk type bran trypsin inhibitor precursor,expressed
LOC_Os01g03420	bivalent-active		seven in absentia protein family protein, putative	AT5G37870		Protein with RING/U-box and TRAF-like domains
LOC_Os01g03429	bivalent-active		conserved hypothetical protein	AT5G37930		Protein with RING/U-box and TRAF-like domains
LOC_Os01g03640	bivalent-active		multicopper oxidase domain containing protein, expressed	AT1G23010	LOW PHOSPHATE ROOT1, LPR1	Encodes a protein with multicopper oxidase activity. Located in ER. Function together with LPR2 (AT1G71040) and a P5-type ATPase (At5g23630/PDR2) in a common pathway that adjusts root meristem activity to Pi (inorganic phosphate) availability.
LOC_Os01g04880	bivalent-active		retrotransposon protein, putative, unclassified, expressed	AT2G40070	BASIC PROLINE-RICH PROTEIN 1, BPP1	BEST Arabidopsis thaliana protein match is: proline-rich family protein (TAIR:AT3G09000.1)
LOC_Os01g06080	bivalent-active		conserved hypothetical protein
LOC_Os01g06530	bivalent-active		retrotransposon protein, putative, unclassified	AT3G24255		RNA-directed DNA polymerase (reverse transcriptase)-related family protein
LOC_Os01g09140	bivalent-active		hypothetical protein
LOC_Os01g09300	bivalent-active		oxidoreductase, putative, expressed	AT1G35190		2-oxoglutarate (2OG) and Fe(II)-dependent oxygenase superfamily protein
LOC_Os01g09830	bivalent-active		OsGrx_A2 - glutaredoxin subgroup III, expressed	AT5G11930		Thioredoxin superfamily protein
LOC_Os01g10430	bivalent-active		protein kinase family protein, putative, expressed	AT1G53050		Protein kinase superfamily protein
LOC_Os01g10460	bivalent-active		conserved hypothetical protein
LOC_Os01g10490	bivalent-active		keratin, type I cytoskeletal 9, putative, expressed	AT2G42840	PDF1, PROTODERMAL FACTOR 1	Encodes a putative extracellular proline-rich protein is exclusively expressed in the L1 layer of vegetative, inflorescence and floral meristems and the protoderm of organ primordia.
LOC_Os01g10970	bivalent-active		auxin-induced protein 5NG4, putative	AT5G64700	UMAMIT21, USUALLY MULTIPLE ACIDS MOVE IN AND OUT TRANSPORTERS 21	nodulin MtN21-like transporter family protein
LOC_Os01g11700	bivalent-active		GDSL-like lipase/acylhydrolase, putative, expressed	AT2G27360		GDSL-like Lipase/Acylhydrolase superfamily protein
LOC_Os01g11740	bivalent-active		GDSL-like lipase/acylhydrolase, putative, expressed	AT5G45910		GDSL-like Lipase/Acylhydrolase superfamily protein
LOC_Os01g12320	bivalent-active		GDSL-like lipase/acylhydrolase, putative, expressed	AT5G45910		GDSL-like Lipase/Acylhydrolase superfamily protein
LOC_Os01g12530	bivalent-active		smr domain containing protein, expressed	AT5G58720		smr (Small MutS Related) domain-containing protein
LOC_Os01g12570	bivalent-active		3-methyl-2-oxobutanoate hydroxymethyltransferase, putative, expressed	AT3G61530	PANB2	Encodes a ketopentoate hydroxymethyltransferase that appears to localize to the mitochondria. This protein is expected to play a role in pantothenate (vitamin B5) biosynthesis.
LOC_Os01g13170	bivalent-active		ubiquitin-conjugating enzyme E2, putative, expressed	AT1G53025		Ubiquitin-conjugating enzyme family protein
LOC_Os01g13590	bivalent-active		isoflavone reductase homolog IRL, putative	AT4G34540		encodes a protein whose sequence is similar to pinoresinol-lariciresinol reductase from pine.
LOC_Os01g13830	bivalent-active		expressed protein
LOC_Os01g13870	bivalent-active		expressed protein
LOC_Os01g14020	bivalent-active		expressed protein	AT1G28510		Optic atrophy 3 protein (OPA3)
LOC_Os01g14320	bivalent-active		hypothetical protein	AT4G22430		F-box family protein
LOC_Os01g14520	bivalent-active		C4-dicarboxylate transporter/malic acid transport proteindomain containing protein, expressed	AT1G62280	SLAC1 HOMOLOGUE 1, SLAH1	Encodes a protein with ten predicted transmembrane helices. The SLAH1 protein has similarity to the SLAC1 protein involved in ion homeostasis in guard cells. Although it is not expressed in guard cells, it can complement a slac1-2 mutant suggesting that it performs a similar function. SLAH1:GFP localizes to the plasma membrane.
LOC_Os01g14540	bivalent-active		STIGL1 - Stigma-specific Stig1 family protein precursor, expressed	AT1G11925		Encodes a Stigma-specific Stig1 family protein
LOC_Os01g14860	bivalent-active		CGMC_GSK.1 - CGMC includes CDA, MAPK, GSK3, and CLKC kinases, expressed	AT3G05840	ATSK12	encodes a SHAGGY-like kinase involved in meristem organization.
LOC_Os01g16180	bivalent-active		MT-A70 domain containing protein, expressed	AT4G09980	EMB1691, EMBRYO DEFECTIVE 1691	EMBRYO DEFECTIVE 1691 (EMB1691)
LOC_Os01g16250	bivalent-active	YES	expressed protein
LOC_Os01g16760	bivalent-active		hypothetical protein
LOC_Os01g16870	bivalent-active		argonaute, putative, expressed	AT2G27040	AGO4, ARGONAUTE 4, OCP11, OVEREXPRESSOR OF CATIONIC PEROXIDASE 11	AGO4 is a member of a class of PAZ/PIWI domain containing proteins involved in siRNA mediated gene silencing.Loss of function mutations have reduced site specific CpNpG and CpHpH methylation and increased susceptibility to bacterial pathogens.
LOC_Os01g16980	bivalent-active		expressed protein
LOC_Os01g17214	bivalent-active		major facilitator superfamily antiporter, putative, expressed	AT3G43790	ZIFL2, ZINC INDUCED FACILITATOR-LIKE 2	zinc induced facilitator-like 2 (ZIFL2)
LOC_Os01g17396	bivalent-active		expressed protein
LOC_Os01g17980	bivalent-active		hypothetical protein
LOC_Os01g17990	bivalent-active		conserved hypothetical protein	AT5G05140		Transcription elongation factor (TFIIS) family protein
LOC_Os01g18810	bivalent-active		hypothetical protein
LOC_Os01g18930	bivalent-active		peroxidase precursor, putative	AT4G33420		Peroxidase superfamily protein
LOC_Os01g19340	bivalent-active		conserved hypothetical protein
LOC_Os01g22670	bivalent-active		fruit bromelain precursor, putative, expressed	AT2G34080		Cysteine proteinases superfamily protein
LOC_Os01g22680	bivalent-active		fruit bromelain precursor, putative, expressed	AT5G45890	ATSAG12, SAG12, SENESCENCE-ASSOCIATED GENE 12	Senescence-associated gene 12 (SAG12) encoding a cysteine protease influenced by cytokinin, auxin, and sugars.Localized to special vacuole found during senescence called senescence associated vacuoles which are different from central vacuole in the tonoplast composition and pH.
LOC_Os01g22990	bivalent-active		acidic leucine-rich nuclear phosphoprotein 32-related protein 1, putative, expressed	AT1G47970		unknown protein
LOC_Os01g23080	bivalent-active		conserved hypothetical protein	AT4G19080		Protein of unknown function (DUF594)
LOC_Os01g23090	bivalent-active		retrotransposon protein, putative, Ty1-copia subclass	AT4G23160	CRK8, CYSTEINE-RICH RLK (RECEPTOR-LIKE PROTEIN KINASE) 8	Encodes a cysteine-rich receptor-like protein kinase.
LOC_Os01g23710	bivalent-active		no apical meristem protein, putative, expressed
LOC_Os01g24110	bivalent-active		hypothetical protein
LOC_Os01g24920	bivalent-active		poly synthetase 2-B, putative, expressed	AT4G02390	APP, PARP2, POLY(ADP-RIBOSE) POLYMERASE, POLY(ADP-RIBOSE) POLYMERASE 2, PP	Encodes a DNA dependent nuclear poly (ADP-ribose) polymerase (E.C.2.4.2.30), thought to be involved in post-translational modification .
LOC_Os01g24940	bivalent-active	YES	poly synthetase 2-A, putative, expressed	AT4G02390	APP, PARP2, POLY(ADP-RIBOSE) POLYMERASE, POLY(ADP-RIBOSE) POLYMERASE 2, PP	Encodes a DNA dependent nuclear poly (ADP-ribose) polymerase (E.C.2.4.2.30), thought to be involved in post-translational modification .
LOC_Os01g25110	bivalent-active		clathrin adaptor complex small chain domain containing protein	AT3G50860		Clathrin adaptor complex small chain family protein
LOC_Os01g26240	bivalent-active		retrotransposon protein, putative, Ty1-copia subclass	AT4G23160	CRK8, CYSTEINE-RICH RLK (RECEPTOR-LIKE PROTEIN KINASE) 8	Encodes a cysteine-rich receptor-like protein kinase.
LOC_Os01g27130	bivalent-active		hypothetical protein
LOC_Os01g27140	bivalent-active		OsGrx_C7 - glutaredoxin subgroup III, expressed	AT3G21460		Glutaredoxin family protein
LOC_Os01g28450	bivalent-active		SCP-like extracellular protein, expressed	AT2G14610	ATPR1, PATHOGENESIS-RELATED GENE 1, PR 1, PR1	PR1 gene expression is induced in response to a variety of pathogens. It is a useful molecular marker for the SAR response. Though the Genbank record for the cDNA associated to this gene is called 'PR-1-like', the sequence actually corresponds to PR1. Expression of this gene is salicylic-acid responsive.
LOC_Os01g28540	bivalent-active		stress regulated protein, putative, expressed	AT5G27290		unknown protein
LOC_Os01g28600	bivalent-active		exo70 exocyst complex subunit family protein, putative, expressed	AT5G50380	ATEXO70F1, EXO70F1, EXOCYST SUBUNIT EXO70 FAMILY PROTEIN F1	A member of EXO70 gene family, putative exocyst subunits, conserved in land plants. Arabidopsis thaliana contains 23 putative EXO70 genes, which can be classified into eight clusters on the phylogenetic tree.
LOC_Os01g29280	bivalent-active		expressed protein	AT3G02430		Protein of unknown function (DUF679)
LOC_Os01g29330	bivalent-active		expressed protein	AT5G27370		Protein of unknown function (DUF679)
LOC_Os01g29340	bivalent-active		retrotransposon protein, putative, unclassified	ATMG00860	ORF158	DNA/RNA polymerases superfamily protein.
LOC_Os01g32364	bivalent-active		Os1bglu1 - beta-mannosidase/glucosidase homologue, expressed	AT3G18080	B-S GLUCOSIDASE 44, BGLU44	B-S glucosidase 44 (BGLU44)
LOC_Os01g32389	bivalent-active
LOC_Os01g32460	bivalent-active		expressed protein
LOC_Os01g33000	bivalent-active		expressed protein	AT1G15030		Encodes a Cysteine-rich peptide (CRP) family protein
LOC_Os01g33160	bivalent-active		stress responsive A/B Barrel domain containing protein, expressed	AT3G17210	A. THALIANA HEAT STABLE PROTEIN 1, ATHS1, HEAT STABLE PROTEIN 1, HS1	Encodes a heat stable protein with antimicrobial and antifungal activity.
LOC_Os01g37050	bivalent-active		ribonuclease III domain protein, putative, expressed	AT3G20420	ATRTL2, RNASE THREE-LIKE PROTEIN 2, RNASEIII-LIKE 2, RTL2	double-stranded RNA binding / ribonuclease III. Required for 3' external transcribed spacer (ETS) cleavage of the pre-rRNA in vivo. Localizes in the nucleus and cytoplasm.
LOC_Os01g37870	bivalent-active		PPR repeat domain containing protein, putative, expressed	AT1G10910	EMB3103, EMBRYO DEFECTIVE 3103	Pentatricopeptide repeat (PPR) superfamily protein
LOC_Os01g38190	bivalent-active		plant protein of unknown function domain containing protein, expressed	AT3G50140		Plant protein of unknown function (DUF247)
LOC_Os01g38359	bivalent-active		peptidyl-prolyl cis-trans isomerase, FKBP-type, putative,expressed	AT5G48570	ATFKBP65, FKBP65, ROF2	Encodes one of the 36 carboxylate clamp (CC)-tetratricopeptide repeat (TPR) proteins (Prasad 2010, Pubmed ID: 20856808) with potential to interact with Hsp90/Hsp70 as co-chaperones.
LOC_Os01g38390	bivalent-active		hypothetical protein
LOC_Os01g38910	bivalent-active		cysteine-rich receptor-like protein kinase 10 precursor, putative	AT4G23180	CRK10, CYSTEINE-RICH RLK (RECEPTOR-LIKE PROTEIN KINASE) 10, RLK4	Encodes a receptor-like protein kinase. Naming convention from Chen et al 2003 (PMID 14756307)
LOC_Os01g39640	bivalent-active		retrotransposon protein, putative, unclassified
LOC_Os01g40410	bivalent-active		transmembrane amino acid transporter protein, putative	AT3G28960		Transmembrane amino acid transporter family protein
LOC_Os01g40880	bivalent-active		hypothetical protein
LOC_Os01g40890	bivalent-active		transposon protein, putative, unclassified	AT1G64260		MuDR family transposase
LOC_Os01g41370	bivalent-active		FBD domain containing protein, putative, expressed	AT5G22720		F-box/RNI-like superfamily protein
LOC_Os01g41850	bivalent-active		transposon protein, putative, unclassified
LOC_Os01g42700	bivalent-active		expressed protein	AT1G68140		Protein of unknown function (DUF1644)
LOC_Os01g43320	bivalent-active		transmembrane amino acid transporter protein, putative, expressed	AT5G41800		Transmembrane amino acid transporter family protein
LOC_Os01g46120	bivalent-active		GDSL-like lipase/acylhydrolase, putative, expressed	AT1G28590		GDSL-like Lipase/Acylhydrolase superfamily protein
LOC_Os01g46130	bivalent-active		expressed protein
LOC_Os01g46169	bivalent-active		GDSL-like lipase/acylhydrolase, putative, expressed	AT1G28570		SGNH hydrolase-type esterase superfamily protein
LOC_Os01g46300	bivalent-active		hypothetical protein
LOC_Os01g46420	bivalent-active		hypothetical protein
LOC_Os01g46610	bivalent-active		dehydrogenase, putative, expressed	AT1G65930	CICDH, CYTOSOLIC NADP+-DEPENDENT ISOCITRATE DEHYDROGENASE	Encodes a NADP+-isocitrate dehydrogenase that is believed to function in the cytosol. It appears to contribute to NADPH production under oxidative stress, and thereby to participate in redox signalling linked to defense responses.
LOC_Os01g47780	bivalent-active		fasciclin domain containing protein, expressed	AT5G03170	ARABIDOPSIS FASCICLIN-LIKE ARABINOGALACTAN-PROTEIN 11, ATFLA11, FASCICLIN-LIKE ARABINOGALACTAN-PROTEIN 11, FLA11	Encodes FLA11, a member of fasciclin-like arabinogalactan proteins (FLAs) containing a cell adhesion fasciclin (FAS) domain. Mutations result in altered stem biomechanics with reduced tensile strength and reduced tensile modulus of elasticity, as well as altered cell wall architecture and composition, with increased cellulose microfibril angle, reduced arabinose, galactose and cellulose content.
LOC_Os01g48960	bivalent-active		glutamate synthase, chloroplast precursor, putative, expressed	AT5G53460	GLT1, NADH-DEPENDENT GLUTAMATE SYNTHASE 1	NADH-dependent glutamate synthase
LOC_Os01g50490	bivalent-active		cytochrome P450, putative, expressed	AT5G44620	CYTOCHROME P450, FAMILY 706, SUBFAMILY A, POLYPEPTIDE 3, CYP706A3	member of CYP706A
LOC_Os01g51470	bivalent-active		hypothetical protein
LOC_Os01g51480	bivalent-active		hypothetical protein	AT5G55250	ATIAMT1, IAA CARBOXYLMETHYLTRANSFERASE 1, IAMT1	Encodes an enzyme which specifically converts IAA to its methyl ester form MelIAA. This gene belongs to the family of carboxyl methyltransferases whose members catalyze the transfer of the methyl group from S-adenosyl-L-methionine to carboxylic acid-containing substrates to form small molecule methyl esters. Expression of TCP genes is downregulated in mutant iamt1-D.
LOC_Os01g51500	bivalent-active		hypothetical protein
LOC_Os01g51510	bivalent-active		hypothetical protein
LOC_Os01g53280	bivalent-active		50S ribosomal protein L20, putative, expressed	AT1G16740		Ribosomal protein L20
LOC_Os01g53860	bivalent-active		hypothetical protein
LOC_Os01g55110	bivalent-active		RING-H2 finger protein, putative, expressed	AT2G42360		RING/U-box superfamily protein
LOC_Os01g56110	bivalent-active		RNA recognition motif containing protein, putative	AT5G55550		RNA-binding (RRM/RBD/RNP motifs) family protein
LOC_Os01g56140	bivalent-active		expressed protein	AT5G65770	CROWDED NUCLEI 4, CRWN4, LINC4, LITTLE NUCLEI4	Encodes a protein that localizes to the nuclear periphery and affects nuclear morphology.
LOC_Os01g57082	bivalent-active	YES	insulin-degrading enzyme, putative	AT2G41790		Insulinase (Peptidase family M16) family protein
LOC_Os01g58670	bivalent-active		conserved hypothetical protein	AT5G04010		F-box family protein
LOC_Os01g59790	bivalent-active		ADP-ribosylation factor, putative, expressed	AT1G10630	ADP-RIBOSYLATION FACTOR A1F, ARFA1F, ATARFA1F	A member of ARF GTPase family. A thaliana has 21 members of this family, known to be essential for vesicle coating and uncoating and functions in GTP-binding. Gene encoding ADP-ribosylation factor and similar to other ARFs and ARF-like proteins. The gene is shown to play a role in cell division, cell expansion and cellulose production using antisense construct.
LOC_Os01g61250	bivalent-active		methyltransferase, putative, expressed	AT2G40280		S-adenosyl-L-methionine-dependent methyltransferases superfamily protein
LOC_Os01g64140	bivalent-active		endoglucanase 22 precursor, putative	AT4G11050	ATGH9C3, GH9C3, GLYCOSYL HYDROLASE 9C3	glycosyl hydrolase 9C3 (GH9C3)
LOC_Os01g64780	bivalent-active		COV1, putative, expressed	AT1G43130	LCV2, LIKE COV 2	like COV 2 (LCV2)
LOC_Os01g65310	bivalent-active		DUF803 domain containing, putative, expressed	AT2G21120		Protein of unknown function (DUF803)
LOC_Os01g65680	bivalent-active		4,5-DOPA dioxygenase extradiol, putative, expressed	AT4G15093	ATLIGB, LIGB	catalytic LigB subunit of aromatic ring-opening dioxygenase family
LOC_Os01g65690	bivalent-active		4,5-DOPA dioxygenase extradiol, putative, expressed	AT4G15093	ATLIGB, LIGB	catalytic LigB subunit of aromatic ring-opening dioxygenase family
LOC_Os01g65790	bivalent-active		pectinesterase, putative, expressed	AT5G09760		Plant invertase/pectin methylesterase inhibitor superfamily
LOC_Os01g66100	bivalent-active		gibberellin 20 oxidase 2, putative, expressed	AT4G25420	ARABIDOPSIS THALIANA GIBBERELLIN 20-OXIDASE 1, AT2301, ATGA20OX1, GA REQUIRING 5, GA20OX1, GA5	Encodes gibberellin 20-oxidase that is involved in the later steps of the gibberellin biosynthetic pathway. Regulated by a circadian clock. Weak expression response to far red light.
LOC_Os01g66200	bivalent-active		expressed protein	AT1G24160		unknown protein
LOC_Os01g66350	bivalent-active		DUF647 domain containing protein, putative, expressed	AT5G49820	ROOT UV-B SENSITIVE 6, RUS6	CONTAINS InterPro DOMAIN/s: Protein of unknown function DUF647 (InterPro:IPR006968)
LOC_Os01g66940	bivalent-active		kinase, pfkB family, putative, expressed	AT2G31390		pfkB-like carbohydrate kinase family protein
LOC_Os01g67220	bivalent-active		Os1bglu4 - beta-glucosidase-like protein without signal sequence, expressed	AT5G36890	BETA GLUCOSIDASE 42, BGLU42	beta glucosidase 42 (BGLU42)
LOC_Os01g67710	bivalent-active		hypothetical protein
LOC_Os01g68269	bivalent-active		hypothetical protein
LOC_Os01g70060	bivalent-active		protein of unknown function, DUF618 domain containing protein, expressed	AT3G26990		ENTH/VHS family protein
LOC_Os01g70790	bivalent-active		SRC2 protein, putative, expressed	AT3G16510		Calcium-dependent lipid-binding (CaLB domain) family protein
LOC_Os01g70980	bivalent-active		expressed protein
LOC_Os01g71840	bivalent-active		retrotransposon protein, putative, unclassified, expressed	AT4G23160	CRK8, CYSTEINE-RICH RLK (RECEPTOR-LIKE PROTEIN KINASE) 8	Encodes a cysteine-rich receptor-like protein kinase.
LOC_Os01g73690	bivalent-active		pentatricopeptide, putative, expressed	AT2G16650	PRORP2, PROTEINACEOUS RNASE P 2	Encodes a proteinaceous RNase P that supports RNase P activity in vivo in both organelles and the nucleus. It is also involved in the maturation of small nucleolar RNA (snoRNA) and mRNA.
LOC_Os01g73700	bivalent-active		RCLEA2 - Root cap and Late embryogenesis related family protein precursor, putative, expressed	AT3G19430		late embryogenesis abundant protein-related / LEA protein-related
LOC_Os01g73730	bivalent-active		RCLEA5 - Root cap and Late embryogenesis related family protein precursor, expressed	AT3G19430		late embryogenesis abundant protein-related / LEA protein-related
LOC_Os10g01580	bivalent-active		conserved hypothetical protein
LOC_Os10g01820	bivalent-active		expressed protein
LOC_Os10g01844	bivalent-active		hypothetical protein
LOC_Os10g02080	bivalent-active		PTR-like peptide transporter, putatuve	AT2G02040	ARABIDOPSIS THALIANA PEPTIDE TRANSPORTER 2, ATNPF8.3, ATPTR2, ATPTR2-B, NITRATE TRANSPORTER 1, NPF8.3, NRT1/ PTR FAMILY 8.3, NTR1, PEPTIDE TRANSPORTER 2, PTR2, PTR2-B	Encodes a di- and tri-peptide transporter that recognizes a variety of different amino acid combinations. Expression of the transcripts for this gene can be detected in the embryo through in situ hybridization. This protein does not have nitrate transporter activity based on oocyte transport assays.
LOC_Os10g02100	bivalent-active		peptide transporter PTR2, putative, expressed	AT1G62200	ATNPF8.5, ATPTR6, NPF8.5, NRT1/ PTR FAMILY 8.5, PEPTIDE TRANSPORTER 6, PTR6	Major facilitator superfamily protein
LOC_Os10g02210	bivalent-active		peptide transporter PTR2, putative	AT2G02040	ARABIDOPSIS THALIANA PEPTIDE TRANSPORTER 2, ATNPF8.3, ATPTR2, ATPTR2-B, NITRATE TRANSPORTER 1, NPF8.3, NRT1/ PTR FAMILY 8.3, NTR1, PEPTIDE TRANSPORTER 2, PTR2, PTR2-B	Encodes a di- and tri-peptide transporter that recognizes a variety of different amino acid combinations. Expression of the transcripts for this gene can be detected in the embryo through in situ hybridization. This protein does not have nitrate transporter activity based on oocyte transport assays.
LOC_Os10g02270	bivalent-active		expressed protein
LOC_Os10g02490	bivalent-active		oxidoreductase, aldo/keto reductase family protein, putative, expressed	AT1G59960		NAD(P)-linked oxidoreductase superfamily protein
LOC_Os10g02840	bivalent-active		O-methyltransferase, putative, expressed	AT1G51990		O-methyltransferase family protein
LOC_Os10g03220	bivalent-active		transposon protein, putative, unclassified, expressed	AT3G17450		hAT dimerisation domain-containing protein
LOC_Os10g03320	bivalent-active		UDP-glucoronosyl and UDP-glucosyl transferase domain containing protein, expressed	AT5G65550		UDP-Glycosyltransferase superfamily protein
LOC_Os10g03510	bivalent-active		hypothetical protein
LOC_Os10g03650	bivalent-active		conserved hypothetical protein	AT2G03210	ATFUT2, FUCOSYLTRANSFERASE 2, FUT2	member of Glycosyltransferase Family- 37
LOC_Os10g03660	bivalent-active		OsFBX345 - F-box domain containing protein, expressed	AT1G16930		F-box/RNI-like/FBD-like domains-containing protein
LOC_Os10g03850	bivalent-active	YES	OsFBX352 - F-box domain containing protein, expressed	AT4G13960		F-box/RNI-like superfamily protein
LOC_Os10g03855	bivalent-active		expressed protein
LOC_Os10g03880	bivalent-active		CAF1 family ribonuclease containing protein, putative	AT3G44260	ATCAF1A, CAF1A, CCR4- ASSOCIATED FACTOR 1A	Encodes one of the homologs of the yeast CCR4-associated factor 1: AT3G44260 (CAF1a), AT5G22250 (CAF1b). Has mRNA deadenylation activity. Also plays a role in plant defense responses.
LOC_Os10g03960	bivalent-active		hypothetical protein	AT4G35830	ACO1, ACONITASE 1	Encodes an aconitase that can catalyze the conversion of citrate to isocitrate through a cis-aconitate intermediate, indicating that it may participate in the TCA cycle and other primary metabolic pathways. The protein is believed to accumulate in the mitochondria and the cytosol. It affects CSD2 (At2g28190 - a superoxide dismutase) transcript levels and may play a role in the response to oxidati…
LOC_Os10g04270	bivalent-active		jacalin-like lectin domain containing protein, expressed	AT1G19715		Mannose-binding lectin superfamily protein
LOC_Os10g04290	bivalent-active		transposon protein, putative, CACTA, En/Spm sub-class	AT3G14470		NB-ARC domain-containing disease resistance protein
LOC_Os10g04720	bivalent-active		TKL_IRAK_DUF26-la.5 - DUF26 kinases have homology to DUF26containing loci, expressed	AT4G23180	CRK10, CYSTEINE-RICH RLK (RECEPTOR-LIKE PROTEIN KINASE) 10, RLK4	Encodes a receptor-like protein kinase. Naming convention from Chen et al 2003 (PMID 14756307)
LOC_Os10g06100	bivalent-active		retrotransposon protein, putative, unclassified
LOC_Os10g06740	bivalent-active		receptor-like protein kinase precursor, putative, expressed	AT1G73080	ATPEPR1, PEP1 RECEPTOR 1, PEPR1	Encodes a leucine-rich repeat receptor kinase. Functions as a receptor for AtPep1 to amplify innate immunity response to pathogen attacks.
LOC_Os10g06970	bivalent-active		hypothetical protein	AT3G61640	AGP20, ARABINOGALACTAN PROTEIN 20, ATAGP20	arabinogalactan protein 20 (AGP20)
LOC_Os10g07229	bivalent-active		dehydrogenase, putative, expressed	AT1G64710		GroES-like zinc-binding dehydrogenase family protein
LOC_Os10g07544	bivalent-active		hypothetical protein
LOC_Os10g07546	bivalent-active		hypothetical protein
LOC_Os10g08018	bivalent-active		expressed protein
LOC_Os10g08220	bivalent-active		expressed protein	AT5G01410	ARABIDOPSIS THALIANA PYRIDOXINE BIOSYNTHESIS 1.3, ATPDX1, ATPDX1.3, PDX1, PDX1.3, PYRIDOXINE BIOSYNTHESIS 1.3, REDUCED SUGAR RESPONSE 4, RSR4	Encodes a protein predicted to function in tandem with PDX2 to form glutamine amidotransferase complex with involved in vitamin B6 biosynthesis.
LOC_Os10g08280	bivalent-active	YES	DNA binding protein, putative, expressed	AT5G11730		Core-2/I-branching beta-1,6-N-acetylglucosaminyltransferase family protein
LOC_Os10g08474	bivalent-active		cytochrome P450, putative, expressed	AT2G45570	CYTOCHROME P450, FAMILY 76, SUBFAMILY C, POLYPEPTIDE 2, CYP76C2	member of CYP76C
LOC_Os10g10320	bivalent-active		conserved hypothetical protein	AT5G13620		unknown protein
LOC_Os10g12130	bivalent-active		retrotransposon protein, putative, Ty3-gypsy subclass, expressed
LOC_Os10g12200	bivalent-active		OsFBX380 - F-box domain containing protein
LOC_Os10g14814	bivalent-active		ATFMN/FHY, putative	AT4G21470	ATFMN/FHY, FMN/FHY, RIBOFLAVIN KINASE/FMN HYDROLASE	Bifunctional enzyme that catalyzes hydrolysis of FMN to riboflavin, and phosphorylation of riboflavin to FMN.
LOC_Os10g15300	bivalent-active		expressed protein	AT3G50685		unknown protein
LOC_Os10g16974	bivalent-active		cytochrome P450, putative, expressed	AT5G07990	CYP75B1, CYTOCHROME P450 75B1, D501, TRANSPARENT TESTA 7, TT7	Required for flavonoid 3' hydroxylase activity. Enzyme abundance relative to CHS determines Quercetin/Kaempferol metabolite ratio.
LOC_Os10g17960	bivalent-active		TKL_IRAK_DUF26-lc.26 - DUF26 kinases have homology to DUF26 containing loci, expressed	AT4G23180	CRK10, CYSTEINE-RICH RLK (RECEPTOR-LIKE PROTEIN KINASE) 10, RLK4	Encodes a receptor-like protein kinase. Naming convention from Chen et al 2003 (PMID 14756307)
LOC_Os10g18340	bivalent-active		expressed protein	AT2G03440	ATNRP1, NODULIN-RELATED PROTEIN 1, NRP1	Induced at the transcriptional level by Pseudomonas syringae pv. tomato infection.
LOC_Os10g18380	bivalent-active		expressed protein
LOC_Os10g18660	bivalent-active		retrotransposon protein, putative, Ty3-gypsy subclass	AT3G02100		UDP-Glycosyltransferase superfamily protein
LOC_Os10g18700	bivalent-active		hypothetical protein
LOC_Os10g19330	bivalent-active		hypothetical protein
LOC_Os10g19331	bivalent-active		expressed protein
LOC_Os10g20390	bivalent-active		MATE efflux family protein, putative, expressed	AT1G73700		MATE efflux family protein
LOC_Os10g21040	bivalent-active		hypothetical protein
LOC_Os10g21800	bivalent-active		leucine-rich repeat family protein, putative, expressed	AT5G20480	EF-TU RECEPTOR, EFR	Encodes a predicted leucine-rich repeat receptor kinase (LRR-RLK). Functions as the receptor for bacterial PAMP (pathogen associated molecular patterns) EF-Tu.
LOC_Os10g21990	bivalent-active		retrotransposon protein, putative, unclassified
LOC_Os10g22080	bivalent-active		hypothetical protein
LOC_Os10g24004	bivalent-active		hypothetical protein
LOC_Os10g24350	bivalent-active		transposon protein, putative, unclassified
LOC_Os10g24400	bivalent-active		retrotransposon protein, putative, unclassified	ATMG00860	ORF158	DNA/RNA polymerases superfamily protein.
LOC_Os10g26250	bivalent-active		no apical meristem protein, putative
LOC_Os10g26410	bivalent-active		bHLH family protein, putative, expressed	AT1G26945	KDR, KIDARI, PACLOBUTRAZOL RESISTANCE 6, PRE6	Encodes a basic helix-loop-helix (bHLH) protein involved in blue/far-red light signaling. Physically interacts with HFR1 and negatively regulates its activity.
LOC_Os10g26450	bivalent-active		hypothetical protein
LOC_Os10g27050	bivalent-active		OsPP2Ac-4 - Phosphatase 2A isoform 4 belonging to family 2, expressed	AT3G58500	PP2A-4, PROTEIN PHOSPHATASE 2A-4	Encodes one of the isoforms of the catalytic subunit of protein phosphatase 2A: AT1G59830/PP2A-1, AT1G10430/PP2A-2, At2g42500/PP2A-3, At3g58500/PP2A-4 [Plant Molecular Biology (1993) 21:475-485 and (1994) 26:523-528
LOC_Os10g28060	bivalent-active		3-ketoacyl-CoA synthase, putative, expressed	AT1G04220	3-KETOACYL-COA SYNTHASE 2, KCS2	Encodes KCS2, a member of the 3-ketoacyl-CoA synthase family involved in the biosynthesis of VLCFA (very long chain fatty acids).
LOC_Os10g28150	bivalent-active		zinc knuckle domain containing protein	AT1G75560		zinc knuckle (CCHC-type) family protein
LOC_Os10g28160	bivalent-active		conserved hypothetical protein	AT3G57450		unknown protein
LOC_Os10g28680	bivalent-active		DUF581 domain containing protein, expressed	AT3G22550		Protein of unknown function (DUF581)
LOC_Os10g28790	bivalent-active		MBTB36 - Bric-a-Brac, Tramtrack, Broad Complex BTB domainwith Meprin and TRAF Homology MATH domain	AT3G06190	ATBPM2, BPM2, BTB-POZ AND MATH DOMAIN 2	Encodes a member of the MATH-BTB domain proteins (BPMs) that directly interact with and target for proteasomal degradation the class I homeobox-leucine zipper (HD-ZIP) transcription factor ATHB6. Known members include AT5G19000 (BPM1), AT3G06190 (BPM2), AT2G39760 (BPM3), AT3G03740 (BPM4), AT5G21010 (BPM5) and AT3G43700 (BPM6).
LOC_Os10g28800	bivalent-active		hypothetical protein
LOC_Os10g28810	bivalent-active		MBTB37 - Bric-a-Brac, Tramtrack, Broad Complex BTB domainwith Meprin and TRAF Homology MATH domain	AT3G06190	ATBPM2, BPM2, BTB-POZ AND MATH DOMAIN 2	Encodes a member of the MATH-BTB domain proteins (BPMs) that directly interact with and target for proteasomal degradation the class I homeobox-leucine zipper (HD-ZIP) transcription factor ATHB6. Known members include AT5G19000 (BPM1), AT3G06190 (BPM2), AT2G39760 (BPM3), AT3G03740 (BPM4), AT5G21010 (BPM5) and AT3G43700 (BPM6).
LOC_Os10g28820	bivalent-active		MBTB38 - Bric-a-Brac, Tramtrack, Broad Complex BTB domainwith Meprin and TRAF Homology MATH domain	AT2G39760	ATBPM3, BPM3	Encodes a member of the MATH-BTB domain proteins (BPMs) that directly interact with and target for proteasomal degradation the class I homeobox-leucine zipper (HD-ZIP) transcription factor ATHB6. Known members include AT5G19000 (BPM1), AT3G06190 (BPM2), AT2G39760 (BPM3), AT3G03740 (BPM4), AT5G21010 (BPM5) and AT3G43700 (BPM6).
LOC_Os10g29100	bivalent-active		MBTB44 - Bric-a-Brac, Tramtrack, Broad Complex BTB domainwith Meprin and TRAF Homology MATH domain	AT5G19000	ATBPM1, BPM1, BTB-POZ AND MATH DOMAIN 1	Encodes a member of the MATH-BTB domain proteins (BPMs) that directly interact with and target for proteasomal degradation the class I homeobox-leucine zipper (HD-ZIP) transcription factor ATHB6. Known members include AT5G19000 (BPM1), AT3G06190 (BPM2), AT2G39760 (BPM3), AT3G03740 (BPM4), AT5G21010 (BPM5) and AT3G43700 (BPM6).
LOC_Os10g29370	bivalent-active		snRNP protein, putative	AT3G06190	ATBPM2, BPM2, BTB-POZ AND MATH DOMAIN 2	Encodes a member of the MATH-BTB domain proteins (BPMs) that directly interact with and target for proteasomal degradation the class I homeobox-leucine zipper (HD-ZIP) transcription factor ATHB6. Known members include AT5G19000 (BPM1), AT3G06190 (BPM2), AT2G39760 (BPM3), AT3G03740 (BPM4), AT5G21010 (BPM5) and AT3G43700 (BPM6).
LOC_Os10g29800	bivalent-active		expressed protein
LOC_Os10g29830	bivalent-active		hypothetical protein
LOC_Os10g30080	bivalent-active		xylosyltransferase, putative, expressed	AT3G03690	UNE7, UNFERTILIZED EMBRYO SAC 7	unfertilized embryo sac 7 (UNE7)
LOC_Os10g30340	bivalent-active		expansin precursor, putative, expressed	AT1G20190	ATEXP11, ATEXPA11, ATHEXP ALPHA 1.14, EXP11, EXPA11, EXPANSIN 11, EXPANSIN 11	member of Alpha-Expansin Gene Family. Naming convention from the Expansin Working Group (Kende et al, 2004. Plant Mol Bio)
LOC_Os10g30410	bivalent-active		cytochrome P450 71D7, putative, expressed	AT5G25140	CYTOCHROME P450, FAMILY 71, SUBFAMILY B, POLYPEPTIDE 13, CYP71B13	putative cytochrome P450
LOC_Os10g30510	bivalent-active		retrotransposon protein, putative, unclassified	AT4G23160	CRK8, CYSTEINE-RICH RLK (RECEPTOR-LIKE PROTEIN KINASE) 8	Encodes a cysteine-rich receptor-like protein kinase.
LOC_Os10g30719	bivalent-active		MYB family transcription factor, putative, expressed	AT2G37025	TRF-LIKE 8, TRFL8	TRF-like 8 (TRFL8)
LOC_Os10g30832	bivalent-active		retrotransposon protein, putative, Ty1-copia subclass
LOC_Os10g30850	bivalent-active		zinc finger, RING-type, putative, expressed	AT5G01520	ABA INSENSITIVE RING PROTEIN 2, AIRP2, ATAIRP2	RING/U-box superfamily protein
LOC_Os10g31050	bivalent-active		hypothetical protein
LOC_Os10g31650	bivalent-active		glycosyl transferase 8 domain containing protein, putative	AT3G50760	GALACTURONOSYLTRANSFERASE-LIKE 2, GATL2	Encodes a protein with putative galacturonosyltransferase activity.
LOC_Os10g31660	bivalent-active		glycine-rich cell wall structural protein 2 precursor, putative, expressed
LOC_Os10g31700	bivalent-active		hypothetical protein
LOC_Os10g33170	bivalent-active		POT domain containing peptide transporter, putative, expressed	AT5G46050	ARABIDOPSIS THALIANA PEPTIDE TRANSPORTER 3, ATNPF5.2, ATPTR3, NPF5.2, NRT1/ PTR FAMILY 5.2, PEPTIDE TRANSPORTER 3, PTR3	Encodes a di- and tri-peptide transporter involved in responses to wounding, virulent bacterial pathogens, and high NaCl concentrations. The protein is predicted to have 12 transmembrane helicies.
LOC_Os10g33774	bivalent-active		leucoanthocyanidin reductase, putative, expressed	AT1G61720	BAN, BANYULS	Negative regulator of flavonoid biosynthesis, mutants accumulate flavonoid pigments in their seed coat, putative oxidoreductase. It is thought that a ternary complex composed of TT2, TT8 and TTG1 is necessary for correct expression of BAN in seed endothelium.
LOC_Os10g33780	bivalent-active		DUF640 domain containing protein, putative, expressed	AT2G31160	LIGHT SENSITIVE HYPOCOTYLS 3, LSH3, OBO1, ORGAN BOUNDARY 1	LIGHT SENSITIVE HYPOCOTYLS 3 (LSH3)
LOC_Os10g33800	bivalent-active		lactate/malate dehydrogenase, putative, expressed	AT5G43330	C-NAD-MDH2, CYTOSOLIC-NAD-DEPENDENT MALATE DEHYDROGENASE 2	predicted to encode a cytosolic malate dehydrogenase.
LOC_Os10g33900	bivalent-active		possible lysine decarboxylase domain containing protein, expressed	AT2G37210	LOG3, LONELY GUY 3	Encodes a protein of unknown function. It has been crystallized and shown to be structurally almost identical to the protein encoded by At5g11950.
LOC_Os10g34083	bivalent-active		expressed protein
LOC_Os10g34320	bivalent-active		ribosomal L18p/L5e family protein, expressed	AT3G22450		Ribosomal L18p/L5e family protein
LOC_Os10g34330	bivalent-active		hypothetical protein
LOC_Os10g34960	bivalent-active		ubiquitin family protein, putative, expressed	AT4G05320	POLYUBIQUITIN 10, UBI10, UBIQUITIN 10, UBQ10	One of five polyubiquitin genes in A. thaliana. These genes encode the highly conserved 76-amino acid protein ubiquitin that is covalently attached to substrate proteins targeting most for degradation. Polyubiquitin genes are characterized by the presence of tandem repeats of the 228 bp that encode a ubiquitin monomer. Induced by salicylic acid. Independent of NPR1 for their induction by salicyli…
LOC_Os10g35530	bivalent-active		hydrolase, alpha/beta fold family domain containing protein, expressed	AT3G51000		alpha/beta-Hydrolases superfamily protein
LOC_Os10g37920	bivalent-active		MATE efflux family protein, putative, expressed	AT4G29140	ACTIVATED DISEASE SUSCEPTIBILITY 1, ADS1	Encodes Activated Disease Susceptibility 1 (ADS1), a putative MATE (multidrug and toxic compound extrusion) transport protein that negatively regulates plant disease resistance.
LOC_Os10g38160	bivalent-active		glutathione S-transferase, putative, expressed	AT1G10370	ATGSTU17, EARLY-RESPONSIVE TO DEHYDRATION 9, ERD9, GLUTATHIONE S-TRANSFERASE 30, GLUTATHIONE S-TRANSFERASE 30B, GLUTATHIONE S-TRANSFERASE TAU 17, GLUTATHIONE S-TRANSFERASE U17, GST30, GST30B, GSTU17	Encodes GSTU17 (Glutathione S-Transferase U17). Functions as a negative component of stress-mediated signal transduction pathways in drought and salt stress responses.
LOC_Os10g38700	bivalent-active		glutathione S-transferase, putative, expressed	AT1G10370	ATGSTU17, EARLY-RESPONSIVE TO DEHYDRATION 9, ERD9, GLUTATHIONE S-TRANSFERASE 30, GLUTATHIONE S-TRANSFERASE 30B, GLUTATHIONE S-TRANSFERASE TAU 17, GLUTATHIONE S-TRANSFERASE U17, GST30, GST30B, GSTU17	Encodes GSTU17 (Glutathione S-Transferase U17). Functions as a negative component of stress-mediated signal transduction pathways in drought and salt stress responses.
LOC_Os10g39140	bivalent-active		flavonol synthase/flavanone 3-hydroxylase, putative, expressed	AT5G24530	DMR6, DOWNY MILDEW RESISTANT 6	Encodes a putative 2OG-Fe(II) oxygenase that is defense-associated but required for susceptibility to downy mildew.
LOC_Os10g39200	bivalent-active		expressed protein
LOC_Os10g39210	bivalent-active		heavy metal-associated domain containing protein	AT2G18196		Heavy metal transport/detoxification superfamily protein
LOC_Os10g39220	bivalent-active		tobamovirus multiplication protein, putative, expressed	AT2G02180	TOBAMOVIRUS MULTIPLICATION PROTEIN 3, TOM3	Necessary for the efficient multiplication of tobamoviruses.
LOC_Os10g39250	bivalent-active		retrotransposon protein, putative, unclassified
LOC_Os10g39260	bivalent-active		aspartic proteinase nepenthesin, putative, expressed	AT2G03200		Eukaryotic aspartyl protease family protein
LOC_Os10g39300	bivalent-active		aspartic proteinase nepenthesin, putative, expressed	AT2G03200		Eukaryotic aspartyl protease family protein
LOC_Os10g39320	bivalent-active		aspartic proteinase nepenthesin precursor, putative	AT2G03200		Eukaryotic aspartyl protease family protein
LOC_Os10g39330	bivalent-active		Eukaryotic aspartyl protease domain containing protein	AT2G03200		Eukaryotic aspartyl protease family protein
LOC_Os10g40324	bivalent-active		expressed protein	AT4G11450		Protein of unknown function (DUF3527)
LOC_Os10g40450	bivalent-active		hypothetical protein
LOC_Os10g41340	bivalent-active		palmitoyl-protein thioesterase 1 precursor, putative, expressed	AT3G60340		alpha/beta-Hydrolases superfamily protein
LOC_Os10g42230	bivalent-active	YES	AT hook motif domain containing protein, expressed	AT4G12080	AHL1, AT-HOOK MOTIF NUCLEAR-LOCALIZED PROTEIN 1, ATAHL1	AT-hook motif nuclear-localized protein 1 (AHL1)
LOC_Os10g42750	bivalent-active		CSLD1 - cellulose synthase-like family D, expressed	AT3G03050	ATCSLD3, CELLULOSE SYNTHASE LIKE D3, CELLULOSE SYNTHASE-LIKE D3, CSLD3, KJK, KOJAK, RHD7, ROOT HAIR DEFECTIVE 7	encodes a cellulose synthase like protein. mutations initiate root hairs that rupture at their tip soon after initiation. is required for the synthesis of a noncellulosic wall polysaccharide.
LOC_Os11g02300	bivalent-active		CPuORF36 - conserved peptide uORF-containing transcript, expressed	AT3G51630	ATWNK5, WITH NO LYSINE (K) KINASE 5, WNK5, ZIK1	Encodes a member of the WNK family (9 members in all) of protein kinases, the structural design of which is clearly distinct from those of other known protein kinases, such as receptor-like kinases and mitogen-activated protein kinases.
LOC_Os11g02305	bivalent-active		expressed protein	AT3G51630	ATWNK5, WITH NO LYSINE (K) KINASE 5, WNK5, ZIK1	Encodes a member of the WNK family (9 members in all) of protein kinases, the structural design of which is clearly distinct from those of other known protein kinases, such as receptor-like kinases and mitogen-activated protein kinases.
LOC_Os11g02379	bivalent-active		LTPL6 - Protease inhibitor/seed storage/LTP family proteinprecursor, expressed
LOC_Os11g03190	bivalent-active		expressed protein
LOC_Os11g04520	bivalent-active		PP2A regulatory subunit TAP46, putative, expressed	AT5G53000	2A PHOSPHATASE ASSOCIATED PROTEIN OF 46 KD, TAP46	PP2A-associated protein with a possible function in the chilling response
LOC_Os11g04540	bivalent-active		sulfotransferase domain containing protein, expressed	AT5G43690		P-loop containing nucleoside triphosphate hydrolases superfamily protein
LOC_Os11g05790	bivalent-active		conserved hypothetical protein
LOC_Os11g06350	bivalent-active		hypothetical protein
LOC_Os11g06580	bivalent-active		OsFBX397 - F-box domain containing protein, expressed
LOC_Os11g07200	bivalent-active		receptor protein kinase CLAVATA1 precursor, putative, expressed	AT3G47570		Leucine-rich repeat protein kinase family protein
LOC_Os11g07370	bivalent-active		hypothetical protein
LOC_Os11g07400	bivalent-active		expressed protein
LOC_Os11g07420	bivalent-active		hypothetical protein
LOC_Os11g07530	bivalent-active		hypothetical protein
LOC_Os11g07550	bivalent-active		hypothetical protein
LOC_Os11g07560	bivalent-active		hypothetical protein
LOC_Os11g07870	bivalent-active		DEAD/DEAH box helicase domain containing protein, expressed	AT1G35530	AT-FANCM, FANCM, FANCONI ANEMIA COMPLEMENTATION GROUP M	Encodes FANCM, a highly conserved helicase that functions as a major factor limiting meiotic crossover formation. It is not directly involved in the repair of DNA lesions but suppresses spontaneous somatic homologous recombination via a RecQ helicase (At-RECQ4A)-independent pathway.
LOC_Os11g07950	bivalent-active		expressed protein	AT1G21695		hydroxyproline-rich glycoprotein family protein
LOC_Os11g07960	bivalent-active		transferase family protein, putative, expressed	AT5G48930	HCT, HYDROXYCINNAMOYL-COA SHIKIMATE/QUINATE HYDROXYCINNAMOYL TRANSFERASE	At5g48930 has been shown to encode for the hydroxycinnamoyl-Coenzyme A shikimate/quinate hydroxycinnamoyltransferase (HCT) both synthesizing and catabolizing the hydroxycinnamoylesters (coumaroyl/caffeoyl shikimate and quinate) involved in the phenylpropanoid pathway. Influence on the accumulation of flavonoids which in turn inhibit auxin transport and reduce plant growth.
LOC_Os11g08090	bivalent-active		expressed protein	AT1G77460	CELLULOSE SYNTHASE INTERACTIVE 3, CSI3	Armadillo/beta-catenin-like repeat
LOC_Os11g08230	bivalent-active		DEFL46 - Defensin and Defensin-like DEFL family	AT1G43760		DNAse I-like superfamily protein
LOC_Os11g08420	bivalent-active		hypothetical protein
LOC_Os11g08430	bivalent-active		hypothetical protein
LOC_Os11g09070	bivalent-active		conserved hypothetical protein
LOC_Os11g09080	bivalent-active		hypothetical protein
LOC_Os11g09610	bivalent-active		hypothetical protein
LOC_Os11g09740	bivalent-active		hypothetical protein
LOC_Os11g09979	bivalent-active		expressed protein
LOC_Os11g10060	bivalent-active		transcriptional corepressor SEUSS, putative	AT1G43850	SEU, SEUSS	Encodes a transcriptional co-regulator of AGAMOUS, that functions with LEUNIG to repress AG in the outer floral whorls.
LOC_Os11g10520	bivalent-active		dehydrogenase, putative, expressed	AT1G77120	ADH, ADH1, ALCOHOL DEHYDROGENASE, ALCOHOL DEHYDROGENASE 1, ARABIDOPSIS THALIANA ALCOHOL DEHYDROGENASE, ATADH, ATADH1	Catalyzes the reduction of acetaldehyde using NADH as reductant. Requires zinc for activity. Dimer. Anaerobic response polypeptide (ANP). Fermentation. The protein undergoes thiolation following treatment with the oxidant tert-butylhydroperoxide.
LOC_Os11g10880	bivalent-active		hypothetical protein
LOC_Os11g11680	bivalent-active		LGC1, putative	AT4G32090		Beta-1,3-N-Acetylglucosaminyltransferase family protein
LOC_Os11g12760	bivalent-active		O-methyltransferase, putative, expressed	AT4G35160		O-methyltransferase family protein
LOC_Os11g13520	bivalent-active		hypothetical protein
LOC_Os11g13980	bivalent-active		hsp20/alpha crystallin family protein, putative, expressed	AT5G59720	HEAT SHOCK PROTEIN 18.2, HSP18.2	encodes a low molecular weight heat shock protein that contains the heat shock element in the promoter region. Expression is induced in response to heat shock.
LOC_Os11g14000	bivalent-active		ANTH domain containing protein, expressed	AT1G33340		ENTH/ANTH/VHS superfamily protein
LOC_Os11g16970	bivalent-active		carnitine racemase like protein, putative, expressed
LOC_Os11g16990	bivalent-active		hypothetical protein
LOC_Os11g17002	bivalent-active
LOC_Os11g17014	bivalent-active		NB-ARC domain containing protein, expressed	AT3G46710		NB-ARC domain-containing disease resistance protein
LOC_Os11g17080	bivalent-active		OsMPK15 - Putative MAPK based on amino acid sequence homology, expressed	AT5G19010	MITOGEN-ACTIVATED PROTEIN KINASE 16, MPK16	member of MAP Kinase
LOC_Os11g17440	bivalent-active		enoyl-CoA hydratase/isomerase family protein	AT4G23240	CRK16, CYSTEINE-RICH RLK (RECEPTOR-LIKE PROTEIN KINASE) 16	Encodes a cysteine-rich receptor-like protein kinase.
LOC_Os11g17490	bivalent-active		hypothetical protein	AT2G36430		Plant protein of unknown function (DUF247)
LOC_Os11g17504	bivalent-active		retrotransposon protein, putative, Ty1-copia subclass, expressed	AT3G23570		alpha/beta-Hydrolases superfamily protein
LOC_Os11g17580	bivalent-active		enoyl-CoA hydratase/isomerase family protein	AT4G14440	3-HYDROXYACYL-COA DEHYDRATASE 1, ARABIDOPSIS THALIANA DELTA(3), DELTA(2)-ENOYL COA ISOMERASE 3, ATECI3, DELTA(3), DELTA(2)-ENOYL COA ISOMERASE 3, ECI3, HCD1	encodes a cytosolic delta3, delta2-enoyl CoA isomerase, involved in unsaturated fatty acid degradation
LOC_Os11g17590	bivalent-active		hypothetical protein
LOC_Os11g17720	bivalent-active		plant protein of unknown function domain containing protein, expressed	AT3G50160		Plant protein of unknown function (DUF247)
LOC_Os11g17830	bivalent-active		transposon protein, putative, unclassified	AT1G48120		hydrolases
LOC_Os11g19040	bivalent-active		hypothetical protein
LOC_Os11g19880	bivalent-active		O-methyltransferase, putative	AT4G35160		O-methyltransferase family protein
LOC_Os11g20100	bivalent-active		hypothetical protein
LOC_Os11g20170	bivalent-active		expressed protein
LOC_Os11g20400	bivalent-active		retrotransposon protein, putative, unclassified
LOC_Os11g24180	bivalent-active		OsSCP50 - Putative Serine Carboxypeptidase homologue, expressed	AT5G09640	SCPL19, SERINE CARBOXYPEPTIDASE-LIKE 19, SINAPOYLGLUCOSE ACCUMULATOR 2, SNG2	encodes a serine carboxypeptidase-like (SCPL) protein. Mutants accumulate sinapoylglucose instead of sinapoylcholine, and have increased levels of choline and decreased activity of the enzyme sinapoylglucose:choline sinapoyltransferase.
LOC_Os11g24290	bivalent-active		OsSCP51 - Putative Serine Carboxypeptidase homologue	AT1G33540	SCPL18, SERINE CARBOXYPEPTIDASE-LIKE 18	serine carboxypeptidase-like 18 (scpl18)
LOC_Os11g24510	bivalent-active		OsSCP56 - Putative Serine Carboxypeptidase homologue, expressed	AT5G09640	SCPL19, SERINE CARBOXYPEPTIDASE-LIKE 19, SINAPOYLGLUCOSE ACCUMULATOR 2, SNG2	encodes a serine carboxypeptidase-like (SCPL) protein. Mutants accumulate sinapoylglucose instead of sinapoylcholine, and have increased levels of choline and decreased activity of the enzyme sinapoylglucose:choline sinapoyltransferase.
LOC_Os11g24690	bivalent-active		ankyrin repeat domain containing protein	AT5G60070		ankyrin repeat family protein
LOC_Os11g24890	bivalent-active		hypothetical protein
LOC_Os11g24900	bivalent-active		hypothetical protein
LOC_Os11g24940	bivalent-active		hypothetical protein
LOC_Os11g25260	bivalent-active		nucleoside-triphosphatase, putative, expressed	AT5G18280	APY2, APYRASE 2, ATAPY2	Encodes an enzyme with ATPase and ADPase activity (an apyrase) that when mutated in combination with ATAPY1 causes a complete inhibition of pollen germination.
LOC_Os11g25720	bivalent-active		cytokinin-N-glucosyltransferase 1, putative, expressed	AT3G11340	UDP-DEPENDENT GLYCOSYLTRANSFERASE 76B1, UGT76B1	Encodes a glucosyltransferase that conjugates isoleucic acid and modulates plant defense and senescence.
LOC_Os11g25780	bivalent-active		PB1 domain containing protein, expressed	AT3G26510		Octicosapeptide/Phox/Bem1p family protein
LOC_Os11g26380	bivalent-active		transposon protein, putative, CACTA, En/Spm sub-class
LOC_Os11g26730	bivalent-active		conserved hypothetical protein
LOC_Os11g26760	bivalent-active		dehydrin, putative, expressed
LOC_Os11g26830	bivalent-active		ATP-binding region, ATPase-like domain containing protein	AT1G19100	ATMORC6, DEFECTIVE IN MERISTEM SILENCING 11, DMS11, MICRORCHIDIA 6, MORC6	Encodes a member of the conserved Microrchidia (MORC) adenosine triphosphatase (ATPase) family, predicted to catalyze alterations in chromosome superstructure. Required for heterochromatin condensation and gene silencing.
LOC_Os11g27210	bivalent-active		retrotransposon protein, putative, unclassified	AT3G24255		RNA-directed DNA polymerase (reverse transcriptase)-related family protein
LOC_Os11g27220	bivalent-active		hypothetical protein
LOC_Os11g27240	bivalent-active		pentatricopeptide repeat domain containing protein, putative, expressed	AT3G21470		Pentatricopeptide repeat (PPR-like) superfamily protein
LOC_Os11g27300	bivalent-active		conserved hypothetical protein	AT5G08050		FUNCTIONS IN: molecular_function unknown
LOC_Os11g27370	bivalent-active		UDP-glucoronosyl and UDP-glucosyl transferase domain containing protein, expressed	AT5G54010		UDP-Glycosyltransferase superfamily protein
LOC_Os11g27380	bivalent-active		expressed protein	AT4G39730	PLAT DOMAIN PROTEIN 1, PLAT1	Lipase/lipooxygenase, PLAT/LH2 family protein
LOC_Os11g27540	bivalent-active		CRP7 - Cysteine-rich family protein precursor, expressed	AT1G65295		unknown protein
LOC_Os11g27970	bivalent-active		glycine-rich cell wall structural protein 1 precursor, putative
LOC_Os11g27980	bivalent-active		lipase class 3 family protein, putative	AT2G31690	DAD1-LIKE LIPASE 5, DALL5	encodes a triacylglycerol lipase located in plastoglobuli and involved in the degradation of triacylglycerol. It also has impact on leaf senescence and maintaining the structural integrity of thylakoids.
LOC_Os11g28320	bivalent-active		hypothetical protein
LOC_Os11g28480	bivalent-active		hypothetical protein
LOC_Os11g28490	bivalent-active		ent-kaurene synthase B, chloroplast precursor, putative	AT1G79460	ARABIDOPSIS THALIANA ENT-KAURENE SYNTHASE, ARABIDOPSIS THALIANA ENT-KAURENE SYNTHASE 1, ATKS, ATKS1, ENT-KAURENE SYNTHASE 1, GA REQUIRING 2, GA2, KS, KS1	Encodes for a protein with ent-kaurene synthase B activity which catalyzes the second step in the cyclization of GGPP to ent-kaurene in the gibberellins biosynthetic pathway.
LOC_Os11g28530	bivalent-active		terpene synthase, putative, expressed	AT1G79460	ARABIDOPSIS THALIANA ENT-KAURENE SYNTHASE, ARABIDOPSIS THALIANA ENT-KAURENE SYNTHASE 1, ATKS, ATKS1, ENT-KAURENE SYNTHASE 1, GA REQUIRING 2, GA2, KS, KS1	Encodes for a protein with ent-kaurene synthase B activity which catalyzes the second step in the cyclization of GGPP to ent-kaurene in the gibberellins biosynthetic pathway.
LOC_Os11g28600	bivalent-active		expressed protein
LOC_Os11g29050	bivalent-active		NBS-LRR type disease resistance protein, putative, expressed	AT3G07040	RESISTANCE TO P. SYRINGAE PV MACULICOLA 1, RESISTANCE TO PSEUDOMONAS SYRINGAE 3, RPM1, RPS3	Contains an N-terminal tripartite nucleotide binding site and a C-terminal tandem array of leucine-rich repeats. Confers resistance to Pseudomonas syringae strains that carry the avirulence genes avrB and avrRpm1.
LOC_Os11g29630	bivalent-active		expressed protein	AT5G51920		Pyridoxal phosphate (PLP)-dependent transferases superfamily protein
LOC_Os11g29970	bivalent-active		NB-ARC domain containing protein, expressed	AT3G14470		NB-ARC domain-containing disease resistance protein
LOC_Os11g30100	bivalent-active		hypothetical protein
LOC_Os11g30110	bivalent-active		disease resistance RPP13-like protein 1, putative	AT3G14470		NB-ARC domain-containing disease resistance protein
LOC_Os11g30360	bivalent-active		expressed protein	AT5G63500		Protein of unknown function (DUF 3339)
LOC_Os11g31800	bivalent-active		hypothetical protein
LOC_Os11g32210	bivalent-active		jacalin-like lectin domain containing protein	AT3G46710		NB-ARC domain-containing disease resistance protein
LOC_Os11g32369	bivalent-active		expressed protein
LOC_Os11g32380	bivalent-active		expressed protein
LOC_Os11g34450	bivalent-active		14-3-3 protein, putative, expressed	AT3G02520	GENERAL REGULATORY FACTOR 7, GF14 NU, GRF7	Encodes GF14 &#957
LOC_Os11g35050	bivalent-active	YES	expressed protein	AT3G62300	ATDUF7, DOMAIN OF UNKNOWN FUNCTION 724 7, DUF7	Member of the plant-specific DUF724 protein family. Arabidopsis has 10 DUF724 proteins. Loss of function mutant has a WT phenotype
LOC_Os11g35060	bivalent-active		agenet domain containing protein	AT1G26540		Agenet domain-containing protein
LOC_Os11g35274	bivalent-active		protein kinase domain containing protein, expressed	AT1G21240	WAK3, WALL ASSOCIATED KINASE 3	encodes a wall-associated kinase
LOC_Os11g35890	bivalent-active		leucine rich repeat protein, putative, expressed	AT2G34930		disease resistance family protein / LRR family protein
LOC_Os11g36030	bivalent-active		protein binding protein, putative, expressed	AT2G23530		Zinc-finger domain of monoamine-oxidase A repressor R1
LOC_Os11g36430	bivalent-active		zinc finger, C3HC4 type domain containing protein, expressed	AT5G22000	RHF2A, RING-H2 GROUP F2A	encodes a RING-type E3 ubiquitin ligase implicated in gametogenesis. Double mutant analyses with RHF1a suggests that RHF2a may be involved in targetting ICK4KRP6 for degradation following meiosis in order to allow the mitoses associated with megagametogenesis and microgametogenesis to occur. RHF2a is expressed in all four floral whorls and is present at ~8-fold higher levels than RHF1a in inflore…
LOC_Os11g36440	bivalent-active		amine oxidase, flavin-containing, domain containing protein, expressed	AT1G06820	CAROTENOID AND CHLOROPLAST REGULATION 2, CAROTENOID ISOMERASE, CCR2, CRTISO	Encodes carotenoid isomerase. Catalyzes the isomerization of poly-cis-carotenoids to all-trans-carotenoids. Together with PDS and ZDS, CRTiso is required to complete the synthesis of lycopene from phytoene.
LOC_Os11g36700	bivalent-active		glycosyltransferase, putative	AT2G41640		Glycosyltransferase family 61 protein
LOC_Os11g37270	bivalent-active		AMBP1 - Antimicrobial peptide MBP-1 family protein precursor, expressed
LOC_Os11g37330	bivalent-active		pentatricopeptide repeat domain containing protein, putative, expressed	AT4G14850	LOI1, LOVASTATIN INSENSITIVE 1, MEF11, MITOCHONDRIAL RNA EDITING FACTOR 11	Encodes a pentatricopeptide (PPR) protein that binds single-stranded RNA. The N-terminal portion of the protein can localize to the mitochondria. Mutations in this gene make plants less sensitive to inhibitors of the MEP and MVA pathways of isoprenoid biosynthesis and increase the activity of HMG CoA reductase.
LOC_Os11g37720	bivalent-active		integral membrane protein DUF6 domain containing protein,expressed	AT5G47470	UMAMIT7, USUALLY MULTIPLE ACIDS MOVE IN AND OUT TRANSPORTERS 7	nodulin MtN21-like transporter family protein
LOC_Os11g37774	bivalent-active		stripe rust resistance protein Yr10, putative, expressed	AT3G07040	RESISTANCE TO P. SYRINGAE PV MACULICOLA 1, RESISTANCE TO PSEUDOMONAS SYRINGAE 3, RPM1, RPS3	Contains an N-terminal tripartite nucleotide binding site and a C-terminal tandem array of leucine-rich repeats. Confers resistance to Pseudomonas syringae strains that carry the avirulence genes avrB and avrRpm1.
LOC_Os11g37780	bivalent-active		stripe rust resistance protein Yr10, putative	AT5G43470	HRT, HYPERSENSITIVE RESPONSE TO TCV, RCY1, RECOGNITION OF PERONOSPORA PARASITICA 8, RESISTANT TO CMV(Y) 1, RPP8	Confers resistance to Peronospora parasitica. In arabidopsis ecotype Dijon-17, HRT-mediated signaling is dependent on light for the induction of hypersensitive response and resistance to turnip crinkle virus.
LOC_Os11g38100	bivalent-active		OsFBDUF55 - F-box and DUF domain containing protein	AT4G22180		CONTAINS InterPro DOMAIN/s: F-box domain, cyclin-like (InterPro:IPR001810), F-box domain, Skp2-like (InterPro:IPR022364), Protein of unknown function DUF295 (InterPro:IPR005174)
LOC_Os11g39070	bivalent-active		hypothetical protein
LOC_Os11g39090	bivalent-active		hypothetical protein
LOC_Os11g39770	bivalent-active		hypothetical protein
LOC_Os11g39990	bivalent-active		patatin, putative, expressed	AT2G26560	PATATIN-LIKE PROTEIN 2, PHOSPHOLIPASE A 2A, PLA IIA, PLA2A, PLAII ALPHA, PLP2	Encodes a lipid acyl hydrolase with wide substrate specificity that accumulates upon infection by fungal and bacterial pathogens. Protein is localized in the cytoplasm in healthy leaves, and in membranes in infected cells. Plays a role in cell death and differentially affects the accumulation of oxylipins. Contributes to resistance to virus.
LOC_Os11g40009	bivalent-active		phospholipase, patatin family, putative, expressed	AT2G26560	PATATIN-LIKE PROTEIN 2, PHOSPHOLIPASE A 2A, PLA IIA, PLA2A, PLAII ALPHA, PLP2	Encodes a lipid acyl hydrolase with wide substrate specificity that accumulates upon infection by fungal and bacterial pathogens. Protein is localized in the cytoplasm in healthy leaves, and in membranes in infected cells. Plays a role in cell death and differentially affects the accumulation of oxylipins. Contributes to resistance to virus.
LOC_Os11g40360	bivalent-active		transposon protein, putative, unclassified	AT3G42170	DAYSLEEPER	transposase-like gene with conserved domains from the family of hAT transposases that includes hobo from Drosophila melanogaster, Activator (Ac) from maize, and Tam3 from snapdragon but lacks several amino acids known to be essential for Ac transposition5. The DAYSLEEPER gene lacks 8 bp duplications and TIRs (a common feature of transcriptionally silent hAT transposases), however, DAYSLEEPER expr…
LOC_Os11g40770	bivalent-active		expressed protein
LOC_Os11g40890	bivalent-active		expressed protein	AT3G47570		Leucine-rich repeat protein kinase family protein
LOC_Os11g41230	bivalent-active		ATBPM6, putative	AT3G43700	ATBPM6, BPM6, BTB-POZ AND MATH DOMAIN 6	Encodes a member of the MATH-BTB domain proteins (BPMs) that directly interact with and target for proteasomal degradation the class I homeobox-leucine zipper (HD-ZIP) transcription factor ATHB6. Known members include AT5G19000 (BPM1), AT3G06190 (BPM2), AT2G39760 (BPM3), AT3G03740 (BPM4), AT5G21010 (BPM5) and AT3G43700 (BPM6).
LOC_Os11g41250	bivalent-active		expressed protein	AT4G00780		TRAF-like family protein
LOC_Os11g41610	bivalent-active		40S ribosomal protein S29, putative	AT3G44010		Ribosomal protein S14p/S29e family protein
LOC_Os11g41970	bivalent-active		hypothetical protein
LOC_Os11g42030	bivalent-active		expressed protein	AT5G45540		Protein of unknown function (DUF594)
LOC_Os11g42170	bivalent-active		expressed protein
LOC_Os11g42480	bivalent-active		transferase family domain containing protein, expressed	AT1G31490		HXXXD-type acyl-transferase family protein
LOC_Os11g42500	bivalent-active		dirigent, putative, expressed	AT5G42510		Disease resistance-responsive (dirigent-like protein) family protein
LOC_Os11g43140	bivalent-active	YES	expressed protein	AT3G46730		NB-ARC domain-containing disease resistance protein
LOC_Os11g43390	bivalent-active		expressed protein	AT3G50950	HOPZ-ACTIVATED RESISTANCE 1, ZAR1	HOPZ-ACTIVATED RESISTANCE 1 (ZAR1)
LOC_Os11g43480	bivalent-active		Leucine Rich Repeat family protein, expressed	AT1G59218		Disease resistance protein (CC-NBS-LRR class) family
LOC_Os11g43720	bivalent-active		hypothetical protein
LOC_Os11g43850	bivalent-active		pectinesterase, putative	AT5G55590	QRT1, QUARTET 1	Encodes a protein with pectin methylesterase activity. No change in activity were detected in mutants defective in this gene, which was interpreted as a result of redundancy of product function with other pectin methylesterases. The gene product is required for pollen separation during normal development. In qrt mutants, the outer walls of the four meiotic products of the pollen mother cell are f…
LOC_Os11g44110	bivalent-active		hypothetical protein
LOC_Os11g44750	bivalent-active		retrotransposon protein, putative, unclassified	AT4G11900		S-locus lectin protein kinase family protein
LOC_Os11g44800	bivalent-active		expressed protein
LOC_Os11g45190	bivalent-active		NB-ARC domain containing protein, expressed	AT3G14470		NB-ARC domain-containing disease resistance protein
LOC_Os11g45210	bivalent-active		hypothetical protein
LOC_Os11g45540	bivalent-active		TKL_IRAK_DUF26-lh.11 - DUF26 kinases have homology to DUF26 containing loci, expressed	AT4G23270	CRK19, CYSTEINE-RICH RLK (RECEPTOR-LIKE PROTEIN KINASE) 19	Encodes a cysteine-rich receptor-like protein kinase.
LOC_Os11g45730	bivalent-active		pectinesterase, putative, expressed	AT5G19730		Pectin lyase-like superfamily protein
LOC_Os11g45780	bivalent-active		RGH2B, putative	AT3G46730		NB-ARC domain-containing disease resistance protein
LOC_Os11g46020	bivalent-active		retrotransposon protein, putative, unclassified	AT1G34070		CONTAINS InterPro DOMAIN/s: Retrotransposon gag protein (InterPro:IPR005162)
LOC_Os11g46840	bivalent-active		transposon protein, putative, CACTA, En/Spm sub-class
LOC_Os11g46960	bivalent-active		receptor-like protein kinase precursor, putative, expressed	AT3G47570		Leucine-rich repeat protein kinase family protein
LOC_Os11g47240	bivalent-active		leucine-rich repeat receptor protein kinase EXS precursor,putative, expressed	AT3G47090		Leucine-rich repeat protein kinase family protein
LOC_Os11g47300	bivalent-active		receptor-like protein kinase precursor, putative	AT5G46330	FLAGELLIN-SENSITIVE 2, FLS2, MPL12.8	Encodes a leucine-rich repeat serine/threonine protein kinase that is expressed ubiquitously. FLS2 is involved in MAP kinase signalling relay involved in innate immunity. Essential in the perception of flagellin, a potent elicitor of the defense response. FLS2 is directed for degradation by the bacterial ubiquitin ligase AvrPtoB.
LOC_Os11g47447	bivalent-active		stripe rust resistance protein Yr10, putative, expressed	AT3G46730		NB-ARC domain-containing disease resistance protein
LOC_Os11g47560	bivalent-active	YES	glycosyl hydrolase, putative, expressed	AT5G24090	ATCHIA, CHIA, CHITINASE A	Chitinase A (class III) expressed exclusively under environmental stress conditions.
LOC_Os11g48120	bivalent-active		retrotransposon protein, putative, Ty3-gypsy subclass
LOC_Os12g01560	bivalent-active		PMR5, putative, expressed	AT2G38320	TBL34, TRICHOME BIREFRINGENCE-LIKE 34	Encodes a member of the TBL (TRICHOME BIREFRINGENCE-LIKE) gene family containing a plant-specific DUF231 (domain of unknown function) domain. TBL gene family has 46 members, two of which (TBR/AT5G06700 and TBL3/AT5G01360) have been shown to be involved in the synthesis and deposition of secondary wall cellulose, presumably by influencing the esterification state of pectic polymers. A nomenclature…
LOC_Os12g01570	bivalent-active		nodulin, putative, expressed	AT5G45275		Major facilitator superfamily protein
LOC_Os12g02250	bivalent-active		STE_PAK_Ste20_Slob_Wnk.3 - STE kinases include homologs tosterile 7, sterile 11 and sterile 20 from yeast, expressed	AT3G51630	ATWNK5, WITH NO LYSINE (K) KINASE 5, WNK5, ZIK1	Encodes a member of the WNK family (9 members in all) of protein kinases, the structural design of which is clearly distinct from those of other known protein kinases, such as receptor-like kinases and mitogen-activated protein kinases.
LOC_Os12g02340	bivalent-active		LTPL14 - Protease inhibitor/seed storage/LTP family protein precursor, expressed	AT5G59320	LIPID TRANSFER PROTEIN 3, LTP3	Predicted to encode a PR (pathogenesis-related) protein. Belongs to the lipid transfer protein (PR-14) family with the following members: At2g38540/LTP1, At2g38530/LTP2, At5g59320/LTP3, At5g59310/LTP4, At3g51600/LTP5, At3g08770/LTP6, At2g15050/LTP7, At2g18370/LTP8, At2g15325/LTP9, At5g01870/LTP10, At4g33355/LTP11, At3g51590/LTP12, At5g44265/LTP13, At5g62065/LTP14, At4g08530/LTP15.
LOC_Os12g02350	bivalent-active		RING-H2 finger protein, putative, expressed	AT5G01880	DAF-LIKE GENE 2, DAFL2	RING/U-box superfamily protein
LOC_Os12g03200	bivalent-active		MATE efflux family protein, putative, expressed	AT1G33100		MATE efflux family protein
LOC_Os12g04320	bivalent-active		sulfotransferase domain containing protein, expressed	AT3G45070	ATSULT202B1, SULFOTRANSFERASE 202B1, SULT202B1	Encodes a sulfotransferase with sulfating activity toward flavonoids.
LOC_Os12g04760	bivalent-active		hypothetical protein
LOC_Os12g05260	bivalent-active		phytosulfokines precursor, putative, expressed
LOC_Os12g05280	bivalent-active		zinc finger, C3HC4 type domain containing protein	AT5G20910	ABI3-INTERACTING PROTEIN 2, AIP2	Encodes an E3 ligase that can interact with and polyubiquitinate ABI3 in vitro. AIP2 likely negatively regulates ABA signaling by targeting ABI3 for post-translational destruction.
LOC_Os12g06120	bivalent-active		expressed protein
LOC_Os12g06780	bivalent-active		expressed protein	AT1G18740		FUNCTIONS IN: molecular_function unknown
LOC_Os12g07110	bivalent-active		acyl-CoA synthetase protein, putative, expressed	AT1G77590	LACS9, LONG CHAIN ACYL-COA SYNTHETASE 9	Encodes major plastidic long chain acyl-CoA synthetase with a slight substrate preference of oleic acid over any of the other fatty acids.
LOC_Os12g08720	bivalent-active		H-BTB8 - Bric-a-Brac, Tramtrack, Broad Complex BTB domainwith H family conserved sequence, expressed	AT2G13690		PRLI-interacting factor, putative
LOC_Os12g11040	bivalent-active		hypothetical protein
LOC_Os12g11050	bivalent-active		conserved hypothetical protein
LOC_Os12g11220	bivalent-active		expressed protein
LOC_Os12g12370	bivalent-active		outer envelope protein, putative, expressed	AT2G43950	ARABIDOPSIS CHLOROPLAST OUTER ENVELOPE PROTEIN 37, ATOEP37, CHLOROPLAST OUTER ENVELOPE PROTEIN 37, OEP37	Constitutes a peptide sensitive ion channel in chloroplast outer membranes. Accumulates in germinating seeds and developing embryos.
LOC_Os12g12765	bivalent-active		expressed protein
LOC_Os12g13110	bivalent-active		pentatricopeptide, putative, expressed	AT2G22410	SLO1, SLOW GROWTH 1	SLOW GROWTH 1 (SLO1)
LOC_Os12g13120	bivalent-active		histidine triad family protein, putative, expressed	AT5G48545	HINT3, HISTIDINE TRIAD NUCLEOTIDE-BINDING 3	Encodes a protein that has adenylylsulfate sulfohydrolase activity (E.C. 3.6.2.1) in vitro.
LOC_Os12g13600	bivalent-active		expressed protein
LOC_Os12g13610	bivalent-active		CHIT9 - Chitinase family protein precursor, putative, expressed	AT3G54420	ATCHITIV, ATEP3, CHITINASE CLASS IV, CHIV, EP3, HOMOLOG OF CARROT EP3-3 CHITINASE	encodes an EP3 chitinase that is expressed during somatic embryogenesis in 'nursing' cells surrounding the embryos but not in embryos themselves. The gene is also expressed in mature pollen and growing pollen tubes until they enter the receptive synergid, but not in endosperm and integuments as in carrot. Post-embryonically, expression is found in hydathodes, stipules, root epidermis and emerging…
LOC_Os12g16080	bivalent-active		expressed protein	AT5G18980		ARM repeat superfamily protein
LOC_Os12g16220	bivalent-active		nmrA-like family domain containing protein, expressed	AT1G32100	ATPRR1, PINORESINOL REDUCTASE 1, PRR1	Encodes a pinoresinol reductase involved in lignan biosynthesis. Expressed strongly in roots and less strongly in stems. Shows specificity for pinoresinol and not lariciresinol.
LOC_Os12g16230	bivalent-active		exostosin, putative	AT3G07620		Exostosin family protein
LOC_Os12g17250	bivalent-active		hypothetical protein
LOC_Os12g17590	bivalent-active		expressed protein
LOC_Os12g18210	bivalent-active		cysteine protease, putative	AT5G50260	CEP1, CYSTEINE ENDOPEPTIDASE 1	Cysteine proteinases superfamily protein
LOC_Os12g18374	bivalent-active		NB-ARC domain containing protein, expressed	AT1G59780		NB-ARC domain-containing disease resistance protein
LOC_Os12g19381	bivalent-active		ribulose bisphosphate carboxylase small chain, chloroplastprecursor, putative, expressed	AT1G67090	RBCS1A, RIBULOSE BISPHOSPHATE CARBOXYLASE SMALL CHAIN 1A	Encodes a member of the Rubisco small subunit (RBCS) multigene family: RBCS1A (At1g67090), RBCS1B (At5g38430), RBCS2B (At5g38420), and RBCS3B (At5g38410). Functions to yield sufficient Rubisco content for leaf photosynthetic capacity.
LOC_Os12g19470	bivalent-active		ribulose bisphosphate carboxylase small chain, chloroplastprecursor, putative, expressed	AT1G67090	RBCS1A, RIBULOSE BISPHOSPHATE CARBOXYLASE SMALL CHAIN 1A	Encodes a member of the Rubisco small subunit (RBCS) multigene family: RBCS1A (At1g67090), RBCS1B (At5g38430), RBCS2B (At5g38420), and RBCS3B (At5g38410). Functions to yield sufficient Rubisco content for leaf photosynthetic capacity.
LOC_Os12g19530	bivalent-active		ATP-binding region, ATPase-like domain-containing protein,putative, expressed	AT1G67840	CHLOROPLAST SENSOR KINASE, CSK	Encodes a chloroplast sensor kinase (CSK) that shares common ancestors with cyanobacterial histidine sensor kinases. CSK is synthesised in the cytosol and imported into the chloroplast as a protein precusor. CSK is autophosphorylated and required for control of transcription of chloroplast genes by the redox state of an electron carrier connecting photosystems I and II.
LOC_Os12g21500	bivalent-active		exosome complex exonuclease, putative, expressed	AT3G07750		3'-5'-exoribonuclease family protein
LOC_Os12g22110	bivalent-active		ABC-2 type transporter, putative	AT1G17840	ABCG11, ARABIDOPSIS THALIANA WHITE-BROWN COMPLEX HOMOLOG PROTEIN 11, ATABCG11, ATP-BINDING CASSETTE G11, ATWBC11, COF1, CUTICULAR DEFECT AND ORGAN FUSION 1, DESPERADO, DSO, WBC11, WHITE-BROWN COMPLEX HOMOLOG PROTEIN 11	Encodes a plasma membrane-localized ATP-binding cassette transporter, that is required for cutin transport to the extracellular matrix.
LOC_Os12g25140	bivalent-active		hypothetical protein
LOC_Os12g25280	bivalent-active		hypothetical protein
LOC_Os12g26720	bivalent-active		armadillo, putative	AT5G50900		ARM repeat superfamily protein
LOC_Os12g27220	bivalent-active		transferase family protein, putative, expressed	AT5G17540		HXXXD-type acyl-transferase family protein
LOC_Os12g27350	bivalent-active		10-deacetylbaccatin III 10-O-acetyltransferase, putative	AT5G17540		HXXXD-type acyl-transferase family protein
LOC_Os12g28100	bivalent-active		NBS-LRR disease resistance protein, putative, expressed	AT3G46530	RECOGNITION OF PERONOSPORA PARASITICA 13, RPP13	Confers resistance to the biotrophic oomycete, Peronospora parasitica. Encodes an NBS-LRR type R protein with a putative amino-terminal leucine zipper. Fungal protein ATR13 induces RPP13 gene expression and disease resistance.
LOC_Os12g28150	bivalent-active		retrotransposon protein, putative, Ty3-gypsy subclass	ATMG00860	ORF158	DNA/RNA polymerases superfamily protein.
LOC_Os12g28260	bivalent-active		cyclic nucleotide-gated ion channel, putative, expressed	AT1G19780	ATCNGC8, CNGC8, CYCLIC NUCLEOTIDE GATED CHANNEL 8	Encodes a member of the cyclic nucleotide gated channel (CNGC) family that is essential for male reproductive fertility.
LOC_Os12g28590	bivalent-active		ATPase 2, putative, expressed	AT5G40010	AAA-ATPASE 1, AATP1, ASD, ATPASE-IN-SEED-DEVELOPMENT	Encodes a mitochondrial ATPase involved in seed and silique development.
LOC_Os12g29500	bivalent-active		conserved hypothetical protein	AT5G13250		RING finger protein
LOC_Os12g29610	bivalent-active		conserved hypothetical protein	AT5G06860	ATPGIP1, PGIP1, POLYGALACTURONASE INHIBITING PROTEIN 1	Encodes a polygalacturonase inhibiting protein involved in defense response. PGIPs inhibit the function of cell wall pectin degrading enzymes such as those produced by fungal pathogens. PGIP1 is induced by fungal infection. Suppressed in the proton sensitive stop1-mutant, but the transcription level was recovered by transformation of STOP2. Knockout mutant showed severe damage in the root tip in …
LOC_Os12g29874	bivalent-active		transposon protein, putative, CACTA, En/Spm sub-class
LOC_Os12g30314	bivalent-active	YES	conserved hypothetical protein
LOC_Os12g30330	bivalent-active		hypothetical protein
LOC_Os12g30950	bivalent-active		F-box protein interaction domain containing protein	AT3G07870		F-box and associated interaction domains-containing protein
LOC_Os12g31860	bivalent-active		ureide permease, putative, expressed	AT2G03530	ARABIDOPSIS THALIANA UREIDE PERMEASE 2, ATUPS2, UPS2, UREIDE PERMEASE 2	Mediate high-affinity uracil and 5-FU (a toxic uracil analogue) transport when expressed in yeast and Xenopus oocytes.Involved in allantoin transport.
LOC_Os12g32630	bivalent-active		OsFBX448 - F-box domain containing protein, expressed	AT3G12350		F-box family protein
LOC_Os12g33600	bivalent-active		conserved hypothetical protein	AT1G48480	RECEPTOR-LIKE KINASE 1, RKL1	Arabidopsis thaliana receptor-like protein kinase (RKL1) gene
LOC_Os12g34470	bivalent-active		hypothetical protein
LOC_Os12g34820	bivalent-active		hypothetical protein	AT3G03740	ATBPM4, BPM4, BTB-POZ AND MATH DOMAIN 4	Encodes a member of the MATH-BTB domain proteins (BPMs) that directly interact with and target for proteasomal degradation the class I homeobox-leucine zipper (HD-ZIP) transcription factor ATHB6. Known members include AT5G19000 (BPM1), AT3G06190 (BPM2), AT2G39760 (BPM3), AT3G03740 (BPM4), AT5G21010 (BPM5) and AT3G43700 (BPM6).
LOC_Os12g35395	bivalent-active		expressed protein
LOC_Os12g35480	bivalent-active		expressed protein
LOC_Os12g36194	bivalent-active		nucleoside diphosphate kinase, putative, expressed	AT5G63310	ARABIDOPSIS NUCLEOSIDE DIPHOSPHATE KINASE 2, ATNDPK2, NDP KINASE 1A, NDPK IA, NDPK IA IA, NDPK1A, NDPK2, NUCLEOSIDE DIPHOSPHATE KINASE 2, NUCLEOSIDE DIPHOSPHATE KINASE IA	Maintains intracellular dNTP levels except ATP. Plays a role in response to oxidative stress and UV. Involved in phytochrome-mediated light signaling. Participates in auxin-regulated processes, partly through the modulation of auxin transport. H-bonding with His-197 inside the nucleotide-binding pocket is critical for NDPK2 functioning.
LOC_Os12g36210	bivalent-active		inhibitor I family protein, putative, expressed	AT2G38870		Predicted to encode a PR (pathogenesis-related) peptide that belongs to the PR-6 proteinase inhibitor family. Six putative PR-6-type protein encoding genes are found in Arabidopsis: At2g38900, At2g38870, At5g43570, At5g43580, At3g50020 and At3g46860.
LOC_Os12g36590	bivalent-active		retrotransposon protein, putative, unclassified	AT5G18980		ARM repeat superfamily protein
LOC_Os12g36700	bivalent-active		hypothetical protein
LOC_Os12g36850	bivalent-active		pathogenesis-related Bet v I family protein, putative, expressed
LOC_Os12g37169	bivalent-active
LOC_Os12g37650	bivalent-active		DUF538 domain containing protein, putative, expressed	AT1G09310		Protein of unknown function, DUF538
LOC_Os12g37660	bivalent-active		pectinesterase, putative, expressed	AT5G19730		Pectin lyase-like superfamily protein
LOC_Os12g37669	bivalent-active		hypothetical protein
LOC_Os12g37860	bivalent-active		expressed protein	AT4G24680	MODIFIER OF SNC1, MOS1	Encodes MOS1 (MODIFIER OF snc1). MOS1 contains a BAT2 domain that is conserved in plants and animals. MOS1 regulates the expression of SNC1, a TIR-NB-LRR-type of R protein.
LOC_Os12g37920	bivalent-active		unc-93 homolog A, putative	AT3G09470		Major facilitator superfamily protein
LOC_Os12g38090	bivalent-active		OsFBX456 - F-box domain containing protein	AT1G33530		F-box family protein
LOC_Os12g38470	bivalent-active		hypothetical protein
LOC_Os12g38480	bivalent-active		expressed protein
LOC_Os12g38590	bivalent-active		pumilio-family RNA binding repeat containing protein, expressed	AT2G29190	APUM2, PUM2, PUMILIO 2	Encodes a member of the Arabidopsis Pumilio (APUM) proteins containing PUF domain (eight repeats of approximately 36 amino acids each). PUF proteins regulate both mRNA stability and translation through sequence-specific binding to the 3' UTR of target mRNA transcripts.
LOC_Os12g38630	bivalent-active		asparagine synthase family protein, expressed	AT2G03667		Asparagine synthase family protein
LOC_Os12g38640	bivalent-active		expressed protein	AT5G08050		FUNCTIONS IN: molecular_function unknown
LOC_Os12g38650	bivalent-active		conserved hypothetical protein	AT5G08040	MITOCHONDRIAL IMPORT RECEPTOR SUBUNIT TOM5 HOMOLOG, TOM5	mitochondrial import receptor subunit TOM5 homolog (TOM5)
LOC_Os12g39170	bivalent-active		OsSCP66 - Putative Serine Carboxypeptidase homologue	AT1G73280	SCPL3, SERINE CARBOXYPEPTIDASE-LIKE 3	serine carboxypeptidase-like 3 (scpl3)
LOC_Os12g39630	bivalent-active		CAMK_CAMK_like.49 - CAMK includes calcium/calmodulin depedent protein kinases, expressed	AT4G33950	ATOST1, OPEN STOMATA 1, OST1, P44, SNF1-RELATED PROTEIN KINASE 2.6, SNRK2-6, SNRK2.6, SRK2E, SUCROSE NONFERMENTING 1-RELATED PROTEIN KINASE 2-6	Encodes calcium-independent ABA-activated protein kinase, a member of SNF1-related protein kinases (SnRK2) whose activity is activated by ionic (salt) and non-ionic (mannitol) osmotic stress. Mutations disrupted ABA induction of stomatal closure as well as ABA inhibition of light-induced stomatal opening. However, regulation of stomatal opening/closing by light or CO(2) is not affected in these m…
LOC_Os12g40100	bivalent-active		expressed protein
LOC_Os12g40190	bivalent-active		G-protein alpha subunit, putative, expressed	AT2G23460	ATXLG1, EXTRA-LARGE G-PROTEIN 1, XLG1	encodes a novel G-alpha protein that shares similarity to plant, yeast, and animal G-alpha proteins at the C-terminus. It contains an N-terminus that is as large as the C-terminus, is a member of a small family, and is expressed in all tissues examined, including roots, leaves, stems, flowers, and fruits.
LOC_Os12g40940	bivalent-active		expressed protein
LOC_Os12g42550	bivalent-active		methyl-CpG binding domain containing protein, putative, expressed	AT1G15340	MBD10, METHYL-CPG-BINDING DOMAIN 10	Protein containing methyl-CpG-binding domain.Has sequence similarity to human MBD proteins.
LOC_Os12g42560	bivalent-active		hypothetical protein
LOC_Os12g43300	bivalent-active		expressed protein	AT2G34250		SecY protein transport family protein
LOC_Os12g43320	bivalent-active		hypothetical protein
LOC_Os12g44030	bivalent-active		purple acid phosphatase precursor, putative, expressed	AT2G16430	ATPAP10, PAP10, PURPLE ACID PHOSPHATASE 10	purple acid phosphatase 10 (PAP10)
LOC_Os12g44210	bivalent-active		ATPase, AAA family domain containing protein, expressed	AT5G40010	AAA-ATPASE 1, AATP1, ASD, ATPASE-IN-SEED-DEVELOPMENT	Encodes a mitochondrial ATPase involved in seed and silique development.
LOC_Os12g44260	bivalent-active		heat shock protein DnaJ, putative
LOC_Os02g01520	bivalent-active		IQ calmodulin-binding motif family protein, putative, expressed	AT5G62390	ATBAG7, BAG7, BCL-2-ASSOCIATED ATHANOGENE 7	A member of Arabidopsis BAG (Bcl-2-associated athanogene) proteins, plant homologs of mammalian regulators of apoptosis. Plant BAG proteins are multi-functional and remarkably similar to their animal counterparts, as they regulate apoptotic-like processes ranging from pathogen attack, to abiotic stress, to plant development. Localized to the ER. Necessary for the proper maintenance of the unfolde…
LOC_Os02g01590	bivalent-active		glycosyl hydrolases, putative, expressed	AT1G12240	ATBETAFRUCT4, ATFRUCT4, ATVI2, FRUCT4, FRUCTOSIDASE 4, VAC-INV, VACUOLAR INVERTASE, VACUOLAR INVERTASE 2, VI2	Encodes a vacuolar invertase betaFruct4. betaFruct4 is transported from the endoplasmic reticulum through the intermediate compartments as a membrane protein. The N-terminal cytoplasmic domain contains multiple sequence motifs that are involved at various stages in the trafficking of betaFruct4 from the ER to the central vacuole.
LOC_Os02g01840	bivalent-active		retrotransposon protein, putative, unclassified	AT4G23160	CRK8, CYSTEINE-RICH RLK (RECEPTOR-LIKE PROTEIN KINASE) 8	Encodes a cysteine-rich receptor-like protein kinase.
LOC_Os02g02500	bivalent-active		remorin family protein, putative, expressed	AT2G02170		Remorin family protein
LOC_Os02g04020	bivalent-active		expressed protein	AT2G21520		Sec14p-like phosphatidylinositol transfer family protein
LOC_Os02g04070	bivalent-active		retrotransposon protein, putative, unclassified	AT4G23160	CRK8, CYSTEINE-RICH RLK (RECEPTOR-LIKE PROTEIN KINASE) 8	Encodes a cysteine-rich receptor-like protein kinase.
LOC_Os02g04100	bivalent-active		peptidase, T1 family, putative, expressed	AT5G42790	ARS5, ARSENIC TOLERANCE 5, ATPSM30, PAF1, PROTEASOME ALPHA SUBUNIT F1	encodes a protein with extensive homology to the largest subunit of the multicatalytic proteinase complex (proteasome). Negatively regulates thiol biosynthesis and arsenic tolerance.
LOC_Os02g04730	bivalent-active		cycloartenol synthase, putative, expressed	AT2G07050	CAS1, CYCLOARTENOL SYNTHASE 1	Involved in the biosynthesis of brassinosteroids. Catalyzes the reaction from epoxysqualene to cycloartenol.
LOC_Os02g06970	bivalent-active		hypothetical protein
LOC_Os02g08030	bivalent-active		aldose 1-epimerase, putative	AT5G57330		Galactose mutarotase-like superfamily protein
LOC_Os02g10750	bivalent-active		CBL-interacting protein kinase, putative
LOC_Os02g12460	bivalent-active		hypothetical protein	AT2G25850	PAPS2, POLY(A) POLYMERASE 2	Encodes a poly(A) polymerase. Located in the nucleus.
LOC_Os02g12530	bivalent-active		cytochrome P450 71D6, putative	AT2G30770	CYP71A13, CYTOCHROME P450, FAMILY 71, SUBFAMILY A, POLYPEPTIDE 13	putative cytochrome P450
LOC_Os02g12550	bivalent-active		cytochrome P450, putative, expressed	AT3G26330	CYTOCHROME P450, FAMILY 71, SUBFAMILY B, POLYPEPTIDE 37, CYP71B37	putative cytochrome P450
LOC_Os02g12680	bivalent-active		cytochrome P450, putative, expressed	AT5G42650	ALLENE OXIDE SYNTHASE, AOS, CYP74A, CYTOCHROME P450 74A, DDE2, DELAYED DEHISCENCE 2	Encodes a member of the cytochrome p450 CYP74 gene family that functions as an allene oxide synthase. This enzyme catalyzes dehydration of the hydroperoxide to an unstable allene oxide in the JA biosynthetic pathway. It shows a dual catalytic activity, the major one being a 13-AOS but also expressing a 9-AOS activity.
LOC_Os02g12690	bivalent-active		cytochrome P450, putative, expressed	AT5G42650	ALLENE OXIDE SYNTHASE, AOS, CYP74A, CYTOCHROME P450 74A, DDE2, DELAYED DEHISCENCE 2	Encodes a member of the cytochrome p450 CYP74 gene family that functions as an allene oxide synthase. This enzyme catalyzes dehydration of the hydroperoxide to an unstable allene oxide in the JA biosynthetic pathway. It shows a dual catalytic activity, the major one being a 13-AOS but also expressing a 9-AOS activity.
LOC_Os02g12700	bivalent-active		interferon-related developmental regulator family protein,putative, expressed	AT1G27760	ATSAT32, SALT-TOLERANCE 32, SAT32	Encodes a protein with similarity to human interferon-related developmental regulator (IFRD)that is involved in salt tolerance. Loss of function mutations are hypersensitive to salt stress and have reduced fertility. SAT32 is found in the cytoplasm but appears to translocate to the nucleus when plants are subject to salt stress.
LOC_Os02g13150	bivalent-active		pollen-specific protein SF21, putative, expressed	AT5G56750	N-MYC DOWNREGULATED-LIKE 1, NDL1	N-MYC downregulated-like 1 (NDL1)
LOC_Os02g13430	bivalent-active		receptor-like protein kinase 5 precursor, putative, expressed	AT5G25930		Protein kinase family protein with leucine-rich repeat domain
LOC_Os02g15880	bivalent-active		CPuORF16 - conserved peptide uORF-containing transcript, expressed	AT1G64140		BEST Arabidopsis thaliana protein match is: loricrin-related (TAIR:AT5G64550.1)
LOC_Os02g16500	bivalent-active		expressed protein	AT2G46330	AGP16, ARABINOGALACTAN PROTEIN 16, ATAGP16	Encodes arabinogalactan protein (AGP16).
LOC_Os02g16760	bivalent-active		OsFBX41 - F-box domain containing protein
LOC_Os02g17170	bivalent-active		hypothetical protein	AT1G44080		F-box family protein with a domain of unknown function (DUF295)
LOC_Os02g17240	bivalent-active		ATROPGEF7/ROPGEF7, putative, expressed	AT1G52240	ATROPGEF11, PHYTOCHROME INTERACTING ROPGEF 1, PIRF1, ROP (RHO OF PLANTS) GUANINE NUCLEOTIDE EXCHANGE FACTOR 11, ROPGEF11	Encodes a member of KPP-like gene family, homolog of KPP (kinase partner protein) gene in tomato. Also a member of the RopGEF (guanine nucleotide exchange factor) family, containing the novel PRONE domain (plant-specific Rop nucleotide exchanger), which is exclusively active towards members of the Rop subfamily .
LOC_Os02g17760	bivalent-active		cytochrome P450, putative, expressed	AT1G13110	CYTOCHROME P450, FAMILY 71 SUBFAMILY B, POLYPEPTIDE 7, CYP71B7	member of CYP71B
LOC_Os02g18500	bivalent-active		chlorophyllase-2, chloroplast precursor, putative	AT1G19670	ATCLH1, ATHCOR1, CHLOROPHYLLASE 1, CLH1, CORI1, CORONATINE-INDUCED PROTEIN 1	Chlorophyllase is the first enzyme involved in chlorophyll degradation. It catalyzes the hydrolysis of the ester bond to yield chlorophyllide and phytol. AtCLH1 lacks a typical signal sequence for the chloroplast. Its expression is induced rapidly by methyljasmonate, a known promoter of senescence and chlorophyll degradation.
LOC_Os02g19530	bivalent-active		lectin-like receptor kinase, putative	AT2G37710	RECEPTOR LECTIN KINASE, RLK	Induced in response to Salicylic acid.
LOC_Os02g21530	bivalent-active		expressed protein	AT3G14760		unknown protein
LOC_Os02g23825	bivalent-active		retrotransposon, putative, centromere-specific	ATMG00750	ORF119	GAG/POL/ENV polyprotein.
LOC_Os02g23826	bivalent-active		expressed protein
LOC_Os02g24240	bivalent-active		hypothetical protein
LOC_Os02g25624	bivalent-active		expressed protein
LOC_Os02g26470	bivalent-active		expressed protein
LOC_Os02g27220	bivalent-active		protein phosphatase 2C, putative, expressed	AT1G16220		Protein phosphatase 2C family protein
LOC_Os02g27780	bivalent-active		hypothetical protein
LOC_Os02g27790	bivalent-active		splicing factor 3B subunit 1, putative, expressed	AT5G64270		splicing factor, putative
LOC_Os02g27920	bivalent-active		retrotransposon protein, putative, unclassified	AT4G26570	ATCBL3, CALCINEURIN B-LIKE 3, CBL3	member of AtCBLs (Calcineurin B-like Calcium Sensor Proteins)
LOC_Os02g29130	bivalent-active		ankyrin, putative, expressed	AT3G04710	TETRATRICOPEPTIDE REPEAT 10, TPR10	Encodes one of the 36 carboxylate clamp (CC)-tetratricopeptide repeat (TPR) proteins (Prasad 2010, Pubmed ID: 20856808) with potential to interact with Hsp90/Hsp70 as co-chaperones.
LOC_Os02g30060	bivalent-active		3-oxoacyl-reductase, chloroplast precursor, putative, expressed	AT1G24360		NAD(P)-binding Rossmann-fold superfamily protein
LOC_Os02g30330	bivalent-active		conserved hypothetical protein
LOC_Os02g31040	bivalent-active		dihydrolipoyllysine-residue succinyltransferase componentof 2-oxoglutarate dehydrogenase complex, mitochondrial precursor, putative, expressed	AT4G26910		Dihydrolipoamide succinyltransferase
LOC_Os02g31845	bivalent-active		expressed protein
LOC_Os02g32380	bivalent-active		hypothetical protein
LOC_Os02g32430	bivalent-active	YES	WD domain, G-beta repeat domain containing protein, expressed	AT1G12910	ANTHOCYANIN11, ATAN11, LIGHT-REGULATED WD 1, LWD1	Encodes LIGHT-REGULATED WD1 (LWD1), a clock proteins regulating circadian period length and photoperiodic flowering.
LOC_Os02g32440	bivalent-active		hypothetical protein
LOC_Os02g32814	bivalent-active		heavy metal-associated domain containing protein, expressed	AT5G24030	SLAC1 HOMOLOGUE 3, SLAH3	Encodes a protein with ten predicted transmembrane helices. The SLAH3 protein has similarity to the SLAC1 protein involved in ion homeostasis in guard cells. Although it is not expressed in guard cells, it can complement an slac1-2 mutant suggesting that it performs a similar function. SLAH3:GFP localizes to the plasma membrane.
LOC_Os02g33460	bivalent-active		transposon protein, putative, Mutator sub-class, expressed	AT3G52490	SMAX1-LIKE 3, SMXL3	Encodes a member of an eight-gene family (SMAX1 and SMAX1-like) that has weak similarity to AtHSP101, a ClpB chaperonin required for thermotolerance.
LOC_Os02g33640	bivalent-active		expressed protein
LOC_Os02g34860	bivalent-active		Regulator of chromosome condensation domain containing protein, expressed	AT5G63860	UVB-RESISTANCE 8, UVR8	UV-B-specific signaling component that orchestrates expression of a range of genes with vital UV-protective functions. Located in the nucleus and the cytosol. Associates with chromatin via histones. UV-B light promotes URV8 protein accumulation in the nucleus. UVR8 interaction with COP1 is negatively regulated by RUP1 and RUP2.
LOC_Os02g35470	bivalent-active		calmodulin binding protein, putative, expressed	AT5G57580		Calmodulin-binding protein
LOC_Os02g36440	bivalent-active		transporter family protein, putative, expressed	AT1G34580		Major facilitator superfamily protein
LOC_Os02g37654	bivalent-active		lecithin:cholesterol acyltransferase, putative, expressed	AT1G27480		alpha/beta-Hydrolases superfamily protein
LOC_Os02g37750	bivalent-active		lecithine cholesterol acyltransferase, putative	AT1G27480		alpha/beta-Hydrolases superfamily protein
LOC_Os02g37760	bivalent-active		lecithine cholesterol acyltransferase, putative	AT1G27480		alpha/beta-Hydrolases superfamily protein
LOC_Os02g38740	bivalent-active		expressed protein
LOC_Os02g38980	bivalent-active		bromodomain domain containing protein, expressed	AT3G27260	GLOBAL TRANSCRIPTION FACTOR GROUP E8, GTE8	Kinase like protein with similarity to yeast BDF1 and human RING3 protein, which have two bromodomains GTE8 has a single bromodomain
LOC_Os02g39470	bivalent-active		cyclin, N-terminal domain containing protein	AT4G31860		Protein phosphatase 2C family protein
LOC_Os02g39790	bivalent-active		CPuORF9 - conserved peptide uORF-containing transcript, expressed	AT3G25570		Adenosylmethionine decarboxylase family protein
LOC_Os02g39795	bivalent-active		S-adenosyl-l-methionine decarboxylase leader peptide, putative, expressed	AT3G25570		Adenosylmethionine decarboxylase family protein
LOC_Os02g42370	bivalent-active		receptor-like protein kinase 2 precursor, putative, expressed	AT3G47570		Leucine-rich repeat protein kinase family protein
LOC_Os02g42600	bivalent-active		double-stranded RNA binding motif containing protein, expressed	AT4G21670	ATCPL1, C-TERMINAL DOMAIN PHOSPHATASE-LIKE 1, CPL1, FIERY 2, FRY2, SHI4, SHINY 4	encodes a a novel transcriptional repressor harboring two double-stranded RNA-binding domains and a region homologous to the catalytic domain of RNA polymerase II C-terminal domain phosphatases found in yeast and in animals that regulate gene transcription. Protein exhibits innate phosphatase activity in vitro. Mutants exhibit hyperresponsiveness to ABA, cold, and NaCl.
LOC_Os02g44100	bivalent-active		expressed protein
LOC_Os02g44111	bivalent-active		sec20 domain containing protein, expressed	AT3G24315	ATSEC20, SEC20	AtSec20
LOC_Os02g45830	bivalent-active		expressed protein
LOC_Os02g47000	bivalent-active		expressed protein	AT2G35585		unknown protein
LOC_Os02g47010	bivalent-active		secretory carrier-associated membrane protein, putative, expressed	AT1G32050	ATSCAMP5, SCAMP5, SECRETORY CARRIER MEMBRANE PROTEIN 5	SCAMP family protein
LOC_Os02g48730	bivalent-active		rho GDP-dissociation inhibitor 1, putative, expressed	AT3G07880	SCN1, SUPERCENTIPEDE1	SUPERCENTIPEDE1 (SCN1)
LOC_Os02g48920	bivalent-active		ubiquitin-conjugating enzyme, putative	AT3G08690	ATUBC11, UBC11, UBIQUITIN-CONJUGATING ENZYME 11	ubiquitin-conjugating enzyme 11 (UBC11)
LOC_Os02g49870	bivalent-active		expressed protein	AT4G01150	CURT1A, CURVATURE THYLAKOID 1A	unknown protein
LOC_Os02g49920	bivalent-active		3-ketoacyl-CoA synthase, putative, expressed	AT1G68530	3-KETOACYL-COA SYNTHASE 6, CER6, CUT1, CUTICULAR 1, ECERIFERUM 6, G2, KCS6, POLLEN-PISTIL INCOMPATIBILITY 1, POP1	Encodes KCS6, a member of the 3-ketoacyl-CoA synthase family involved in the biosynthesis of VLCFA (very long chain fatty acids).
LOC_Os02g50740	bivalent-active		WD domain, G-beta repeat domain containing protein, expressed	AT1G24130		Transducin/WD40 repeat-like superfamily protein
LOC_Os02g50780	bivalent-active		glycosyl hydrolase family 47 domain contain protein, expressed	AT1G27520		Glycosyl hydrolase family 47 protein
LOC_Os02g50990	bivalent-active		RING-H2 finger protein ATL1Q, putative, expressed	AT1G74410		RING/U-box superfamily protein
LOC_Os02g51050	bivalent-active		Leucine rich repeat N-terminal domain containing protein,putative	AT3G02130	CLI1, CLV3 PEPTIDE INSENSITIVE 1, RECEPTOR-LIKE PROTEIN KINASE 2, RPK2, TOAD2, TOADSTOOL 2	Encodes a receptor-like kinase RPK2 (also known as TOADSTOOL 2/TOAD2). Functions as a regulator of meristem maintenance. Mutants are insensitive to synthetic CLV3 peptide. Mutations in the RPK2 also result in stem cell expansion and increased number of floral organs, as seen in the other clv mutants. Forms homo-oligomers.
LOC_Os02g52480	bivalent-active		cyclin-dependent kinase inhibitor, putative, expressed
LOC_Os02g52560	bivalent-active		xyloglucan fucosyltransferase, putative, expressed	AT2G03220	ARABIDOPSIS THALIANA FUCOSYLTRANSFERASE 1, ATFT1, ATFUT1, FT1, FUCOSYLTRANSFERASE 1, MUR2, MURUS 2	member of Glycosyltransferase Family- 37
LOC_Os02g52934	bivalent-active		hypothetical protein
LOC_Os02g53400	bivalent-active		thioredoxin, putative, expressed	AT5G06690	WCRKC THIOREDOXIN 1, WCRKC1	Encodes a thioredoxin (WCRKC1) localized in chloroplast stroma. Contains a WCRKC motif.
LOC_Os02g53760	bivalent-active		conserved hypothetical protein
LOC_Os02g53770	bivalent-active		tRNA synthetase class I, putative, expressed	AT5G49030	OVA2, OVULE ABORTION 2	ovule abortion 2 (OVA2)
LOC_Os02g53950	bivalent-active		hypothetical protein
LOC_Os02g55370	bivalent-active		60S ribosomal protein L39, putative, expressed	AT4G31985		Ribosomal protein L39 family protein
LOC_Os02g56610	bivalent-active		DUF640 domain containing protein, putative, expressed	AT2G31160	LIGHT SENSITIVE HYPOCOTYLS 3, LSH3, OBO1, ORGAN BOUNDARY 1	LIGHT SENSITIVE HYPOCOTYLS 3 (LSH3)
LOC_Os02g56860	bivalent-active		3-ketoacyl-CoA synthase, putative, expressed	AT2G28630	3-KETOACYL-COA SYNTHASE 12, KCS12	Encodes KCS12, a member of the 3-ketoacyl-CoA synthase family involved in the biosynthesis of VLCFA (very long chain fatty acids).
LOC_Os02g57800	bivalent-active		PPR repeat containing protein, expressed	AT5G14770		Tetratricopeptide repeat (TPR)-like superfamily protein
LOC_Os02g58790	bivalent-active		cell division inhibitor, putative, expressed	AT2G21280	ATSULA, GC1, GIANT CHLOROPLAST 1, SULA	A nuclear-encoded, plastid-targeted protein (AtSulA) whose overexpression causes severe yet stochastic plastid (shown in chloroplasts and leucoplasts) division defects. The protein does not appear to interact with either AtFtsZ proteins when studied in a yeast two-hybrid system.
LOC_Os03g01300	bivalent-active		LTPL114 - Protease inhibitor/seed storage/LTP family protein precursor, expressed	AT4G12470	AZELAIC ACID INDUCED 1, AZI1	Encodes AZI1 (AZELAIC ACID INDUCED 1). Involved in the priming of salicylic acid induction and systemic immunity triggered by pathogen or azelaic acid.
LOC_Os03g01790	bivalent-active		zinc finger, C3HC4 type domain containing protein	AT5G03450		Transducin/WD40 repeat-like superfamily protein
LOC_Os03g04220	bivalent-active		glutathione S-transferase, putative, expressed	AT2G30870	ARABIDOPSIS THALIANA GLUTATHIONE S-TRANSFERASE PHI 10, ATGSTF10, ATGSTF4, EARLY DEHYDRATION-INDUCED 13, ERD13, GLUTATHIONE S-TRANSFERASE PHI 10, GSTF10	early dehydration-induced gene ERD13 homologous to tobacco and maize glutathione S-transferases. Encodes glutathione transferase belonging to the phi class of GSTs. Naming convention according to Wagner et al. (2002)
LOC_Os03g04530	bivalent-active		cytochrome P450, putative, expressed	AT4G39490	CYTOCHROME P450, FAMILY 96, SUBFAMILY A, POLYPEPTIDE 10, CYP96A10	member of CYP96A
LOC_Os03g04540	bivalent-active		hypothetical protein
LOC_Os03g04650	bivalent-active		cytochrome P450 protein, putative, expressed	AT4G39490	CYTOCHROME P450, FAMILY 96, SUBFAMILY A, POLYPEPTIDE 10, CYP96A10	member of CYP96A
LOC_Os03g05340	bivalent-active		retrotransposon protein, putative, unclassified, expressed	ATMG00860	ORF158	DNA/RNA polymerases superfamily protein.
LOC_Os03g05630	bivalent-active		expressed protein
LOC_Os03g06070	bivalent-active		la domain containing protein, putative, expressed	AT5G66100	ATLARP1B, LA RELATED PROTEIN 1B, LARP1B	Encodes a LAM domain containing protein that is involved in leaf senescence.
LOC_Os03g06654	bivalent-active		flavin monooxygenase, putative, expressed	AT4G28720	YUC8, YUCCA 8	Auxin biosynthetic gene regulated by RVE1. Overexpression leads to suppression of bri1 phenotype.
LOC_Os03g08260	bivalent-active		hypothetical protein
LOC_Os03g08270	bivalent-active		ataxin-2 C-terminal region family protein, expressed	AT2G26280	CID7, CTC-INTERACTING DOMAIN 7	smr (Small MutS Related) domain-containing protein mRNA, complete cds
LOC_Os03g08770	bivalent-active		modifier of rudimentary protein, expressed	AT2G36680		Modifier of rudimentary (Mod(r)) protein
LOC_Os03g08790	bivalent-active		aspartic proteinase nepenthesin precursor, putative, expressed	AT1G09750		Eukaryotic aspartyl protease family protein
LOC_Os03g10010	bivalent-active		hypothetical protein
LOC_Os03g11160	bivalent-active		cysteine proteinase inhibitor precursor, putative
LOC_Os03g11490	bivalent-active		expressed protein	AT3G02890		RING/FYVE/PHD zinc finger superfamily protein
LOC_Os03g11650	bivalent-active		ATMAP70 protein, putative, expressed	AT1G24764	ATMAP70-2, MAP70-2, MICROTUBULE-ASSOCIATED PROTEINS 70-2	Member of the MAP70 protein family.
LOC_Os03g11900	bivalent-active		transporter family protein, putative, expressed	AT5G26340	ATSTP13, MSS1, STP13, SUGAR TRANSPORT PROTEIN 13	Encodes a protein with high affinity, hexose-specific/H+ symporter activity. The activity of the transporter appears to be negatively regulated by phosphorylation. Importantly, microarray analysis, as well as the study of the expression of this gene in mutants involved in programmed cell death (PCD) demonstrated a tight correlation between this gene's expression and PCD.
LOC_Os03g12450	bivalent-active	YES	nucleoporin, putative, expressed	AT2G05120		Nucleoporin, Nup133/Nup155-like
LOC_Os03g12560	bivalent-active		expressed protein	AT2G41950		unknown protein
LOC_Os03g13274	bivalent-active		peptide transporter PTR2, putative, expressed	AT2G02040	ARABIDOPSIS THALIANA PEPTIDE TRANSPORTER 2, ATNPF8.3, ATPTR2, ATPTR2-B, NITRATE TRANSPORTER 1, NPF8.3, NRT1/ PTR FAMILY 8.3, NTR1, PEPTIDE TRANSPORTER 2, PTR2, PTR2-B	Encodes a di- and tri-peptide transporter that recognizes a variety of different amino acid combinations. Expression of the transcripts for this gene can be detected in the embryo through in situ hybridization. This protein does not have nitrate transporter activity based on oocyte transport assays.
LOC_Os03g13640	bivalent-active		conserved hypothetical protein
LOC_Os03g13810	bivalent-active		expressed protein	AT1G20100		unknown protein
LOC_Os03g14830	bivalent-active		GHMP kinases ATP-binding protein, putative, expressed	AT1G31910		GHMP kinase family protein
LOC_Os03g16760	bivalent-active		protein phosphatase 2C, putative, expressed	AT1G07630	PLL5, POL-LIKE 5	Encodes a protein phosphatase 2C like gene, similar to POL. Involved in leaf development. Knockout mutants have abnormally shaped leaves.
LOC_Os03g18030	bivalent-active		leucoanthocyanidin dioxygenase, putative, expressed	AT3G11180		2-oxoglutarate (2OG) and Fe(II)-dependent oxygenase superfamily protein
LOC_Os03g18040	bivalent-active		hypothetical protein
LOC_Os03g18110	bivalent-active		proteins of unknown function domain containing protein, putative, expressed	AT5G58600	PMR5, POWDERY MILDEW RESISTANT 5, TBL44, TRICHOME BIREFRINGENCE-LIKE 44	Belongs to a large family of plant-specific genes of unknown function. Involved in resistance to the powdery mildew species Erysiphe cichoracearum and Erysiphe orontii, but not to the unrelated pathogens Pseudomonas syringae or Peronospora parasitica. A member of the TBL (TRICHOME BIREFRINGENCE-LIKE) gene family containing a plant-specific DUF231 (domain of unknown function) domain. TBL gene fami…
LOC_Os03g18400	bivalent-active		expressed protein
LOC_Os03g19452	bivalent-active		SMP-30/Gluconolaconase/LRE domain protein, putative, expressed	AT2G16760		Calcium-dependent phosphotriesterase superfamily protein
LOC_Os03g19930	bivalent-active		adenylosuccinate lyase, putative, expressed	AT1G36280		L-Aspartase-like family protein
LOC_Os03g20590	bivalent-active		hypothetical protein
LOC_Os03g20750	bivalent-active		outer mitochondrial membrane porin, putative, expressed	AT3G20000	TOM40, TRANSLOCASE OF THE OUTER MITOCHONDRIAL MEMBRANE 40	Encodes a component of the TOM receptor complex responsible for the recognition and translocation of cytosolically synthesized mitochondrial preproteins. With TOM22, functions as the transit peptide receptor at the surface of the mitochondrial outer membrane and facilitates the movement of preproteins into the translocation pore.
LOC_Os03g21050	bivalent-active		retrotransposon protein, putative, Ty1-copia subclass	AT4G23160	CRK8, CYSTEINE-RICH RLK (RECEPTOR-LIKE PROTEIN KINASE) 8	Encodes a cysteine-rich receptor-like protein kinase.
LOC_Os03g23040	bivalent-active		hypothetical protein
LOC_Os03g25040	bivalent-active		GDSL-like lipase/acylhydrolase, putative, expressed	AT1G31550		GDSL-like Lipase/Acylhydrolase superfamily protein
LOC_Os03g25180	bivalent-active		retrotransposon protein, putative, unclassified
LOC_Os03g25190	bivalent-active		OsFBX87 - F-box domain containing protein	AT1G47765		F-box and associated interaction domains-containing protein
LOC_Os03g25240	bivalent-active		OsFBX89 - F-box domain containing protein	AT3G10240		F-box and associated interaction domains-containing protein
LOC_Os03g25300	bivalent-active		peroxidase precursor, putative, expressed	AT4G11290		Peroxidase superfamily protein
LOC_Os03g25930	bivalent-active		emp24/gp25L/p24 family protein, putative, expressed	AT1G26690		emp24/gp25L/p24 family/GOLD family protein
LOC_Os03g27160	bivalent-active		hypothetical protein
LOC_Os03g27480	bivalent-active		OsSCP14 - Putative Serine Carboxypeptidase homologue, expressed	AT2G27920	SCPL51, SERINE CARBOXYPEPTIDASE-LIKE 51	serine carboxypeptidase-like 51 (SCPL51)
LOC_Os03g27590	bivalent-active		OsSCP18 - Putative Serine Carboxypeptidase homologue, expressed	AT2G27920	SCPL51, SERINE CARBOXYPEPTIDASE-LIKE 51	serine carboxypeptidase-like 51 (SCPL51)
LOC_Os03g28980	bivalent-active		WD40-like Beta Propeller Repeat family protein, expressed	AT1G21680		DPP6 N-terminal domain-like protein
LOC_Os03g28990	bivalent-active	YES	zinc finger family protein, putative, expressed	AT1G08050		Zinc finger (C3HC4-type RING finger) family protein
LOC_Os03g29270	bivalent-active		conserved hypothetical protein	AT1G72490		unknown protein
LOC_Os03g29340	bivalent-active		domain of unknown function domain containing protein, expressed	AT1G23070		Protein of unknown function (DUF300)
LOC_Os03g29584	bivalent-active		hypothetical protein
LOC_Os03g30120	bivalent-active		expressed protein
LOC_Os03g31430	bivalent-active		terpene synthase, N-terminal domain containing protein	AT5G23960	ATTPS21, TERPENE SYNTHASE 21, TPS21	Encodes a sesquiterpene synthase involved in generating all of the group A sesquiterpenes found in the Arabidopsis floral volatile blend. Strongly expressed in the stigma.
LOC_Os03g31480	bivalent-active		expansin precursor, putative, expressed	AT1G20190	ATEXP11, ATEXPA11, ATHEXP ALPHA 1.14, EXP11, EXPA11, EXPANSIN 11, EXPANSIN 11	member of Alpha-Expansin Gene Family. Naming convention from the Expansin Working Group (Kende et al, 2004. Plant Mol Bio)
LOC_Os03g32400	bivalent-active		expressed protein
LOC_Os03g34310	bivalent-active		expressed protein
LOC_Os03g36000	bivalent-active		retrotransposon protein, putative, unclassified	AT4G29090		Ribonuclease H-like superfamily protein
LOC_Os03g37110	bivalent-active		hypothetical protein
LOC_Os03g38350	bivalent-active		expressed protein
LOC_Os03g39380	bivalent-active		expressed protein	AT3G60150		Protein of unknown function (DUF498/DUF598)
LOC_Os03g39850	bivalent-active		glutathione S-transferase, putative, expressed	AT3G09270	ATGSTU8, GLUTATHIONE S-TRANSFERASE TAU 8, GSTU8	Encodes glutathione transferase belonging to the tau class of GSTs. Naming convention according to Wagner et al. (2002).
LOC_Os03g40320	bivalent-active		conserved hypothetical protein	AT5G17860	CALCIUM EXCHANGER 7, CAX7	calcium exchanger 7 (CAX7)
LOC_Os03g40720	bivalent-active		UDP-glucose 6-dehydrogenase, putative, expressed	AT5G15490	UDP-GLUCOSE DEHYDROGENASE 3, UGD3	Encodes one of four UDP-glucose dehydrogenase UGD) genes. Mutation of this gene in combination with UGD2 leads to swollen plant cell walls and severe developmental defects associated with changes in pectic polysaccharides.
LOC_Os03g41030	bivalent-active		hypothetical protein
LOC_Os03g41290	bivalent-active		hypothetical protein
LOC_Os03g41419	bivalent-active		serpin domain containing protein, putative, expressed	AT1G47710	ATSERPIN1, SERPIN1	Serine protease inhibitor (SERPIN) family protein
LOC_Os03g41580	bivalent-active		transposon protein, putative, CACTA, En/Spm sub-class	AT5G63920	ATTOP3ALPHA, TOP3A, TOPOISOMERASE 3ALPHA	Encodes topoisomerase 3alpha. Suppresses somatic crossovers. Essential for resolution of meiotic recombination intermediates.
LOC_Os03g41675	bivalent-active		hypothetical protein
LOC_Os03g42070	bivalent-active		cyclin, putative, expressed	AT4G37630	CYCD5;1, CYCLIN D5;1	core cell cycle genes
LOC_Os03g42930	bivalent-active		hypothetical protein
LOC_Os03g44310	bivalent-active		initiation factor 2 subunit family domain containing protein, expressed	AT5G38640		NagB/RpiA/CoA transferase-like superfamily protein
LOC_Os03g44320	bivalent-active		hypothetical protein
LOC_Os03g44940	bivalent-active		retrotransposon protein, putative, unclassified	AT4G23160	CRK8, CYSTEINE-RICH RLK (RECEPTOR-LIKE PROTEIN KINASE) 8	Encodes a cysteine-rich receptor-like protein kinase.
LOC_Os03g45619	bivalent-active		cytochrome P450, putative, expressed	AT1G12740	CYTOCHROME P450, FAMILY 87, SUBFAMILY A, POLYPEPTIDE 2, CYP87A2	encodes a protein with cytochrome P450 domain
LOC_Os03g46340	bivalent-active		pleckstrin homology domain-containing protein, putative, expressed	AT2G30880	ATSWAP70, SWAP70	Pleckstrin homology (PH) domain-containing protein
LOC_Os03g47693	bivalent-active		ankyrin repeat family protein, putative
LOC_Os03g47702	bivalent-active		retrotransposon protein, putative, unclassified	AT4G23160	CRK8, CYSTEINE-RICH RLK (RECEPTOR-LIKE PROTEIN KINASE) 8	Encodes a cysteine-rich receptor-like protein kinase.
LOC_Os03g47896	bivalent-active		ribosome inactivating protein, putative, expressed
LOC_Os03g48300	bivalent-active		histidine acid phosphatase, putative, expressed	AT5G15070		Phosphoglycerate mutase-like family protein
LOC_Os03g48310	bivalent-active		plasma membrane ATPase, putative, expressed	AT5G62670	AHA11, H(+)-ATPASE 11, HA11	H(+)-ATPase 11 (HA11)
LOC_Os03g48370	bivalent-active		disease resistance RPP13-like protein 1, putative, expressed	AT3G14470		NB-ARC domain-containing disease resistance protein
LOC_Os03g49790	bivalent-active		pattern formation protein EMB30, putative	AT5G19610	GNL2, GNOM-LIKE 2	GNOM-like 2 (GNL2)
LOC_Os03g50325	bivalent-active		phosphatidylinositol 4-kinase, putative, expressed	AT1G49340	ATPI4K ALPHA	Encodes a phosphatidylinositol 4-kinase that is expressed in inflorescences and shoots.
LOC_Os03g50330	bivalent-active		CAMK_KIN1/SNF1/Nim1_like.18 - CAMK includes calcium/calmodulin depedent protein kinases, expressed	AT5G60550	ATSNAK1, GEMINIVIRUS REP INTERACTING KINASE 2, GRIK2	Encodes a geminivirus Rep interacting kinase (GRIK
LOC_Os03g50810	bivalent-active		receptor protein kinase TMK1 precursor, putative, expressed	AT1G66150	TMK1, TRANSMEMBRANE KINASE 1	receptor-like transmembrane kinase I (TMK1)
LOC_Os03g51010	bivalent-active		hydrolase, alpha/beta fold family domain containing protein, expressed	AT1G73480		alpha/beta-Hydrolases superfamily protein
LOC_Os03g51590	bivalent-active		hypothetical protein
LOC_Os03g54190	bivalent-active		hypothetical protein
LOC_Os03g55040	bivalent-active		UDP-glucoronosyl and UDP-glucosyl transferase domain containing protein, expressed	AT3G02100		UDP-Glycosyltransferase superfamily protein
LOC_Os03g56060	bivalent-active		CSLC9 - cellulose synthase-like family C, expressed	AT4G07960	ATCSLC12, CELLULOSE-SYNTHASE LIKE C12, CELLULOSE-SYNTHASE-LIKE C12, CSLC12	encodes a gene similar to cellulose synthase
LOC_Os03g56280	bivalent-active		lactate/malate dehydrogenase, putative, expressed	AT5G09660	PEROXISOMAL NAD-MALATE DEHYDROGENASE 2, PMDH2	encodes a microbody NAD-dependent malate dehydrogenase encodes an peroxisomal NAD-malate dehydrogenase that is involved in fatty acid beta-oxidation through providing NAD to the process of converting fatty acyl CoA to acetyl CoA.
LOC_Os03g56370	bivalent-active		methyltransferase, putative, expressed	AT5G42760		Leucine carboxyl methyltransferase
LOC_Os03g57000	bivalent-active		DNA topoisomerase IV subunit A, putative
LOC_Os03g57790	bivalent-active		ubiquitin-conjugating enzyme, putative, expressed	AT2G02760	ATUBC2, UBC2, UBIQUITIN-CONJUGATING ENZYME 2, UBIQUITING-CONJUGATING ENZYME 2	ubiquitin conjugating enzyme UBC2. Homolog of the yeast RAD6 gene.
LOC_Os03g58610	bivalent-active		expressed protein
LOC_Os03g58910	bivalent-active	YES	expressed protein	AT4G13750	EMB2597, EMBRYO DEFECTIVE 2597, NO VEIN, NOV	Encodes NO VEIN (NOV), a plant-specific nuclear factor required for leaf vascular development, cellular patterning and stem cell maintenance in the root meristem, as well as for cotyledon outgrowth and separation. nov mutations affect many aspects of auxin-dependent development without directly affecting auxin perception.
LOC_Os03g59390	bivalent-active		CAMK_CAMK_like.24 - CAMK includes calcium/calmodulin depedent protein kinases, expressed	AT5G12480	CALMODULIN-DOMAIN PROTEIN KINASE 7, CPK7	calmodulin-domain protein kinase CDPK isoform 7 (CPK7)
LOC_Os03g60500	bivalent-active		conserved hypothetical protein	AT1G31450		Eukaryotic aspartyl protease family protein
LOC_Os03g60850	bivalent-active		peptide transporter PTR2, putative, expressed	AT3G53960		Major facilitator superfamily protein
LOC_Os03g60992	bivalent-active		conserved hypothetical protein	AT5G10920		L-Aspartase-like family protein
LOC_Os03g61600	bivalent-active		phosphoribosylformylglycinamidine synthase, putative, expressed	AT3G55010	ATPURM, EMB2818, EMBRYO DEFECTIVE 2818, PUR5	encoding phosphoribosylformylglycinamidine cyclo-ligase (syn. AIR synthetase)that phosphorylates 5-phosphoribosyl-N-formylglycinamidine (FGAM) to form 5-aminoimidazole ribonucleotide (AIR)
LOC_Os03g61610	bivalent-active		hypothetical protein
LOC_Os03g61710	bivalent-active		GHMP kinases ATP-binding protein, putative, expressed	AT3G06580	GAL1, GALACTOSE KINASE 1, GALK	Encodes a protein with galactose kinase activity. The gene was shown to complement the yeast 膅al1 mutant defective in the galactokinase gene GAL1.
LOC_Os03g62120	bivalent-active		heat shock protein DnaJ, putative	AT5G37380		Chaperone DnaJ-domain superfamily protein
LOC_Os03g62580	bivalent-active		vacuolar sorting protein, putative, expressed	AT3G19770	ARABIDOPSIS THALIANA VACUOLAR PROTEIN SORTING 9A, ATVPS9A, VPS9, VPS9A	Guanine nucleotide exchange factor VPS9a. Can activate all Rab5 members to GTP-bound forms in vitro. Required for embryogenesis. Regulates the localization of ARA7 and ARA6. Involved in postembryonic root development.
LOC_Os03g62700	bivalent-active		protein kinase, putative, expressed	AT3G59350		Protein kinase superfamily protein
LOC_Os03g63760	bivalent-active		glycosyl hydrolases family 16, putative, expressed	AT1G32170	XTH30, XTR4, XYLOGLUCAN ENDOTRANSGLUCOSYLASE/HYDROLASE 30, XYLOGLUCAN ENDOTRANSGLYCOSYLASE 4	xyloglucan endotransglycosylase-related protein (XTR4)
LOC_Os03g63900	bivalent-active		1-aminocyclopropane-1-carboxylate oxidase 2, putative, expressed	AT1G17020	ATSRG1, SENESCENCE-RELATED GENE 1, SRG1	Encodes a novel member of the Fe(II)/ascorbate oxidase gene family
LOC_Os04g01540	bivalent-active		expressed protein	AT1G62780		unknown protein
LOC_Os04g01690	bivalent-active		pyridoxal-dependent decarboxylase protein, putative, expressed	AT2G16500	ADC1, ARGDC, ARGDC1, ARGININE DECARBOXYLASE 1, SPE1	encodes a arginine decarboxylase (ADC), a rate-limiting enzyme that catalyzes the first step of polyamine (PA) biosynthesis via ADC pathway in Arabidopsis thaliana. Arabidopsis genome has two ADC paralogs, ADC1 and ADC2. Double mutant analysis showed that ADC genes are essential for the production of PA, and are required for normal seed development. Promoter region of ADC1 contains 742-bp AT-rich…
LOC_Os04g02030	bivalent-active		rp1, putative	AT3G14460		LRR and NB-ARC domains-containing disease resistance protein
LOC_Os04g02040	bivalent-active		NBS-LRR, putative
LOC_Os04g02530	bivalent-active	YES	expressed protein
LOC_Os04g02970	bivalent-active		subtilisin-like protease precursor, putative, expressed	AT5G11940		Subtilase family protein
LOC_Os04g03520	bivalent-active		expressed protein
LOC_Os04g03710	bivalent-active		OsSub36 - Putative Subtilisin homologue	AT4G10530		Subtilase family protein
LOC_Os04g03730	bivalent-active		retrotransposon protein, putative, unclassified
LOC_Os04g03740	bivalent-active		expressed protein
LOC_Os04g03880	bivalent-active		conserved hypothetical protein
LOC_Os04g04070	bivalent-active		hypothetical protein
LOC_Os04g05700	bivalent-active		expressed protein	AT5G45480		Protein of unknown function (DUF594)
LOC_Os04g06280	bivalent-active		conserved hypothetical protein	AT5G45470		Protein of unknown function (DUF594)
LOC_Os04g06930	bivalent-active		retrotransposon protein, putative, unclassified	AT5G45540		Protein of unknown function (DUF594)
LOC_Os04g07590	bivalent-active		retrotransposon protein, putative, LINE subclass
LOC_Os04g07600	bivalent-active		AGAP002737-PA, putative
LOC_Os04g08415	bivalent-active		hypothetical protein
LOC_Os04g08550	bivalent-active		oxidoreductase, aldo/keto reductase family protein, putative, expressed	AT1G59960		NAD(P)-linked oxidoreductase superfamily protein
LOC_Os04g09654	bivalent-active		O-methyltransferase, putative, expressed	AT5G54160	ATOMT1, CAFFEATE O-METHYLTRANSFERASE 1, COMT1, O-METHYLTRANSFERASE 1, OMT1	A caffeic acid/5-hydroxyferulic acid O-methyltransferase. Interacts with 14-4-3 proteins in yeast 2 hybrid assay. AtOMT1 (At5g54160) encodes a flavonol 3鈥?O-methyltransferase that is highly active towards quercetin and myricetin. The substrate specificity identifies the enzyme as flavonol 3鈥?methyltransferase which replaces the former annotation of the gene to encode a caffeic acid/5-hydroxyferul…
LOC_Os04g10290	bivalent-active		hypothetical protein
LOC_Os04g10750	bivalent-active		inorganic phosphate transporter, putative, expressed	AT2G32830	PHOSPHATE TRANSPORTER 1;5, PHOSPHATE TRANSPORTER 5, PHT1;5, PHT5	Encodes Pht1
LOC_Os04g12090	bivalent-active		retrotransposon protein, putative, Ty1-copia subclass, expressed	AT4G23160	CRK8, CYSTEINE-RICH RLK (RECEPTOR-LIKE PROTEIN KINASE) 8	Encodes a cysteine-rich receptor-like protein kinase.
LOC_Os04g12669	bivalent-active		conserved hypothetical protein	AT1G05680	UGT74E2, URIDINE DIPHOSPHATE GLYCOSYLTRANSFERASE 74E2	Encodes a UDP-glucosyltransferase, UGT74E2, that acts on IBA (indole-3-butyric acid) and affects auxin homeostasis. The transcript and protein levels of this enzyme are strongly induced by H2O2 and may allow integration of ROS (reactive oxygen species) and auxin signaling. This enzyme can also transfer glycosyl groups to several compounds related to the explosive TNT when this synthetic compound …
LOC_Os04g12880	bivalent-active		retrotransposon protein, putative, unclassified	AT4G23160	CRK8, CYSTEINE-RICH RLK (RECEPTOR-LIKE PROTEIN KINASE) 8	Encodes a cysteine-rich receptor-like protein kinase.
LOC_Os04g14020	bivalent-active		hypothetical protein
LOC_Os04g14810	bivalent-active		3-5 exonuclease domain-containing protein, putative, expressed	AT3G12410		Polynucleotidyl transferase, ribonuclease H-like superfamily protein
LOC_Os04g14990	bivalent-active		BURP domain containing protein	AT5G25610	ATRD22, RD22, RESPONSIVE TO DESSICATION 22	responsive to dehydration 22 (RD22) mediated by ABA
LOC_Os04g15690	bivalent-active		DSBA-like thioredoxin domain containing protein, expressed	AT1G20225		Thioredoxin superfamily protein
LOC_Os04g16450	bivalent-active		aquaporin protein, putative, expressed	AT2G16850	PIP2;8, PIP3B, PLASMA MEMBRANE INTRINSIC PROTEIN 2;8, PLASMA MEMBRANE INTRINSIC PROTEIN 3B	plasma membrane intrinsic protein 2
LOC_Os04g16680	bivalent-active		fructose-1,6-bisphosphatase, putative, expressed	AT3G55800	SBPASE, SEDOHEPTULOSE-BISPHOSPHATASE	Encodes the chloroplast enzyme sedoheptulose-1,7-bisphosphatase (SBPase), involved in the carbon reduction of the Calvin cycle. Increase in SBPase activity in transgenic lines accumulate up to 50% more sucrose and starch than wild-type.
LOC_Os04g19500	bivalent-active		retrotransposon protein, putative, unclassified	AT4G23160	CRK8, CYSTEINE-RICH RLK (RECEPTOR-LIKE PROTEIN KINASE) 8	Encodes a cysteine-rich receptor-like protein kinase.
LOC_Os04g19920	bivalent-active		OsFBL13 - F-box domain and LRR containing protein	AT5G41840		F-box/RNI-like superfamily protein
LOC_Os04g20164	bivalent-active		amine oxidase precursor, putative, expressed	AT4G12290		Copper amine oxidase family protein
LOC_Os04g20400	bivalent-active		cytokinin-O-glucosyltransferase 1, putative, expressed	AT5G12890		UDP-Glycosyltransferase superfamily protein
LOC_Os04g20880	bivalent-active		wax synthase isoform 1, putative, expressed	AT5G55350		MBOAT (membrane bound O-acyl transferase) family protein
LOC_Os04g21160	bivalent-active		triacylglycerol lipase 1 precursor, putative	AT5G14180	MPL1, MYZUS PERSICAE-INDUCED LIPASE 1	Myzus persicae-induced lipase 1 (MPL1)
LOC_Os04g21990	bivalent-active		retrotransposon protein, putative, unclassified	AT4G23160	CRK8, CYSTEINE-RICH RLK (RECEPTOR-LIKE PROTEIN KINASE) 8	Encodes a cysteine-rich receptor-like protein kinase.
LOC_Os04g24110	bivalent-active		anthocyanin 3-O-beta-glucosyltransferase, putative, expressed	AT5G14860		UDP-Glycosyltransferase superfamily protein
LOC_Os04g24850	bivalent-active		cytokinin-O-glucosyltransferase 2, putative, expressed	AT1G22380	ATUGT85A3, UDP-GLUCOSYL TRANSFERASE 85A3, UGT85A3	Encodes a putative UDP-glucosyl transferase. At1g22380 was initially identified as encoding the protein AAF87154, which has been classified as a bHLH protein (AtbHLH152). Subsequently it has been found that the AAF87154 protein appears to be encoded by the AT1G23970 genomic locus.
LOC_Os04g25740	bivalent-active		expressed protein
LOC_Os04g25784	bivalent-active		expressed protein
LOC_Os04g25960	bivalent-active		conserved hypothetical protein	AT4G31880		LOCATED IN: cytosol, chloroplast
LOC_Os04g26320	bivalent-active		mannose-binding lectin, putative, expressed	AT1G73040		Mannose-binding lectin superfamily protein
LOC_Os04g26870	bivalent-active		oxidoreductase, aldo/keto reductase family protein, putative, expressed	AT1G60690		NAD(P)-linked oxidoreductase superfamily protein
LOC_Os04g27050	bivalent-active		hypothetical protein
LOC_Os04g27060	bivalent-active	YES	oxidoreductase, aldo/keto reductase family protein, putative, expressed	AT1G60710	ATB2	Encodes ATB2.
LOC_Os04g28370	bivalent-active		hypothetical protein
LOC_Os04g28540	bivalent-active		hypothetical protein
LOC_Os04g28780	bivalent-active		serine/threonine-protein kinase receptor precursor, putative, expressed	AT2G19130		S-locus lectin protein kinase family protein
LOC_Os04g28990	bivalent-active		dehydrogenase, putative, expressed	AT4G13010		Oxidoreductase, zinc-binding dehydrogenase family protein
LOC_Os04g29424	bivalent-active		retrotransposon protein, putative, LINE subclass	AT4G11060	MITOCHONDRIALLY TARGETED SINGLE-STRANDED DNA BINDING PROTEIN, MTSSB	mitochondrially targeted single-stranded DNA binding protein (MTSSB)
LOC_Os04g29920	bivalent-active		reticulon domain containing protein, putative, expressed	AT3G54120		Reticulon family protein
LOC_Os04g30250	bivalent-active		wall-associated receptor kinase-like 5 precursor, putative, expressed	AT1G69730		Wall-associated kinase family protein
LOC_Os04g30290	bivalent-active		hypothetical protein
LOC_Os04g30330	bivalent-active		OsWAK59 - OsWAK receptor-like cytoplasmic kinase OsWAK-RLCK	AT1G16130	WAKL2, WALL ASSOCIATED KINASE-LIKE 2	wall-associated kinase like
LOC_Os04g30680	bivalent-active		conserved hypothetical protein
LOC_Os04g30960	bivalent-active		hypothetical protein
LOC_Os04g31470	bivalent-active		conserved hypothetical protein
LOC_Os04g31484	bivalent-active		RALFL20 - Rapid ALkalinization Factor RALF family proteinprecursor
LOC_Os04g33560	bivalent-active		expressed protein	AT3G52770	LITTLE ZIPPER 3, ZPR3	ZPR3 is a small-leucine zipper containing protein that is involved in the establishment of leaf polarity.
LOC_Os04g33790	bivalent-active		hypothetical protein
LOC_Os04g34580	bivalent-active		FAD binding domain containing protein, expressed	AT2G35660	CTF2A	Encodes a member of a novel gene family with homology to known proteins involved in hydroxylation and oxidation of an aromatic ring.
LOC_Os04g35240	bivalent-active		CAMK_CAMK_like.25 - CAMK includes calcium/calmodulin depedent protein kinases, expressed	AT1G60940	SNF1-RELATED KINASE 2B, SNF1-RELATED PROTEIN KINASE 2.10, SNRK2-10, SNRK2.10, SRK2B, SUCROSE NONFERMENTING 1-RELATED PROTEIN KINASE 2-10	encodes a member of SNF1-related protein kinases (SnRK2) whose activity is activated by ionic (salt) and non-ionic (mannitol) osmotic stress.
LOC_Os04g36000	bivalent-active		OsFBX137 - F-box domain containing protein	AT5G56420		F-box/RNI-like/FBD-like domains-containing protein
LOC_Os04g36859	bivalent-active		signal peptidase complex subunit 2, putative, expressed	AT2G39960		Microsomal signal peptidase 25 kDa subunit (SPC25)
LOC_Os04g37680	bivalent-active		alpha/beta hydrolase fold, putative, expressed	AT1G47480		alpha/beta-Hydrolases superfamily protein
LOC_Os04g37920	bivalent-active		FAD binding domain of DNA photolyase domain containing protein, expressed	AT4G08920	ATCRY1, BLU1, BLUE LIGHT UNINHIBITED 1, CRY1, CRYPTOCHROME 1, ELONGATED HYPOCOTYL 4, HY4, OOP2, OUT OF PHASE 2	Encodes CRY1, a flavin-type blue-light photoreceptor with ATP binding and autophosphorylation activity. Functions in perception of blue / green ratio of light. The photoreceptor may be involved in electron transport. Mutant phenotype displays a blue light-dependent inhibition of hypocotyl elongation. Photoreceptor activity requires light-induced homodimerisation of the N-terminal CNT1 domains of …
LOC_Os04g38360	bivalent-active		wound/stress protein, putative, expressed	AT4G39730	PLAT DOMAIN PROTEIN 1, PLAT1	Lipase/lipooxygenase, PLAT/LH2 family protein
LOC_Os04g38370	bivalent-active		wound/stress protein, putative	AT4G39730	PLAT DOMAIN PROTEIN 1, PLAT1	Lipase/lipooxygenase, PLAT/LH2 family protein
LOC_Os04g38480	bivalent-active		BRASSINOSTEROID INSENSITIVE 1-associated receptor kinase 1precursor, putative, expressed	AT1G71830	ATSERK1, SERK1, SOMATIC EMBRYOGENESIS RECEPTOR-LIKE KINASE 1	Plasma membrane LRR receptor-like serine threonine kinase expressed during embryogenesis in locules until stage 6 anthers, with higher expression in the tapetal cell layer. SERK1 and SERK2 receptor kinases function redundantly as an important control point for sporophytic development controlling male gametophyte production. later
LOC_Os04g38870	bivalent-active		14-3-3 protein, putative, expressed	AT3G02520	GENERAL REGULATORY FACTOR 7, GF14 NU, GRF7	Encodes GF14 &#957
LOC_Os04g39370	bivalent-active		heavy metal associated domain containing protein	AT4G05030		Copper transport protein family
LOC_Os04g40510	bivalent-active		glycosyl hydrolase family 5 protein, putative, expressed	AT1G13130		Cellulase (glycosyl hydrolase family 5) protein
LOC_Os04g40740	bivalent-active		kelch repeat protein, putative, expressed	AT5G50310		Galactose oxidase/kelch repeat superfamily protein
LOC_Os04g40750	bivalent-active		expressed protein	AT4G02100		Heat shock protein DnaJ with tetratricopeptide repeat
LOC_Os04g40760	bivalent-active		OsFBX143 - F-box domain containing protein	AT3G42770		F-box/RNI-like/FBD-like domains-containing protein
LOC_Os04g41580	bivalent-active		glycine-rich protein, putative, expressed	AT2G43630		FUNCTIONS IN: molecular_function unknown
LOC_Os04g42520	bivalent-active		phosphoribosyl transferase, putative, expressed	AT1G80050	ADENINE PHOSPHORIBOSYL TRANSFERASE 2, APT2, ATAPT2, PHT1.1	Encodes an adenosine phosphoribosyl transferase(E.C:2.4.2.7), a constitutively expressed enzyme involved in the one-step salvage of adenine to AMP. This isozyme has high affinity for cytokinins and is likely to be localized to the cytosol.
LOC_Os04g43519	bivalent-active		hypothetical protein
LOC_Os04g44200	bivalent-active		oxygen-evolving enhancer protein 3, chloroplast precursor,putative	AT2G01918	PQL3, PSBQ-LIKE 3	Encode a protein homologous to each PQL protein. Mutational analysis indicates that PQL3 is also required for NDH activity.
LOC_Os04g44210	bivalent-active		expressed protein	AT1G60670		Protein of unknown function (DUF3755)
LOC_Os04g44690	bivalent-active		hypothetical protein
LOC_Os04g44930	bivalent-active		expressed protein
LOC_Os04g46100	bivalent-active		expressed protein	AT2G44760		CONTAINS InterPro DOMAIN/s: Domain of unknown function DUF3598 (InterPro:IPR022017)
LOC_Os04g46530	bivalent-active		retrotransposon protein, putative, unclassified, expressed	AT3G16240	AQP1, ATTIP2;1, DELTA TONOPLAST INTEGRAL PROTEIN, DELTA-TIP, DELTA-TIP1, TIP2;1	Delta tonoplast intrinsic protein, functions as a water channel and ammonium (NH3) transporter. Highly expressed in flower, shoot, and stem. Expression shows diurnal regulation and is induced by ammonium (NH3). Protein localized to vacuolar membrane.
LOC_Os04g47220	bivalent-active		aquaporin protein, putative, expressed	AT4G23400	PCR55, PIP1;5, PIP1D, PLASMA MEMBRANE INTRINSIC PROTEIN 1;5	plasma membrane intrinsic protein 1
LOC_Os04g47870	bivalent-active		PINHEAD, putative, expressed	AT1G48410	AGO1, ARGONAUTE 1, ATAGO1, ICU9	Encodes an RNA Slicer that selectively recruits microRNAs and siRNAs. There is currently no evidence that AGO1 Slicer is in a high molecular weight RNA-induced silencing complex (RISC). Mutants are defective in post-transcriptional gene silencing and have pleiotropic developmental and morphological defects. Through its action on the regulation of ARF17 expression, the protein regulates genes invo…
LOC_Os04g48390	bivalent-active		uncharacterized membrane protein, putative, expressed	AT1G63010		Major Facilitator Superfamily with SPX (SYG1/Pho81/XPR1) domain-containing protein
LOC_Os04g49170	bivalent-active		zinc finger, C3HC4 type domain containing protein, expressed	AT2G47560		RING/U-box superfamily protein
LOC_Os04g49180	bivalent-active		hypothetical protein
LOC_Os04g49220	bivalent-active		mitochondrial import inner membrane translocase subunit Tim, putative
LOC_Os04g49460	bivalent-active		protein kinase domain containing protein, expressed	AT5G06740	L-TYPE LECTIN RECEPTOR KINASE S.5, LECRK-S.5	Concanavalin A-like lectin protein kinase family protein
LOC_Os04g50080	bivalent-active		hypothetical protein
LOC_Os04g51166	bivalent-active		expressed protein	AT4G19140		unknown protein
LOC_Os04g51610	bivalent-active		calcium-transporting ATPase, plasma membrane-type, putative, expressed	AT5G57110	AUTOINHIBITED CA2+ -ATPASE, ISOFORM 8, ACA8, AT-ACA8	Arabidopsis-autoinhibited Ca2+ -ATPase, isoform 8, contains all of the characteristic motifs of Ca2+ -transporting P-type Ca2+ -ATPases and is localized to the plasma membrane.
LOC_Os04g52230	bivalent-active		ent-kaurene synthase, chloroplast precursor, putative, expressed	AT1G79460	ARABIDOPSIS THALIANA ENT-KAURENE SYNTHASE, ARABIDOPSIS THALIANA ENT-KAURENE SYNTHASE 1, ATKS, ATKS1, ENT-KAURENE SYNTHASE 1, GA REQUIRING 2, GA2, KS, KS1	Encodes for a protein with ent-kaurene synthase B activity which catalyzes the second step in the cyclization of GGPP to ent-kaurene in the gibberellins biosynthetic pathway.
LOC_Os04g52680	bivalent-active		hypothetical protein
LOC_Os04g52710	bivalent-active		imidazoleglycerol-phosphate dehydratase, putative, expressed	AT3G22425	HISN5A, IGPD, IMIDAZOLEGLYCEROL-PHOSPHATE DEHYDRATASE	Encodes imidazoleglycerolphosphate dehydratase.
LOC_Os04g52940	bivalent-active		SIT4 phosphatase-associated protein domain containing protein, expressed	AT1G30470		SIT4 phosphatase-associated family protein
LOC_Os04g54240	bivalent-active	YES	wound induced protein, putative, expressed	AT4G10270		Wound-responsive family protein
LOC_Os04g54950	bivalent-active		hypothetical protein
LOC_Os04g54970	bivalent-active		hypothetical protein
LOC_Os04g56280	bivalent-active		hypothetical protein
LOC_Os04g57090	bivalent-active		jasmonate O-methyltransferase, putative, expressed	AT5G55250	ATIAMT1, IAA CARBOXYLMETHYLTRANSFERASE 1, IAMT1	Encodes an enzyme which specifically converts IAA to its methyl ester form MelIAA. This gene belongs to the family of carboxyl methyltransferases whose members catalyze the transfer of the methyl group from S-adenosyl-L-methionine to carboxylic acid-containing substrates to form small molecule methyl esters. Expression of TCP genes is downregulated in mutant iamt1-D.
LOC_Os04g58320	bivalent-active		zinc finger, RING-type, putative, expressed	AT5G01520	ABA INSENSITIVE RING PROTEIN 2, AIRP2, ATAIRP2	RING/U-box superfamily protein
LOC_Os04g58340	bivalent-active		conserved hypothetical protein	AT3G11030	TBL32, TRICHOME BIREFRINGENCE-LIKE 32	Encodes a member of the TBL (TRICHOME BIREFRINGENCE-LIKE) gene family containing a plant-specific DUF231 (domain of unknown function) domain. TBL gene family has 46 members, two of which (TBR/AT5G06700 and TBL3/AT5G01360) have been shown to be involved in the synthesis and deposition of secondary wall cellulose, presumably by influencing the esterification state of pectic polymers. A nomenclature…
LOC_Os04g58350	bivalent-active		TFIIH basal transcription factor complex p52 subunit, putative, expressed	AT4G17020		transcription factor-related
LOC_Os04g59210	bivalent-active		peroxidase precursor, putative, expressed	AT1G71695		Peroxidase superfamily protein
LOC_Os04g59540	bivalent-active		phosphatidylinositol-4-phosphate 5-Kinase, putative, expressed	AT4G33240	FAB1A, FORMS APLOID AND BINUCLEATE CELLS 1A	Encodes a protein that is predicted to act as a 1-phosphatidylinositol-3-phosphate (PtdIns3P) 5-kinase based on its homology to Fab1 from yeast. It contains an FYVE domain required for binding to PtdIns3P-containing membranes in yeast, as well as a Cpn60_TCP1 homology domain plus a kinase domain. fab1a/fab1b pollen grains not viable and have defective vacuolar organization. FAB1A and FAB1B comple…
LOC_Os05g01470	bivalent-active		methionine S-methyltransferase, putative, expressed	AT5G49810	METHIONINE S-METHYLTRANSFERASE, MMT	Arabidopsis thaliana methionine S-methyltransferase, an enzyme that catalyzes S -methylmethionine formation.
LOC_Os05g02500	bivalent-active		dual specificity protein phosphatase, putative, expressed	AT3G55270	ARABIDOPSIS MITOGEN-ACTIVATED PROTEIN KINASE PHOSPHATASE 1, ATMKP1, MITOGEN-ACTIVATED PROTEIN KINASE PHOSPHATASE 1, MKP1	Encodes MAP kinase phosphatase 1 (MKP1). Loss of MKP1 results in hypersensitivity to acute UV-B stress, but without impairing UV-B acclimation.
LOC_Os05g02610	bivalent-active		hypothetical protein
LOC_Os05g02620	bivalent-active		expressed protein
LOC_Os05g03000	bivalent-active		inner membrane protein alx, putative, expressed	AT5G12130	ATTERC, PDE149, PIGMENT DEFECTIVE 149, TELLURITE RESISTANCE C	PIGMENT DEFECTIVE 149 (PDE149)
LOC_Os05g03120	bivalent-active	YES	retrotransposon protein, putative, unclassified, expressed	AT2G37080	RIP2, ROP INTERACTIVE PARTNER 2	Encodes RIP2 (ROP interactive partner 2), a putative Rho protein effector, interacting specifically with the active form of ROPs (Rho proteins of plants).
LOC_Os05g03610	bivalent-active		phospholipase C, putative, expressed	AT3G08510	ATPLC2, PHOSPHOLIPASE C 2, PLC2	Phosphoinositide-specific phospholipase C (PI-PLC), catalyzes hydrolysis of phosphatidylinositol 4,5-bisphosphate into inositol 1,4,5-trisphosphate and diacylglycerol.
LOC_Os05g04190	bivalent-active		growth regulator related protein, putative, expressed	AT3G03810	EDA30, EMBRYO SAC DEVELOPMENT ARREST 30	embryo sac development arrest 30 (EDA30)
LOC_Os05g04215	bivalent-active		expressed protein
LOC_Os05g04630	bivalent-active		retrotransposon protein, putative, SINE subclass, expressed	AT1G11910	APA1, ASPARTIC PROTEINASE A1, ATAPA1	Encodes an aspartic proteinase that forms a heterodimer and is stable over a broad pH range (ph 3-8).
LOC_Os05g04770	bivalent-active		OsFBX158 - F-box domain containing protein
LOC_Os05g05370	bivalent-active		hypothetical protein
LOC_Os05g05590	bivalent-active		transporter, monovalent cation:proton antiporter-2 family,putative, expressed	AT3G05030	ATNHX2, NHX2, SODIUM HYDROGEN EXCHANGER 2	Encodes a vacuolar K+/H+ exchanger essential for active K+ uptake at the tonoplast and involved in regulating stomatal closure.
LOC_Os05g05670	bivalent-active		1-aminocyclopropane-1-carboxylate oxidase, putative, expressed	AT1G77330		similar to 1-aminocyclopropane-1-carboxylate oxidase GI:3386565 from (Sorghum bicolor)
LOC_Os05g05680	bivalent-active		1-aminocyclopropane-1-carboxylate oxidase, putative, expressed	AT1G77330		similar to 1-aminocyclopropane-1-carboxylate oxidase GI:3386565 from (Sorghum bicolor)
LOC_Os05g07070	bivalent-active		zinc finger, C3HC4 type domain containing protein, expressed	AT2G15530	MBR1, MED25 BINDING RING-H2 PROTEIN 1	RING/U-box superfamily protein
LOC_Os05g07090	bivalent-active		acyl-coenzyme A dehydrogenase, mitochondrial precursor, putative, expressed	AT3G51840	ACX4, ACYL-COA OXIDASE 4, ATG6, ATSCX	Encodes a short-chain acyl-CoA oxidase, which catalyzes the first step of peroxisomal fatty acid beta-oxidation during early, post-germinative growth in oilseed species. Null mutants virtually lack short-chain acyl-CoA and are resistant to 2,4-dichlorophenoxybutyric acid, which is converted to the herbicide and auxin analogue 2,4-dichlorophenoxyacetic acid by beta-oxidation. Despite the almost co…
LOC_Os05g07569	bivalent-active
LOC_Os05g07830	bivalent-active		tRNA methyltransferase complex GCD14 subunit, putative	AT5G14600		S-adenosyl-L-methionine-dependent methyltransferases superfamily protein
LOC_Os05g07840	bivalent-active		hypothetical protein
LOC_Os05g09520	bivalent-active		IQ calmodulin-binding motif family protein, expressed	AT3G16490	IQ-DOMAIN 26, IQD26	IQ-domain 26 (IQD26)
LOC_Os05g09660	bivalent-active		HAD superfamily phosphatase, putative	AT4G29260		HAD superfamily, subfamily IIIB acid phosphatase
LOC_Os05g09670	bivalent-active		hypothetical protein
LOC_Os05g10625	bivalent-active		expressed protein
LOC_Os05g10930	bivalent-active		OsGrx_C15 - glutaredoxin subgroup III, expressed	AT5G11930		Thioredoxin superfamily protein
LOC_Os05g11470	bivalent-active		hypothetical protein	AT4G02330	ATPME41, ATPMEPCRB, PECTIN METHYLESTERASE 41, PME41	Encodes a pectin methylesterase that is sensitive to chilling stress and brassinosteroid regulation.
LOC_Os05g12250	bivalent-active		hypothetical protein
LOC_Os05g12400	bivalent-active		BURP domain containing protein, expressed	AT5G25610	ATRD22, RD22, RESPONSIVE TO DESSICATION 22	responsive to dehydration 22 (RD22) mediated by ABA
LOC_Os05g12420	bivalent-active		retrotransposon protein, putative, Ty3-gypsy subclass
LOC_Os05g13560	bivalent-active		expressed protein
LOC_Os05g13620	bivalent-active		RNA recognition motif containing protein, putative, expressed	AT2G21660	COLD, CIRCADIAN RHYTHM, AND RNA BINDING 2, ATGRP7, CCR2, GLYCINE RICH PROTEIN 7, GLYCINE-RICH RNA-BINDING PROTEIN 7, GR-RBP7, GRP7	Encodes a small glycine-rich RNA binding protein that is part of a negative-feedback loop through which AtGRP7 regulates the circadian oscillations of its own transcript. Gene expression is induced by cold. GRP7 appears to promote stomatal opening and reduce tolerance under salt and dehydration stress conditions, but, promotes stomatal closing and thereby increases stress tolerance under conditio…
LOC_Os05g13630	bivalent-active		RNA recognition motif containing protein, putative, expressed	AT2G21660	COLD, CIRCADIAN RHYTHM, AND RNA BINDING 2, ATGRP7, CCR2, GLYCINE RICH PROTEIN 7, GLYCINE-RICH RNA-BINDING PROTEIN 7, GR-RBP7, GRP7	Encodes a small glycine-rich RNA binding protein that is part of a negative-feedback loop through which AtGRP7 regulates the circadian oscillations of its own transcript. Gene expression is induced by cold. GRP7 appears to promote stomatal opening and reduce tolerance under salt and dehydration stress conditions, but, promotes stomatal closing and thereby increases stress tolerance under conditio…
LOC_Os05g13650	bivalent-active		RNA recognition motif containing protein, putative	AT2G21660	COLD, CIRCADIAN RHYTHM, AND RNA BINDING 2, ATGRP7, CCR2, GLYCINE RICH PROTEIN 7, GLYCINE-RICH RNA-BINDING PROTEIN 7, GR-RBP7, GRP7	Encodes a small glycine-rich RNA binding protein that is part of a negative-feedback loop through which AtGRP7 regulates the circadian oscillations of its own transcript. Gene expression is induced by cold. GRP7 appears to promote stomatal opening and reduce tolerance under salt and dehydration stress conditions, but, promotes stomatal closing and thereby increases stress tolerance under conditio…
LOC_Os05g13940	bivalent-active		retrotransposon protein, putative, unclassified, expressed
LOC_Os05g14010	bivalent-active		ethylene-responsive protein related, putative, expressed	AT4G29100		basic helix-loop-helix (bHLH) DNA-binding superfamily protein
LOC_Os05g14280	bivalent-active		RNA-directed DNA polymerase, putative	AT3G09510		Ribonuclease H-like superfamily protein
LOC_Os05g14300	bivalent-active		ubiquitin-conjugating enzyme E2 O, putative, expressed	AT1G53025		Ubiquitin-conjugating enzyme family protein
LOC_Os05g15230	bivalent-active		plant protein of unknown function domain containing protein, expressed	AT3G50150		Plant protein of unknown function (DUF247)
LOC_Os05g15320	bivalent-active		transposon protein, putative, CACTA, En/Spm sub-class	AT3G20320	ABCI15, ATP-BINDING CASSETTE I15, TGD2, TRIGALACTOSYLDIACYLGLYCEROL2	Encodes a permease-like component of an ABC transporter involved in lipid transfer from ER to chloroplast. A phosphatidic acid-binding protein with a predicted mycobacterial cell entry domain. It is tethered to the inner chloroplast envelope membrane facing the outer envelope membrane. Presumed bacterial orthologs of TGD1 and TGD2 in Gram-negative bacteria are typically organized in transcription…
LOC_Os05g16000	bivalent-active		hypothetical protein
LOC_Os05g16230	bivalent-active		expressed protein
LOC_Os05g16290	bivalent-active		transposon protein, putative, unclassified, expressed	AT1G65730	YELLOW STRIPE LIKE 7, YSL7	Arabidopsis thaliana metal-nicotianamine transporter YSL4
LOC_Os05g16480	bivalent-active		retrotransposon protein, putative, unclassified
LOC_Os05g16630	bivalent-active		thioredoxin domain-containing protein 9, putative, expressed	AT5G66410	PHOSDUCIN-LIKE PROTEIN 3 HOMOLOG, PLP3B	Encodes a protein that functions in microtubule assembly. Plants with reduced levels of both PLP3a (At3g50960) and PLP3b show defects in cytokinesis, cortical microtubule array formation, oriented cell growth, and maintenance of proper ploidy.
LOC_Os05g18604	bivalent-active		OsSCP28 - Putative Serine Carboxypeptidase homologue, expressed	AT3G07990	SCPL27, SERINE CARBOXYPEPTIDASE-LIKE 27	serine carboxypeptidase-like 27 (SCPL27)
LOC_Os05g19500	bivalent-active		ATCHX, putative, expressed	AT3G17630	ATCHX19, CATION/H+ EXCHANGER 19, CHX19	member of Putative Na+/H+ antiporter family
LOC_Os05g19630	bivalent-active		peptide chain release factor protein, putative, expressed	AT2G47020		Peptide chain release factor 1
LOC_Os05g19910	bivalent-active		transferase family protein, putative, expressed	AT3G62160		HXXXD-type acyl-transferase family protein
LOC_Os05g26200	bivalent-active		transposon protein, putative, unclassified
LOC_Os05g26210	bivalent-active		ATOFP17/OFP17, putative	AT2G30395	ATOFP17, OFP17, OVATE FAMILY PROTEIN 17	Member of the plant specific ovate protein family of unknown function.
LOC_Os05g26250	bivalent-active		PROLM3 - Prolamin precursor, putative, expressed
LOC_Os05g26810	bivalent-active		retrotransposon protein, putative, Ty3-gypsy subclass
LOC_Os05g27540	bivalent-active		pattern formation protein EMB30, putative	AT5G19610	GNL2, GNOM-LIKE 2	GNOM-like 2 (GNL2)
LOC_Os05g28810	bivalent-active		hypothetical protein
LOC_Os05g28870	bivalent-active		mitochondrial carrier protein, putative, expressed	AT2G47490	ARABIDOPSIS THALIANA NAD+ TRANSPORTER 1, ATNDT1, NAD+ TRANSPORTER 1, NDT1	Encodes a chloroplast-localized NAD+ transporter that transports NAD+ in a counter exchange mode with ADP and AMP in vitro.
LOC_Os05g29030	bivalent-active		protein phosphatase 2C, putative, expressed	AT5G27930		Protein phosphatase 2C family protein
LOC_Os05g30890	bivalent-active		cytochrome P450, putative, expressed	AT3G14690	CYTOCHROME P450, FAMILY 72, SUBFAMILY A, POLYPEPTIDE 15, CYP72A15	putative cytochrome P450
LOC_Os05g31890	bivalent-active		aspartyl protease family protein, putative, expressed	AT2G03200		Eukaryotic aspartyl protease family protein
LOC_Os05g32480	bivalent-active		transposon protein, putative, unclassified	AT1G64260		MuDR family transposase
LOC_Os05g32760	bivalent-active		BZIP protein, putative, expressed	AT5G25590		INVOLVED IN: N-terminal protein myristoylation
LOC_Os05g33630	bivalent-active		inosine-uridine preferring nucleoside hydrolase family protein, putative, expressed	AT5G18860	NSH3, NUCLEOSIDE HYDROLASE 3	Encodes a purine nucleoside hydrolase active in the apoplast. It might play a role in salvaging extracellular ATP. NSH3 transcript levels rise in response to jasmonic acid and wounding.
LOC_Os05g33840	bivalent-active		transketolase, putative, expressed	AT4G15560	1-DEOXY-D-XYLULOSE 5-PHOSPHATE (DXP) SYNTHASE 1, 1-DEOXY-D-XYLULOSE 5-PHOSPHATE SYNTHASE, 1-DEOXY-D-XYLULOSE 5-PHOSPHATE SYNTHASE 2, ATCLA1, CLA, CLA1, CLOROPLASTOS ALTERADOS 1, DEF, DXPS2, DXS, DXS1	Encodes a protein with 1-deoxyxylulose 5-phosphate synthase activity involved in the MEP pathway. It is essential for chloroplast development in Arabidopsis
LOC_Os05g34840	bivalent-active		hypothetical protein	AT5G17330	GAD, GAD1, GLUTAMATE DECARBOXYLASE, GLUTAMATE DECARBOXYLASE 1	Encodes one of two isoforms of glutamate decarboxylase.
LOC_Os05g35360	bivalent-active		beta-galactosidase 7 precursor, putative, expressed	AT1G77410	BETA-GALACTOSIDASE 16, BGAL16	beta-galactosidase 16 (BGAL16)
LOC_Os05g35410	bivalent-active		potassium channel AKT2/3, putative, expressed	AT4G22200	AKT2, AKT2/3, AKT3, KT2/3, POTASSIUM TRANSPORT 2/3	Encodes AKT2, a photosynthate- and light-dependent inward rectifying potassium channel with unique gating properties that are regulated by phosphorylation. Expressed in guard cell protoplasts and in the phloem and xylem of aerial portions of the plant. The channel can coassemble with another K+ channel, KAT1, in vitro. In guard cells, AKT2/3 is responsible for the Ca2+ sensitivity of the K+ uptak…
LOC_Os05g35650	bivalent-active		peptide transporter PTR2, putative, expressed	AT1G22540		Major facilitator superfamily protein
LOC_Os05g38670	bivalent-active		cation efflux family protein, putative	AT2G39450	ATMTP11, MTP11	Encodes a Golgi-localized manganese transporter that is involved in Mn tolerance. When expressed into yeast cells, this gene confer Mn
LOC_Os05g39300	bivalent-active		OsFBL24 - F-box domain and LRR containing protein	AT1G19070		F-box family protein
LOC_Os05g40220	bivalent-active		transposon protein, putative, unclassified, expressed	AT3G08670		unknown protein
LOC_Os05g40460	bivalent-active		retrotransposon protein, putative, unclassified	AT3G24255		RNA-directed DNA polymerase (reverse transcriptase)-related family protein
LOC_Os05g40720	bivalent-active		glycosyl transferase, family 8, putative	AT2G38650	GALACTURONOSYLTRANSFERASE 7, GAUT7, JS33, LGT7, LIKE GLYCOSYL TRANSFERASE 7	galacturonosyltransferase 7 (GAUT7)
LOC_Os05g40730	bivalent-active		hypothetical protein	AT1G29090		Cysteine proteinases superfamily protein
LOC_Os05g40740	bivalent-active		monocopper oxidase, putative, expressed	AT1G55560	SKS14, SKU5 SIMILAR 14	SKU5 similar 14 (sks14)
LOC_Os05g40800	bivalent-active		hypothetical protein
LOC_Os05g40900	bivalent-active		expressed protein
LOC_Os05g41610	bivalent-active		glycosyl hydrolases family 17, putative, expressed	AT3G57270	BETA-1,3-GLUCANASE 1, BG1	encodes a member of glycosyl hydrolase family 17
LOC_Os05g42350	bivalent-active	YES	ferredoxin--nitrite reductase, putative, expressed	AT5G04590	SIR, SULFITE REDUCTASE	A.thaliana gene encoding sulfite reductase.
LOC_Os05g42432	bivalent-active		retrotransposon protein, putative, unclassified
LOC_Os05g43170	bivalent-active		calreticulin precursor protein, putative, expressed	AT1G08450	CALRETICULIN 3, CRT3, EBS2, EMS-MUTAGENIZED BRI1 SUPPRESSOR 2, PRIORITY IN SWEET LIFE 1, PSL1	Encodes one of three Arabidopsis calreticulins. In CRT-deficient mouse fibroblasts, this protein restores ER Ca2+ levels. Non-receptor component required for EFR-mediated immunity. Mutants show de-repressed anthocyanin accumulation in the presence of elf18, and EFR accumulation and signalling.
LOC_Os05g44100	bivalent-active		trehalose synthase, putative, expressed	AT1G06410	ATTPS7, ATTPSA, TPS7, TREHALOSE -6-PHOSPHATASE SYNTHASE S7, TREHALOSE-PHOSPHATASE/SYNTHASE 7	Encodes an enzyme putatively involved in trehalose biosynthesis. Though the protein has both trehalose-6-phosphate synthase (TPS)-like and trehalose-6-phosphate phosphatase (TPP)-like domains, neither activity has been detected in enzymatic assays nor has the protein been able to complement yeast TPS or TPP mutants.
LOC_Os05g44220	bivalent-active		hypothetical protein
LOC_Os05g45120	bivalent-active		anthocyanidin 5,3-O-glucosyltransferase, putative, expressed	AT3G21760	HYPOSTATIN RESISTANCE 1, HYR1	Encodes HYR1, a UDP glycosyltransferase (UGT). HYR1 glucosylates hypostatin, an inhibitor of cell expansion in vivo to form a bioactive glucoside.
LOC_Os05g45130	bivalent-active		retrotransposon protein, putative, unclassified, expressed	AT5G48050		CONTAINS InterPro DOMAIN/s: Retrotransposon gag protein (InterPro:IPR005162)
LOC_Os05g45180	bivalent-active		anthocyanidin 5,3-O-glucosyltransferase, putative, expressed	AT3G16520	UDP-GLUCOSYL TRANSFERASE 88A1, UGT88A1	UDP-glucosyl transferase 88A1 (UGT88A1)
LOC_Os05g45930	bivalent-active		IQ calmodulin-binding motif family protein, putative, expressed	AT1G74690	IQ-DOMAIN 31, IQD31	IQ-domain 31 (IQD31)
LOC_Os05g46380	bivalent-active		OsFBX174 - F-box domain containing protein, expressed
LOC_Os05g46890	bivalent-active		expressed protein
LOC_Os05g48280	bivalent-active		expressed protein	AT4G20300		Protein of unknown function (DUF1639)
LOC_Os05g48900	bivalent-active		fasciclin domain containing protein, expressed	AT5G44130	FASCICLIN-LIKE ARABINOGALACTAN PROTEIN 13 PRECURSOR, FLA13	FASCICLIN-like arabinogalactan protein 13 precursor (FLA13)
LOC_Os05g49120	bivalent-active		NLI interacting factor-like phosphatase, putative, expressed	AT5G46410	SCP1-LIKE SMALL PHOSPHATASE 4, SSP4	Encodes a SCP1-like small phosphatase (SSP). Three SSPs form a unique group with long N-terminal extensions: AT5G46410 (SSP4), AT5G11860 (SSP5), AT4G18140 (SSP4b). SSP4 and SSP4b were localized exclusively in the nuclei, whereas SSP5 accumulated in both nuclei and cytoplasm. All three SSPs encodes active CTD phosphatases like animal SCP1 family proteins, with distinct substrate specificities: SSP…
LOC_Os05g49540	bivalent-active		retrotransposon protein, putative, Ty1-copia subclass	AT4G23160	CRK8, CYSTEINE-RICH RLK (RECEPTOR-LIKE PROTEIN KINASE) 8	Encodes a cysteine-rich receptor-like protein kinase.
LOC_Os05g51570	bivalent-active		vacuolar-processing enzyme precursor, putative, expressed	AT4G32940	GAMMA VACUOLAR PROCESSING ENZYME, GAMMA-VPE, GAMMAVPE	Encodes a vacuolar processing enzyme belonging to a novel group of cysteine proteinases that is expressed in vegetative organs and is upregulated in association with various types of cell death and under stressed conditions. They are essential in processing seed storage proteins and for mediating the susceptible response of toxin-induced cell death.
LOC_Os05g51850	bivalent-active		AT hook-containing DNA-binding protein, putative, expressed	AT1G48620	HIGH MOBILITY GROUP A5, HON5	This gene is predicted to encodes a histone H1/H5 family member. A plant line expressing an RNAi construct targeted against HON5 shows a reduced level of agrobacterium-mediated root transformation.
LOC_Os06g01950	bivalent-active		phosphoglycerate mutase, putative, expressed	AT3G05170		Phosphoglycerate mutase family protein
LOC_Os06g01960	bivalent-active		retrotransposon protein, putative, unclassified
LOC_Os06g02680	bivalent-active		expressed protein	AT4G19080		Protein of unknown function (DUF594)
LOC_Os06g02870	bivalent-active		hypothetical protein
LOC_Os06g03050	bivalent-active		expressed protein	AT4G19080		Protein of unknown function (DUF594)
LOC_Os06g03070	bivalent-active		hypothetical protein
LOC_Os06g03600	bivalent-active		transcriptional corepressor SEUSS, putative, expressed	AT5G62090	SEUSS-LIKE 2, SLK2	SEUSS-like 2 (SLK2)
LOC_Os06g04190	bivalent-active		rad1, putative, expressed	AT4G17760		damaged DNA binding
LOC_Os06g04195	bivalent-active		expressed protein
LOC_Os06g04250	bivalent-active	YES	phosphate-induced protein 1 conserved region domain containing protein, expressed	AT5G51550	EXL3, EXORDIUM LIKE 3	EXORDIUM like 3 (EXL3)
LOC_Os06g04440	bivalent-active		hypothetical protein
LOC_Os06g04930	bivalent-active		expressed protein
LOC_Os06g06330	bivalent-active		expressed protein	AT5G67490		unknown protein
LOC_Os06g06530	bivalent-active		proline-rich cell wall protein-like, putative, expressed	AT5G53330		Ubiquitin-associated/translation elongation factor EF1B protein
LOC_Os06g06850	bivalent-active		resistance protein LR10, putative, expressed	AT3G46730		NB-ARC domain-containing disease resistance protein
LOC_Os06g07878	bivalent-active		peptidase, T1 family, putative, expressed	AT3G22110	20S PROTEASOME ALPHA SUBUNIT C1, PAC1	Encodes the alpha-3 subunit of 20s proteasome.
LOC_Os06g07978	bivalent-active		peptidase, T1 family, putative	AT3G22110	20S PROTEASOME ALPHA SUBUNIT C1, PAC1	Encodes the alpha-3 subunit of 20s proteasome.
LOC_Os06g08200	bivalent-active		hypothetical protein
LOC_Os06g08560	bivalent-active		multidrug resistance-associated protein 11, putative, expressed	AT2G07680	ABCC13, ATMRP11, ATP-BINDING CASSETTE C13, MRP11, MULTIDRUG RESISTANCE-ASSOCIATED PROTEIN 11	member of MRP subfamily
LOC_Os06g08570	bivalent-active		PPR repeat domain containing protein, putative, expressed	AT3G25210		Tetratricopeptide repeat (TPR)-like superfamily protein
LOC_Os06g08680	bivalent-active		expressed protein	AT2G24130		Leucine-rich receptor-like protein kinase family protein
LOC_Os06g08740	bivalent-active		expressed protein	AT2G24100	ALTERED SEED GERMINATION 1, ASG1	unknown protein
LOC_Os06g09060	bivalent-active		retrotransposon protein, putative, unclassified	ATMG00860	ORF158	DNA/RNA polymerases superfamily protein.
LOC_Os06g09688	bivalent-active		chaperonin, putative	AT5G20720	ATCPN21, CHAPERONIN 20, CHCPN10, CHLOROPLAST CHAPERONIN 10, CPN10, CPN20, CPN21	Encodes a chloroplast co-chaperonin with similarity to CPN21 from spinach, E.coli GroES.
LOC_Os06g10109	bivalent-active		expressed protein
LOC_Os06g11200	bivalent-active		12-oxophytodienoate reductase, putative, expressed	AT1G76680	12-OXOPHYTODIENOATE REDUCTASE 1, ARABIDOPSIS 12-OXOPHYTODIENOATE REDUCTASE 1, ATOPR1, OPR1	Encodes a member of an alpha/beta barrel fold family of FMN-containing oxidoreductases. One of the closely related 12-oxophytodienoic acid reductases. This enzyme is not expected to participate in jasmonic acid biosynthesis because during in vitro assays, it shows very little activity with the naturally occurring OPDA isomer. Shows activity towards 2,4,6-trinitrotoluene. Expressed predominately i…
LOC_Os06g11280	bivalent-active		12-oxophytodienoate reductase, putative, expressed	AT1G76690	12-OXOPHYTODIENOATE REDUCTASE 2, ARABIDOPSIS 12-OXOPHYTODIENOATE REDUCTASE 2, ATOPR2, OPR2	Encodes one of the closely related 12-oxophytodienoic acid reductases. This enzyme is not expected to participate in jasmonic acid biosynthesis because during in vitro assays, it shows very little activity with the naturally occurring OPDA isomer. Shows activity towards 2,4,6-trinitrotoluene. Expressed predominately in root. Predicted to be a cytosolic protein.
LOC_Os06g11390	bivalent-active		hypothetical protein
LOC_Os06g11750	bivalent-active		hypothetical protein
LOC_Os06g12590	bivalent-active		protein kinase, putative, expressed	AT1G18160		Protein kinase superfamily protein
LOC_Os06g12660	bivalent-active		NHL repeat-containing protein, putative, expressed	AT5G62865		unknown protein
LOC_Os06g13320	bivalent-active		protein kinase, putative, expressed	AT4G32300	S-DOMAIN-2 5, SD2-5	S-domain-2 5 (SD2-5)
LOC_Os06g13380	bivalent-active		hypothetical protein
LOC_Os06g14370	bivalent-active		caleosin related protein, putative, expressed	AT1G70680		Caleosin-related family protein
LOC_Os06g15400	bivalent-active		expressed protein	AT4G01150	CURT1A, CURVATURE THYLAKOID 1A	unknown protein
LOC_Os06g15990	bivalent-active		aldehyde dehydrogenase, putative, expressed	AT1G23800	ALDEHYDE DEHYDROGENASE 2B, ALDEHYDE DEHYDROGENASE 2B7, ALDH2B, ALDH2B7	Encodes a mitochondrial aldehyde dehydrogenase
LOC_Os06g16020	bivalent-active		hypothetical protein
LOC_Os06g16030	bivalent-active		amidase family protein, putative, expressed	AT4G34880		Amidase family protein
LOC_Os06g16340	bivalent-active		hypothetical protein
LOC_Os06g16880	bivalent-active		transposon protein, putative, CACTA, En/Spm sub-class
LOC_Os06g17309	bivalent-active
LOC_Os06g17460	bivalent-active		fasciclin domain containing protein	AT5G55730	FASCICLIN-LIKE ARABINOGALACTAN 1, FLA1	Encodes fasciclin-like arabinogalactan-protein 1 (Fla1). fla1 mutants show defects in shoot regeneration.
LOC_Os06g17920	bivalent-active		NBS-LRR disease resistance protein, putative	AT3G07040	RESISTANCE TO P. SYRINGAE PV MACULICOLA 1, RESISTANCE TO PSEUDOMONAS SYRINGAE 3, RPM1, RPS3	Contains an N-terminal tripartite nucleotide binding site and a C-terminal tandem array of leucine-rich repeats. Confers resistance to Pseudomonas syringae strains that carry the avirulence genes avrB and avrRpm1.
LOC_Os06g18830	bivalent-active		AGC_PVPK_like_kin82y.13 - ACG kinases include homologs toPKA, PKG and PKC, expressed	AT5G47750	D6 PROTEIN KINASE LIKE 2, D6PKL2, PK5	D6 protein kinase like 2 (D6PKL2)
LOC_Os06g18960	bivalent-active		embryogenesis transmembrane protein, putative, expressed	AT5G50140		Ankyrin repeat family protein
LOC_Os06g19070	bivalent-active		cytochrome P450, putative, expressed	AT2G45570	CYTOCHROME P450, FAMILY 76, SUBFAMILY C, POLYPEPTIDE 2, CYP76C2	member of CYP76C
LOC_Os06g19590	bivalent-active		estradiol 17-beta-dehydrogenase 12, putative, expressed	AT1G67730	ATKCR1, BETA-KETOACYL REDUCTASE 1, KCR1, YBR159	Encodes one of the two Arabidopsis homologues to YBR159w encoding a S. cerevisiae beta-ketoacyl reductase (KCR), which catalyzes the first reduction during VLCFA (very long chain fatty acids,
LOC_Os06g19740	bivalent-active		expressed protein
LOC_Os06g19960	bivalent-active		aconitate hydratase protein, putative	AT2G05710	ACO3, ACONITASE 3	Encodes an aconitase that can catalyze the conversion of citrate to isocitrate through a cis-aconitate intermediate, indicating that it may participate in the TCA cycle and other primary metabolic pathways. The protein is believed to accumulate in the mitochondria and the cytosol. It affects CSD2 (At2g28190 - a superoxide dismutase) transcript levels and may play a role in the response to oxidati…
LOC_Os06g22150	bivalent-active		hypothetical protein
LOC_Os06g22380	bivalent-active		expressed protein	AT1G14800		Nucleic acid-binding, OB-fold-like protein
LOC_Os06g22440	bivalent-active		SAM dependent carboxyl methyltransferase, putative, expressed	AT4G36470		S-adenosyl-L-methionine-dependent methyltransferases superfamily protein
LOC_Os06g23504	bivalent-active		DTW domain containing protein, putative, expressed	AT1G03687		DTW domain-containing protein
LOC_Os06g23684	bivalent-active		tyrosine aminotransferase, putative, expressed	AT5G36160		Encodes an L-tyrosine aminotransferase.
LOC_Os06g23770	bivalent-active		expressed protein
LOC_Os06g24170	bivalent-active		transposon protein, putative, CACTA, En/Spm sub-class
LOC_Os06g28680	bivalent-active		hypothetical protein
LOC_Os06g29220	bivalent-active		erythronate-4-phosphate dehydrogenase domain containing protein, expressed	AT5G14780	FDH, FORMATE DEHYDROGENASE	Encodes a NAD-dependent formate dehydrogenase.
LOC_Os06g29310	bivalent-active		ulp1 protease family protein, putative, expressed	AT1G60220	OTS1, OVERLY TOLERANT TO SALT 1, UB-LIKE PROTEASE 1D, ULP1D	Encodes a deSUMOylating enzyme. In vitro it has both peptidase activity and isopeptidase activity: it can cleave C-terminal residues from SUMO to activate it for attachment to a target protein and it can also act on the isopeptide bond between SUMO and another protein. sGFP:OTS1 protein accumulates in the nucleus. Double mutant analysis with ULP1C/OTS2 indicates that these genes are involved in s…
LOC_Os06g29844	bivalent-active		MATE efflux family protein, putative, expressed	AT5G52450		MATE efflux family protein
LOC_Os06g29940	bivalent-active		hypothetical protein
LOC_Os06g29950	bivalent-active		MATE domain containing protein, expressed	AT5G52450		MATE efflux family protein
LOC_Os06g30110	bivalent-active		retrotransposon protein, putative, unclassified	ATMG00860	ORF158	DNA/RNA polymerases superfamily protein.
LOC_Os06g30730	bivalent-active		ABC-2 type transporter domain containing protein, expressed	AT5G52860	ABCG8, ATP-BINDING CASSETTE G8	ABC-2 type transporter family protein
LOC_Os06g31300	bivalent-active		PPR repeat domain containing protein, putative	AT1G77360	APPR6, ARABIDOPSIS PENTATRICOPEPTIDE REPEAT 6	Tetratricopeptide repeat (TPR)-like superfamily protein
LOC_Os06g31310	bivalent-active		retrotransposon protein, putative, Ty3-gypsy subclass	AT3G01410		Polynucleotidyl transferase, ribonuclease H-like superfamily protein
LOC_Os06g32710	bivalent-active		hypothetical protein
LOC_Os06g33390	bivalent-active		avr9/Cf-9 rapidly elicited protein 194, putative, expressed	AT5G41810		unknown protein
LOC_Os06g33980	bivalent-active		tRNA-splicing endonuclease subunit Sen2, putative, expressed	AT5G60230	ATSEN2, SEN2, SPLICING ENDONUCLEASE 2	putative subunit of tRNA splicing endonuclease
LOC_Os06g34280	bivalent-active		expressed protein
LOC_Os06g34620	bivalent-active		Zinc finger, C3HC4 type domain containing protein	AT4G40070		RING/U-box superfamily protein
LOC_Os06g35070	bivalent-active		hypothetical protein
LOC_Os06g35080	bivalent-active		F-box domain containing protein	AT3G25750		CONTAINS InterPro DOMAIN/s: F-box domain, cyclin-like (InterPro:IPR001810), Protein of unknown function DUF295 (InterPro:IPR005174)
LOC_Os06g35870	bivalent-active		lectin protein kinase family protein, putative	AT4G32300	S-DOMAIN-2 5, SD2-5	S-domain-2 5 (SD2-5)
LOC_Os06g36920	bivalent-active		cytochrome P450, putative, expressed	AT2G26170	CYP711A1, CYTOCHROME P450, FAMILY 711, SUBFAMILY A, POLYPEPTIDE 1, MAX1, MORE AXILLARY BRANCHES 1	Encodes a protein with similarity to thromboxane-A synthase, member of the CYP711A cytochrome P450 family. MAX1 is a specific repressor of vegetative axillary buds generated by the axillary meristem. Expressed in vascular traces in the rosette stem and axillary buds throughout plant development. Mutants have increased axillary branches. Along with MAX3,4 thought to mediate control of shoot branch…
LOC_Os06g37070	bivalent-active		expressed protein	AT4G29735		unknown protein
LOC_Os06g37330	bivalent-active		cytochrome P450, putative, expressed	AT5G25900	ARABIDOPSIS THALIANA ENT-KAURENE OXIDASE 1, ATKO1, CYP701A3, CYTOCHROME P450 701 A3, GA REQUIRING 3, GA3	Encodes a member of the CYP701A cytochrome p450 family that is involved in later steps of the gibberellin biosynthetic pathway.
LOC_Os06g37840	bivalent-active		resistance protein, putative, expressed	AT1G59780		NB-ARC domain-containing disease resistance protein
LOC_Os06g39230	bivalent-active		aldehyde dehydrogenase, putative, expressed	AT3G24503	ALDEHYDE DEHYDROGENASE 1A, ALDEHYDE DEHYDROGENASE 2C4, ALDH1A, ALDH2C4, REDUCED EPIDERMAL FLUORESCENCE1, REF1	Arabidopsis thaliana aldehyde dehydrogenase AtALDH1a mRNA. a sinapaldehyde dehydrogenase catalyzes both the oxidation of coniferylaldehyde and sinapaldehyde forming ferulic acid and sinapic acid, respectively
LOC_Os06g39390	bivalent-active		transferase family protein, putative, expressed	AT3G62160		HXXXD-type acyl-transferase family protein
LOC_Os06g40180	bivalent-active		phospholipase D, putative, expressed	AT3G15730	PHOSPHOLIPASE D ALPHA 1, PLD, PLDALPHA1	Encodes phospholipase D alpha 1 (PLD alpha 1). Positive regulator of abscisic acid (ABA) mediated stomatal movements. PLD alpha 1 plays an important role in seed deterioration and aging in Arabidopsis.
LOC_Os06g41110	bivalent-active		tubulin binding cofactor C, putative, expressed	AT3G57890		Tubulin binding cofactor C domain-containing protein
LOC_Os06g41450	bivalent-active		VQ domain containing protein, putative, expressed
LOC_Os06g42060	bivalent-active		expressed protein
LOC_Os06g42070	bivalent-active		conserved hypothetical protein
LOC_Os06g43870	bivalent-active		expressed protein
LOC_Os06g44220	bivalent-active		OsRCI2-9 - Putative low temperature and salt responsive protein	AT4G28088		Low temperature and salt responsive protein family
LOC_Os06g44460	bivalent-active		D-3-phosphoglycerate dehydrogenase, chloroplast precursor,putative, expressed	AT4G34200	EDA9, EMBRYO SAC DEVELOPMENT ARREST 9	Encodes a 3-phosphoglycerate dehydrogenase that is essential for embryo and pollen development.
LOC_Os06g46140	bivalent-active		expressed protein
LOC_Os06g46160	bivalent-active	YES	expressed protein
LOC_Os06g46470	bivalent-active		hypothetical protein
LOC_Os06g47680	bivalent-active		OsFBX205 - F-box domain containing protein	AT5G03100		F-box/RNI-like superfamily protein
LOC_Os06g48000	bivalent-active		peroxidase precursor, putative, expressed	AT2G18980		Peroxidase superfamily protein
LOC_Os06g48860	bivalent-active		OsSAUR28 - Auxin-responsive SAUR gene family member	AT3G20210	DELTA VACUOLAR PROCESSING ENZYME, DELTA-VPE, DELTAVPE	Encodes a vacuolar processing enzyme with caspase-1-like activity that is specifically expressed in inner integument of developing seeds. Mutants display abnormal seed coat development. It is speculated to be involved in cell death of limited cell layers, the purpose of which is to form a seed coat.
LOC_Os06g50300	bivalent-active		heat shock protein, putative, expressed	AT4G24190	ATHSP90-7, ATHSP90.7, HEAT SHOCK PROTEIN 90-7, HEAT SHOCK PROTEIN 90.7, HSP90.7, SHD, SHEPHERD	encodes an ortholog of GRP94, an ER-resident HSP90-like protein and is involved in regulation of meristem size and organization. Single and double mutant analyses suggest that SHD may be required for the correct folding and/or complex formation of CLV proteins. Lines carrying recessive mutations in this locus exhibits expanded shoot meristems, disorganized root meristems, and defective pollen tub…
LOC_Os06g50990	bivalent-active		conserved hypothetical protein
LOC_Os06g51110	bivalent-active		cyclin, putative, expressed	AT1G76310	CYCB2;4, CYCLIN B2;4	core cell cycle genes
LOC_Os07g01200	bivalent-active		tetraacyldisaccharide 4-kinase, putative, expressed	AT3G20480	ATLPXK, LIPID X K, LPXK	tetraacyldisaccharide 4'-kinase family protein
LOC_Os07g01214	bivalent-active		transposon protein, putative, unclassified, expressed	AT4G13420	ARABIDOPSIS THALIANA HIGH AFFINITY K+ TRANSPORTER 5, ATHAK5, HAK5, HIGH AFFINITY K+ TRANSPORTER 5	Encodes a protein of the KUP/HAK/KT potassium channel class that is upregulated in the roots by K levels.
LOC_Os07g01250	bivalent-active		tobamovirus multiplication protein, putative, expressed	AT4G21790	ATTOM1, TOBAMOVIRUS MULTIPLICATION 1, TOM1	encodes a host factor that is required for TMV virus multiplication.
LOC_Os07g01400	bivalent-active		peroxidase precursor, putative, expressed	AT1G05260	RARE COLD INDUCIBLE GENE 3, RCI3, RCI3A	Encodes a cold-inducible cationic peroxidase that is involved in the stress response. In response to low temperature, RCI3 transcripts accumulate in the aerial part and in roots of etiolated seedlings but only in roots of light-grown seedlings.
LOC_Os07g01410	bivalent-active		peroxidase precursor, putative, expressed	AT5G15180		Peroxidase superfamily protein
LOC_Os07g01620	bivalent-active		dirigent, putative, expressed	AT5G42510		Disease resistance-responsive (dirigent-like protein) family protein
LOC_Os07g03750	bivalent-active		SCP-like extracellular protein	AT4G25790		CAP (Cysteine-rich secretory proteins, Antigen 5, and Pathogenesis-related 1 protein) superfamily protein
LOC_Os07g03760	bivalent-active		26S proteasome non-ATPase regulatory subunit 14, putative	AT5G23540		Mov34/MPN/PAD-1 family protein
LOC_Os07g03820	bivalent-active		lectin-like receptor kinase, putative, expressed	AT3G53810	L-TYPE LECTIN RECEPTOR KINASE IV.2, LECRK-IV.2	Concanavalin A-like lectin protein kinase family protein
LOC_Os07g04110	bivalent-active		legume lectins beta domain containing protein, expressed	AT3G53810	L-TYPE LECTIN RECEPTOR KINASE IV.2, LECRK-IV.2	Concanavalin A-like lectin protein kinase family protein
LOC_Os07g04150	bivalent-active		stress-induced protein, putative, expressed	AT1G10020		Protein of unknown function (DUF1005)
LOC_Os07g04220	bivalent-active		wound and phytochrome signaling involved receptor like kinase, putative, expressed	AT2G16250		Leucine-rich repeat protein kinase family protein
LOC_Os07g04280	bivalent-active		expressed protein
LOC_Os07g04290	bivalent-active		alcohol oxidase-related, putative	AT4G28570		Long-chain fatty alcohol dehydrogenase family protein
LOC_Os07g04300	bivalent-active		hypothetical protein
LOC_Os07g04590	bivalent-active		hypothetical protein
LOC_Os07g04610	bivalent-active		hypothetical protein	AT2G46610	ARGININE/SERINE-RICH SPLICING FACTOR 31A, AT-RS31A, RS31A	Barta et al (2010) have proposed a nomenclature for Serine/Arginine-Rich Protein Splicing Factors (SR proteins): Plant Cell. 2010, 22:2926.
LOC_Os07g05024	bivalent-active		expressed protein
LOC_Os07g05260	bivalent-active		expressed protein
LOC_Os07g05350	bivalent-active		hypothetical protein
LOC_Os07g05680	bivalent-active		hypothetical protein
LOC_Os07g05700	bivalent-active		hypothetical protein
LOC_Os07g05900	bivalent-active		ZOS7-02 - C2H2 zinc finger protein	AT5G48890	LATE, LATE FLOWERING	Encodes a C(2) H(2) -type zinc-finger transcriptional regulator and is expressed in the leaf vasculature and the vegetative shoot apical meristem and controls the transition to flowering.
LOC_Os07g06400	bivalent-active		hypothetical protein
LOC_Os07g07240	bivalent-active		ubiquitin-conjugating enzyme, putative, expressed	AT2G02760	ATUBC2, UBC2, UBIQUITIN-CONJUGATING ENZYME 2, UBIQUITING-CONJUGATING ENZYME 2	ubiquitin conjugating enzyme UBC2. Homolog of the yeast RAD6 gene.
LOC_Os07g07250	bivalent-active		eukaryotic translation initiation factor 3 subunit E, putative, expressed	AT3G57290	ATEIF3E-1, ATINT6, EIF3E, EUKARYOTIC TRANSLATION INITIATION FACTOR 3E, INT-6, INT6, TIF3E1	Encodes a protein that is found in not only the eif3 complex but also in association with subunits of the COP9 signalosome. eIF3e appears to be subjected to proteasome-dependent degradation that requires the PCI domain of eIF3e. The level of eIF3e present in cells appears to affect the rate of translation.
LOC_Os07g07350	bivalent-active		zinc finger A20 and AN1 domain-containing stress-associated protein, putative, expressed	AT2G36320		A20/AN1-like zinc finger family protein
LOC_Os07g07680	bivalent-active		frigida, putative, expressed	AT3G22440		FRIGIDA-like protein
LOC_Os07g07780	bivalent-active		hypothetical protein
LOC_Os07g07790	bivalent-active		LTPL75 - Protease inhibitor/seed storage/LTP family protein precursor, expressed	AT3G22600		Bifunctional inhibitor/lipid-transfer protein/seed storage 2S albumin superfamily protein
LOC_Os07g08290	bivalent-active		expressed protein	AT5G45540		Protein of unknown function (DUF594)
LOC_Os07g08570	bivalent-active		OsFBX218 - F-box domain containing protein	AT3G23880		F-box and associated interaction domains-containing protein
LOC_Os07g08790	bivalent-active		targeting protein for Xklp2, putative, expressed	AT1G54460		TPX2 (targeting protein for Xklp2) protein family
LOC_Os07g08860	bivalent-active		S-domain receptor-like protein kinase, putative, expressed	AT2G19130		S-locus lectin protein kinase family protein
LOC_Os07g09690	bivalent-active		galactosyltransferase family protein, putative, expressed	AT5G62620		Galactosyltransferase family protein
LOC_Os07g10860	bivalent-active		conserved hypothetical protein	AT1G67500	ATREV3, RECOVERY PROTEIN 3, REV3	Encodes the catalytic subunit of DNA polymerase zeta.Mutants are sensitive to UV-B radiation. Gene is involved in damage-tolerance mechanisms through translesion synthesis(TLS).
LOC_Os07g11000	bivalent-active		structural constituent of ribosome, putative, expressed	AT3G23590	MED33A, REF4-RELATED 1, RFR1	Encodes a protein shown to physically associate with the conserved transcriptional coregulatory complex, Mediator, and is involved in the regulation of phenylpropanoid homeostasis.
LOC_Os07g11560	bivalent-active		hypothetical protein
LOC_Os07g11670	bivalent-active		retrotransposon protein, putative, unclassified
LOC_Os07g12610	bivalent-active		OsFBX227 - F-box domain containing protein, expressed	AT5G02920		F-box/RNI-like superfamily protein
LOC_Os07g13030	bivalent-active		hypothetical protein
LOC_Os07g13590	bivalent-active		expressed protein	AT5G22790	RER1, RETICULATA-RELATED 1	reticulata-related 1 (RER1)
LOC_Os07g13660	bivalent-active		UDP-glucoronosyl and UDP-glucosyl transferase domain containing protein, expressed	AT3G55700		UDP-Glycosyltransferase superfamily protein
LOC_Os07g13770	bivalent-active		UDP-glucoronosyl and UDP-glucosyl transferase domain containing protein, expressed	AT3G11340	UDP-DEPENDENT GLYCOSYLTRANSFERASE 76B1, UGT76B1	Encodes a glucosyltransferase that conjugates isoleucic acid and modulates plant defense and senescence.
LOC_Os07g13780	bivalent-active		cytokinin-O-glucosyltransferase 2, putative, expressed	AT5G05900		UDP-Glycosyltransferase superfamily protein
LOC_Os07g14610	bivalent-active		IAA-amino acid hydrolase ILR1-like 6 precursor, putative,expressed	AT3G02875	IAA-LEUCINE RESISTANT 1, ILR1	Hydrolyzes amino acid conjugates of the plant growth regulator indole-3-acetic acid (IAA), including IAA-Leu and IAA-Phe. Uses Mg and Co ions as cofactors.
LOC_Os07g14670	bivalent-active		transposon protein, putative, unclassified
LOC_Os07g14700	bivalent-active		harpin-induced protein 1 domain containing protein, expressed	AT2G35980	ARABIDOPSIS NDR1/HIN1-LIKE 10, ATNHL10, NDR1/HIN1-LIKE, NHL10, YELLOW-LEAF-SPECIFIC GENE 9, YLS9	Encodes a protein whose sequence is similar to tobacco hairpin-induced gene (HIN1) and Arabidopsis non-race specific disease resistance gene (NDR1). Expression of this gene is induced by cucumber mosaic virus, spermine and during senescence. The gene product is localized to the chloroplast.
LOC_Os07g14890	bivalent-active		expressed protein
LOC_Os07g14900	bivalent-active		hypothetical protein
LOC_Os07g14920	bivalent-active		hypothetical protein
LOC_Os07g15020	bivalent-active		conserved hypothetical protein
LOC_Os07g15220	bivalent-active		hypothetical protein
LOC_Os07g15320	bivalent-active		leaf senescence related protein, putative, expressed	AT1G70230	ALTERED XYLOGLUCAN 4, AXY4, TBL27, TRICHOME BIREFRINGENCE-LIKE 27	Encodes a member of the TBL (TRICHOME BIREFRINGENCE-LIKE) gene family containing a plant-specific DUF231 (domain of unknown function) domain. A putative xyloglucan O-acetyltransferase. TBL gene family has 46 members, two of which (TBR/AT5G06700 and TBL3/AT5G01360) have been shown to be involved in the synthesis and deposition of secondary wall cellulose, presumably by influencing the esterificati…
LOC_Os07g15520	bivalent-active		retrotransposon protein, putative, Ty3-gypsy subclass	AT4G13320		unknown protein
LOC_Os07g15940	bivalent-active		legume lectins beta domain containing protein, expressed	AT3G53810	L-TYPE LECTIN RECEPTOR KINASE IV.2, LECRK-IV.2	Concanavalin A-like lectin protein kinase family protein
LOC_Os07g18110	bivalent-active		hypothetical protein
LOC_Os07g18489	bivalent-active
LOC_Os07g19210	bivalent-active		cytochrome P450, putative, expressed	AT1G13080	CYTOCHROME P450, FAMILY 71, SUBFAMILY B, POLYPEPTIDE 2, CYP71B2	cytochrome P450 monooxygenase
LOC_Os07g19520	bivalent-active		hypothetical protein
LOC_Os07g22760	bivalent-active		conserved hypothetical protein	AT2G34320		Polynucleotidyl transferase, ribonuclease H-like superfamily protein
LOC_Os07g23770	bivalent-active		expressed protein
LOC_Os07g24060	bivalent-active		retrotransposon protein, putative, unclassified	AT4G26180	COA CARRIER 2, COAC2	Encodes a mitochondrial CoA transporter.
LOC_Os07g24100	bivalent-active		retrotransposon protein, putative, unclassified
LOC_Os07g26480	bivalent-active		P21-Rho-binding domain containing protein, putative, expressed	AT4G28556	RIC7	Encodes RIC7, the downstream effector of active Rop2 GTPase.
LOC_Os07g26660	bivalent-active		aquaporin protein, putative, expressed	AT2G37170	PIP2;2, PIP2B, PLASMA MEMBRANE INTRINSIC PROTEIN 2, PLASMA MEMBRANE INTRINSIC PROTEIN 2;2	a member of the plasma membrane intrinsic protein subfamily PIP2. localizes to the plasma membrane and exhibits water transport activity in Xenopus oocyte. expressed specifically in the vascular bundles and protein level increases slightly during leaf dev
LOC_Os07g27500	bivalent-active		hypothetical protein
LOC_Os07g27850	bivalent-active		GTPase activating protein, putative	AT1G48590		Calcium-dependent lipid-binding (CaLB domain) family protein
LOC_Os07g28040	bivalent-active		O-methyltransferase, putative, expressed	AT4G35160		O-methyltransferase family protein
LOC_Os07g28150	bivalent-active		hAT dimerisation domain containing protein, putative	AT1G19260		TTF-type zinc finger protein with HAT dimerisation domain
LOC_Os07g28170	bivalent-active		hypothetical protein
LOC_Os07g28570	bivalent-active		leucine rich repeat protein, putative, expressed	AT2G34930		disease resistance family protein / LRR family protein
LOC_Os07g28610	bivalent-active		expressed protein	AT2G46820	CURT1B, CURVATURE THYLAKOID 1B, PHOTOSYSTEM I P SUBUNIT, PLASTID TRANSCRIPTIONALLY ACTIVE 8, PSAP, PSI-P, PTAC8, THYLAKOID MEMBRANE PHOSPHOPROTEIN OF 14 KDA, TMP14	Encodes the P subunit of Photosystem I. About 25% of the TMP14 pool appeared to be phosphorylated, and this ratio is not affected by light. Contains seven phosphorylation sites on threonine residue and chloroplast targeting signal. Located in the proximity of PSI-L, -H and -O subunits.
LOC_Os07g28890	bivalent-active		ethylene-responsive protein related, putative, expressed	AT1G31050		basic helix-loop-helix (bHLH) DNA-binding superfamily protein
LOC_Os07g29420	bivalent-active		DNA-directed RNA polymerase III subunit RPC8, putative, expressed	AT1G06790		RNA polymerase Rpb7 N-terminal domain-containing protein
LOC_Os07g29430	bivalent-active		hypothetical protein
LOC_Os07g31500	bivalent-active		leucine-rich repeat receptor protein kinase EXS precursor,putative, expressed	AT4G20140	GASSHO1, GSO1	Encodes GASSHO1 (GSO1), a putative leucine-rich repeat transmembrane-type receptor kinase. GSO1 and a homolog GSO2 (At5g44700) are required for the formation of a normal epidermal surface during embryogenesis.
LOC_Os07g31610	bivalent-active		peroxidase precursor, putative, expressed	AT1G30870		Peroxidase superfamily protein
LOC_Os07g32040	bivalent-active		eukaryotic translation initiation factor 3 subunit E, putative	AT3G57290	ATEIF3E-1, ATINT6, EIF3E, EUKARYOTIC TRANSLATION INITIATION FACTOR 3E, INT-6, INT6, TIF3E1	Encodes a protein that is found in not only the eif3 complex but also in association with subunits of the COP9 signalosome. eIF3e appears to be subjected to proteasome-dependent degradation that requires the PCI domain of eIF3e. The level of eIF3e present in cells appears to affect the rate of translation.
LOC_Os07g32830	bivalent-active		hypothetical protein
LOC_Os07g32990	bivalent-active		hypothetical protein
LOC_Os07g34020	bivalent-active		expressed protein	AT3G21710		unknown protein
LOC_Os07g34980	bivalent-active		TKL_IRAK_DUF26-lh.9 - DUF26 kinases have homology to DUF26containing loci	AT4G23270	CRK19, CYSTEINE-RICH RLK (RECEPTOR-LIKE PROTEIN KINASE) 19	Encodes a cysteine-rich receptor-like protein kinase.
LOC_Os07g35810	bivalent-active		TKL_IRAK_DUF26-ld.6 - DUF26 kinases have homology to DUF26containing loci, expressed	AT4G23180	CRK10, CYSTEINE-RICH RLK (RECEPTOR-LIKE PROTEIN KINASE) 10, RLK4	Encodes a receptor-like protein kinase. Naming convention from Chen et al 2003 (PMID 14756307)
LOC_Os07g36820	bivalent-active		uncharacterized Cys-rich domain containing protein, putative, expressed	AT1G11380		PLAC8 family protein
LOC_Os07g37240	bivalent-active		chlorophyll A-B binding protein, putative, expressed	AT5G01530	LHCB4.1, LIGHT HARVESTING COMPLEX PHOTOSYSTEM II	light harvesting complex photosystem II (LHCB4.1)
LOC_Os07g37840	bivalent-active		lipase, putative, expressed	AT1G11090		alpha/beta-Hydrolases superfamily protein
LOC_Os07g37970	bivalent-active		cytochrome P450 51, putative	AT1G11680	CYP51, CYP51A2, CYP51G1, CYTOCHROME P450 51, CYTOCHROME P450 51A2, CYTOCHROME P450 51G1, EMB1738, EMBRYO DEFECTIVE 1738	putative obtusifoliol 14-alpha demethylase involved in sterol biosynthesis.
LOC_Os07g38360	bivalent-active		expressed protein	AT3G22380	TIC, TIME FOR COFFEE	Encodes a nucleus-acting plant-specific clock regulator working close to the central oscillator and affecting the circadian gating of light responses. Circadian gating is the alteration of circadian phase according to the photoperiod of the entraining day/light cycle and the rhythmic antagonism of light responses in the early subjective night. TIC differentially regulates CCA1 and PRR9 from LHY, …
LOC_Os07g40404	bivalent-active		CobW/P47K family protein, putative	AT1G26520		Cobalamin biosynthesis CobW-like protein
LOC_Os07g40700	bivalent-active		RNA methyltransferase, TrmH family protein, putative, expressed	AT5G15390		tRNA/rRNA methyltransferase (SpoU) family protein
LOC_Os07g40860	bivalent-active		retrotransposon protein, putative, unclassified, expressed
LOC_Os07g40870	bivalent-active		igA FC receptor precursor, putative, expressed
LOC_Os07g40880	bivalent-active		hypothetical protein	AT5G17540		HXXXD-type acyl-transferase family protein
LOC_Os07g41080	bivalent-active		hydrolase, alpha/beta fold family domain containing protein	AT1G13820		alpha/beta-Hydrolases superfamily protein
LOC_Os07g41160	bivalent-active		protein of unknown function DUF1675 domain containing protein, expressed	AT3G29575	ABI FIVE BINDING PROTEIN 3, AFP3	ABI five binding protein 3 (AFP3)
LOC_Os07g43120	bivalent-active		transposon protein, putative, unclassified, expressed	AT3G42170	DAYSLEEPER	transposase-like gene with conserved domains from the family of hAT transposases that includes hobo from Drosophila melanogaster, Activator (Ac) from maize, and Tam3 from snapdragon but lacks several amino acids known to be essential for Ac transposition5. The DAYSLEEPER gene lacks 8 bp duplications and TIRs (a common feature of transcriptionally silent hAT transposases), however, DAYSLEEPER expr…
LOC_Os07g43670	bivalent-active		ribonuclease T2 family domain containing protein, expressed	AT2G02990	ATRNS1, RIBONUCLEASE 1, RNS1	member of the ribonuclease T2 family, responds to inorganic phosphate starvation, and inhibits production of anthocyanin. Also involved in wound-induced signaling independent of jasmonic acid.
LOC_Os07g45920	bivalent-active		retrotransposon protein, putative, unclassified, expressed	AT5G41980		CONTAINS InterPro DOMAIN/s: Putative harbinger transposase-derived nuclease (InterPro:IPR006912)
LOC_Os07g47970	bivalent-active		expressed protein
LOC_Os07g48680	bivalent-active		zinc finger, C3HC4 type domain containing protein, expressed	AT1G63840		RING/U-box superfamily protein
LOC_Os08g01240	bivalent-active		expressed protein	AT3G23760		FUNCTIONS IN: molecular_function unknown
LOC_Os08g01260	bivalent-active		VQ domain containing protein, putative	AT3G18690	MAP KINASE SUBSTRATE 1, MKS1	Encodes a nuclear-localized member of a plant specific gene family involved in mediating responses to pathogens. Interacts with WRKY transcriptional regulators.
LOC_Os08g01400	bivalent-active	YES	expressed protein	AT1G22030		CONTAINS InterPro DOMAIN/s: Protein BYPASS related (InterPro:IPR008511)
LOC_Os08g01680	bivalent-active		WD domain, G-beta repeat domain containing protein, expressed	AT5G64630	FAS2, FASCIATA 2, MUB3.9, NFB01, NFB1	Chromatin Assembly Factor-1 (CAF-1) p60 subunit. Involved in organization of the shoot and root apical meristems. In Arabidopsis, the three CAF-1 subunits are encoded by FAS1, FAS2 and, most likely, MSI1, respectively. Mutations in FAS1 or FAS2 lead to increased frequency of homologous recombination and T-DNA integration in Arabidopsis.
LOC_Os08g01740	bivalent-active		VHS and GAT domain containing protein, expressed	AT5G63640		ENTH/VHS/GAT family protein
LOC_Os08g01950	bivalent-active		transferase family protein, putative, expressed	AT5G42830		HXXXD-type acyl-transferase family protein
LOC_Os08g02120	bivalent-active		kinase, pfkB family, putative, expressed	AT4G10260		pfkB-like carbohydrate kinase family protein
LOC_Os08g03020	bivalent-active		lectin-like receptor kinase 1, putative, expressed	AT5G10530	L-TYPE LECTIN RECEPTOR KINASE IX.1, LECRK-IX.1	Concanavalin A-like lectin protein kinase family protein
LOC_Os08g03070	bivalent-active		lectin-like receptor kinase 1, putative, expressed	AT5G10530	L-TYPE LECTIN RECEPTOR KINASE IX.1, LECRK-IX.1	Concanavalin A-like lectin protein kinase family protein
LOC_Os08g03240	bivalent-active		lectin-like receptor kinase 1, putative, expressed	AT5G10530	L-TYPE LECTIN RECEPTOR KINASE IX.1, LECRK-IX.1	Concanavalin A-like lectin protein kinase family protein
LOC_Os08g03330	bivalent-active		hypothetical protein
LOC_Os08g03770	bivalent-active		hypothetical protein
LOC_Os08g03780	bivalent-active		retrotransposon protein, putative, Ty3-gypsy subclass, expressed	AT1G34070		CONTAINS InterPro DOMAIN/s: Retrotransposon gag protein (InterPro:IPR005162)
LOC_Os08g04540	bivalent-active		decarboxylase, putative, expressed	AT2G20340	AAS, AROMATIC ALDEHYDE SYNTHASE, ATAAS	Encodes an aromatic aldehyde synthase (AtAAS), which catalyzes the in vitro conversion of phenylalanine and 3,4-dihydroxy-L-phenylalanine to phenylacetaldehyde and dopaldehyde, respectively.
LOC_Os08g04650	bivalent-active		pectinesterase inhibitor domain containing protein, expressed
LOC_Os08g04680	bivalent-active		hypothetical protein
LOC_Os08g04790	bivalent-active		xylosyltransferase, putative, expressed	AT1G03520		Core-2/I-branching beta-1,6-N-acetylglucosaminyltransferase family protein
LOC_Os08g05270	bivalent-active		retrotransposon protein, putative, unclassified	AT3G20660	ATOCT4, OCT4, ORGANIC CATION/CARNITINE TRANSPORTER4	organic cation/carnitine transporter4 (4-Oct)
LOC_Os08g05770	bivalent-active		expressed protein	AT5G24600		Protein of unknown function, DUF599
LOC_Os08g06100	bivalent-active		O-methyltransferase, putative, expressed	AT5G54160	ATOMT1, CAFFEATE O-METHYLTRANSFERASE 1, COMT1, O-METHYLTRANSFERASE 1, OMT1	A caffeic acid/5-hydroxyferulic acid O-methyltransferase. Interacts with 14-4-3 proteins in yeast 2 hybrid assay. AtOMT1 (At5g54160) encodes a flavonol 3鈥?O-methyltransferase that is highly active towards quercetin and myricetin. The substrate specificity identifies the enzyme as flavonol 3鈥?methyltransferase which replaces the former annotation of the gene to encode a caffeic acid/5-hydroxyferul…
LOC_Os08g06360	bivalent-active		THO complex subunit 7, putative, expressed	AT3G02950	ATTHO7, THO7	Encodes a component of the putative Arabidopsis THO/TREX complex: THO1 or HPR1 (At5g09860), THO2 (At1g24706), THO3 or TEX1 (At5g56130), THO5 (At5g42920, At1g45233), THO6 (At2g19430), and THO7 (At5g16790, At3g02950). THO/TREX complexes in animals have been implicated in the transport of mRNA precursors. Mutants of THO3/TEX1, THO1, THO6 accumulate reduced amount of small interfering (si)RNA, sugges…
LOC_Os08g06810	bivalent-active		hypothetical protein
LOC_Os08g06830	bivalent-active		hypothetical protein
LOC_Os08g07260	bivalent-active		O-methyltransferase, putative	AT4G35160		O-methyltransferase family protein
LOC_Os08g07320	bivalent-active		expressed protein
LOC_Os08g07600	bivalent-active		expressed protein
LOC_Os08g07670	bivalent-active		conserved hypothetical protein
LOC_Os08g09120	bivalent-active		hypothetical protein
LOC_Os08g11599	bivalent-active		hypothetical protein
LOC_Os08g12059	bivalent-active		hypothetical protein
LOC_Os08g12890	bivalent-active		DNA binding protein, putative, expressed	AT4G31350		Core-2/I-branching beta-1,6-N-acetylglucosaminyltransferase family protein
LOC_Os08g13350	bivalent-active		expressed protein	AT1G16860		Ubiquitin-specific protease family C19-related protein
LOC_Os08g13570	bivalent-active		exo70 exocyst complex subunit family protein, putative, expressed	AT5G50380	ATEXO70F1, EXO70F1, EXOCYST SUBUNIT EXO70 FAMILY PROTEIN F1	A member of EXO70 gene family, putative exocyst subunits, conserved in land plants. Arabidopsis thaliana contains 23 putative EXO70 genes, which can be classified into eight clusters on the phylogenetic tree.
LOC_Os08g14070	bivalent-active		LYR motif containing protein, putative, expressed	AT5G61220		LYR family of Fe/S cluster biogenesis protein
LOC_Os08g15060	bivalent-active		ATP binding protein, putative, expressed	AT5G57670		Protein kinase superfamily protein
LOC_Os08g16300	bivalent-active		hypothetical protein
LOC_Os08g16810	bivalent-active		retrotransposon protein, putative, SINE subclass, expressed
LOC_Os08g16820	bivalent-active		retrotransposon protein, putative, SINE subclass, expressed
LOC_Os08g17370	bivalent-active		transmembrane 9 superfamily member, putative, expressed	AT5G25100		Endomembrane protein 70 protein family
LOC_Os08g19210	bivalent-active	YES	expressed protein
LOC_Os08g19550	bivalent-active		expressed protein
LOC_Os08g19790	bivalent-active		retrotransposon protein, putative, Ty3-gypsy subclass
LOC_Os08g20200	bivalent-active		male sterility protein, putative, expressed	AT5G22500	FAR1, FATTY ACID REDUCTASE 1	Encodes a member of the eight-member gene family encoding alcohol-forming fatty acyl-CoA reductases (FARs) identified in Arabidopsis thaliana. Three of the FARs, FAR1 (At5g22500), FAR4 (At3g44540) and FAR5 (At3g44550), are shown to generate the fatty alcohols found in root, seed coat, and wound-induced leaf tissue.
LOC_Os08g23130	bivalent-active		oligopeptide transporter, putative, expressed	AT4G26590	ARABIDOPSIS THALIANA OLIGOPEPTIDE TRANSPORTER 5, ATOPT5, OLIGOPEPTIDE TRANSPORTER 5, OPT5	oligopeptide transporter
LOC_Os08g23180	bivalent-active		fasciclin-like arabinogalactan protein 8 precursor, putative, expressed	AT5G55730	FASCICLIN-LIKE ARABINOGALACTAN 1, FLA1	Encodes fasciclin-like arabinogalactan-protein 1 (Fla1). fla1 mutants show defects in shoot regeneration.
LOC_Os08g23320	bivalent-active		para-hydroxybenzoate--polyprenyltransferase, mitochondrialprecursor, putative, expressed	AT4G23660	ATPPT1, POLYPRENYLTRANSFERASE 1, PPT1	Encodes para-hydroxy benzoate polyprenyl diphosphate transferase. The enzyme was shown to be able to use a wide range of prenyl substrates : from GPP (C10) to decaprenyl diphosphate (C50).
LOC_Os08g23420	bivalent-active		conserved hypothetical protein	AT1G52770		Phototropic-responsive NPH3 family protein
LOC_Os08g23950	bivalent-active		hypothetical protein
LOC_Os08g24330	bivalent-active		transposon protein, putative, CACTA, En/Spm sub-class	AT1G43722		unknown protein
LOC_Os08g24620	bivalent-active		hypothetical protein
LOC_Os08g24770	bivalent-active		protein kinase, putative, expressed	AT5G38260		Protein kinase superfamily protein
LOC_Os08g24820	bivalent-active		hypothetical protein
LOC_Os08g26200	bivalent-active		conserved hypothetical protein	AT1G55740	ATSIP1, RAFFINOSE SYNTHASE 1, RS1, SEED IMBIBITION 1, SIP1	seed imbibition 1 (SIP1)
LOC_Os08g26420	bivalent-active		hypothetical protein
LOC_Os08g28080	bivalent-active		coatomer subunit delta, putative, expressed	AT5G05010		clathrin adaptor complexes medium subunit family protein
LOC_Os08g30100	bivalent-active		1-aminocyclopropane-1-carboxylate oxidase homolog 1, putative, expressed	AT1G06620		encodes a protein whose sequence is similar to a 2-oxoglutarate-dependent dioxygenase
LOC_Os08g30140	bivalent-active		hypothetical protein
LOC_Os08g30210	bivalent-active		1-aminocyclopropane-1-carboxylate oxidase homolog 1, putative, expressed	AT1G06620		encodes a protein whose sequence is similar to a 2-oxoglutarate-dependent dioxygenase
LOC_Os08g30730	bivalent-active		holocarboxylase synthetase, putative, expressed	AT4G09830		Uncharacterised conserved protein UCP009193
LOC_Os08g31250	bivalent-active		C1-like domain containing protein, expressed	AT2G16050		Cysteine/Histidine-rich C1 domain family protein
LOC_Os08g31880	bivalent-active		conserved hypothetical protein	AT1G13520		Protein of unknown function (DUF1262)
LOC_Os08g31910	bivalent-active		expressed protein	AT1G13480		Protein of unknown function (DUF1262)
LOC_Os08g32430	bivalent-active		hypothetical protein
LOC_Os08g33010	bivalent-active		OsFBDUF45 - F-box and DUF domain containing protein	AT1G67160		CONTAINS InterPro DOMAIN/s: F-box domain, cyclin-like (InterPro:IPR001810), Protein of unknown function DUF295 (InterPro:IPR005174)
LOC_Os08g33060	bivalent-active		transposon protein, putative, unclassified
LOC_Os08g33900	bivalent-active		CAAX amino terminal protease family protein, putative	AT1G14270		CAAX amino terminal protease family protein
LOC_Os08g33920	bivalent-active		60S ribosomal protein L34, putative, expressed	AT1G26880		Ribosomal protein L34e superfamily protein
LOC_Os08g34270	bivalent-active		expressed protein	AT5G58005		Cytochrome c oxidase, subunit Vib family protein
LOC_Os08g34320	bivalent-active		expressed protein	AT4G30710	QWRF DOMAIN CONTAINING 8, QWRF8	Family of unknown function (DUF566)
LOC_Os08g34700	bivalent-active		GDU1, putative, expressed	AT5G57685	ARABIDOPSIS THALIANA GLUTAMINE DUMPER 3, ATGDU3, GDU3, GLUTAMINE DUMPER 3, LESS SUSCEPTIBLE TO BSCTV 1, LSB1	Encodes a member of the GDU (glutamine dumper) family proteins involved in amino acid export: At4g31730 (GDU1), At4g25760 (GDU2), At5g57685 (GDU3), At2g24762 (GDU4), At5g24920 (GDU5), At3g30725 (GDU6) and At5g38770 (GDU7).
LOC_Os08g35750	bivalent-active		Cupin domain containing protein, expressed	AT1G72610	A. THALIANA GERMIN-LIKE PROTEIN 1, ATGER1, GER1, GERMIN-LIKE PROTEIN 1, GLP1	germin-like protein (GLP1)
LOC_Os08g36340	bivalent-active		potassium transporter, putative, expressed	AT2G30070	ATKT1, ATKT1P, ATKUP1, KT1, KUP1, POTASSIUM TRANSPORTER 1, POTASSIUM UPTAKE TRANSPORTER 1	Encodes a high affinity potassium transporter.
LOC_Os08g36380	bivalent-active		expressed protein	AT2G01990		unknown protein
LOC_Os08g36540	bivalent-active		aspartic proteinase nepenthesin-1 precursor, putative, expressed	AT2G03200		Eukaryotic aspartyl protease family protein
LOC_Os08g37070	bivalent-active		hypothetical protein
LOC_Os08g37570	bivalent-active		spotted leaf 11, putative, expressed	AT5G42340	PLANT U-BOX 15, PUB15	Plant U-Box 15 (PUB15)
LOC_Os08g37740	bivalent-active		retrotransposon protein, putative, unclassified	AT4G23160	CRK8, CYSTEINE-RICH RLK (RECEPTOR-LIKE PROTEIN KINASE) 8	Encodes a cysteine-rich receptor-like protein kinase.
LOC_Os08g39350	bivalent-active		glycerophosphoryl diester phosphodiesterase family protein, putative, expressed	AT4G26690	GDPDL3, GLYCEROPHOSPHODIESTER PHOSPHODIESTERASE (GDPD) LIKE 3, GLYCEROPHOSPHODIESTERASE-LIKE 2, GPDL2, MRH5, MUTANT ROOT HAIR 5, SHAVEN 3, SHV3	Glycerophosphoryl diester phosphodiesterase-like protein involved in cell wall cellulose accumulation and pectin linking. Impacts root hair, trichome and epidermal cell development.
LOC_Os08g39360	bivalent-active		hypothetical protein	AT1G13130		Cellulase (glycosyl hydrolase family 5) protein
LOC_Os08g39870	bivalent-active		Os8bglu28 - beta-glucosidase homologue, similar to Os4bglu12 exoglucanase, expressed	AT2G44480	BETA GLUCOSIDASE 17, BGLU17	beta glucosidase 17 (BGLU17)
LOC_Os08g39880	bivalent-active		G-patch domain containing protein, expressed	AT3G57910		D111/G-patch domain-containing protein
LOC_Os08g40120	bivalent-active		conserved hypothetical protein
LOC_Os08g40140	bivalent-active		geranylgeranyl transferase type-2 subunit beta, putative,expressed	AT3G12070	ATRGTB2, RAB GERANYLGERANYL TRANSFERASE BETA SUBUNIT 2, RGTB2	RAB geranylgeranyl transferase beta subunit 2 (RGTB2)
LOC_Os08g40370	bivalent-active		retrotransposon protein, putative, unclassified
LOC_Os08g40510	bivalent-active		KID-containing protein, putative, expressed	AT2G24550		unknown protein
LOC_Os08g40790	bivalent-active		DNA repair ATPase-related, putative, expressed	AT4G31340		myosin heavy chain-related
LOC_Os08g40940	bivalent-active		expressed protein	AT4G31330		Protein of unknown function, DUF599
LOC_Os08g41770	bivalent-active		hypothetical protein
LOC_Os08g42080	bivalent-active		ACR5, putative, expressed	AT1G69040	ACR4, ACT DOMAIN REPEAT 4	ACT-domain containing protein involved in feedback regulation of amino acid metabolism
LOC_Os08g42510	bivalent-active		hypothetical protein
LOC_Os08g43120	bivalent-active		Plant PDR ABC transporter associated domain containing protein, expressed	AT1G66950	ABCG39, ATP-BINDING CASSETTE G39, ATPDR11, PDR11, PLEIOTROPIC DRUG RESISTANCE 11	Encodes a plasma membrane-localized ABC transporter. Confers tolerance to herbicide paraquat.
LOC_Os08g43150	bivalent-active		expressed protein
LOC_Os08g43380	bivalent-active		TBC domain containing protein, expressed	AT5G41940		Ypt/Rab-GAP domain of gyp1p superfamily protein
LOC_Os08g43390	bivalent-active		cytochrome P450, putative, expressed	AT3G61880	CYP78A9, CYTOCHROME P450 78A9	Encodes a cytochrome p450 monooxygenase. Overexpression of this gene allows fruit growth independently of fertilization. The gene is normally expressed only in floral organs(during the Arabidopsis stage 14 flower) and in the funiculus at anthesis.
LOC_Os08g45200	bivalent-active		expressed protein	AT1G10180		BEST Arabidopsis thaliana protein match is: exocyst complex component 84B (TAIR:AT5G49830.1)
LOC_Os09g01320	bivalent-active		expressed protein
LOC_Os09g03630	bivalent-active		ankyrin, putative, expressed	AT3G04710	TETRATRICOPEPTIDE REPEAT 10, TPR10	Encodes one of the 36 carboxylate clamp (CC)-tetratricopeptide repeat (TPR) proteins (Prasad 2010, Pubmed ID: 20856808) with potential to interact with Hsp90/Hsp70 as co-chaperones.
LOC_Os09g07940	bivalent-active		retrotransposon protein, putative, unclassified
LOC_Os09g09370	bivalent-active		BTBN18 - Bric-a-Brac, Tramtrack, Broad Complex BTB domainwith non-phototropic hypocotyl 3 NPH3 domain, expressed	AT5G47800		Phototropic-responsive NPH3 family protein
LOC_Os09g09930	bivalent-active		heavy metal transport/detoxification protein, putative, expressed	AT3G20180		Copper transport protein family
LOC_Os09g09944	bivalent-active		expressed protein
LOC_Os09g10054	bivalent-active	YES	disease resistance protein RPS2, putative, expressed	AT1G12220	RESISTANT TO P. SYRINGAE 5, RPS5	Resistance gene, mediates resistance against the bacterial pathogen Pseudomonas syringae. Contains a putative nucleotide binding site composed of kinase-1a (or P-loop), kinase-2a, and putative kinase-3a domains, 13 imperfect leucine-rich repeats, a potential leucine zipper, and two uncharacterized motifs that are well conserved in products of previously isolated R genes. Confers resistance to Pse…
LOC_Os09g10260	bivalent-active		Skp1 family, dimerisation domain containing protein	AT1G75950	ARABIDOPSIS SKP1 HOMOLOGUE 1, ASK1, ATSKP1, S PHASE KINASE-ASSOCIATED PROTEIN 1, SKP1, SKP1A, UFO INTERACTING PROTEIN 1, UIP1	SKP1 is core component of the SCF family of E3 ubiquitin ligases and serves to tether the rest of the complex to an F-box protein, which provides specificity in binding to ubiquitin ligase substrate proteins. Predominately expressed from leptotene to pachytene. Negatively regulates recombination. Interacts with P0, a silencing suppressor protein encoded by poleroviruses by means of a conserved mi…
LOC_Os09g10570	bivalent-active		hypothetical protein
LOC_Os09g10630	bivalent-active		hypothetical protein
LOC_Os09g10850	bivalent-active		meiotic coiled-coil protein 7, putative, expressed	AT4G29170	ATMND1	A homolog of yeast, mouse and human mnd1delta protein. Null mutants exhibit normal vegetative and flower development
LOC_Os09g11310	bivalent-active		hypothetical protein
LOC_Os09g12250	bivalent-active		hypothetical protein
LOC_Os09g12680	bivalent-active		hypothetical protein
LOC_Os09g12920	bivalent-active		hypothetical protein
LOC_Os09g13920	bivalent-active		expressed protein
LOC_Os09g14410	bivalent-active		expressed protein	AT3G14470		NB-ARC domain-containing disease resistance protein
LOC_Os09g14560	bivalent-active		hypothetical protein	AT1G34420		leucine-rich repeat transmembrane protein kinase family protein
LOC_Os09g15250	bivalent-active		retrotransposon protein, putative, unclassified, expressed
LOC_Os09g15365	bivalent-active		hydrophobic protein, putative	AT2G38905		Low temperature and salt responsive protein family
LOC_Os09g15370	bivalent-active		expressed protein	AT4G03500		Ankyrin repeat family protein
LOC_Os09g15440	bivalent-active		OsFBX311 - F-box domain containing protein
LOC_Os09g16190	bivalent-active		hypothetical protein
LOC_Os09g16650	bivalent-active		legume lectins beta domain containing protein, putative, expressed	AT5G10530	L-TYPE LECTIN RECEPTOR KINASE IX.1, LECRK-IX.1	Concanavalin A-like lectin protein kinase family protein
LOC_Os09g16690	bivalent-active		retrotransposon protein, putative, unclassified
LOC_Os09g16700	bivalent-active		legume lectins beta domain containing protein, putative	AT5G65600	L-TYPE LECTIN RECEPTOR KINASE IX.2, LECRK-IX.2	Concanavalin A-like lectin protein kinase family protein
LOC_Os09g17000	bivalent-active		glycerophosphoryl diester phosphodiesterase family protein, putative	AT1G66980	GDPDL2, GLYCEROPHOSPHODIESTER PHOSPHODIESTERASE (GDPD) LIKE 2, SNC4, SUPPRESSOR OF NPR1-1 CONSTITUTIVE 4	Encodes SNC4 (suppressor of npr1-1, constitutive 4), an atypical receptor-like kinase with two predicted extracellular glycerophosphoryl diester phosphodiesterase domains.
LOC_Os09g17152	bivalent-active		OsFBX319 - F-box domain containing protein, expressed
LOC_Os09g17600	bivalent-active		membrane protein, putative, expressed	AT2G25737		Sulfite exporter TauE/SafE family protein
LOC_Os09g17810	bivalent-active		leucine zipper protein-like, putative, expressed	AT1G07725	ATEXO70H6, EXO70H6, EXOCYST SUBUNIT EXO70 FAMILY PROTEIN H6	A member of EXO70 gene family, putative exocyst subunits, conserved in land plants. Arabidopsis thaliana contains 23 putative EXO70 genes, which can be classified into eight clusters on the phylogenetic tree.
LOC_Os09g17940	bivalent-active		hypothetical protein
LOC_Os09g18080	bivalent-active		retrotransposon protein, putative, Ty1-copia subclass	AT4G23160	CRK8, CYSTEINE-RICH RLK (RECEPTOR-LIKE PROTEIN KINASE) 8	Encodes a cysteine-rich receptor-like protein kinase.
LOC_Os09g18390	bivalent-active		flavonol synthase/flavanone 3-hydroxylase, putative, expressed	AT1G17020	ATSRG1, SENESCENCE-RELATED GENE 1, SRG1	Encodes a novel member of the Fe(II)/ascorbate oxidase gene family
LOC_Os09g18470	bivalent-active		oxidoreductase, 2OG-Fe oxygenase family protein, putative	AT1G17020	ATSRG1, SENESCENCE-RELATED GENE 1, SRG1	Encodes a novel member of the Fe(II)/ascorbate oxidase gene family
LOC_Os09g19380	bivalent-active		receptor-like protein kinase precursor, putative, expressed	AT1G51890		Leucine-rich repeat protein kinase family protein
LOC_Os09g20170	bivalent-active		expressed protein
LOC_Os09g20340	bivalent-active		DUF630/DUF632 domains containing protein, putative, expressed	AT4G39790		Protein of unknown function (DUF630 and DUF632)
LOC_Os09g20390	bivalent-active		uncharacterized glycosyl hydrolase Rv2006/MT2062, putative, expressed	AT4G39770	TPPH, TREHALOSE-6-PHOSPHATE PHOSPHATASE H	Haloacid dehalogenase-like hydrolase (HAD) superfamily protein
LOC_Os09g20810	bivalent-active		strictosidine synthase, putative	AT3G57030		Calcium-dependent phosphotriesterase superfamily protein
LOC_Os09g21070	bivalent-active		hypothetical protein
LOC_Os09g21450	bivalent-active		cyclin, putative, expressed	AT1G70210	ATCYCD1;1, CYCD1;1, CYCLIN D1;1	Encodes a D-type cyclin that physically interacts with CDC2A. Its expression is upregulated early during germination.
LOC_Os09g21610	bivalent-active		retrotransposon protein, putative, Ty3-gypsy subclass	AT3G01410		Polynucleotidyl transferase, ribonuclease H-like superfamily protein
LOC_Os09g21620	bivalent-active		OsFBX325 - F-box domain containing protein	AT3G18720		F-box family protein
LOC_Os09g23060	bivalent-active		hypothetical protein
LOC_Os09g23110	bivalent-active		transporter family protein, putative, expressed	AT1G05030		Major facilitator superfamily protein
LOC_Os09g26670	bivalent-active		expressed protein	AT3G43110		unknown protein
LOC_Os09g27830	bivalent-active		OsPDIL2-3 protein disulfide isomerase PDIL2-3, expressed	AT1G04980	ARABIDOPSIS THALIANA PROTEIN DISULFIDE ISOMERASE 10, ATPDI10, ATPDIL2-2, PDI-LIKE 2-2, PDI10, PDIL2-2, PROTEIN DISULFIDE ISOMERASE	Encodes a protein disulfide isomerase-like (PDIL) protein, a member of a multigene family within the thioredoxin (TRX) superfamily. Transcript levels for this gene are up-regulated in response to three different chemical inducers of ER stress (dithiothreitol, beta-mercaptoethanol, and tunicamycin). AtIRE1-2 does not appear to be required for this response, but the atbzip60 mutant has a diminished…
LOC_Os09g28240	bivalent-active		hypothetical protein
LOC_Os09g28280	bivalent-active		gibberellin receptor GID1L2, putative, expressed	AT3G48700	ATCXE13, CARBOXYESTERASE 13, CXE13	carboxyesterase 13 (CXE13)
LOC_Os09g28530	bivalent-active		hypothetical protein
LOC_Os09g28550	bivalent-active		hypothetical protein
LOC_Os09g28630	bivalent-active		gibberellin receptor, putative, expressed	AT3G48690	ARABIDOPSIS THALIANA CARBOXYESTERASE 12, ATCXE12, CXE12	Encodes a protein with carboxylesterase whose activity was tested using both pNA and 2,4-D-methyl.
LOC_Os09g28920	bivalent-active	YES	hypothetical protein
LOC_Os09g28930	bivalent-active		DNA binding protein, putative	AT5G49700	AHL17, AT-HOOK MOTIF NUCLEAR LOCALIZED PROTEIN 17	Predicted AT-hook DNA-binding family protein
LOC_Os09g31220	bivalent-active		expressed protein
LOC_Os09g32540	bivalent-active		expressed protein
LOC_Os09g32960	bivalent-active		expressed protein	AT1G27290		unknown protein
LOC_Os09g35570	bivalent-active		hypothetical protein
LOC_Os09g36140	bivalent-active		RNA recognition motif 2 domain containing protein, expressed	AT3G26120	TEL1, TERMINAL EAR1-LIKE 1	Similar to terminal ear1 in Zea mays. A member of mei2-like gene family
LOC_Os09g36180	bivalent-active		glycosyl transferase family 8 protein	AT3G61130	GALACTURONOSYLTRANSFERASE 1, GAUT1, JS36, LGT1	Encodes a protein with putative galacturonosyltransferase activity.
LOC_Os09g37650	bivalent-active		flavin-containing monooxygenase family protein, putative,expressed	AT1G19250	FLAVIN-DEPENDENT MONOOXYGENASE 1, FMO1	FMO1 is required for full expression of TIR-NB-LRR-conditioned resistance to avirulent pathogens and for basal resistance to invasive virulent pathogens. Functions in an EDS1-regulated but SA-independent mechanism that promotes resistance and cell death at pathogen infection sites.
LOC_Os09g37680	bivalent-active		conserved hypothetical protein
LOC_Os09g38360	bivalent-active		hypothetical protein
LOC_Os09g39000	bivalent-active		OsFBX341 - F-box domain containing protein	AT1G27340	LCR, LEAF CURLING RESPONSIVENESS	Encodes a putative F-box protein that is involved in the regulation of leaf morphology.
LOC_Os09g39070	bivalent-active		thiol protease SEN102 precursor, putative, expressed	AT5G50260	CEP1, CYSTEINE ENDOPEPTIDASE 1	Cysteine proteinases superfamily protein
LOC_Os09g39130	bivalent-active		expressed protein
LOC_Os09g39420	bivalent-active		WD domain, G-beta repeat domain containing protein, expressed	AT3G44530	HIRA, HOMOLOG OF HISTONE CHAPERONE HIRA	Encodes a nuclear localized WD-repeat containing protein involved in negative regulation of knox gene expression via epigenetic mechanism of chromatin re-organization. Interacts physically and genetically with AS1. Expressed in meristem and leaf primordia. Homozygous mutants are embryo lethal. Phenotype of cosuppressed lines is variable but show effects on leaf development similar to as1/as2.
LOC_Os09g39754	bivalent-active		expressed protein
LOC_Os01g12070	active-bivalent		endoglucanase precursor, putative, expressed	AT1G64390	ATGH9C2, GH9C2, GLYCOSYL HYDROLASE 9C2	glycosyl hydrolase 9C2 (GH9C2)
LOC_Os01g12440	active-bivalent	YES	AP2 domain containing protein, expressed	AT4G23750	CRF2, CYTOKININ RESPONSE FACTOR 2, TARGET OF MONOPTEROS 3, TMO3	encodes a member of the ERF (ethylene response factor) subfamily B-5 of ERF/AP2 transcription factor family. The protein contains one AP2 domain. There are 7 members in this subfamily. Monopteros target gene.
LOC_Os01g68370	active-bivalent	YES	B3 DNA binding domain containing protein, expressed	AT3G24650	ABA INSENSITIVE 3, ABI3, ABSCISIC ACID INSENSITIVE 3, SIS10, SUGAR INSENSITIVE 10	Homologous to the maize transcription factor Viviparous-1. Full length ABI3 protein binds to the highly conserved RY motif [DNA motif CATGCA(TG)], present in many seed-specific promoters, and the B3 domains of this transcription factor is necessary for the specific interaction with the RY element. Transcriptional activity of ABI3 requires the B3 DNA-binding domain and an activation domain. In add…
LOC_Os02g36924	active-bivalent		OsMADS27 - MADS-box family gene with MIKCc type-box, expressed	AT3G57230	AGAMOUS-LIKE 16, AGL16	MADS-box transcription factor. Expressed in leaf, root and stem, with higher RNA accumulation in guard cells and trichomes.
LOC_Os02g52340	active-bivalent		OsMADS22 - MADS-box family gene with MIKCc type-box, expressed	AT2G22540	AGAMOUS-LIKE 22, AGL22, FAQ1, FLOWERING ARABIDOPSIS QTL1, SHORT VEGETATIVE PHASE, SVP	Encodes a nuclear protein that acts as a floral repressor and that functions within the thermosensory pathway. SVP represses FT expression via direct binding to the vCArG III motif in the FT promoter.
LOC_Os02g57490	active-bivalent	YES	DUF260 domain containing protein, putative, expressed	AT2G42430	ASL18, ASYMMETRIC LEAVES2-LIKE 18, LATERAL ORGAN BOUNDARIES-DOMAIN 16, LBD16	LOB-domain protein gene LBD16. This gene contains one auxin-responsive element (AuxRE).
LOC_Os03g15440	active-bivalent	YES	basic helix-loop-helix, putative, expressed	AT1G68810		basic helix-loop-helix (bHLH) DNA-binding superfamily protein
LOC_Os03g47016	active-bivalent		homeobox protein knotted-1-like 10, putative, expressed	AT4G08150	BP, BP1, BREVIPEDICELLUS, BREVIPEDICELLUS 1, KNAT1, KNOTTED-LIKE FROM ARABIDOPSIS THALIANA	A member of class I knotted1-like homeobox gene family (together with KNAT2). Similar to the knotted1 (kn1) homeobox gene of maize. Normally expressed in the peripheral and rib zone of shoot apical meristem but not in the leaf primordia. It is also expressed in the fourth floral whorl, in the region that would become style, particularly in the cell surrounding the transmitting tissue. No expressi…
LOC_Os03g59570	active-bivalent		IPP transferase, putative, expressed	AT3G63110	ATIPT3, IPT3, ISOPENTENYLTRANSFERASE 3	Encodes cytokinin synthase involved in cytokinin biosynthesis. IPT3 subcellular localization is modulated by farnesylation- when farnesylated it is localized to the nucleus, otherwise to the chloroplast.
LOC_Os04g32620	active-bivalent	YES	ethylene-responsive transcription factor ERF114, putative,expressed	AT5G61890		encodes a member of the ERF (ethylene response factor) subfamily B-4 of ERF/AP2 transcription factor family. The protein contains one AP2 domain. There are 7 members in this subfamily.
LOC_Os04g32790	active-bivalent		AP2 domain containing protein, expressed	AT5G13910	LEAFY PETIOLE, LEP	Encodes a member of the ERF (ethylene response factor) subfamily B-1 of ERF/AP2 transcription factor family (LEAFY PETIOLE). The protein contains one AP2 domain. There are 15 members in this subfamily including ATERF-3, ATERF-4, ATERF-7, and LEAFY PETIOLE. Acts as a positive regulator of gibberellic acid-induced germination.
LOC_Os06g12610	active-bivalent		auxin efflux carrier component, putative, expressed	AT2G01420	ARABIDOPSIS PIN-FORMED 4, ATPIN4, PIN-FORMED 4, PIN4	Encodes a putative auxin efflux carrier that is localized in developing and mature root meristems. It is involved in the maintenance of embryonic auxin gradients. A role for AtPIN4 in generating a sink for auxin below the quiescent center of the root meristem that is essential for auxin distribution and patterning is proposed. In the root, PIN4 is detected around the quiescent center and cells su…
LOC_Os06g23650	active-bivalent		no apical meristem protein, putative, expressed	AT5G53950	ANAC098, ARABIDOPSIS NAC DOMAIN CONTAINING PROTEIN 98, ATCUC2, CUC2, CUP-SHAPED COTYLEDON 2	Transcriptional activator of the NAC gene family, with CUC1 redundantly required for embryonic apical meristem formation, cotyledon separation and expression of STM. Proper timing of CUC2 expression is required to maintain the phyllotactic pattern initiated in the meristem. CUC2 expression in leaf sinus region is required for serration and the extent of serration is modulated by mir164A mediated …
LOC_Os06g39590	active-bivalent		OsIAA23 - Auxin-responsive Aux/IAA gene family member, expressed	AT3G23050	AUXIN RESISTANT 2, AXR2, IAA7, INDOLE-3-ACETIC ACID 7	Transcription regulator acting as repressor of auxin-inducible gene expression. Plays role in the control of gravitropic growth and development in light-grown seedlings. Auxin induces the degradation of the protein in a dosage-dependent manner in a process mediated by AtRac1. Auxin induced the relocalization of the protein within the nucleus from a diffused nucleoplasmic pattern to a discrete par…
LOC_Os06g44970	active-bivalent		auxin efflux carrier component, putative, expressed	AT5G57090	AGR, AGR1, AGRAVITROPIC ROOT, AGRAVITROPIC ROOT 1, ARABIDOPSIS THALIANA PIN-FORMED 2, ATPIN2, EIR1, ETHYLENE INSENSITIVE ROOT 1, MM31, PIN-FORMED 2, PIN2, WAV6, WAVY ROOTS 6	Encodes an auxin efflux carrier that is similar to bacterial membrane transporters. Root-specific role in the transport of auxin. Acts downstream of CTR1 and ethylene biosynthesis, in the same pathway as EIN2 and AUX1, and independent from EIN3 and EIN5/AIN1 pathway. In the root, the protein localizes apically in epidermal and lateral root cap cells and predominantly basally in cortical cells. Fu…
LOC_Os07g48560	active-bivalent	YES	homeobox domain containing protein, expressed	AT3G03660	WOX11, WUSCHEL RELATED HOMEOBOX 11	Encodes a WUSCHEL-related homeobox gene family member with 65 amino acids in its homeodomain. Proteins in this family contain a sequence of eight residues (TLPLFPMH) downstream of the homeodomain called the WUS box.
LOC_Os08g44270	active-bivalent		vignain precursor, putative, expressed	AT5G50260	CEP1, CYSTEINE ENDOPEPTIDASE 1	Cysteine proteinases superfamily protein
LOC_Os01g01360	active-bivalent		peptide transporter PTR2, putative, expressed	AT5G13400		Major facilitator superfamily protein
LOC_Os01g01520	active-bivalent		transferase family protein, putative, expressed	AT1G27620		HXXXD-type acyl-transferase family protein
LOC_Os01g01660	active-bivalent		isoflavone reductase, putative, expressed	AT1G75280		isoflavone reductase, putative, identical to SP:P52577 Isoflavone reductase homolog P3 (EC 1.3.1.-) {Arabidopsis thaliana}
LOC_Os01g01670	active-bivalent		expressed protein	AT5G60030		unknown protein
LOC_Os01g01689	active-bivalent		phosphatidylinositol 3- and 4-kinase family protein, expressed	AT3G48190	ARABIDOPSIS THALIANA ATAXIA-TELANGIECTASIA MUTATED, ATATM, ATAXIA-TELANGIECTASIA MUTATED, ATM, PCD IN MALE GAMETOGENESIS 1, PIG1	Encodes a homolog of the human ATM gene, which is mutated in ataxia telangiectasia, a chromosome instability disorder. Characterization of mutants suggest a role in repairing DNA in response to ionizing radiation as well as during meiosis. The protein has kinase domains and shows kinase activity in orthologs. There is also evidence that ATM might be involved in the telomerase-independent process …
LOC_Os01g01780	active-bivalent		exostosin family protein, putative, expressed	AT4G16745		Exostosin family protein
LOC_Os01g03220	active-bivalent		hypothetical protein
LOC_Os01g03270	active-bivalent		conserved hypothetical protein	AT5G37930		Protein with RING/U-box and TRAF-like domains
LOC_Os01g03290	active-bivalent		seven in absentia protein family domain containing protein	AT5G37870		Protein with RING/U-box and TRAF-like domains
LOC_Os01g03300	active-bivalent		seven in absentia protein family protein	AT1G66630		Protein with RING/U-box and TRAF-like domains
LOC_Os01g03380	active-bivalent		BBTI6 - Bowman-Birk type bran trypsin inhibitor precursor,putative, expressed
LOC_Os01g03390	active-bivalent		BBTI7 - Bowman-Birk type bran trypsin inhibitor precursor,expressed
LOC_Os01g03570	active-bivalent		transcription factor X1, putative, expressed	AT3G48670	IDN2, INVOLVED IN DE NOVO 2, RDM12, RNA-DIRECTED DNA METHYLATION 12	Encodes IDN2 (INVOLVED IN DE NOVO 2), a double-stranded RNA-binding protein involved in de novo methylation and small interfering RNA (siRNA)-mediated maintenance methylation. IND2 is a component of the RNA-directed DNA methylation pathway.
LOC_Os01g03680	active-bivalent		BBTI8 - Bowman-Birk type bran trypsin inhibitor precursor,expressed
LOC_Os01g03720	active-bivalent		MYB family transcription factor, putative, expressed	AT1G68320	ATMYB62, BW62B, BW62C, MYB DOMAIN PROTEIN 62, MYB62	putative transcription factor: R2R3-MYB transcription family. Involved in regulation of phosphate starvation responses and gibberellic acid biosynthesis.
LOC_Os01g03840	active-bivalent	YES	ZOS1-02 - C2H2 zinc finger protein, expressed	AT1G68480	JAG, JAGGED	Encodes a putative zinc finger transcription factor that is necessary for proper lateral organ shape and is sufficient to induce the proliferation of lateral organ tissue. Together with NUB, it is involved in stamen and carpel development.
LOC_Os01g04620	active-bivalent	YES	transposon protein, putative, unclassified, expressed	AT5G38200		Class I glutamine amidotransferase-like superfamily protein
LOC_Os01g04840	active-bivalent		vacuolar protein sorting-associating protein 4B, putative	AT2G27600	ATSKD1, SKD1, SUPPRESSOR OF K+ TRANSPORT GROWTH DEFECT1, VACUOLAR PROTEIN SORTING 4, VPS4	Encodes a SKD1 (Suppressor of K+ Transport Growth Defect1) homolog. Localized to the cytoplasm and to multivesicular endosomes. Involved in multivesicular endosome function.
LOC_Os01g04860	active-bivalent		DUF647 domain containing protein, putative, expressed	AT5G01510	ROOT UV-B SENSITIVE 5, RUS5	ROOT UV-B SENSITIVE 5 (RUS5)
LOC_Os01g05230	active-bivalent		hypothetical protein
LOC_Os01g05260	active-bivalent		hypothetical protein
LOC_Os01g05380	active-bivalent		expressed protein
LOC_Os01g05880	active-bivalent		OsFBX1 - F-box domain containing protein, expressed
LOC_Os01g05970	active-bivalent		OsFBO1 - F-box and other domain containing protein, expressed	AT3G45980	H2B, HISTONE H2B, HTB9	Encodes a histone 2B (H2B) protein. This protein can be ubiquitinated in planta, and this modification depends on the HUB1 and HUB2 E3 ubiquitin ligases as well as the UBC1 and UBC2 E2 ubiquitin conjugating enzymes. Lysine 146 appears to be the site of the ubiquitin addition.
LOC_Os01g05980	active-bivalent		receptor kinase, putative	AT3G47570		Leucine-rich repeat protein kinase family protein
LOC_Os01g06060	active-bivalent	YES	gibberellin receptor GID1L2, putative, expressed	AT5G06570		alpha/beta-Hydrolases superfamily protein
LOC_Os01g06550	active-bivalent		NF-X1-type zinc finger protein, putative, expressed	AT5G05660	ARABIDOPSIS NF-X LIKE 2, ATNFXL2, EARLY BIRD, EBI, NFX1-LIKE 2, NFXL2	Encodes a homolog of the mammalian zinc finger transcription factor NF-X1.
LOC_Os01g06560	active-bivalent	YES	transcription factor HBP-1b, putative, expressed	AT4G18690		unknown protein
LOC_Os01g06680	active-bivalent		retrotransposon protein, putative, unclassified, expressed	AT5G46330	FLAGELLIN-SENSITIVE 2, FLS2, MPL12.8	Encodes a leucine-rich repeat serine/threonine protein kinase that is expressed ubiquitously. FLS2 is involved in MAP kinase signalling relay involved in innate immunity. Essential in the perception of flagellin, a potent elicitor of the defense response. FLS2 is directed for degradation by the bacterial ubiquitin ligase AvrPtoB.
LOC_Os01g06750	active-bivalent		verticillium wilt disease resistance protein precursor, putative	AT5G40170	ATRLP54, RECEPTOR LIKE PROTEIN 54, RLP54	receptor like protein 54 (RLP54)
LOC_Os01g07224	active-bivalent
LOC_Os01g07240	active-bivalent	YES	expressed protein	AT5G01790		unknown protein
LOC_Os01g07640	active-bivalent	YES	ankyrin, putative	AT3G04710	TETRATRICOPEPTIDE REPEAT 10, TPR10	Encodes one of the 36 carboxylate clamp (CC)-tetratricopeptide repeat (TPR) proteins (Prasad 2010, Pubmed ID: 20856808) with potential to interact with Hsp90/Hsp70 as co-chaperones.
LOC_Os01g07660	active-bivalent		expressed protein
LOC_Os01g07920	active-bivalent		prolyl 4-hydroxylase, putative, expressed	AT3G28480		Oxoglutarate/iron-dependent oxygenase
LOC_Os01g08000	active-bivalent		fibronectin type 3 and ankyrin repeat domains 1 protein, putative, expressed	AT3G04710	TETRATRICOPEPTIDE REPEAT 10, TPR10	Encodes one of the 36 carboxylate clamp (CC)-tetratricopeptide repeat (TPR) proteins (Prasad 2010, Pubmed ID: 20856808) with potential to interact with Hsp90/Hsp70 as co-chaperones.
LOC_Os01g08020	active-bivalent		boron transporter protein, putative, expressed	AT1G15460	ARABIDOPSIS THALIANA REQUIRES HIGH BORON 4, ATBOR4, BOR4, REQUIRES HIGH BORON 4	Encodes a efflux-type boron transporter. Over-expression improved plant growth under B toxic conditions.
LOC_Os01g08550	active-bivalent		aminoacyl-tRNA synthetase, putative, expressed	AT1G18950		DDT domain superfamily
LOC_Os01g08560	active-bivalent		DnaK family protein, putative, expressed	AT1G79920	ATHSP70-15, HEAT SHOCK PROTEIN 70-15, HSP70-15	Heat shock protein 70 (Hsp 70) family protein
LOC_Os01g08650	active-bivalent		expressed protein
LOC_Os01g09220	active-bivalent		transposon protein, putative, CACTA, En/Spm sub-class, expressed	AT5G12010		unknown protein
LOC_Os01g09280	active-bivalent		myb-related transcription activator, putative, expressed	AT5G47390	MYB HYPOCOTYL ELONGATION-RELATED, MYBH	myb-like transcription factor family protein
LOC_Os01g09410	active-bivalent		expressed protein
LOC_Os01g09720	active-bivalent		dof zinc finger domain containing protein, putative	AT4G38000	DNA BINDING WITH ONE FINGER 4.7, DOF4.7	DNA binding with one finger 4.7 (DOF4.7)
LOC_Os01g09730	active-bivalent		expressed protein	AT3G02125		unknown protein
LOC_Os01g10040	active-bivalent	YES	cytochrome P450, putative, expressed	AT3G13730	CYTOCHROME P450, FAMILY 90, SUBFAMILY D, POLYPEPTIDE 1, CYP90D1	Encodes a cytochrome P-450 gene that is involved in brassinosteroid biosynthesis, most likely in the conversion step of teasterone (TE) to 3-dehydroteasterone (3DT), and/or 6-deoxoteasterone (6-deoxoTE) to 6-deoxo-3-dehydroteasterone (6-deoxo3DT)
LOC_Os01g10370	active-bivalent		AP2 domain containing protein, expressed	AT5G11590	TINY2	encodes a member of the DREB subfamily A-4 of ERF/AP2 transcription factor family. The protein contains one AP2 domain. There are 17 members in this subfamily including TINY.
LOC_Os01g10400	active-bivalent		expressed protein	AT3G15353	ATMT3, METALLOTHIONEIN 3, MT3	metallothionein, binds to and detoxifies excess copper and other metals, limiting oxidative damage
LOC_Os01g10530	active-bivalent		expressed protein
LOC_Os01g10850	active-bivalent		peroxidase precursor, putative, expressed	AT5G05340	PEROXIDASE 52, PRX52	Peroxidase superfamily protein
LOC_Os01g10870	active-bivalent		CAMK_KIN1/SNF1/Nim1_like.7 - CAMK includes calcium/calmodulin depedent protein kinases, expressed	AT4G18700	ATWL4, CBL-INTERACTING PROTEIN KINASE 12, CIPK12, PKS8, PROTEIN KINASE 8, SNF1-RELATED PROTEIN KINASE 3.9, SNRK3.9, WL4, WPL4-LIKE 4	Encodes CBL-interacting protein kinase 12 (CIPK12).
LOC_Os01g11010	active-bivalent		peptide-N4-asparagine amidase A, putative, expressed	AT3G14920		Peptide-N4-(N-acetyl-beta-glucosaminyl)asparagine amidase A protein
LOC_Os01g11130	active-bivalent		RNA recognition motif containing protein, putative, expressed	AT5G60170		RNA binding (RRM/RBD/RNP motifs) family protein
LOC_Os01g11200	active-bivalent		transforming protein myb, putative	AT5G67300	ARABIDOPSIS THALIANA MYB DOMAIN PROTEIN 44, ATMYB44, ATMYBR1, MYB DOMAIN PROTEIN R1, MYB44, MYBR1	Member of the R2R3 factor MYB gene family involved in mediating plant responses to a variety of abiotic stimiuli.
LOC_Os01g11500	active-bivalent		zinc finger, C3HC4 type domain containing protein	AT2G27940		RING/U-box superfamily protein
LOC_Os01g11550	active-bivalent		TCP family transcription factor, putative, expressed	AT3G15030	MATERNAL EFFECT EMBRYO ARREST 35, MEE35, TCP FAMILY TRANSCRIPTION FACTOR 4, TCP4	Arabidopsis thaliana TCP family transcription factor. Regulated by miR319. Involved in heterchronic regulation of leaf differentiation.
LOC_Os01g11770	active-bivalent		hypothetical protein
LOC_Os01g11960	active-bivalent		histone-lysine N-methyltransferase ATX5, putative, expressed	AT3G61740	ATX3, SDG14, SET DOMAIN PROTEIN 14	SET domain protein 14 (SDG14)
LOC_Os01g11970	active-bivalent		expressed protein	AT3G25545		unknown protein
LOC_Os01g12020	active-bivalent		LTPL18 - Protease inhibitor/seed storage/LTP family protein precursor, expressed	AT4G33355		Predicted to encode a PR (pathogenesis-related) protein. Belongs to the lipid transfer protein (PR-14) family with the following members: At2g38540/LTP1, At2g38530/LTP2, At5g59320/LTP3, At5g59310/LTP4, At3g51600/LTP5, At3g08770/LTP6, At2g15050/LTP7, At2g18370/LTP8, At2g15325/LTP9, At5g01870/LTP10, At4g33355/LTP11, At3g51590/LTP12, At5g44265/LTP13, At5g62065/LTP14, At4g08530/LTP15.
LOC_Os01g12520	active-bivalent		mitochondrial carrier protein, putative, expressed	AT1G79900	ATMBAC2, BAC2, RABIDOPSIS MITOCHONDRIAL BASIC AMINO ACID CARRIER 2	encodes a mitochondrial ornithine transporter that exports ornithine from the mitochondria to the cytosol
LOC_Os01g12660	active-bivalent		AAA-type ATPase family protein, putative, expressed	AT1G64110	DAA1, DUO1-ACTIVATED ATPASE 1	Target promoter of the male germline-specific transcription factor DUO1.
LOC_Os01g12670	active-bivalent		expressed protein	AT2G46200		unknown protein
LOC_Os01g12690	active-bivalent		plant-specific domain TIGR01568 family protein, expressed	AT2G18500	ARABIDOPSIS THALIANA OVATE FAMILY PROTEIN 7, ATOFP7, OFP7, OVATE FAMILY PROTEIN 7	ovate family protein 7 (OFP7)
LOC_Os01g12720	active-bivalent		protein kinase domain containing protein, expressed	AT3G24550	ATPERK1, PERK1, PROLINE-RICH EXTENSIN-LIKE RECEPTOR KINASE 1	Encodes a member of the proline-rich extensin-like receptor kinase (PERK) family. This family consists of 15 predicted receptor kinases (PMID: 15653807).
LOC_Os01g12740	active-bivalent		cytochrome P450, putative, expressed	AT3G48290	CYTOCHROME P450, FAMILY 71, SUBFAMILY A, POLYPEPTIDE 24, CYP71A24	putative cytochrome P450
LOC_Os01g12790	active-bivalent		receptor protein kinase, putative	AT3G47570		Leucine-rich repeat protein kinase family protein
LOC_Os01g13390	active-bivalent		expressed protein	AT5G42070		unknown protein
LOC_Os01g13780	active-bivalent		expressed protein
LOC_Os01g13860	active-bivalent		hypothetical protein
LOC_Os01g14180	active-bivalent		expressed protein
LOC_Os01g14190	active-bivalent		transposon protein, putative, unclassified	AT3G42170	DAYSLEEPER	transposase-like gene with conserved domains from the family of hAT transposases that includes hobo from Drosophila melanogaster, Activator (Ac) from maize, and Tam3 from snapdragon but lacks several amino acids known to be essential for Ac transposition5. The DAYSLEEPER gene lacks 8 bp duplications and TIRs (a common feature of transcriptionally silent hAT transposases), however, DAYSLEEPER expr…
LOC_Os01g14340	active-bivalent		expressed protein
LOC_Os01g14760	active-bivalent		expressed protein
LOC_Os01g15039	active-bivalent		pectinesterase, putative, expressed	AT3G05620		Plant invertase/pectin methylesterase inhibitor superfamily
LOC_Os01g15060	active-bivalent		conserved hypothetical protein
LOC_Os01g15320	active-bivalent		RALFL9 - Rapid ALkalinization Factor RALF family protein precursor, expressed	AT4G15800	RALF-LIKE 33, RALFL33	Member of a diversely expressed predicted peptide family showing sequence similarity to tobacco Rapid Alkalinization Factor (RALF), and is believed to play an essential role in the physiology of Arabidopsis. Consists of a single exon and is characterized by a conserved C-terminal motif and N-terminal signal peptide.
LOC_Os01g15910	active-bivalent		UTP--glucose-1-phosphate uridylyltransferase, putative	AT5G17310	ATUGP2, UDP-GLUCOSE PYROPHOSPHORYLASE 2, UGP2	UDP-glucose pyrophosphorylase 2 (UGP2)
LOC_Os01g16170	active-bivalent		PQ loop repeat domain containing protein, expressed	AT2G41050		PQ-loop repeat family protein / transmembrane family protein
LOC_Os01g16210	active-bivalent		uncharacterized Cys-rich domain containing protein, putative, expressed	AT2G40935		PLAC8 family protein
LOC_Os01g16360	active-bivalent		disease resistance protein, putative
LOC_Os01g16430	active-bivalent		cysteine proteinase inhibitor precursor protein, putative,expressed	AT3G12490	ARABIDOPSIS THALIANA PHYTOCYSTATIN 6, ATCYS6, ATCYSB, CYSB, CYSTATIN B	Encodes a protein with cysteine proteinase inhibitor activity. Overexpression increases tolerance to abiotic stressors (i.e.salt,osmotic, cold stress).
LOC_Os01g16550	active-bivalent		expressed protein	AT3G52040		unknown protein
LOC_Os01g16620	active-bivalent		expressed protein
LOC_Os01g16990	active-bivalent		expressed protein
LOC_Os01g17070	active-bivalent		OsDegp1 - Putative Deg protease homologue, expressed	AT5G27660	DEG14, DEGRADATION OF PERIPLASMIC PROTEINS 14	Trypsin family protein with PDZ domain
LOC_Os01g17470	active-bivalent		plastocyanin-like domain containing protein, putative, expressed	AT1G08500	ATENODL18, EARLY NODULIN-LIKE PROTEIN 18, ENODL18	early nodulin-like protein 18 (ENODL18)
LOC_Os01g18230	active-bivalent		FAD-linked oxidoreductase protein, putative, expressed	AT5G44410		FAD-binding Berberine family protein
LOC_Os01g18360	active-bivalent	YES	OsIAA4 - Auxin-responsive Aux/IAA gene family member, expressed	AT3G62100	IAA30, INDOLE-3-ACETIC ACID INDUCIBLE 30	Encodes a member of the Aux/IAA family of proteins implicated in auxin signaling. IAA30 lacks the conserved degron (domain II) found in many family members. IAA30 transcripts are induced by auxin treatment and accumulate preferentially in the quiescent center cells of the root meristem. Overexpression of IAA30 leads to defects in gravitropism, root development, root meristem maintenance, and coty…
LOC_Os01g18730	active-bivalent		conserved hypothetical protein
LOC_Os01g18880	active-bivalent		ubiquitin carboxyl-terminal hydrolase, family 1, putative,expressed	AT3G63090		Ubiquitin carboxyl-terminal hydrolase family protein
LOC_Os01g19280	active-bivalent		expressed protein
LOC_Os01g19420	active-bivalent	YES	transposon protein, putative, unclassified, expressed
LOC_Os01g19460	active-bivalent		retrotransposon protein, putative, unclassified	AT3G51700		PIF1 helicase
LOC_Os01g19750	active-bivalent		glycosyl hydrolase, putative, expressed	AT5G24090	ATCHIA, CHIA, CHITINASE A	Chitinase A (class III) expressed exclusively under environmental stress conditions.
LOC_Os01g20120	active-bivalent		expressed protein	AT4G16100		Protein of unknown function (DUF789)
LOC_Os01g20800	active-bivalent		hypothetical protein	AT5G67420	ASL39, ASYMMETRIC LEAVES2-LIKE 39, LBD37, LOB DOMAIN-CONTAINING PROTEIN 37	Encodes a LOB-domain protein involved in nitrogen metabolism and affecting leaf morphogenesis.
LOC_Os01g21900	active-bivalent		expressed protein	AT2G46860	ATPPA3, PPA3, PYROPHOSPHORYLASE 3	Encodes a protein that might have inorganic pyrophosphatase activity.
LOC_Os01g22000	active-bivalent		expressed protein
LOC_Os01g22039	active-bivalent		hypothetical protein
LOC_Os01g22090	active-bivalent		expressed protein
LOC_Os01g22100	active-bivalent		retrotransposon protein, putative, unclassified	AT1G34070		CONTAINS InterPro DOMAIN/s: Retrotransposon gag protein (InterPro:IPR005162)
LOC_Os01g22209	active-bivalent		hypothetical protein
LOC_Os01g22540	active-bivalent		conserved hypothetical protein
LOC_Os01g22770	active-bivalent		transposon protein, putative, unclassified
LOC_Os01g23070	active-bivalent		hypothetical protein	AT5G45470		Protein of unknown function (DUF594)
LOC_Os01g23370	active-bivalent		hypothetical protein	AT5G45470		Protein of unknown function (DUF594)
LOC_Os01g23770	active-bivalent		OsMADS94 - MADS-box family gene with M-beta type-box	AT1G71692	AGAMOUS-LIKE 12, AGL12, XAANTAL1, XAL1	Encodes a member of the MADS box family of transcription factors. Involved in root cell differentiation and flowering time. Loss of function mutations have abnormal cellular differentiation in the roots and are late flowering. AGL12 along with AGL14, and AGL17 is preferentially expressed in root tissues and represent the only characterized MADS box genes expressed in roots.
LOC_Os01g23850	active-bivalent		transposon protein, putative, CACTA, En/Spm sub-class, expressed
LOC_Os01g23870	active-bivalent	YES	expressed protein
LOC_Os01g24030	active-bivalent	YES	AMP-binding enzyme, putative, expressed	AT1G20560	AAE1, ACYL ACTIVATING ENZYME 1	acyl activating enzyme 1 (AAE1)
LOC_Os01g25386	active-bivalent		multidrug resistance-associated protein, putative, expressed	AT2G47800	ABCC4, ATMRP4, ATP-BINDING CASSETTE C4, EST3, MRP4, MULTIDRUG RESISTANCE-ASSOCIATED PROTEIN 4	Encodes a plasma membrane localized ATPase transporter involved in multidrug transport. The expression of this gene is upregulated by herbicide safeners such as benoxacor, fluxofenim and fenclorim.
LOC_Os01g25510	active-bivalent	YES	alpha-amylase isozyme C, putative, expressed	AT1G69830	ALPHA-AMYLASE-LIKE 3, AMY3, ATAMY3	Encodes a plastid-localized &#945
LOC_Os01g25569	active-bivalent
LOC_Os01g26120	active-bivalent		membrane associated DUF588 domain containing protein, putative, expressed	AT4G15620		Uncharacterised protein family (UPF0497)
LOC_Os01g26370	active-bivalent		expressed protein
LOC_Os01g26390	active-bivalent		TKL_IRAK_DUF26-lh.1 - DUF26 kinases have homology to DUF26containing loci, expressed	AT4G05200	CRK25, CYSTEINE-RICH RLK (RECEPTOR-LIKE PROTEIN KINASE) 25	Encodes a cysteine-rich receptor-like protein kinase.
LOC_Os01g27449	active-bivalent		hypothetical protein
LOC_Os01g27490	active-bivalent		leucoanthocyanidin dioxygenase, putative, expressed	AT4G22880	ANS, ANTHOCYANIDIN SYNTHASE, LDOX, LEUCOANTHOCYANIDIN DIOXYGENASE, TANNIN DEFICIENT SEED 4, TDS4, TT18	encodes leucoanthocyanidin dioxygenase, which is involved in proanthocyanin biosynthesis. Mutant analysis suggests that this gene is also involved in vacuole formation.
LOC_Os01g28220	active-bivalent		hypothetical protein
LOC_Os01g28230	active-bivalent		ZOS1-07 - C2H2 zinc finger protein
LOC_Os01g28840	active-bivalent		C4-dicarboxylate transporter/malic acid transport protein,expressed	AT5G24030	SLAC1 HOMOLOGUE 3, SLAH3	Encodes a protein with ten predicted transmembrane helices. The SLAH3 protein has similarity to the SLAC1 protein involved in ion homeostasis in guard cells. Although it is not expressed in guard cells, it can complement an slac1-2 mutant suggesting that it performs a similar function. SLAH3:GFP localizes to the plasma membrane.
LOC_Os01g29790	active-bivalent		retrotransposon protein, putative, unclassified
LOC_Os01g29804	active-bivalent		expressed protein
LOC_Os01g29870	active-bivalent		multidrug resistance protein 9, putative, expressed	AT5G46540	ABCB7, ATP-BINDING CASSETTE B7, P-GLYCOPROTEIN 7, PGP7	P-glycoprotein 7 (PGP7)
LOC_Os01g31800	active-bivalent		Core histone H2A/H2B/H3/H4 domain containing protein, putative, expressed	AT5G02560	HISTONE H2A 12, HTA12	Encodes HTA12, a histone H2A protein.
LOC_Os01g31920	active-bivalent		hypothetical protein
LOC_Os01g33360	active-bivalent		DnaK family protein, putative, expressed	AT5G42020	BIP, BIP2, LUMINAL BINDING PROTEIN	Luminal binding protein (BiP2) involved in polar nuclei fusion during proliferation of endosperm nuclei.
LOC_Os01g33650	active-bivalent		conserved hypothetical protein	AT5G24040		Protein of unknown function (DUF295)
LOC_Os01g33920	active-bivalent		hypothetical protein
LOC_Os01g34890	active-bivalent		GLUCAN SYNTHASE-LIKE protein, putative	AT1G06490	ARABIDOPSIS THALIANA GLUCAN SYNTHASE-LIKE 7, ATGSL07, ATGSL7, CALLOSE SYNTHASE 7, CALS7, GLUCAN SYNTHASE-LIKE 7, GSL07, GSL7	Encodes Callose Synthase 7 (CalS7), a phloem-specific callose synthase responsible for callose deposition in developing sieve elements during phloem formation and in mature phloem induced by wounding.
LOC_Os01g35610	active-bivalent		hypothetical protein
LOC_Os01g36510	active-bivalent		hypothetical protein
LOC_Os01g37100	active-bivalent		RWP-RK domain-containing protein, putative, expressed	AT5G53040	GRD, GROUNDED, RKD4, RWP-RK DOMAIN-CONTAINING 4	Encodes GROUNDED (GRD), a putative RWP-RK-type transcription factor broadly expressed in early development. GRD promotes zygote elongation and basal cell fates.
LOC_Os01g37600	active-bivalent		agenet domain containing protein, expressed	AT1G03300	ATDUF1, DOMAIN OF UNKNOWN FUNCTION 724 1, DUF1	Member of the plant-specific DUF724 protein family. Arabidopsis has 10 DUF724 proteins. Loss of function mutant has a WT phenotype
LOC_Os01g37750	active-bivalent		glutathione S-transferase, putative, expressed	AT1G10370	ATGSTU17, EARLY-RESPONSIVE TO DEHYDRATION 9, ERD9, GLUTATHIONE S-TRANSFERASE 30, GLUTATHIONE S-TRANSFERASE 30B, GLUTATHIONE S-TRANSFERASE TAU 17, GLUTATHIONE S-TRANSFERASE U17, GST30, GST30B, GSTU17	Encodes GSTU17 (Glutathione S-Transferase U17). Functions as a negative component of stress-mediated signal transduction pathways in drought and salt stress responses.
LOC_Os01g37760	active-bivalent		glutamate dehydrogenase protein, putative, expressed	AT1G51720		Amino acid dehydrogenase family protein
LOC_Os01g38100	active-bivalent		expressed protein
LOC_Os01g38670	active-bivalent		transporter family protein, putative, expressed	AT1G11260	ATSTP1, STP1, SUGAR TRANSPORTER 1	Encodes a H+/hexose cotransporter.
LOC_Os01g38710	active-bivalent		nucleic acid binding protein, putative	AT2G47090		zinc ion binding
LOC_Os01g38780	active-bivalent		nucleic acid binding protein, putative	AT2G47090		zinc ion binding
LOC_Os01g38880	active-bivalent		hypothetical protein
LOC_Os01g38960	active-bivalent		expressed protein
LOC_Os01g39590	active-bivalent		hypothetical protein
LOC_Os01g40120	active-bivalent		expressed protein	AT2G19385		zinc ion binding
LOC_Os01g40180	active-bivalent		hypothetical protein
LOC_Os01g40190	active-bivalent		retrotransposon protein, putative, unclassified, expressed	AT1G72790		hydroxyproline-rich glycoprotein family protein
LOC_Os01g40400	active-bivalent		histone deacetylase 19, putative	AT4G38130	ARABIDOPSIS HISTONE DEACETYLASE 1, ARABIDOPSIS HISTONE DEACETYLASE 19, ATHD1, ATHDA19, HD1, HDA1, HDA19, HISTONE DEACETYLASE 1, HISTONE DEACETYLASE 19, RPD3A	Encodes a histone deacetylase that enhances AtERF7-mediated transcriptional repression. Binds SIM3 and ERF7. Expressed in the nucleus in most tissues examined and throughout the life of the plant. Involved in jasmonic acid and ethylene dependent pathogen resistance. The sequence in GenBank has 17 AG dinucleotide repeats missing, which is also missing in Ler shotgun sequence from Cereon. Although …
LOC_Os01g40499	active-bivalent		S-locus lectin protein kinase family protein, putative, expressed	AT2G19130		S-locus lectin protein kinase family protein
LOC_Os01g41160	active-bivalent		FAD dependent oxidoreductase domain containing protein, expressed	AT5G67290		FAD-dependent oxidoreductase family protein
LOC_Os01g41170	active-bivalent		THION27 - Plant thionin family protein precursor, expressed
LOC_Os01g41260	active-bivalent		OsFBD2 - F-box and FBD domain containing protein	AT2G04230		FBD, F-box and Leucine Rich Repeat domains containing protein
LOC_Os01g41280	active-bivalent		OsFBD4 - F-box and FBD domain containing protein, expressed	AT1G69630		F-box/RNI-like superfamily protein
LOC_Os01g41290	active-bivalent		OsFBD5 - F-box and FBD domain containing protein, expressed	AT5G60610		F-box/RNI-like superfamily protein
LOC_Os01g41600	active-bivalent		Sad1 / UNC-like C-terminal domain containing protein, putative, expressed	AT1G71360		Galactose-binding protein
LOC_Os01g41810	active-bivalent		cytochrome P450 72A1, putative, expressed	AT3G14690	CYTOCHROME P450, FAMILY 72, SUBFAMILY A, POLYPEPTIDE 15, CYP72A15	putative cytochrome P450
LOC_Os01g41880	active-bivalent		hyaluronan/mRNA binding family domain containing protein,expressed	AT4G17520		Hyaluronan / mRNA binding family
LOC_Os01g41890	active-bivalent		MLA1, putative, expressed	AT3G46530	RECOGNITION OF PERONOSPORA PARASITICA 13, RPP13	Confers resistance to the biotrophic oomycete, Peronospora parasitica. Encodes an NBS-LRR type R protein with a putative amino-terminal leucine zipper. Fungal protein ATR13 induces RPP13 gene expression and disease resistance.
LOC_Os01g42540	active-bivalent		ENT domain containing protein	AT3G12140	ATEML1, EML1, EMSY-LIKE 1	Emsy N Terminus (ENT)/ plant Tudor-like domains-containing protein
LOC_Os01g42550	active-bivalent		expressed protein
LOC_Os01g43550	active-bivalent		OsWRKY12 - Superfamily of TFs having WRKY and zinc fingerdomains, expressed	AT4G01250	ATWRKY22, WRKY22	AtWRKY22 is a member of WRKY Transcription Factor
LOC_Os01g43590	active-bivalent		HSF-type DNA-binding domain containing protein, expressed	AT3G24520	AT-HSFC1, HEAT SHOCK TRANSCRIPTION FACTOR C1, HSFC1	member of Heat Stress Transcription Factor (Hsf) family
LOC_Os01g43720	active-bivalent		cytochrome P450 72A1, putative, expressed	AT3G14690	CYTOCHROME P450, FAMILY 72, SUBFAMILY A, POLYPEPTIDE 15, CYP72A15	putative cytochrome P450
LOC_Os01g44250	active-bivalent		CBS domain containing membrane protein, putative, expressed	AT3G48530	KING1, SNF1-RELATED PROTEIN KINASE REGULATORY SUBUNIT GAMMA 1	SNF1-related protein kinase regulatory subunit gamma 1 (KING1)
LOC_Os01g44350	active-bivalent		hypothetical protein	AT4G32850	NPAP, NUCLEAR POLY(A) POLYMERASE, PAP(IV), PAPS4, POLY(A) POLYMERASE 4, POLY(A) POLYMERASE IV	Encodes a nuclear poly(A) polymerase. Located in the nucleus.
LOC_Os01g44390	active-bivalent		MYB family transcription factor, putative, expressed	AT1G75250	ATRL6, RAD-LIKE 6, RADIALIS-LIKE SANT/MYB 3, RL6, RSM3	RAD-like 6 (RL6)
LOC_Os01g45140	active-bivalent		anthocyanin 3-O-beta-glucosyltransferase, putative, expressed	AT2G15490	UDP-GLYCOSYLTRANSFERASE 73B4, UGT73B4	UDP-glycosyltransferase 73B4 (UGT73B4)
LOC_Os01g45234	active-bivalent
LOC_Os01g45250	active-bivalent		DUF1645 domain containing protein, putative, expressed	AT5G62770		Protein of unknown function (DUF1645)
LOC_Os01g45350	active-bivalent		exostosin family protein, putative, expressed	AT4G16745		Exostosin family protein
LOC_Os01g45570	active-bivalent	YES	homeobox associated leucine zipper, putative, expressed	AT2G01430	ARABIDOPSIS THALIANA HOMEOBOX-LEUCINE ZIPPER PROTEIN 17, ATHB-17, ATHB17, HB17, HOMEOBOX-LEUCINE ZIPPER PROTEIN 17	homeobox-leucine zipper protein 17 (HB17)
LOC_Os01g45620	active-bivalent		CGMC_MAPKCMGC_2.5 - CGMC includes CDA, MAPK, GSK3, and CLKC kinases, expressed	AT1G73670	ATMPK15, MAP KINASE 15, MPK15	member of MAP Kinase
LOC_Os01g45624	active-bivalent		oleosin, putative, expressed	AT3G18570		Oleosin family protein
LOC_Os01g45650	active-bivalent		OsFBX19 - F-box domain containing protein
LOC_Os01g46040	active-bivalent		bromodomain domain containing protein, expressed	AT1G06230	GLOBAL TRANSCRIPTION FACTOR GROUP E4, GTE4	This gene is predicted to encode a bromodomain-containing protein. Plant lines expressing RNAi constructs targeted against GTE4 show some resistance to agrobacterium-mediated root transformation.
LOC_Os01g46470	active-bivalent		hypothetical protein
LOC_Os01g46760	active-bivalent		protein phosphatase 2C, putative, expressed	AT5G59220	HAI1, HIGHLY ABA-INDUCED PP2C GENE 1, SAG113, SENESCENCE ASSOCIATED GENE 113	Encodes a member of the PP2C family (Clade A protein phosphatases type 2C). Functions as a negative regulator of osmotic stress and ABA signaling.
LOC_Os01g46870	active-bivalent		AP2 domain containing protein, expressed	AT4G11140	CRF1, CYTOKININ RESPONSE FACTOR 1	encodes a member of the ERF (ethylene response factor) subfamily B-5 of ERF/AP2 transcription factor family. The protein contains one AP2 domain. There are 7 members in this subfamily. Also named as CRF1 (cytokinin response factor 1).
LOC_Os01g46950	active-bivalent		aldose 1-epimerase, putative, expressed	AT3G61610		Galactose mutarotase-like superfamily protein
LOC_Os01g47050	active-bivalent		OsFBK1 - F-box domain and kelch repeat containing protein,expressed	AT3G61590	HAWAIIAN SKIRT, HS, HWS	HAWAIIAN SKIRT (HWS)
LOC_Os01g47280	active-bivalent		expressed protein	AT3G01516		unknown protein
LOC_Os01g47300	active-bivalent		retrotransposon protein, putative, unclassified, expressed
LOC_Os01g47560	active-bivalent	YES	OsWRKY16 - Superfamily of TFs having WRKY and zinc fingerdomains, expressed	AT1G29860	ATWRKY71, WRKY DNA-BINDING PROTEIN 71, WRKY71	member of WRKY Transcription Factor
LOC_Os01g47660	active-bivalent		60S ribosomal protein L18a, putative, expressed	AT2G34480		Ribosomal protein L18ae/LX family protein
LOC_Os01g47710	active-bivalent	YES	homeobox domain containing protein, expressed	AT2G33880	HB-3, HOMEOBOX-3, STIMPY, STIP, WOX9, WOX9A, WUSCHEL RELATED HOMEOBOX 9A, WUSCHEL-RELATED HOMEOBOX 9	Encodes a protein with similarity to WUS type homeodomain protein. Required for meristem growth and development and acts through positive regulation of WUS. Loss of function phenotypes include embryo lethality, hyponastic cotyledons, reduced root development and smaller meristems. Phenotypes can be rescued by addition of sucrose in the growth media. Overexpression can partially rescue the triple …
LOC_Os01g48140	active-bivalent		pentatricopeptide containing protein, putative	AT5G46100		Pentatricopeptide repeat (PPR) superfamily protein
LOC_Os01g48150	active-bivalent		expressed protein
LOC_Os01g48430	active-bivalent		hypothetical protein
LOC_Os01g48490	active-bivalent		retrotransposon protein, putative, Ty3-gypsy subclass	AT3G01410		Polynucleotidyl transferase, ribonuclease H-like superfamily protein
LOC_Os01g48500	active-bivalent		expressed protein	AT1G51100	CHLORORESPIRATORY REDUCTION 41, CRR41	unknown protein
LOC_Os01g48570	active-bivalent		expressed protein	AT1G52155		unknown protein
LOC_Os01g48900	active-bivalent		dynamin-related protein 1A, putative	AT5G42080	ADL1, ADL1A, AG68, DL1, DRP1A, DYNAMIN-LIKE PROTEIN, DYNAMIN-RELATED PROTEIN 1A, RADIAL SWELLING 9, RSW9	Encodes a dynamin-like protein related to phragmoplastin. Mutations in this gene, in combination with mutation in ADL1E, result in defects in embryogenesis, cell plate formation and trichome branching. Also controls vascular patterning in combination with VAN3 and GNOM. DRP2B and DRP1A participate together in clathrin-coated vesicle formation during endocytosis.
LOC_Os01g49360	active-bivalent		FAD-binding and arabino-lactone oxidase domains containingprotein, putative, expressed	AT5G11540	ATGULLO3, GULLO3, L -GULONO-1,4-LACTONE ( L -GULL) OXIDASE 3	Encodes a homolog of rat L-gulono-1,4-lactone (L-GulL) oxidase that is involved in the biosynthesis of L-ascorbic acid.
LOC_Os01g49614	active-bivalent		Protein kinase domain containing protein, expressed	AT1G67000		Protein kinase superfamily protein
LOC_Os01g49830	active-bivalent	YES	B3 DNA binding domain containing protein, expressed	AT1G68840	ATRAV2, EDF2, ETHYLENE RESPONSE DNA BINDING FACTOR 2, RAP2.8, RAV2, RELATED TO ABI3/VP1 2, RELATED TO AP2 8, TEM2, TEMPRANILLO 2	Rav2 is part of a complex that has been named `regulator of the (H+)-ATPase of the vacuolar and endosomal membranes' (RAVE)
LOC_Os01g49840	active-bivalent		hypothetical protein
LOC_Os01g49950	active-bivalent	YES	transposon protein, putative, unclassified	AT1G64260		MuDR family transposase
LOC_Os01g50170	active-bivalent		eukaryotic aspartyl protease domain containing protein, expressed	AT2G03200		Eukaryotic aspartyl protease family protein
LOC_Os01g50330	active-bivalent		strictosidine synthase 1 precursor, putative, expressed	AT3G57030		Calcium-dependent phosphotriesterase superfamily protein
LOC_Os01g50340	active-bivalent	YES	transposon protein, putative, unclassified, expressed	AT3G42170	DAYSLEEPER	transposase-like gene with conserved domains from the family of hAT transposases that includes hobo from Drosophila melanogaster, Activator (Ac) from maize, and Tam3 from snapdragon but lacks several amino acids known to be essential for Ac transposition5. The DAYSLEEPER gene lacks 8 bp duplications and TIRs (a common feature of transcriptionally silent hAT transposases), however, DAYSLEEPER expr…
LOC_Os01g50360	active-bivalent		NAC domain containing protein, putative, expressed	AT3G12390		Nascent polypeptide-associated complex (NAC), alpha subunit family protein
LOC_Os01g51060	active-bivalent		hydrolase, putative, expressed	AT1G51760	IAA-ALANINE RESISTANT 3, IAR3, JASMONIC ACID RESPONSIVE 3, JR3	encodes a member of the six Arabidopsis IAA-amino acid conjugate hydrolase subfamily and conjugates and conjugates IAA-Ala in vitro. Gene is expressed most strongly in roots, stems, and flowers.
LOC_Os01g51320	active-bivalent		peroxisomal N-acetyl-spermine/spermidine oxidase precursor, putative, expressed	AT4G29720	ATPAO5, PAO5, POLYAMINE OXIDASE 5	polyamine oxidase 5 (PAO5)
LOC_Os01g51450	active-bivalent		NAP domain containing protein, putative	AT2G19480	NAP1;2, NFA02, NFA2, NUCLEOSOME ASSEMBLY PROTEIN 1;2, NUCLEOSOME/CHROMATIN ASSEMBLY FACTOR GROUP A 02, NUCLEOSOME/CHROMATIN ASSEMBLY FACTOR GROUP A 2	This gene is predicted to encode a nucleosome assembly protein. Plant lines expressing an RNAi construct directed against this gene show a reduction in agrobacterium-mediated root transformation.
LOC_Os01g51460	active-bivalent		expressed protein
LOC_Os01g51610	active-bivalent		B3 DNA binding domain containing protein, expressed	AT3G26790	FUS3, FUSCA 3	Transcriptional factor with high similarity to the B3 region of the VP1/ABI3-like proteins. Full length FUS3 protein binds to the highly conserved RY motif [DNA motif CATGCA(TG)], present in many seed-specific promoters, and the B3 domains of this transcription factor is necessary for the specific interaction with the RY element. Transcriptional activity of FUS3 requires the B3 DNA-binding domain…
LOC_Os01g51620	active-bivalent		KRR1 small subunit processome component, putative, expressed	AT5G08420		RNA-binding KH domain-containing protein
LOC_Os01g52010	active-bivalent		alliin lyase precursor, putative, expressed	AT1G34060		Pyridoxal phosphate (PLP)-dependent transferases superfamily protein
LOC_Os01g52130	active-bivalent		sulfate transporter, putative, expressed	AT5G19600	SULFATE TRANSPORTER 3;5, SULTR3;5	Encodes sulfate transporter Sultr3
LOC_Os01g52214	active-bivalent		ubiquinone oxidoreductase, putative, expressed	AT5G11770		NADH-ubiquinone oxidoreductase 20 kDa subunit, mitochondrial
LOC_Os01g52230	active-bivalent		phosphoethanolamine/phosphocholine phosphatase, putative,expressed	AT1G73010	ATPPSPASE1, ATPS2, PHOSPHATE STARVATION-INDUCED GENE 2, PPSPASE1, PS2, PYROPHOSPHATE-SPECIFIC PHOSPHATASE1	Encodes PPsPase1, a pyrophosphate-specific phosphatase catalyzing the specific cleavage of pyrophosphate (Km 38.8 uM) with an alkaline catalytic pH optimum. Expression is upregulated in the shoot of cax1/cax3 mutant.
LOC_Os01g52480	active-bivalent		senescence-associated protein, putative, expressed	AT4G15450		Senescence/dehydration-associated protein-related
LOC_Os01g52560	active-bivalent		Plant PDR ABC transporter associated domain containing protein, expressed	AT3G16340	ABCG29, ATABCG29, ATP-BINDING CASSETTE G29, ATPDR1, PDR1, PLEIOTROPIC DRUG RESISTANCE 1	Encodes a p-coumaryl alcohol exporter involved in lignin biosynthesis.
LOC_Os01g52600	active-bivalent		hypothetical protein	AT3G29230		Tetratricopeptide repeat (TPR)-like superfamily protein
LOC_Os01g52610	active-bivalent		membrane associated DUF588 domain containing protein, putative, expressed	AT1G79780		Uncharacterised protein family (UPF0497)
LOC_Os01g52760	active-bivalent		expressed protein	AT5G45660		unknown protein
LOC_Os01g52980	active-bivalent		OsFBX23 - F-box domain containing protein, expressed	AT5G54820		F-box/RNI-like superfamily protein
LOC_Os01g53430	active-bivalent		anthocyanidin 5,3-O-glucosyltransferase, putative, expressed	AT3G16520	UDP-GLUCOSYL TRANSFERASE 88A1, UGT88A1	UDP-glucosyl transferase 88A1 (UGT88A1)
LOC_Os01g54230	active-bivalent		conserved hypothetical protein	AT1G68750	ATPPC4, PHOSPHOENOLPYRUVATE CARBOXYLASE 4, PPC4	Encodes one of four Arabidopsis phosphoenolpyruvate (PEP) carboxylase proteins. But, it is more similar to bacterial PEP carboxylase than plant PEP carboxylase. Efforts to express this enzyme and to demonstrate its enzymatic activity in E.coli failed.
LOC_Os01g54770	active-bivalent		hypothetical protein
LOC_Os01g55140	active-bivalent		hypothetical protein
LOC_Os01g55210	active-bivalent		OsFBX25 - F-box domain containing protein
LOC_Os01g55220	active-bivalent		hypothetical protein
LOC_Os01g55450	active-bivalent	YES	CAMK_KIN1/SNF1/Nim1_like.11 - CAMK includes calcium/calmodulin depedent protein kinases, expressed	AT4G18700	ATWL4, CBL-INTERACTING PROTEIN KINASE 12, CIPK12, PKS8, PROTEIN KINASE 8, SNF1-RELATED PROTEIN KINASE 3.9, SNRK3.9, WL4, WPL4-LIKE 4	Encodes CBL-interacting protein kinase 12 (CIPK12).
LOC_Os01g55750	active-bivalent		TCP family transcription factor, putative, expressed	AT5G60970	TCP5, TEOSINTE BRANCHED 1, CYCLOIDEA AND PCF TRANSCRIPTION FACTOR 5	TCP gene involved in heterochronic control of leaf differentiation.
LOC_Os01g55860	active-bivalent		expressed protein	AT1G69380	RETARDED ROOT GROWTH, RRG	Encodes a mitochondria-localized protein that is required for cell division in the root meristem.
LOC_Os01g55940	active-bivalent		OsGH3.2 - Probable indole-3-acetic acid-amido synthetase,expressed	AT4G37390	AUR3, AUXIN UPREGULATED 3, BRU6, GH3-2, GH3.2, YADOKARI 1, YDK1	Encodes an IAA-amido synthase that conjugates Asp and other amino acids to auxin in vitro. Lines carrying insertions in this gene are hypersensitive to auxin. May function as a negative component in auxin signaling by regulating auxin activity.
LOC_Os01g56040	active-bivalent		zinc finger A20 and AN1 domain-containing stress-associated protein, putative	AT4G12040	ATSAP7, SAP7, STRESS-ASSOCIATED PROTEIN 7	A20/AN1-like zinc finger family protein
LOC_Os01g56500	active-bivalent		expressed protein
LOC_Os01g56610	active-bivalent	YES	homocysteine S-methyltransferase protein, putative, expressed	AT3G22740	HMT3, HOMOCYSTEINE S-METHYLTRANSFERASE 3	homocysteine S-methyltransferase (HMT3)
LOC_Os01g56710	active-bivalent		OsFBDUF6 - F-box and DUF domain containing protein
LOC_Os01g56990	active-bivalent		Regulator of chromosome condensation domain containing protein, expressed	AT1G27060		Regulator of chromosome condensation (RCC1) family protein
LOC_Os01g57004	active-bivalent		adhesive/proline-rich protein, putative
LOC_Os01g57540	active-bivalent		protein kinase, putative, expressed	AT1G65790	ARK1, RECEPTOR KINASE 1, RK1	An alternatively spliced gene that encodes a functional transmembrane receptor serine/threonine kinase, alternate form may not have transmembrane domain.
LOC_Os01g57650	active-bivalent		ZOS1-12 - C2H2 zinc finger protein, expressed	AT5G54630		zinc finger protein-related
LOC_Os01g57690	active-bivalent	YES	early nodulin 20 precursor, putative, expressed	AT2G32300	UCC1, UCLACYANIN 1	Encodes a uclacyanin, a protein precursor that is closely related to precursors of stellacyanins and a blue copper protein from pea pods.
LOC_Os01g57770	active-bivalent		OsPOP4 - Putative Prolyl Oligopeptidase homologue, expressed	AT5G10300	ARABIDOPSIS THALIANA METHYL ESTERASE 5, ATHNL, ATMES5, HNL, HYDROXYNITRILE LYASE, MES5, METHYL ESTERASE 5	Encodes a protein with R-selective hydroxynitrile lyase activity. It has similarity to the SABP2 methyl salicylate esterase from tobacco. This protein does not act on methyl IAA, methyl JA, MeSA, MeGA4, or MEGA9 in vitro.
LOC_Os01g58080	active-bivalent		membrane-associated salt-inducible protein, putative, expressed	AT1G61870	PENTATRICOPEPTIDE REPEAT 336, PPR336	pentatricopeptide repeat 336 (PPR336)
LOC_Os01g58170	active-bivalent		hypothetical protein
LOC_Os01g58270	active-bivalent		OsSub7 - Putative Subtilisin homologue	AT4G10540		Subtilase family protein
LOC_Os01g58350	active-bivalent		conserved hypothetical protein
LOC_Os01g58550	active-bivalent		methyladenine glycosylase, putative, expressed	AT3G12710		DNA glycosylase superfamily protein
LOC_Os01g58950	active-bivalent		cytochrome P450, putative, expressed	AT3G56630	CYTOCHROME P450, FAMILY 94, SUBFAMILY D, POLYPEPTIDE 2, CYP94D2	member of CYP94D
LOC_Os01g58960	active-bivalent		cytochrome P450, putative, expressed	AT3G56630	CYTOCHROME P450, FAMILY 94, SUBFAMILY D, POLYPEPTIDE 2, CYP94D2	member of CYP94D
LOC_Os01g59000	active-bivalent		cytochrome P450, putative, expressed	AT3G56630	CYTOCHROME P450, FAMILY 94, SUBFAMILY D, POLYPEPTIDE 2, CYP94D2	member of CYP94D
LOC_Os01g59640	active-bivalent		no apical meristem protein, putative	AT3G04070	ANAC047, NAC DOMAIN CONTAINING PROTEIN 47, NAC047	NAC domain containing protein 47 (NAC047)
LOC_Os01g60140	active-bivalent		ATCHX15, putative, expressed	AT2G13620	ATCHX15, CATION/H+ EXCHANGER 15, CATION/HYDROGEN EXCHANGER 15, CHX15	member of Putative Na+/H+ antiporter family
LOC_Os01g60450	active-bivalent		cytochrome P450, putative	AT2G30490	ATC4H, C4H, CINNAMATE 4-HYDROXYLASE, CINNAMATE-4-HYDROXYLASE, CYP73A5, REDUCED EPRDERMAL FLUORESCENCE 3, REF3	Encodes a cinnamate-4-hydroxylase. Mutations in this gene impact phenylpropanoid metabolism, growth and development.
LOC_Os01g60740	active-bivalent	YES	LTPL16 - Protease inhibitor/seed storage/LTP family protein precursor, expressed	AT5G01870		Predicted to encode a PR (pathogenesis-related) protein. Belongs to the lipid transfer protein (PR-14) family with the following members: At2g38540/LTP1, At2g38530/LTP2, At5g59320/LTP3, At5g59310/LTP4, At3g51600/LTP5, At3g08770/LTP6, At2g15050/LTP7, At2g18370/LTP8, At2g15325/LTP9, At5g01870/LTP10, At4g33355/LTP11, At3g51590/LTP12, At5g44265/LTP13, At5g62065/LTP14, At4g08530/LTP15.
LOC_Os01g60910	active-bivalent		CAMK_KIN1/SNF1/Nim1_like.12 - CAMK includes calcium/calmodulin depedent protein kinases, expressed	AT5G58380	CBL-INTERACTING PROTEIN KINASE 10, CIPK10, PKS2, SIP1, SNF1-RELATED PROTEIN KINASE 3.8, SNRK3.8, SOS3-INTERACTING PROTEIN 1	Encodes a CBL-interacting protein kinase with similarity to SOS protein kinase.
LOC_Os01g61335	active-bivalent		expressed protein
LOC_Os01g61390	active-bivalent		transposon protein, putative, unclassified, expressed	AT1G65730	YELLOW STRIPE LIKE 7, YSL7	Arabidopsis thaliana metal-nicotianamine transporter YSL4
LOC_Os01g61510	active-bivalent		ammonium transporter protein, putative, expressed	AT2G38290	AMMONIUM TRANSPORTER 2, AMMONIUM TRANSPORTER 2;1, AMT2, AMT2;1, ATAMT2	encodes a high-affinity ammonium transporter, which is expressed in shoot and root. Expression in root and shoot is under nitrogen and carbon dioxide regulation, respectively.
LOC_Os01g61880	active-bivalent		respiratory burst oxidase, putative, expressed	AT5G60010		ferric reductase-like transmembrane component family protein
LOC_Os01g61900	active-bivalent		CCT motif family protein, expressed	AT5G41380		CCT motif family protein
LOC_Os01g61940	active-bivalent		white-brown complex homolog protein, putative, expressed	AT2G39350	ABCG1, ATP-BINDING CASSETTE G1	ABC-2 type transporter family protein
LOC_Os01g62460	active-bivalent		ZOS1-16 - C2H2 zinc finger protein, expressed	AT2G37650		GRAS family transcription factor
LOC_Os01g62514	active-bivalent		WRKY DNA-binding domain containing protein, expressed	AT5G43290	ARABIDOPSIS THALIANA WRKY DNA-BINDING PROTEIN 49, ATWRKY49, WRKY DNA-BINDING PROTEIN 49, WRKY49	member of WRKY Transcription Factor
LOC_Os01g62610	active-bivalent	YES	peptidyl-prolyl cis-trans isomerase, FKBP-type, putative,expressed	AT3G55520		FKBP-like peptidyl-prolyl cis-trans isomerase family protein
LOC_Os01g62900	active-bivalent		amino acid kinase, putative, expressed	AT3G55610	DELTA 1-PYRROLINE-5-CARBOXYLATE SYNTHASE 2, P5CS2	encodes delta 1-pyrroline-5-carboxylate synthetase B. Gene expression is induced by dehydration, high salt and ABA. Knock-out mutations in P5CS2 are embryo-lethal. P5CS2 appears to be present in different cells and/or different subcellular locations from P5CS1 in a tissue-dependent manner. Mutants are defective in pollen development.
LOC_Os01g63060	active-bivalent		phosphatidic acid phosphatase-related, putative, expressed	AT3G54020	ARABIDOPSIS INOSITOL PHOSPHORYLCERAMIDE SYNTHASE 1, ATIPCS1	Inositol phosphorylceramide synthase
LOC_Os01g63290	active-bivalent		transporter, major facilitator family, putative, expressed	AT3G46980	PHOSPHATE TRANSPORTER 4;3, PHT4;3	Encodes an inorganic phosphate transporter (PHT4
LOC_Os01g63444	active-bivalent		expressed protein
LOC_Os01g63480	active-bivalent		transferase family protein, putative, expressed	AT5G01210		HXXXD-type acyl-transferase family protein
LOC_Os01g64010	active-bivalent		dual specificity protein phosphatase, putative, expressed	AT2G35680		Phosphotyrosine protein phosphatases superfamily protein
LOC_Os01g64020	active-bivalent		transcription factor, putative, expressed	AT1G08320	BZIP21, TGA9, TGACG (TGA) MOTIF-BINDING PROTEIN 9	bZIP transcription factor family protein
LOC_Os01g64100	active-bivalent		glycosyl hydrolase, putative, expressed	AT5G24090	ATCHIA, CHIA, CHITINASE A	Chitinase A (class III) expressed exclusively under environmental stress conditions.
LOC_Os01g64370	active-bivalent		expressed protein	AT4G32680		unknown protein
LOC_Os01g64820	active-bivalent		POLA1 - Putative DNA polymerase alpha catalytic subunit, expressed	AT5G67100	ICU2, INCURVATA2	Encodes the putative catalytic subunit of the DNA polymerase alpha. Interacts with genes involved in chromatin-mediated cellular memory. ICU2 genetically interacts with TERMINAL FLOWER2, the ortholog of HETEROCHROMATIN PROTEIN1 of animals and yeasts, and with the Polycomb group (PcG) gene CURLY LEAF. A number of regulatory genes were derepressed in the icu2-1 mutant, including genes associated wi…
LOC_Os01g64830	active-bivalent		aspartic proteinase nepenthesin precursor, putative	AT2G03200		Eukaryotic aspartyl protease family protein
LOC_Os01g64850	active-bivalent		OsSub10 - Putative Subtilisin homologue	AT5G67090		Subtilisin-like serine endopeptidase family protein
LOC_Os01g65120	active-bivalent		peptide transporter, putative	AT1G72140		Major facilitator superfamily protein
LOC_Os01g65550	active-bivalent		RNA recognition motif containing protein, putative, expressed	AT1G33470		RNA-binding (RRM/RBD/RNP motifs) family protein
LOC_Os01g66010	active-bivalent		amino acid transporter, putative, expressed	AT5G09220	AAP2, AMINO ACID PERMEASE 2	member of AAAP family
LOC_Os01g66510	active-bivalent		MLO domain containing protein, putative, expressed	AT4G02600	ATMLO1, MILDEW RESISTANCE LOCUS O 1, MLO1	A member of a large family of seven-transmembrane domain proteins specific to plants, homologs of the barley mildew resistance locus o (MLO) protein. The Arabidopsis genome contains 15 genes encoding MLO proteins, with localization in plasma membrane. Phylogenetic analysis revealed four clades of closely-related AtMLO genes. ATMLO1 belongs to the clade II, with ATMLO13 and ATMLO15. The gene is ex…
LOC_Os01g66610	active-bivalent		serine/threonine-protein kinase receptor precursor, putative, expressed	AT2G19130		S-locus lectin protein kinase family protein
LOC_Os01g66650	active-bivalent	YES	expressed protein
LOC_Os01g66660	active-bivalent		hypothetical protein
LOC_Os01g66680	active-bivalent		S-domain receptor-like protein kinase, putative, expressed	AT2G19130		S-locus lectin protein kinase family protein
LOC_Os01g67000	active-bivalent		membrane-associated 30 kDa protein, chloroplast precursor,putative, expressed	AT1G65260	PLASTID TRANSCRIPTIONALLY ACTIVE 4, PTAC4, VESICLE-INDUCING PROTEIN IN PLASTIDS 1, VIPP1	Encodes a protein required for thylakoid membrane formation.
LOC_Os01g67010	active-bivalent	YES	expressed protein	AT3G07570		Cytochrome b561/ferric reductase transmembrane with DOMON related domain
LOC_Os01g67030	active-bivalent		auxin-responsive protein, putative, expressed	AT3G07570		Cytochrome b561/ferric reductase transmembrane with DOMON related domain
LOC_Os01g67320	active-bivalent		expressed protein
LOC_Os01g68210	active-bivalent		hypothetical protein
LOC_Os01g68540	active-bivalent		rho GDP-dissociation inhibitor 1, putative, expressed	AT3G07880	SCN1, SUPERCENTIPEDE1	SUPERCENTIPEDE1 (SCN1)
LOC_Os01g68610	active-bivalent		pentatricopeptide repeat protein PPR1106-17, putative, expressed	AT3G29230		Tetratricopeptide repeat (TPR)-like superfamily protein
LOC_Os01g68620	active-bivalent		signal peptide peptidase-like 2B, putative, expressed	AT1G05820	ARABIDOPSIS THALIANA SIGNAL PEPTIDE PEPTIDASE-LIKE 5, ATSPPL5, SIGNAL PEPTIDE PEPTIDASE-LIKE 5, SPPL5	SIGNAL PEPTIDE PEPTIDASE-LIKE 5 (SPPL5)
LOC_Os01g69260	active-bivalent		hypothetical protein
LOC_Os01g70580	active-bivalent		thiamin pyrophosphokinase 1, putative, expressed	AT1G02880	THIAMIN PYROPHOSPHOKINASE1, TPK1	Encodes a thiamine pyrophosphokinase capable of producing thiamine pyrophosphate from free thiamine.
LOC_Os01g70870	active-bivalent		ZOS1-23 - C2H2 zinc finger protein, expressed	AT3G50700	ATIDD2, IDD2, INDETERMINATE(ID)-DOMAIN 2	zinc finger protein, similar to maize Indeterminate1 (ID1)
LOC_Os01g71070	active-bivalent		xylanase inhibitor, putative, expressed	AT1G03230		Eukaryotic aspartyl protease family protein
LOC_Os01g71430	active-bivalent		OsFBDUF9 - F-box and DUF domain containing protein
LOC_Os01g71440	active-bivalent		OsFBDUF10 - F-box and DUF domain containing protein
LOC_Os01g71460	active-bivalent		OsFBDUF11 - F-box and DUF domain containing protein, expressed	AT2G17030		CONTAINS InterPro DOMAIN/s: F-box domain, cyclin-like (InterPro:IPR001810), Protein of unknown function DUF295 (InterPro:IPR005174)
LOC_Os01g71474	active-bivalent		glycosyl hydrolases family 17, putative, expressed	AT4G16260		Encodes a putative beta-1,3-endoglucanase that interacts with the 30C02 cyst nematode effector. May play a role in host defense.
LOC_Os01g72490	active-bivalent	YES	LRP1, putative, expressed	AT5G12330	LATERAL ROOT PRIMORDIUM 1, LRP1	A member of SHI gene family. Arabidopsis thaliana has ten members that encode proteins with a RING finger-like zinc finger motif. Despite being highly divergent in sequence, many of the SHI-related genes are partially redundant in function and synergistically promote gynoecium, stamen and leaf development in Arabidopsis. Expressed in lateral root primordia and induced by auxin. SWP1 is involved i…
LOC_Os01g72500	active-bivalent		retrotransposon protein, putative, unclassified, expressed	AT3G24255		RNA-directed DNA polymerase (reverse transcriptase)-related family protein
LOC_Os01g72670	active-bivalent		expressed protein
LOC_Os01g72760	active-bivalent		cytochrome P450, putative, expressed	AT5G25120	YTOCHROME P450, FAMILY 71, SUBFAMILY B, POLYPEPTIDE 11, CYP71B11	putative cytochrome P450
LOC_Os01g72800	active-bivalent		signal recognition particle receptor, putative, expressed	AT2G45770	CPFTSY	chloroplast SRP receptor homolog, alpha subunit CPFTSY. Required for LHCP integration into isolated thylakoids.
LOC_Os01g72820	active-bivalent		CRS1/YhbY domain containing protein, putative, expressed	AT2G28480		RNA-binding CRS1 / YhbY (CRM) domain protein
LOC_Os01g73024	active-bivalent		expressed protein
LOC_Os01g73060	active-bivalent		expressed protein
LOC_Os01g73070	active-bivalent		expressed protein	AT5G08020	ARABIDOPSIS THALIANA RPA70-KDA SUBUNIT B, ATRPA70B, RPA70-KDA SUBUNIT B, RPA70B	Encodes a homolog of Replication Protein A. rpa70b mutants are hypersensitive to UV-B radiation and MMS treatments suggesting a role for this protein in DNA damage repair.
LOC_Os01g73190	active-bivalent		peroxidase precursor, putative, expressed	AT1G71695		Peroxidase superfamily protein
LOC_Os01g73640	active-bivalent		expressed protein
LOC_Os01g73800	active-bivalent		expressed protein
LOC_Os01g74200	active-bivalent		protein kinase domain containing protein, expressed	AT5G02290	NAK	Encodes a candidate protein kinase NAK that is similar to the oncogenes met and abl.
LOC_Os01g74570	active-bivalent		tetraspanin family protein, putative, expressed	AT4G23410	TET5, TETRASPANIN5	Member of TETRASPANIN family
LOC_Os01g74590	active-bivalent		MYB family transcription factor, putative, expressed	AT3G50060	MYB DOMAIN PROTEIN 77, MYB77	Encodes a member of the R2R3 transcription factor gene family. Expressed in response to potassium deprivation and auxin. Involved in lateral root development. Interacts with ARF7 and regulates the expression of some auxin responsive genes.
LOC_Os01g74600	active-bivalent		vegetative storage protein, putative, expressed	AT1G11290	CHLORORESPIRATORY REDUCTION22, CRR22	Pentatricopeptide Repeat Protein containing the DYW motif. Required for editing of multiple plastid transcripts. Endonuclease activity.
LOC_Os10g01430	active-bivalent		hypothetical protein
LOC_Os10g01690	active-bivalent		transferase family protein, putative	AT5G17540		HXXXD-type acyl-transferase family protein
LOC_Os10g02230	active-bivalent		hypothetical protein	AT2G02020	ATNPF8.4, ATPTR4, NPF8.4, NRT1/ PTR FAMILY 8.4, PEPTIDE TRANSPORTER 4, PTR4	Major facilitator superfamily protein
LOC_Os10g02360	active-bivalent		OsWAK98 - OsWAK receptor-like cytoplasmic kinase OsWAK-RLCK, expressed	AT1G21250	ATWAK1, CELL WALL-ASSOCIATED KINASE 1, PRO25, WAK1	cell wall-associated kinase, may function as a signaling receptor of extracellular matrix component such as oligogalacturonides.
LOC_Os10g02380	active-bivalent		oxidoreductase, aldo/keto reductase family protein, putative, expressed	AT1G59960		NAD(P)-linked oxidoreductase superfamily protein
LOC_Os10g02480	active-bivalent		oxidoreductase, aldo/keto reductase family protein, putative, expressed	AT1G59960		NAD(P)-linked oxidoreductase superfamily protein
LOC_Os10g02610	active-bivalent		hypothetical protein
LOC_Os10g02670	active-bivalent		expressed protein
LOC_Os10g03430	active-bivalent		hypothetical protein
LOC_Os10g03640	active-bivalent		hypothetical protein
LOC_Os10g03890	active-bivalent		hypothetical protein
LOC_Os10g04020	active-bivalent		OsFBX356 - F-box domain containing protein, expressed
LOC_Os10g04030	active-bivalent		conserved hypothetical protein
LOC_Os10g04390	active-bivalent		hypothetical protein
LOC_Os10g04400	active-bivalent		transferase family protein, putative	AT5G17540		HXXXD-type acyl-transferase family protein
LOC_Os10g04429	active-bivalent		transferase family protein, putative, expressed	AT5G17540		HXXXD-type acyl-transferase family protein
LOC_Os10g04750	active-bivalent		OsFBX362 - F-box domain containing protein
LOC_Os10g04860	active-bivalent		aldehyde oxidase, putative, expressed	AT2G27150	AAO3, ABSCISIC ALDEHYDE OXIDASE 3, ALDEHYDE OXIDASE DELTA, AODELTA, ARABIDOPSIS THALIANA ALDEHYDE OXIDASE 3, AT-AO3, ATAAO3	Encodes the aldehyde oxidase delta isoform catalyzing the final step in abscisic acid biosynthesis.
LOC_Os10g05240	active-bivalent		OsFBX369 - F-box domain containing protein, expressed	AT3G16210		F-box family protein
LOC_Os10g05290	active-bivalent		tRNA/rRNA methyltransferase, putative, expressed	AT4G17610		tRNA/rRNA methyltransferase (SpoU) family protein
LOC_Os10g05520	active-bivalent		OsFBX371 - F-box domain containing protein, expressed	AT5G07610		F-box family protein
LOC_Os10g05790	active-bivalent		POEI4 - Pollen Ole e I allergen and extensin family protein precursor, expressed	AT2G21140	ATPRP2, PROLINE-RICH PROTEIN 2, PRP2	Proline-rich protein expressed in expanding leaves, stems, flowers, and siliques.
LOC_Os10g05860	active-bivalent		POEI7 - Pollen Ole e I allergen and extensin family protein precursor, putative, expressed	AT4G38770	ARABIDOPSIS THALIANA PROLINE-RICH PROTEIN 4, ATPRP4, PROLINE-RICH PROTEIN 4, PRP4	Encodes one of four proline-rich proteins in Arabidopsis which are predicted to localize to the cell wall. Transcripts are most abundant in aerial organs of the plant.
LOC_Os10g05880	active-bivalent		POEI8 - Pollen Ole e I allergen and extensin family protein precursor, putative	AT4G38770	ARABIDOPSIS THALIANA PROLINE-RICH PROTEIN 4, ATPRP4, PROLINE-RICH PROTEIN 4, PRP4	Encodes one of four proline-rich proteins in Arabidopsis which are predicted to localize to the cell wall. Transcripts are most abundant in aerial organs of the plant.
LOC_Os10g06680	active-bivalent		expressed protein
LOC_Os10g06770	active-bivalent		conserved hypothetical protein	AT5G63370	CDKG1, CYCLIN-DEPENDENT KINASE G1	Protein kinase superfamily protein
LOC_Os10g06780	active-bivalent		protein kinase domain containing protein, expressed	AT1G67580		Protein kinase superfamily protein
LOC_Os10g07200	active-bivalent		hsp20/alpha crystallin family protein, putative, expressed
LOC_Os10g07210	active-bivalent		hsp20/alpha crystallin family protein, putative, expressed	AT4G27670	HEAT SHOCK PROTEIN 21, HSP21	Encodes Hsp21, a chloroplast located small heat shock protein. A structure model of Hsp21, obtained by homology modeling, single-particle electron microscopy, and lysine-specific chemical crosslinking, shows that the Hsp21 subunits are arranged in two hexameric discs, rotated by 25 degree in relation to each other.
LOC_Os10g07470	active-bivalent		ZOS10-01 - C2H2 zinc finger protein
LOC_Os10g07510	active-bivalent		DUF260 domain containing protein, putative, expressed	AT4G00220	JAGGED LATERAL ORGANS, JLO, LBD30, LOB DOMAIN-CONTAINING PROTEIN 30	Encodes a protein containing a LOB domain that is expressed in embryos, flower primordium and lateral floral organ boundaries. Overexpression is correlated with activation of STM and KNAT1 and down regulation of PIN1 and reduced auxin transport levels. Ectopic expression in plants results in premature termination of the shoot apical meristem and small, lobed leaves. A maternally expressed imprint…
LOC_Os10g07538	active-bivalent		expressed protein	AT5G57230		Thioredoxin superfamily protein
LOC_Os10g07542	active-bivalent		transposon protein, putative, unclassified	AT1G64260		MuDR family transposase
LOC_Os10g08011	active-bivalent		expressed protein
LOC_Os10g08050	active-bivalent		lecithine cholesterol acyltransferase, putative	AT1G27480		alpha/beta-Hydrolases superfamily protein
LOC_Os10g09850	active-bivalent		EF hand family protein, putative, expressed	AT4G38810		Calcium-binding EF-hand family protein
LOC_Os10g10080	active-bivalent		exostosin family domain containing protein, expressed	AT1G27440	ATGUT1, GUT2, IRX10	GUT2
LOC_Os10g10300	active-bivalent		retrotransposon protein, putative, unclassified, expressed	AT4G23160	CRK8, CYSTEINE-RICH RLK (RECEPTOR-LIKE PROTEIN KINASE) 8	Encodes a cysteine-rich receptor-like protein kinase.
LOC_Os10g10310	active-bivalent		conserved hypothetical protein
LOC_Os10g13850	active-bivalent		POEI17 - Pollen Ole e I allergen and extensin family protein precursor, expressed	AT5G15780		Pollen Ole e 1 allergen and extensin family protein
LOC_Os10g13914	active-bivalent		POEI27 - Pollen Ole e I allergen and extensin family protein precursor, expressed	AT5G47635		Pollen Ole e 1 allergen and extensin family protein
LOC_Os10g14020	active-bivalent	YES	TPD1, putative, expressed	AT1G32583		A microRNA MIR400 is derived from the first intron of At1g32583 in the 5'UTR. A stress-induced alternative splicing event in At1g32583 resulted in greater accumulation of miR400 primary transcripts and a low level of mature miR400.
LOC_Os10g17930	active-bivalent		OsFBX381 - F-box domain containing protein, expressed
LOC_Os10g21130	active-bivalent	YES	expressed protein
LOC_Os10g21140	active-bivalent	YES	hypothetical protein
LOC_Os10g21550	active-bivalent		hypothetical protein
LOC_Os10g21590	active-bivalent		transporter family protein, putative, expressed	AT4G36670	ATPLT6, ATPMT6, PLT6, PMT6, POLYOL TRANSPORTER 6, POLYOL/MONOSACCHARIDE TRANSPORTER 6	Major facilitator superfamily protein
LOC_Os10g22700	active-bivalent		AAA-type ATPase family protein, putative, expressed	AT3G50940		P-loop containing nucleoside triphosphate hydrolases superfamily protein
LOC_Os10g22830	active-bivalent		hypothetical protein
LOC_Os10g22940	active-bivalent		hypothetical protein
LOC_Os10g22950	active-bivalent		calmodulin-binding transcription activator, putative, expressed	AT5G64220	CALMODULIN-BINDING TRANSCRIPTION ACTIVATOR 2, CAMTA2	Calmodulin-binding transcription activator protein with CG-1 and Ankyrin domains
LOC_Os10g23050	active-bivalent		helix-loop-helix DNA-binding protein, putative, expressed	AT1G72210		basic helix-loop-helix (bHLH) DNA-binding superfamily protein
LOC_Os10g24850	active-bivalent		conserved hypothetical protein	AT2G26730		Leucine-rich repeat protein kinase family protein
LOC_Os10g25170	active-bivalent		AP2 domain containing protein, expressed	AT1G72360	ATERF73, ERF73, ETHYLENE RESPONSE FACTOR 73, HRE1, HYPOXIA RESPONSIVE ERF (ETHYLENE RESPONSE FACTOR) 1	Encodes a member of the ERF (ethylene response factor) subfamily B-2 of ERF/AP2 transcription factor family. The protein contains one AP2 domain. There are 5 members in this subfamily including RAP2.2 AND RAP2.12.
LOC_Os10g25300	active-bivalent		expressed protein	AT4G17610		tRNA/rRNA methyltransferase (SpoU) family protein
LOC_Os10g25420	active-bivalent		GDSL-like lipase/acylhydrolase, putative, expressed	AT1G28570		SGNH hydrolase-type esterase superfamily protein
LOC_Os10g28080	active-bivalent		glycosyl hydrolase, putative, expressed
LOC_Os10g28290	active-bivalent		expressed protein
LOC_Os10g28760	active-bivalent		MBTB33 - Bric-a-Brac, Tramtrack, Broad Complex BTB domainwith Meprin and TRAF Homology MATH domain	AT3G06190	ATBPM2, BPM2, BTB-POZ AND MATH DOMAIN 2	Encodes a member of the MATH-BTB domain proteins (BPMs) that directly interact with and target for proteasomal degradation the class I homeobox-leucine zipper (HD-ZIP) transcription factor ATHB6. Known members include AT5G19000 (BPM1), AT3G06190 (BPM2), AT2G39760 (BPM3), AT3G03740 (BPM4), AT5G21010 (BPM5) and AT3G43700 (BPM6).
LOC_Os10g28770	active-bivalent		MBTB34 - Bric-a-Brac, Tramtrack, Broad Complex BTB domainwith Meprin and TRAF Homology MATH domain	AT3G06190	ATBPM2, BPM2, BTB-POZ AND MATH DOMAIN 2	Encodes a member of the MATH-BTB domain proteins (BPMs) that directly interact with and target for proteasomal degradation the class I homeobox-leucine zipper (HD-ZIP) transcription factor ATHB6. Known members include AT5G19000 (BPM1), AT3G06190 (BPM2), AT2G39760 (BPM3), AT3G03740 (BPM4), AT5G21010 (BPM5) and AT3G43700 (BPM6).
LOC_Os10g28830	active-bivalent		hypothetical protein
LOC_Os10g28840	active-bivalent		speckle-type POZ protein, putative	AT5G19000	ATBPM1, BPM1, BTB-POZ AND MATH DOMAIN 1	Encodes a member of the MATH-BTB domain proteins (BPMs) that directly interact with and target for proteasomal degradation the class I homeobox-leucine zipper (HD-ZIP) transcription factor ATHB6. Known members include AT5G19000 (BPM1), AT3G06190 (BPM2), AT2G39760 (BPM3), AT3G03740 (BPM4), AT5G21010 (BPM5) and AT3G43700 (BPM6).
LOC_Os10g28970	active-bivalent		BTB6 - Bric-a-Brac, Tramtrack, Broad Complex BTB domain, expressed	AT3G06190	ATBPM2, BPM2, BTB-POZ AND MATH DOMAIN 2	Encodes a member of the MATH-BTB domain proteins (BPMs) that directly interact with and target for proteasomal degradation the class I homeobox-leucine zipper (HD-ZIP) transcription factor ATHB6. Known members include AT5G19000 (BPM1), AT3G06190 (BPM2), AT2G39760 (BPM3), AT3G03740 (BPM4), AT5G21010 (BPM5) and AT3G43700 (BPM6).
LOC_Os10g29430	active-bivalent		RNA-directed DNA polymerase, putative
LOC_Os10g29440	active-bivalent		speckle-type POZ protein, putative, expressed	AT5G19000	ATBPM1, BPM1, BTB-POZ AND MATH DOMAIN 1	Encodes a member of the MATH-BTB domain proteins (BPMs) that directly interact with and target for proteasomal degradation the class I homeobox-leucine zipper (HD-ZIP) transcription factor ATHB6. Known members include AT5G19000 (BPM1), AT3G06190 (BPM2), AT2G39760 (BPM3), AT3G03740 (BPM4), AT5G21010 (BPM5) and AT3G43700 (BPM6).
LOC_Os10g29470	active-bivalent		dehydrogenase, putative, expressed	AT4G37970	ATCAD6, CAD6, CINNAMYL ALCOHOL DEHYDROGENASE 6	cinnamyl alcohol dehydrogenase 6 (CAD6)
LOC_Os10g29670	active-bivalent		expressed protein
LOC_Os10g29720	active-bivalent		conserved hypothetical protein
LOC_Os10g29880	active-bivalent		hypothetical protein
LOC_Os10g30550	active-bivalent		tRNA methyltransferase, putative, expressed	AT3G12780	PGK1, PHOSPHOGLYCERATE KINASE 1	nuclear phosphoglycerate kinase (PGK1)
LOC_Os10g31030	active-bivalent		EMB1691, putative, expressed	AT4G09980	EMB1691, EMBRYO DEFECTIVE 1691	EMBRYO DEFECTIVE 1691 (EMB1691)
LOC_Os10g31240	active-bivalent	YES	plant protein of unknown function domain containing protein, expressed	AT3G50150		Plant protein of unknown function (DUF247)
LOC_Os10g31250	active-bivalent		expressed protein	AT5G45530		Protein of unknown function (DUF594)
LOC_Os10g31830	active-bivalent		ras-related protein, putative, expressed	AT5G03530	ARABIDOPSIS THALIANA RAB GTPASE HOMOLOG C2A, ATRAB, ATRAB ALPHA, ATRAB18B, ATRABC2A, RAB GTPASE HOMOLOG C2A, RABC2A	Encodes a member of the Rab GTPase family of proteins. This protein interacts with the tail region of a myosin XI protein (AT5G43900) in a GTP-dependent manner. CFP:RabC2a appears to co-localize with peroxisomes.
LOC_Os10g32080	active-bivalent		xyloglucan galactosyltransferase KATAMARI1, putative, expressed	AT2G20370	ATMUR3, KAM1, KATAMARI 1, MUR3, MURUS 3, RSA3, SHORT ROOT IN SALT MEDIUM 3	Encodes a xyloglucan galactosyltransferase located in the membrane of Golgi stacks that is involved in the biosynthesis of fucose. It is also involved in endomembrane organization. It is suggested that it is a dual-function protein that is responsible for actin organization and the synthesis of cell wall materials.
LOC_Os10g32090	active-bivalent		hypothetical protein
LOC_Os10g32580	active-bivalent		GDSL-like lipase/acylhydrolase, putative, expressed	AT5G33370		GDSL-like Lipase/Acylhydrolase superfamily protein
LOC_Os10g32900	active-bivalent		CCT motif family protein, expressed	AT1G04500		CCT motif family protein
LOC_Os10g32940	active-bivalent	YES	expressed protein
LOC_Os10g33050	active-bivalent		expressed protein
LOC_Os10g33730	active-bivalent		pentatricopeptide, putative, expressed	AT3G57430	ORGANELLE TRANSCRIPT PROCESSING 84, OTP84	Encodes a chloroplast RNA editing factor.
LOC_Os10g34280	active-bivalent		conserved hypothetical protein
LOC_Os10g34570	active-bivalent	YES	expressed protein
LOC_Os10g34700	active-bivalent		expressed protein
LOC_Os10g34750	active-bivalent		LIG1 - Putative DNA ligase I, expressed	AT1G08130	ATLIG1, DNA LIGASE 1, LIG1	Encodes the Arabidopsis DNA ligase 1 that provides the major DNA ligase activity in cells and plays a key role in both DNA replication and excision repair pathways. Indispensable for cell viability. AtLIG1 expresses one major and two minor mRNA transcripts differing only in the length of the 5' untranslated leader sequences preceding a common ORF. Translation from the first in-frame start codon p…
LOC_Os10g34790	active-bivalent		terpene synthase, putative, expressed	AT1G61680	ATTPS14, TERPENE SYNTHASE 14, TPS14	terpene synthase 14 (TPS14)
LOC_Os10g34930	active-bivalent		secretory protein, putative, expressed	AT2G15220		Plant basic secretory protein (BSP) family protein
LOC_Os10g35050	active-bivalent		aquaporin protein, putative, expressed	AT1G17810	BETA-TIP, BETA-TONOPLAST INTRINSIC PROTEIN	beta-tonoplast intrinsic protein (beta-TIP) mRNA, complete
LOC_Os10g35300	active-bivalent		dof zinc finger domain containing protein, putative, expressed	AT2G46590	DAG2, DOF AFFECTING GERMINATION 2	encodes a protein containing Dof zinc finger motifs. expression is limited to vascular system of the mother plant. recessive mutation is inherited as maternal-effect and expression is not detected in the embryo. mutants are defective in seed germination. mutants are more dependent on light and cold treatment and less sensitive to gibberellin during seed germination.
LOC_Os10g36090	active-bivalent		LTPL156 - Protease inhibitor/seed storage/LTP family protein precursor, putative	AT5G38170		Bifunctional inhibitor/lipid-transfer protein/seed storage 2S albumin superfamily protein
LOC_Os10g36110	active-bivalent		LTPL158 - Protease inhibitor/seed storage/LTP family protein precursor, expressed	AT5G38170		Bifunctional inhibitor/lipid-transfer protein/seed storage 2S albumin superfamily protein
LOC_Os10g36340	active-bivalent		expressed protein	AT4G16530		Family of unknown function (DUF577)
LOC_Os10g37034	active-bivalent		cytochrome P450, putative	AT1G64940	CYTOCHROME P450, FAMILY 87, SUBFAMILY A, POLYPEPTIDE 6, CYP89A6	member of CYP89A
LOC_Os10g37540	active-bivalent		OsFBDUF48 - F-box and DUF domain containing protein, expressed
LOC_Os10g37970	active-bivalent		hypothetical protein
LOC_Os10g38080	active-bivalent		OsSub61 - Putative Subtilisin homologue, expressed	AT1G04110	ATSDD1, SDD1, STOMATAL DENSITY AND DISTRIBUTION 1	Initially identified as a mutation affecting stomatal development and distribution. Encodes a protein similar to serine proteases.
LOC_Os10g38720	active-bivalent		glutathione S-transferase, putative, expressed	AT1G10360	ATGSTU18, GLUTATHIONE S-TRANSFERASE 29, GLUTATHIONE S-TRANSFERASE TAU 18, GST29, GSTU18	Encodes glutathione transferase belonging to the tau class of GSTs. Naming convention according to Wagner et al. (2002).
LOC_Os10g38960	active-bivalent		lectin-like receptor kinase, putative	AT5G01560	L-TYPE LECTIN RECEPTOR KINASE VI.4, LECRK-VI.4, LECRKA4.3, LECTIN RECEPTOR KINASE A4.3	Encodes LecRKA4.3, a member of the lectin receptor kinase subfamily A4 (LecRKA4.1 At5g01540
LOC_Os10g39190	active-bivalent		B3 DNA binding domain containing protein	AT3G61970	NGA2, NGATHA2	NGATHA2 (NGA2)
LOC_Os10g39350	active-bivalent		aspartic proteinase nepenthesin, putative, expressed	AT2G03200		Eukaryotic aspartyl protease family protein
LOC_Os10g39360	active-bivalent		aspartic proteinase nepenthesin precursor, putative	AT2G03200		Eukaryotic aspartyl protease family protein
LOC_Os10g39420	active-bivalent		CAMK_CAMK_like.8 - CAMK includes calcium/calmodulin depedent protein kinases, expressed	AT4G35310	ATCPK5, CALMODULIN-DOMAIN PROTEIN KINASE 5, CPK5	calmodulin-domain protein kinase CDPK isoform 5 (CPK5)
LOC_Os10g39600	active-bivalent		hypothetical protein
LOC_Os10g40490	active-bivalent		U-box domain containing protein, expressed	AT3G61390		RING/U-box superfamily protein
LOC_Os10g41100	active-bivalent		CCT motif family protein, expressed	AT5G57660	ATCOL5, B-BOX DOMAIN PROTEIN 6, BBX6, COL5, CONSTANS-LIKE 5	CONSTANS-like 5 (COL5)
LOC_Os10g41600	active-bivalent		hypothetical protein
LOC_Os10g41710	active-bivalent		chaperonin, putative, expressed	AT3G60210		GroES-like family protein
LOC_Os10g41730	active-bivalent		expressed protein	AT5G43822		Pentatricopeptide repeat (PPR) superfamily protein
LOC_Os10g42196	active-bivalent	YES	expressed protein	AT3G02890		RING/FYVE/PHD zinc finger superfamily protein
LOC_Os10g42620	active-bivalent	YES	dihydroflavonol-4-reductase, putative, expressed	AT2G23910		NAD(P)-binding Rossmann-fold superfamily protein
LOC_Os10g42660	active-bivalent		expressed protein	AT5G66230		Chalcone-flavanone isomerase family protein
LOC_Os10g42900	active-bivalent		peptide transporter PTR2, putative, expressed	AT2G02040	ARABIDOPSIS THALIANA PEPTIDE TRANSPORTER 2, ATNPF8.3, ATPTR2, ATPTR2-B, NITRATE TRANSPORTER 1, NPF8.3, NRT1/ PTR FAMILY 8.3, NTR1, PEPTIDE TRANSPORTER 2, PTR2, PTR2-B	Encodes a di- and tri-peptide transporter that recognizes a variety of different amino acid combinations. Expression of the transcripts for this gene can be detected in the embryo through in situ hybridization. This protein does not have nitrate transporter activity based on oocyte transport assays.
LOC_Os10g43040	active-bivalent	YES	ankyrin repeat domain-containing protein 28, putative, expressed	AT4G19150		Ankyrin repeat family protein
LOC_Os11g01020	active-bivalent		RNA recognition motif containing protein, putative, expressed	AT5G02530		RNA-binding (RRM/RBD/RNP motifs) family protein
LOC_Os11g01050	active-bivalent		exo70 exocyst complex subunit domain containing protein, expressed	AT1G07725	ATEXO70H6, EXO70H6, EXOCYST SUBUNIT EXO70 FAMILY PROTEIN H6	A member of EXO70 gene family, putative exocyst subunits, conserved in land plants. Arabidopsis thaliana contains 23 putative EXO70 genes, which can be classified into eight clusters on the phylogenetic tree.
LOC_Os11g01210	active-bivalent		HCF152, putative	AT3G09650	CRM3, HCF152, HIGH CHLOROPHYLL FLUORESCENCE 152	RNA binding protein involved in the processing of chloroplast psbB-psbT-psbH-petB-petD transcript unit.
LOC_Os11g01390	active-bivalent		OsCML25 - Calmodulin-related calcium sensor protein	AT1G76640	CALMODULIN LIKE 39, CML39	Calcium-binding EF-hand family protein
LOC_Os11g01400	active-bivalent		hypothetical protein
LOC_Os11g01820	active-bivalent		ATCHX, putative, expressed	AT2G13620	ATCHX15, CATION/H+ EXCHANGER 15, CATION/HYDROGEN EXCHANGER 15, CHX15	member of Putative Na+/H+ antiporter family
LOC_Os11g01836	active-bivalent		pentatricopeptide, putative, expressed	AT3G08820		Pentatricopeptide repeat (PPR) superfamily protein
LOC_Os11g01842	active-bivalent		SAG20, putative	AT3G10980		PLAC8 family protein
LOC_Os11g02130	active-bivalent		peroxidase precursor, putative, expressed	AT5G05340	PEROXIDASE 52, PRX52	Peroxidase superfamily protein
LOC_Os11g02330	active-bivalent	YES	LTPL22 - Protease inhibitor/seed storage/LTP family protein precursor, expressed	AT5G59320	LIPID TRANSFER PROTEIN 3, LTP3	Predicted to encode a PR (pathogenesis-related) protein. Belongs to the lipid transfer protein (PR-14) family with the following members: At2g38540/LTP1, At2g38530/LTP2, At5g59320/LTP3, At5g59310/LTP4, At3g51600/LTP5, At3g08770/LTP6, At2g15050/LTP7, At2g18370/LTP8, At2g15325/LTP9, At5g01870/LTP10, At4g33355/LTP11, At3g51590/LTP12, At5g44265/LTP13, At5g62065/LTP14, At4g08530/LTP15.
LOC_Os11g02410	active-bivalent		hypothetical protein
LOC_Os11g03070	active-bivalent		ATCHX, putative, expressed	AT2G13620	ATCHX15, CATION/H+ EXCHANGER 15, CATION/HYDROGEN EXCHANGER 15, CHX15	member of Putative Na+/H+ antiporter family
LOC_Os11g03820	active-bivalent		D-mannose binding lectin family protein, expressed	AT5G45790		Ubiquitin carboxyl-terminal hydrolase family protein
LOC_Os11g03840	active-bivalent		D-mannose binding lectin family protein, expressed	AT1G34300		lectin protein kinase family protein
LOC_Os11g03990	active-bivalent		WD domain, G-beta repeat domain containing protein, expressed	AT2G19540		Transducin family protein / WD-40 repeat family protein
LOC_Os11g04000	active-bivalent		hypothetical protein
LOC_Os11g04050	active-bivalent		conserved hypothetical protein
LOC_Os11g04180	active-bivalent		dual specificity protein phosphatase, putative, expressed	AT4G18593		dual specificity protein phosphatase-related
LOC_Os11g04190	active-bivalent	YES	auxin efflux carrier component, putative, expressed	AT2G01420	ARABIDOPSIS PIN-FORMED 4, ATPIN4, PIN-FORMED 4, PIN4	Encodes a putative auxin efflux carrier that is localized in developing and mature root meristems. It is involved in the maintenance of embryonic auxin gradients. A role for AtPIN4 in generating a sink for auxin below the quiescent center of the root meristem that is essential for auxin distribution and patterning is proposed. In the root, PIN4 is detected around the quiescent center and cells su…
LOC_Os11g04280	active-bivalent		zinc finger, C3HC4 type domain containing protein	AT2G01735	RIE1, RING-FINGER PROTEIN FOR EMBRYOGENESIS	encodes a RING-H2 zinc finger protein essential for seed development.
LOC_Os11g04270	active-bivalent		hypothetical protein
LOC_Os11g04274	active-bivalent		hypothetical protein
LOC_Os11g04281	active-bivalent		zinc finger, C3HC4 type domain containing protein	AT2G01735	RIE1, RING-FINGER PROTEIN FOR EMBRYOGENESIS	encodes a RING-H2 zinc finger protein essential for seed development.
LOC_Os11g04290	active-bivalent	YES	cytochrome P450, putative, expressed	AT3G56630	CYTOCHROME P450, FAMILY 94, SUBFAMILY D, POLYPEPTIDE 2, CYP94D2	member of CYP94D
LOC_Os11g04295	active-bivalent		pentatricopeptide repeat domain containing protein, putative, expressed	AT1G52620		Pentatricopeptide repeat (PPR) superfamily protein
LOC_Os11g04310	active-bivalent		cytochrome P450, putative	AT3G56630	CYTOCHROME P450, FAMILY 94, SUBFAMILY D, POLYPEPTIDE 2, CYP94D2	member of CYP94D
LOC_Os11g04380	active-bivalent		domain of unknown function, DUF250 domain containing protein, expressed	AT4G32390		Nucleotide-sugar transporter family protein
LOC_Os11g04390	active-bivalent		RNA recognition motif containing protein, expressed	AT3G52660		RNA-binding (RRM/RBD/RNP motifs) family protein
LOC_Os11g04560	active-bivalent		calmodulin-like protein 1, putative, expressed	AT3G10190		Calcium-binding EF-hand family protein
LOC_Os11g04860	active-bivalent		anthocyanin 5-O-glucosyltransferase, putative, expressed	AT4G15550	IAGLU, INDOLE-3-ACETATE BETA-D-GLUCOSYLTRANSFERASE	UDP-glucose:indole-3-acetate beta-D-glucosyltransferase
LOC_Os11g04894	active-bivalent		expressed protein
LOC_Os11g04940	active-bivalent		phospholipase, putative	AT2G44810	DAD1, DEFECTIVE ANTHER DEHISCENCE 1	Mutant has defects in anther dehiscence, pollen maturation, and flower opening. The DAD1 protein is a chloroplastic phospholipase A1 that catalyzes the initial step of jasmonic acid biosynthesis.
LOC_Os11g05180	active-bivalent		expressed protein
LOC_Os11g05340	active-bivalent		transposon protein, putative, unclassified	AT3G52870		IQ calmodulin-binding motif family protein
LOC_Os11g05350	active-bivalent		conserved hypothetical protein	AT4G23440		Disease resistance protein (TIR-NBS class)
LOC_Os11g05380	active-bivalent		cytochrome P450, putative, expressed	AT2G27690	CYTOCHROME P450, FAMILY 94, SUBFAMILY C, POLYPEPTIDE 1, CYP94C1	Encodes a CYP94C1. Has highest omega-hydroxylase activity with 9,10-epoxystearic acid, while also metabolized lauric acid (C12:0) and C18 unsaturated fatty acids. Gene expression is induced in response to wounding and jasmonic acid treatment.
LOC_Os11g05410	active-bivalent		Ser/Thr protein phosphatase family protein, putative, expressed	AT3G20500	ATPAP18, PAP18, PURPLE ACID PHOSPHATASE 18	purple acid phosphatase 18 (PAP18)
LOC_Os11g05480	active-bivalent		transcription factor, putative, expressed	AT1G08320	BZIP21, TGA9, TGACG (TGA) MOTIF-BINDING PROTEIN 9	bZIP transcription factor family protein
LOC_Os11g05490	active-bivalent		expressed protein	AT3G10120		unknown protein
LOC_Os11g05510	active-bivalent		carbonic anhydrase family protein, putative	AT1G08065	ACA5, ALPHA CARBONIC ANHYDRASE 5, ATACA5	alpha carbonic anhydrase 5 (ACA5)
LOC_Os11g05520	active-bivalent		bifunctional monodehydroascorbate reductase and carbonic anhydrasenectarin-3 precursor, putative, expressed	AT3G52720	A. THALIANA ALPHA CARBONIC ANHYDRASE 1, ACA1, ALPHA CARBONIC ANHYDRASE 1, ATACA1, CAH1, CARBONIC ANHYDRASE 1	Encodes an alpha carbonic anhydrase (CAH1) located in the chloroplast stroma. Most chloroplast proteins are encoded by the nuclear genome and imported with the help of sorting signals that are intrinsic parts of the polypeptides. CAH1 takes an alternative route through the secretory pathway, and becomes N-glycosylated before entering the chloroplast. Glycosylation and intra-molecular disulfide br…
LOC_Os11g05614	active-bivalent		no apical meristem protein, putative, expressed	AT3G44350	ANAC061, NAC DOMAIN CONTAINING PROTEIN 61, NAC061	NAC domain containing protein 61 (NAC061)
LOC_Os11g05650	active-bivalent	YES	mRNA-decapping enzyme, putative, expressed	AT1G08370	ATDCP1, DCP1, DECAPPING 1	Encodes DCP1 involved in mRNA decapping. DCP1 forms a mRNA decapping complex with DCP2 (At5g13570) and VCS (VARICOSE) (At3g13300). However, unlike DCP2, DCP1 itself does not have mRNA decapping activity in vitro. DCP1, DCP2 and VCS colocalize in cytoplasmic loci, which are putative Arabidopsis mRNA processing bodies. Null mutants of DCP1, DCP2, and VCS accumulate capped mRNAs with a reduced degra…
LOC_Os11g05690	active-bivalent		amino acid permease family protein, putative, expressed	AT3G10600	CAT7, CATIONIC AMINO ACID TRANSPORTER 7	Encodes a member of the cationic amino acid transporter (CAT) subfamily of amino acid polyamine choline transporters.
LOC_Os11g05740	active-bivalent		B3 DNA binding domain containing protein, expressed	AT2G36080	ABNORMAL SHOOT 2, ABS2, NGAL1, NGATHA-LIKE 1	Encodes a plant-specific B3 DNA-binding domain transcription factor. Has transcription repressor activity.
LOC_Os11g05780	active-bivalent		DUF623 domain containing protein, expressed
LOC_Os11g05800	active-bivalent		HVA22, putative, expressed	AT2G36020	HVA22-LIKE PROTEIN J, HVA22J	HVA22-like protein J (HVA22J)
LOC_Os11g05840	active-bivalent		retrotransposon protein, putative, Ty1-copia subclass, expressed	AT1G75660	5'-3' EXORIBONUCLEASE 3, ATXRN3, XRN3	Encodes a protein with similarity to yeast 5'-3'exonucleases and can functionally complement the yeast mutations. In Arabidopsis XRN3 acts as a suppressor of posttranscriptional gene silencing. Mutants accumulate excised miRNA products suggesting that XRN3 is involved in degradation of these products.
LOC_Os11g05970	active-bivalent		pyridine nucleotide-disulphide oxidoreductase family protein, putative, expressed	AT3G44190		FAD/NAD(P)-binding oxidoreductase family protein
LOC_Os11g06140	active-bivalent		serine/threonine-protein kinase WNK4, putative, expressed	AT1G49160	WNK7	Encodes a member of the WNK family (9 members in all) of protein kinases, the structural design of which is clearly distinct from those of other known protein kinases, such as receptor-like kinases and mitogen-activated protein kinases. Its
LOC_Os11g06330	active-bivalent		hypothetical protein
LOC_Os11g06340	active-bivalent		ubiquinol-cytochrome C reductase hinge protein, putative,expressed	AT1G15120		Ubiquinol-cytochrome C reductase hinge protein
LOC_Os11g06650	active-bivalent		transcription elongation factor protein, putative, expressed	AT5G09850		Transcription elongation factor (TFIIS) family protein
LOC_Os11g07010	active-bivalent		hypothetical protein	AT5G45480		Protein of unknown function (DUF594)
LOC_Os11g07380	active-bivalent		hypothetical protein
LOC_Os11g07430	active-bivalent		proteophosphoglycan ppg1, putative, expressed
LOC_Os11g07540	active-bivalent		hypothetical protein
LOC_Os11g07600	active-bivalent		ABC-2 type transporter domain containing protein, expressed	AT1G71960	ABCG25, ARABIDOPSIS THALIANA ATP-BINDING CASSETTE G25, ATABCG25, ATP-BINDING CASETTE G25	Encodes a plasma membrane localized ABC transporter involved in abscisic acid transport and responses.
LOC_Os11g07680	active-bivalent		dirigent, putative, expressed	AT5G49040		Disease resistance-responsive (dirigent-like protein) family protein
LOC_Os11g07912	active-bivalent		MLO domain containing protein, putative, expressed	AT1G11000	ATMLO4, MILDEW RESISTANCE LOCUS O 4, MLO4	A member of a large family of seven-transmembrane domain proteins specific to plants, homologs of the barley mildew resistance locus o (MLO) protein. The Arabidopsis genome contains 15 genes encoding MLO proteins, with localization in plasma membrane. Phylogenetic analysis revealed four clades of closely-related AtMLO genes. ATMLO4 belongs to the clade I, with AtMLO11 and AtMLO14. The gene is exp…
LOC_Os11g08314	active-bivalent		methyltransferase, putative, expressed	AT5G64030		S-adenosyl-L-methionine-dependent methyltransferases superfamily protein
LOC_Os11g08340	active-bivalent		OsGH3.12 - Probable indole-3-acetic acid-amido synthetase	AT2G46370	ATGH3.11, FAR-RED INSENSITIVE 219, FIN219, JAR1, JASMONATE RESISTANT 1	Encodes a jasmonate-amido synthetase that is a member of the GH3 family of proteins. JAR1 catalyzes the formation of a biologically active jasmonyl-isoleucine (JA-Ile) conjugate. JA-Ile promotes the interaction between JAZ1 and COI1 in the jasmonate signaling pathway. JAR1 localizes to the cytoplasm and is also a phytochrome A signaling component. JAR1 is an auxin-induced gene. Loss of function m…
LOC_Os11g08350	active-bivalent		hypothetical protein
LOC_Os11g08360	active-bivalent		hypothetical protein
LOC_Os11g08380	active-bivalent		1-aminocyclopropane-1-carboxylate oxidase, putative, expressed	AT1G77330		similar to 1-aminocyclopropane-1-carboxylate oxidase GI:3386565 from (Sorghum bicolor)
LOC_Os11g08410	active-bivalent		GATA zinc finger domain containing protein	AT4G36240	GATA TRANSCRIPTION FACTOR 7, GATA7	Encodes a member of the GATA factor family of zinc finger transcription factors.
LOC_Os11g08569	active-bivalent		cycloartenol synthase, putative, expressed	AT2G07050	CAS1, CYCLOARTENOL SYNTHASE 1	Involved in the biosynthesis of brassinosteroids. Catalyzes the reaction from epoxysqualene to cycloartenol.
LOC_Os11g08600	active-bivalent		hypothetical protein
LOC_Os11g08610	active-bivalent		retrotransposon protein, putative, unclassified	ATMG00860	ORF158	DNA/RNA polymerases superfamily protein.
LOC_Os11g09020	active-bivalent		amino acid transporter, putative, expressed	AT1G77380	AAP3, AMINO ACID PERMEASE 3, ATAAP3	Amino acid permease which transports basic amino acids.
LOC_Os11g09089	active-bivalent
LOC_Os11g09190	active-bivalent		conserved hypothetical protein	AT4G03500		Ankyrin repeat family protein
LOC_Os11g09478	active-bivalent		OsFBX402 - F-box domain containing protein	AT5G56820		F-box/RNI-like/FBD-like domains-containing protein
LOC_Os11g09510	active-bivalent		OsFBX403 - F-box domain containing protein	AT4G00315		F-box/RNI-like/FBD-like domains-containing protein
LOC_Os11g09735	active-bivalent		expressed protein
LOC_Os11g09770	active-bivalent		hypothetical protein
LOC_Os11g09780	active-bivalent		hypothetical protein
LOC_Os11g10130	active-bivalent		MYB family transcription factor, putative, expressed	AT1G17950	ATMYB52, BW52, MYB DOMAIN PROTEIN 52, MYB52	putative transcription factor: R2R3-MYB transcription family
LOC_Os11g10200	active-bivalent		OsFBX413 - F-box domain containing protein, expressed	AT5G56370		F-box/RNI-like/FBD-like domains-containing protein
LOC_Os11g10240	active-bivalent		OsFBX414 - F-box domain containing protein, expressed	AT4G14096		F-box/RNI-like superfamily protein
LOC_Os11g10250	active-bivalent		expressed protein
LOC_Os11g10560	active-bivalent		transposon protein, putative, unclassified
LOC_Os11g10940	active-bivalent		hypothetical protein
LOC_Os11g11240	active-bivalent		hypothetical protein
LOC_Os11g11410	active-bivalent		OsIAA27 - Auxin-responsive Aux/IAA gene family member, expressed	AT4G28640	IAA11, INDOLE-3-ACETIC ACID INDUCIBLE 11	Auxin induced gene, IAA11 (IAA11).
LOC_Os11g11890	active-bivalent		protein kinase domain containing protein, expressed	AT4G11530	CRK34, CYSTEINE-RICH RLK (RECEPTOR-LIKE PROTEIN KINASE) 34	Encodes a cysteine-rich receptor-like protein kinase.
LOC_Os11g12410	active-bivalent		serpin domain containing protein, putative, expressed	AT1G47710	ATSERPIN1, SERPIN1	Serine protease inhibitor (SERPIN) family protein
LOC_Os11g12420	active-bivalent		serpin domain containing protein, putative, expressed	AT1G47710	ATSERPIN1, SERPIN1	Serine protease inhibitor (SERPIN) family protein
LOC_Os11g12460	active-bivalent		serpin domain containing protein, putative	AT1G47710	ATSERPIN1, SERPIN1	Serine protease inhibitor (SERPIN) family protein
LOC_Os11g12480	active-bivalent		OsFBL54 - F-box domain and LRR containing protein, expressed	AT5G56420		F-box/RNI-like/FBD-like domains-containing protein
LOC_Os11g12520	active-bivalent		serpin domain containing protein, putative	AT1G47710	ATSERPIN1, SERPIN1	Serine protease inhibitor (SERPIN) family protein
LOC_Os11g12620	active-bivalent	YES	receptor protein kinase CLAVATA1 precursor, putative, expressed	AT5G65700	BAM1, BARELY ANY MERISTEM 1	Encodes a CLAVATA1-related receptor kinase-like protein required for both shoot and flower meristem function. Very similar to BAM2,with more than 85% a.a. identity. It has a broad expression pattern and is involved in vascular strand development in the leaf, control of leaf shape, size and symmetry, male gametophyte development and ovule specification and function. Anthers of double mutants (bam1…
LOC_Os11g13490	active-bivalent		expressed protein
LOC_Os11g13530	active-bivalent		serpin domain containing protein, putative	AT1G47710	ATSERPIN1, SERPIN1	Serine protease inhibitor (SERPIN) family protein
LOC_Os11g13650	active-bivalent		cellulose synthase, putative, expressed	AT4G07960	ATCSLC12, CELLULOSE-SYNTHASE LIKE C12, CELLULOSE-SYNTHASE-LIKE C12, CSLC12	encodes a gene similar to cellulose synthase
LOC_Os11g13970	active-bivalent		transferase family protein, putative	AT5G42830		HXXXD-type acyl-transferase family protein
LOC_Os11g14410	active-bivalent	YES	polygalacturonase, putative, expressed	AT3G59850		Pectin lyase-like superfamily protein
LOC_Os11g15210	active-bivalent		anthocyanin regulatory Lc protein, putative	AT1G63650	ATEGL3, ATMYC-2, EGL1, EGL3, ENHANCER OF GLABRA 3	Mutant has reduced trichomes, anthocyanin, and seed coat mucilage and abnormally patterned stomates. Encodes a bHLH Transcription Factor 1. The protein is functionally redundant with GL3 and TT8 and interacts with TTG1, the myb proteins GL1, PAP1 and 2, CPC and TRY, and it will form heterodimers with GL3. Expression in N (non-hair cell forming) cell layers is negatively regulated by WER. Expressi…
LOC_Os11g16400	active-bivalent		expressed protein	AT1G08760		Plant protein of unknown function (DUF936)
LOC_Os11g16440	active-bivalent		hypothetical protein
LOC_Os11g17070	active-bivalent		hypothetical protein
LOC_Os11g17520	active-bivalent		hypothetical protein
LOC_Os11g17530	active-bivalent		pentatricopeptide, putative, expressed	AT2G37320		Tetratricopeptide repeat (TPR)-like superfamily protein
LOC_Os11g17600	active-bivalent		roothairless 1, putative, expressed	AT1G47550	EXOCYST COMPLEX COMPONENT SEC3A, SEC3A	Encodes a member of the exocyst complex gene family. The exocyst is a protein complex involved in tethering vesicles to the plasma membrane during regulated or polarized secretion.
LOC_Os11g17940	active-bivalent		conserved hypothetical protein
LOC_Os11g18940	active-bivalent		WW domain containing protein, expressed	AT4G08910		unknown protein
LOC_Os11g19060	active-bivalent	YES	BABY BOOM 1, putative, expressed	AT5G17430	BABY BOOM, BBM	Encodes an AP2-domain containing protein similar to ANT. Expressed in embryos and lateral root primordium.
LOC_Os11g19180	active-bivalent		hypothetical protein
LOC_Os11g19290	active-bivalent		lipase, putative	AT2G31690	DAD1-LIKE LIPASE 5, DALL5	encodes a triacylglycerol lipase located in plastoglobuli and involved in the degradation of triacylglycerol. It also has impact on leaf senescence and maintaining the structural integrity of thylakoids.
LOC_Os11g20050	active-bivalent		hypothetical protein
LOC_Os11g22350	active-bivalent		white-brown complex homolog protein, putative, expressed	AT5G60740	ABCG28, ATP-BINDING CASSETTE G28	ABC transporter family protein
LOC_Os11g24060	active-bivalent		permease domain containing protein, putative, expressed	AT5G50300	ARABIDOPSIS THALIANA AZA-GUANINE RESISTANT2, ATAZG2, AZA-GUANINE RESISTANT2, AZG2	Encodes a homolog of the adenine-guanine-hypoxanthine transporter AzgA of Aspergillus nidulans. Function as a plant adenine-guanine transporter. Two closely related genes exist in Arabidopsis: AT3G10960 (Azg1) and AT5G50300 (Azg2).
LOC_Os11g24440	active-bivalent		expressed protein
LOC_Os11g24450	active-bivalent		mitochondrial carrier protein, putative, expressed	AT5G19760		Encodes a novel mitochondrial carrier capable of transporting both dicarboxylates (such as malate, oxaloacetate, oxoglutarate, and maleate) and tricarboxylates (such as citrate, isocitrate, cis-aconitate, and trans-aconitate).
LOC_Os11g25040	active-bivalent		plant-specific domain TIGR01615 family protein, expressed	AT3G07350		Protein of unknown function (DUF506)
LOC_Os11g25600	active-bivalent		hypothetical protein
LOC_Os11g25610	active-bivalent		ZOS11-02 - C2H2 zinc finger protein, expressed
LOC_Os11g25990	active-bivalent		indole-3-acetate beta-glucosyltransferase, putative	AT4G15550	IAGLU, INDOLE-3-ACETATE BETA-D-GLUCOSYLTRANSFERASE	UDP-glucose:indole-3-acetate beta-D-glucosyltransferase
LOC_Os11g26750	active-bivalent		dehydrin, putative, expressed
LOC_Os11g28380	active-bivalent		hypothetical protein
LOC_Os11g28390	active-bivalent		hypothetical protein
LOC_Os11g28920	active-bivalent		hypothetical protein
LOC_Os11g29150	active-bivalent		expressed protein
LOC_Os11g29710	active-bivalent		OsFBO4 - F-box and other domain containing protein, expressed	AT1G67340		HCP-like superfamily protein with MYND-type zinc finger
LOC_Os11g29920	active-bivalent		NB-ARC domain containing protein, expressed	AT3G14470		NB-ARC domain-containing disease resistance protein
LOC_Os11g29930	active-bivalent		hypothetical protein
LOC_Os11g30300	active-bivalent		hypothetical protein
LOC_Os11g30520	active-bivalent		hypothetical protein
LOC_Os11g30620	active-bivalent		expressed protein
LOC_Os11g31070	active-bivalent		hypothetical protein
LOC_Os11g31420	active-bivalent		expressed protein
LOC_Os11g31430	active-bivalent		expressed protein	AT3G05040	HASTY, HASTY 1, HST, HST1	Encodes member of importin/exportin family. Involved in timing of shoot maturation. Involved in miRNA transport. Mutants flower early and have small, curled leaves and reduced abundance of certain miRNA species.
LOC_Os11g31450	active-bivalent		expressed protein
LOC_Os11g31460	active-bivalent		retrotransposon protein, putative, Ty3-gypsy subclass
LOC_Os11g31470	active-bivalent		expressed protein	AT3G05040	HASTY, HASTY 1, HST, HST1	Encodes member of importin/exportin family. Involved in timing of shoot maturation. Involved in miRNA transport. Mutants flower early and have small, curled leaves and reduced abundance of certain miRNA species.
LOC_Os11g31500	active-bivalent		ATP binding protein, putative	AT3G48770		DNA binding
LOC_Os11g31510	active-bivalent		transposon protein, putative, Pong sub-class	AT5G41220	ATGSTT3, GLUTATHIONE S-TRANSFERASE THETA 3, GST10C, GSTT3	Encodes glutathione transferase belonging to the theta class of GSTs. Naming convention according to Wagner et al. (2002).
LOC_Os11g31660	active-bivalent	YES	expressed protein
LOC_Os11g31940	active-bivalent		GDSL-like lipase/acylhydrolase, putative, expressed	AT1G28570		SGNH hydrolase-type esterase superfamily protein
LOC_Os11g31950	active-bivalent		expressed protein	AT3G48860	SCD2, STOMATAL CYTOKINESIS DEFECTIVE 2	unknown protein
LOC_Os11g32030	active-bivalent		sex determination protein tasselseed-2, putative, expressed	AT3G26770		NAD(P)-binding Rossmann-fold superfamily protein
LOC_Os11g32780	active-bivalent		expressed protein
LOC_Os11g32790	active-bivalent		conserved hypothetical protein	AT2G26710	BAS1, CYP72B1, CYP734A1, PHYB ACTIVATION TAGGED SUPPRESSOR 1	Encodes a member of the cytochrome p450 family that serves as a control point between multiple photoreceptor systems and brassinosteroid signal transduction. Involved in brassinolide metabolism. Mediates response to a variety of light signals including hypocotyl elongation and cotyledon expansion.
LOC_Os11g32880	active-bivalent		DEAD-box ATP-dependent RNA helicase, putative, expressed	AT3G02060		DEAD/DEAH box helicase, putative
LOC_Os11g33050	active-bivalent		expressed protein	AT1G28190		unknown protein
LOC_Os11g33170	active-bivalent		hypothetical protein
LOC_Os11g33180	active-bivalent		OsFBL56 - F-box domain and LRR containing protein	AT1G19070		F-box family protein
LOC_Os11g33270	active-bivalent		glycosyl hydrolases family 16, putative, expressed	AT5G13870	ENDOXYLOGLUCAN TRANSFERASE A4, EXGT-A4, XTH5, XYLOGLUCAN ENDOTRANSGLUCOSYLASE/HYDROLASE 5	EXGT-A4, endoxyloglucan transferase,
LOC_Os11g33340	active-bivalent		peptidase, M24 family protein, putative, expressed	AT4G36760	AMINOPEPTIDASE P1, APP1, ARABIDOPSIS THALIANA AMINOPEPTIDASE P1, ATAPP1	Arabidopsis aminopeptidase P1
LOC_Os11g33349	active-bivalent
LOC_Os11g34280	active-bivalent		retrotransposon protein, putative, unclassified
LOC_Os11g34940	active-bivalent		plastid-specific 50S ribosomal protein 6, chloroplast precursor, putative, expressed	AT5G17870	PLASTID-SPECIFIC 50S RIBOSOMAL PROTEIN 6, PSRP6	plastid-specific ribosomal protein 6 precursor (Psrp-6) - like
LOC_Os11g35300	active-bivalent		conserved hypothetical protein
LOC_Os11g35420	active-bivalent		expressed protein
LOC_Os11g35500	active-bivalent		receptor-like protein kinase 5 precursor, putative, expressed	AT3G47570		Leucine-rich repeat protein kinase family protein
LOC_Os11g35700	active-bivalent		retrotransposon protein, putative, Ty3-gypsy subclass	AT3G01410		Polynucleotidyl transferase, ribonuclease H-like superfamily protein
LOC_Os11g35710	active-bivalent		cycloartenol synthase, putative, expressed	AT2G07050	CAS1, CYCLOARTENOL SYNTHASE 1	Involved in the biosynthesis of brassinosteroids. Catalyzes the reaction from epoxysqualene to cycloartenol.
LOC_Os11g36340	active-bivalent		lymphoid organ expressed yellow head virus receptor protein, putative, expressed	AT2G35880		TPX2 (targeting protein for Xklp2) protein family
LOC_Os11g36760	active-bivalent		transmembrane receptor, putative	AT4G23440		Disease resistance protein (TIR-NBS class)
LOC_Os11g37130	active-bivalent		mttA/Hcf106 family protein, putative, expressed	AT5G52440	HCF106, HIGH CHLOROPHYLL FLUORESCENCE 106	HCF106
LOC_Os11g37200	active-bivalent		transmembrane BAX inhibitor motif-containing protein, putative, expressed	AT4G02690	ATLFG3, LFG3, LIFEGUARD 3	Bax inhibitor-1 family protein
LOC_Os11g37310	active-bivalent		hypothetical protein
LOC_Os11g37360	active-bivalent		hypothetical protein
LOC_Os11g37370	active-bivalent		hypothetical protein
LOC_Os11g37380	active-bivalent		hypothetical protein
LOC_Os11g37470	active-bivalent		hypothetical protein
LOC_Os11g37700	active-bivalent		pleiotropic drug resistance protein, putative, expressed	AT1G66950	ABCG39, ATP-BINDING CASSETTE G39, ATPDR11, PDR11, PLEIOTROPIC DRUG RESISTANCE 11	Encodes a plasma membrane-localized ABC transporter. Confers tolerance to herbicide paraquat.
LOC_Os11g38040	active-bivalent		expressed protein	AT5G06430		Thioredoxin superfamily protein
LOC_Os11g38610	active-bivalent		expressed protein	AT3G47910		Ubiquitin carboxyl-terminal hydrolase-related protein
LOC_Os11g38630	active-bivalent		conserved hypothetical protein	AT3G47890		Ubiquitin carboxyl-terminal hydrolase-related protein
LOC_Os11g38900	active-bivalent		histone-lysine N-methyltransferase, H3 lysine-9 specific SUVH1, putative, expressed	AT5G04940	SU(VAR)3-9 HOMOLOG 1, SUVH1	Encodes a SU(VAR)3-9 homolog, a SET domain protein. Known SET domain proteins are involved in epigenetic control of gene expression and act as histone methyltransferases. There are 10 SUVH genes in Arabidopsis and members of this subfamily of the SET proteins have an additional conserved SRA domain.
LOC_Os11g39050	active-bivalent		hypothetical protein
LOC_Os11g39760	active-bivalent		hypothetical protein
LOC_Os11g40490	active-bivalent		MBTB63 - Bric-a-Brac, Tramtrack, Broad Complex BTB domainwith Meprin and TRAF Homology MATH domain	AT5G19000	ATBPM1, BPM1, BTB-POZ AND MATH DOMAIN 1	Encodes a member of the MATH-BTB domain proteins (BPMs) that directly interact with and target for proteasomal degradation the class I homeobox-leucine zipper (HD-ZIP) transcription factor ATHB6. Known members include AT5G19000 (BPM1), AT3G06190 (BPM2), AT2G39760 (BPM3), AT3G03740 (BPM4), AT5G21010 (BPM5) and AT3G43700 (BPM6).
LOC_Os11g41240	active-bivalent		ATBPM6, putative	AT5G21010	ATBPM5, BPM5, BTB-POZ AND MATH DOMAIN 5	Encodes a member of the MATH-BTB domain proteins (BPMs) that directly interact with and target for proteasomal degradation the class I homeobox-leucine zipper (HD-ZIP) transcription factor ATHB6. Known members include AT5G19000 (BPM1), AT3G06190 (BPM2), AT2G39760 (BPM3), AT3G03740 (BPM4), AT5G21010 (BPM5) and AT3G43700 (BPM6).
LOC_Os11g41260	active-bivalent		snRNP protein, putative	AT5G19000	ATBPM1, BPM1, BTB-POZ AND MATH DOMAIN 1	Encodes a member of the MATH-BTB domain proteins (BPMs) that directly interact with and target for proteasomal degradation the class I homeobox-leucine zipper (HD-ZIP) transcription factor ATHB6. Known members include AT5G19000 (BPM1), AT3G06190 (BPM2), AT2G39760 (BPM3), AT3G03740 (BPM4), AT5G21010 (BPM5) and AT3G43700 (BPM6).
LOC_Os11g41820	active-bivalent		RNA recognition motif containing protein, expressed	AT1G60900		U2 snRNP auxilliary factor, large subunit, splicing factor
LOC_Os11g41830	active-bivalent		proteophosphoglycan ppg4, putative, expressed
LOC_Os11g41860	active-bivalent	YES	OsFBX429 - F-box domain containing protein, expressed	AT4G05475		RNI-like superfamily protein
LOC_Os11g42050	active-bivalent		conserved hypothetical protein	AT3G04290	ATLTL1, LI-TOLERANT LIPASE 1, LTL1	Li-tolerant lipase 1 (LTL1)
LOC_Os11g42210	active-bivalent		hypothetical protein
LOC_Os11g42280	active-bivalent		OsFBX433 - F-box domain containing protein	AT5G56820		F-box/RNI-like/FBD-like domains-containing protein
LOC_Os11g42510	active-bivalent		tyrosine aminotransferase, putative, expressed	AT5G53970	TAT7, TYROSINE AMINOTRANSFERASE 7	encodes tyrosine aminotransferase which is strongly induced upon aging and coronatine treatment
LOC_Os11g42880	active-bivalent		expressed protein
LOC_Os11g42930	active-bivalent		expressed protein
LOC_Os11g44430	active-bivalent		protein kinase, putative, expressed	AT3G55950	ATCRR3, CCR3, CRINKLY4 RELATED 3	CRINKLY4 related 3 (CCR3)
LOC_Os11g44700	active-bivalent		calmodulin binding protein, putative, expressed	AT2G18750		Calmodulin-binding protein
LOC_Os11g44820	active-bivalent		expressed protein
LOC_Os11g46000	active-bivalent		von Willebrand factor type A domain containing protein, putative, expressed	AT3G54780		Zinc finger (C3HC4-type RING finger) family protein
LOC_Os11g46040	active-bivalent		retrotransposon protein, putative, Ty3-gypsy subclass	ATMG00860	ORF158	DNA/RNA polymerases superfamily protein.
LOC_Os11g46050	active-bivalent		conserved hypothetical protein
LOC_Os11g46140	active-bivalent		stripe rust resistance protein Yr10, putative	AT3G50950	HOPZ-ACTIVATED RESISTANCE 1, ZAR1	HOPZ-ACTIVATED RESISTANCE 1 (ZAR1)
LOC_Os11g47290	active-bivalent		receptor kinase, putative	AT3G47570		Leucine-rich repeat protein kinase family protein
LOC_Os11g47453	active-bivalent		expressed protein
LOC_Os11g47574	active-bivalent		expressed protein
LOC_Os11g47600	active-bivalent	YES	glycosyl hydrolase, putative, expressed	AT5G24090	ATCHIA, CHIA, CHITINASE A	Chitinase A (class III) expressed exclusively under environmental stress conditions.
LOC_Os11g47690	active-bivalent		zinc finger, C3HC4 type domain containing protein	AT1G72220		RING/U-box superfamily protein
LOC_Os11g47700	active-bivalent		zinc finger, C3HC4 type domain containing protein	AT1G72220		RING/U-box superfamily protein
LOC_Os11g47780	active-bivalent		pollen signalling protein with adenylyl cyclase activity,putative, expressed	AT3G14470		NB-ARC domain-containing disease resistance protein
LOC_Os11g48000	active-bivalent		ZOS11-11 - C2H2 zinc finger protein, expressed	AT4G17810		C2H2 and C2HC zinc fingers superfamily protein
LOC_Os11g48130	active-bivalent		auxin-induced protein 5NG4, putative	AT5G64700	UMAMIT21, USUALLY MULTIPLE ACIDS MOVE IN AND OUT TRANSPORTERS 21	nodulin MtN21-like transporter family protein
LOC_Os12g01040	active-bivalent		exo70 exocyst complex subunit domain containing protein	AT1G07725	ATEXO70H6, EXO70H6, EXOCYST SUBUNIT EXO70 FAMILY PROTEIN H6	A member of EXO70 gene family, putative exocyst subunits, conserved in land plants. Arabidopsis thaliana contains 23 putative EXO70 genes, which can be classified into eight clusters on the phylogenetic tree.
LOC_Os12g01210	active-bivalent		HCF152, putative, expressed	AT3G09650	CRM3, HCF152, HIGH CHLOROPHYLL FLUORESCENCE 152	RNA binding protein involved in the processing of chloroplast psbB-psbT-psbH-petB-petD transcript unit.
LOC_Os12g01820	active-bivalent		ATCHX, putative, expressed	AT2G13620	ATCHX15, CATION/H+ EXCHANGER 15, CATION/HYDROGEN EXCHANGER 15, CHX15	member of Putative Na+/H+ antiporter family
LOC_Os12g02290	active-bivalent	YES	LTPL23 - Protease inhibitor/seed storage/LTP family protein precursor, expressed	AT5G59320	LIPID TRANSFER PROTEIN 3, LTP3	Predicted to encode a PR (pathogenesis-related) protein. Belongs to the lipid transfer protein (PR-14) family with the following members: At2g38540/LTP1, At2g38530/LTP2, At5g59320/LTP3, At5g59310/LTP4, At3g51600/LTP5, At3g08770/LTP6, At2g15050/LTP7, At2g18370/LTP8, At2g15325/LTP9, At5g01870/LTP10, At4g33355/LTP11, At3g51590/LTP12, At5g44265/LTP13, At5g62065/LTP14, At4g08530/LTP15.
LOC_Os12g02330	active-bivalent		LTPL13 - Protease inhibitor/seed storage/LTP family protein precursor, expressed	AT5G59320	LIPID TRANSFER PROTEIN 3, LTP3	Predicted to encode a PR (pathogenesis-related) protein. Belongs to the lipid transfer protein (PR-14) family with the following members: At2g38540/LTP1, At2g38530/LTP2, At5g59320/LTP3, At5g59310/LTP4, At3g51600/LTP5, At3g08770/LTP6, At2g15050/LTP7, At2g18370/LTP8, At2g15325/LTP9, At5g01870/LTP10, At4g33355/LTP11, At3g51590/LTP12, At5g44265/LTP13, At5g62065/LTP14, At4g08530/LTP15.
LOC_Os12g02450	active-bivalent		OsWRKY64 - Superfamily of TFs having WRKY and zinc fingerdomains	AT3G56400	ARABIDOPSIS THALIANA WRKY DNA-BINDING PROTEIN 70, ATWRKY70, WRKY DNA-BINDING PROTEIN 70, WRKY70	member of WRKY Transcription Factor
LOC_Os12g02720	active-bivalent		DUF567 domain containing protein, putative, expressed	AT2G38640		Protein of unknown function (DUF567)
LOC_Os12g02730	active-bivalent		histidine triad family protein, putative	AT5G58240	FHIT, FRAGILE HISTIDINE TRIAD	Encodes a Fhit protein. Has nucleoside phosphoramidase and adenylylsulfatase activities.
LOC_Os12g02840	active-bivalent		ATCHX, putative, expressed	AT2G13620	ATCHX15, CATION/H+ EXCHANGER 15, CATION/HYDROGEN EXCHANGER 15, CHX15	member of Putative Na+/H+ antiporter family
LOC_Os12g03630	active-bivalent		ubiquitin carboxyl-terminal hydrolase, family 1, putative,expressed	AT5G45790		Ubiquitin carboxyl-terminal hydrolase family protein
LOC_Os12g03670	active-bivalent		D-mannose binding lectin family protein	AT1G34300		lectin protein kinase family protein
LOC_Os12g03899	active-bivalent		major facilitator superfamily antiporter, putative, expressed	AT3G43790	ZIFL2, ZINC INDUCED FACILITATOR-LIKE 2	zinc induced facilitator-like 2 (ZIFL2)
LOC_Os12g04000	active-bivalent		auxin efflux carrier component, putative, expressed	AT2G01420	ARABIDOPSIS PIN-FORMED 4, ATPIN4, PIN-FORMED 4, PIN4	Encodes a putative auxin efflux carrier that is localized in developing and mature root meristems. It is involved in the maintenance of embryonic auxin gradients. A role for AtPIN4 in generating a sink for auxin below the quiescent center of the root meristem that is essential for auxin distribution and patterning is proposed. In the root, PIN4 is detected around the quiescent center and cells su…
LOC_Os12g04080	active-bivalent		transferase family protein, putative, expressed	AT5G48930	HCT, HYDROXYCINNAMOYL-COA SHIKIMATE/QUINATE HYDROXYCINNAMOYL TRANSFERASE	At5g48930 has been shown to encode for the hydroxycinnamoyl-Coenzyme A shikimate/quinate hydroxycinnamoyltransferase (HCT) both synthesizing and catabolizing the hydroxycinnamoylesters (coumaroyl/caffeoyl shikimate and quinate) involved in the phenylpropanoid pathway. Influence on the accumulation of flavonoids which in turn inhibit auxin transport and reduce plant growth.
LOC_Os12g04090	active-bivalent		zinc finger, C3HC4 type domain containing protein	AT3G19950		RING/U-box superfamily protein
LOC_Os12g04100	active-bivalent		cytochrome P450, putative, expressed	AT3G56630	CYTOCHROME P450, FAMILY 94, SUBFAMILY D, POLYPEPTIDE 2, CYP94D2	member of CYP94D
LOC_Os12g04110	active-bivalent		pentatricopeptide, putative	AT1G52620		Pentatricopeptide repeat (PPR) superfamily protein
LOC_Os12g04170	active-bivalent		domain of unknown function, DUF250 domain containing protein, expressed	AT4G32390		Nucleotide-sugar transporter family protein
LOC_Os12g04380	active-bivalent		GRAS family transcription factor containing protein	AT1G50420	SCARECROW-LIKE 3, SCL-3, SCL3	Encodes a scarecrow-like protein (SCL3) Putative transcription factors interacting with the gene product of VHA-B1 (vacuolar ATPase subunit B1
LOC_Os12g04710	active-bivalent		hypothetical protein
[truncated: 5,721 more rows]
